# Supplementary material for: De Novo Adult Transcriptomes of Two European Brittle Stars: Spotlight on Opsin-Based Photoreception
Source: PLoS One. 2016 Apr 27;11(4):e0152988. doi: 10.1371/journal.pone.0152988 (PMC4847921; doi:10.1371/journal.pone.0152988)
Supplement: S1 File — (ZIP) [file pone.0152988.s004.zip › S1File_AfiliformisUnigenes_30mar2016.fa]

>CL1.Contig1_6    size  358    gap  0  0%
CGGGCGGGTACCCGCAAGCCCGACCGAAAATGCCAGCCTTACCATATAAG
CAATTATTTTCGCATACAGATATTTTCAAGGTTGCAAGCTTCACTGAGTT
TTGTGGGGTGATGATTTCATGATTGTAGATTTCATACCACATTCACAGGT
GTTGAATTCATGGGCCTCTAGCAAAATGCTTGAAAATAAAAACCACCATA
AAAAATGTCAGCTTATACAAAACCACTCTACAGGGTCAGAAATTTGCAAC
CAAGTGCAAGAATCCGTTCGGATTCTCCCAGTGGAATTTGGCAAGAATCC
ATGGATTCTCGTCATATAACTTTGTATGATAAACTGAAATATTTACGAGA
ATCCATTT
>CL1.Contig2_6    size  280    gap  0  0%
GTACAGATATTTTCAGGGTTGCAAGCTCCACTAATTTCGTGTTTGTAGAT
TCCATGTATCACATTCACAGGTGTTGAATTCATGGGCCTCTAGCAAAATG
CTTGAAAATAAAAACCACCATAAAAAATGTCAGCTTATACAAAACCACTC
TACAGGGTCAGAAATTTGCAACCAAGTGCAAGAATCCGTTCGGATTCTCC
CAGTGGAATTTGGCAAGAATCCATGGATTCTCGTCATATAACTTTGTATG
ATAAACTGAAATATTTACGAGAATCCATTT
>CL2.Contig1_6    size  207    gap  0  0%
AGATGTTTTTAATGCTACTGTCCCTATAAATAAAACAAATGTTACTGATC
TTGGCAGTGAAATTGATTAAAATATATCAAAGATCAAAGGCAATATTTTT
AAGGCAGAATCAGTGATTCACAAATTCAAACAAATCATCTGAATTGTGCA
TTTTTATAAAGAGCACAGGTGTACTATACTGGGAATTTCAATTGAATGTG
ATCCAAC
>CL2.Contig2_6    size  309    gap  0  0%
ATCAGTAGACACAGTGAGACTGAAACTTCAGAGGTTTTCAATGCTACTGT
CCCTATAAATAAGACAAATGTTACTGATTTTGGCAGTGAAATTGATTGAA
ATATATCAAGGGCAATATTTTAAAGGCAGAATCTGTGATTCGCTAATTCA
AACAAATCATCAAAAAATCTGAATTGTGCATTATTGTAAAGAGCACAGGT
GTACTATACTGGGAATTTCAATTGAATGTGATCCAACCGCGATCGTATCT
GTGCATATTTCAAAATACAACACAAACGCACAACATTGGAAAATACTAAC
CAATCACAA
>CL3.Contig1_6    size  304    gap  0  0%
GTTTAATGTGCAGTGTGCACTTTGTGTATTCTTGACACTGGCAAAGATTA
AAATCCACAATGCTGTAATGTTTATGCAGTGGTAGCACACTGTATGGGAC
TCTTTGTCAAGTCTTCCCAATATCTTAATACTGTTACTATAATATTGTCA
TCATCCGCTTCAGGCAATCGCAGTATTTTATCATGAAATATAGTGTGTAC
ATCATTCTTCTGATCTTACAAGCACATTTCTTCTGGATACGACAGCACTC
TAAAATTGTATTAATTGACTCAAAATTTAAGTTGCCACCTGACCCATGCA
GTCA
>CL5.Contig1_6    size  469    gap  0  0%
TCAATATTTGCAGGCTTTTATATATTTTTCCTCTTCCAATTTGGGCTCTT
TGACGCTGGTGGCTCTGGGGCCATTTGCATTCTTGTGTGGTACATGCCCT
ACCTGTCCGATTCCACTGGCGTTCATTGAGTTCGGATTTGAATGAGTTAA
TTGATCAAATGTCTGTAATGTAAATGATTCTTTTCTCATATATTTATATT
TTTGCTTTGTGTGTGTGTGTGTTCTCGGCCATCGCTCTTGTCATGTCTTG
TTTGTATGTTTGTTTGTTTTTTGAATGTTTAATTTAATTGTCAGGTGGTG
CAACATTTTCTCAGGCTTTTGCTTTTAGTTGCACCTCCTCCATTTTGTTT
TTATATAAAGTTGTTGGTGTTATTATGTATGTGATTTTTGATGGAAATAA
ATTGAATATGAATATGAAGTTTACACTATAAACAGCGCCAAATCGGCAGA
CCACTGAAGAACCTGGCTG
>CL5.Contig2_6    size  438    gap  0  0%
GCAACACACTTGCCCATCGATCACTATCAGCAATATACCTCATTGTCTCC
CTTTCGTTAAAAAAACATCATTCATTGTGAGGTACTGGCATTCCTTGAGT
TCGGATTTGAATGAGTTAATTGATCAAATGTCTGTAATGTAAATGATTCT
TTTCTCATATATTTATATTTTTGCTTTGTGTGTGTGTGTGTTCTCGGCCA
TCGCTCTTGTCATGTCTTGTTTGTATGTTTGTTTGTTTTTTGAATGTTTA
ATTTAATTGTCAGGTGGTGCAACATTTTCTCAGGCTTTTGCTTTTAGTTG
CACCTCCTCCATTTTGTTTTTATATAAAGTTGTTGGTGTTATTATGTATG
TGATTTTTGATGGAAATAAATTGAATATGAATATGAAGTTTACACTATAA
ACAGCGCCAAATCGGCAGACCACTGAAGAACCTGGCTG
>CL5.Contig3_6    size  438    gap  0  0%
GCAACACACTTGCCCATCGATCACTATCAGCAATATACCTCATTGTCTCC
CTTTCGTTAAAAAAACATCATTCATTGTGAGGTACTGGCATTCCTTGAGT
TCGGATTTGAATGAGTTAATTGATCAAATGTCTGTAATGTAAATGATTCT
TTTCTCATATATTTATATTTTTGCTTTGTGTGTGTGTGTGTTCTCGGCCA
TCGCTCTTGTCATGTCTTGTTTGTATGTTTGTTTGTTTTTTGAATGTTTA
ATTTAATTGTCAGGTGGTGCAACATTTTCTCAGGCTTTTGCTTTTAGTTG
CACCTCCTCCATTTTGTTTTTATATAAAGTTGTTGGTGTTATTATGTATG
TGATTTTTGATGGAAATAAATTGAATATGAATATGAATATGAATGATATA
TGCTTGTAGATGGATTCTACGGTTTTGTGCTGGTTAAT
>CL6.Contig1_6    size  721    gap  0  0%
CCGTGGGTGCCCTAGCCGGCCAGCGCCAGCCCTATCCCTTCATTATAAAA
TCATTAACTGGTTAAATCCCAGCAAAATTGTGGAAAATTAAATCGAAAAT
CTTGAACACGATCGCTATTTTGAGCATCGTAACCCAGCTATCAATCACAG
TATACACAATAGTTTGTTGTGAATTAATATTCATTACCCCTACGTAAGCT
TACATATTCAGCCAATCACATCGGCTTTTATACATTATCTGGTTGCTAGA
AATCGTGACATTCTGACTTCATTTTCTCGATTGGTCAGAGAAATACCTCC
AACGTACTATCGACCAATCAGAAACGCTGTTAGTAACTATAGCTTCCTCG
ACCTCGTGTCGTGAACAAAATCTGAGCGCTGGGCAAATCAATTGTTCTCT
CGATTATCAAACATTGACTTCCCATTGCAAACCGATGGCGATACCCTTCC
GGTATCGTCTTATCTTGTACATGTGAGCCCATCTCTAGATATGTTTTGCA
CGAAATAGTTTTTATCCCGGCGAATTTGATCAATATTATTACCAAAGTTA
CAGCTGTTTCAAGTCAGTTTTGCAGCTCAGAACTAGGGATCGCAAAATTT
AAGTAAATTAAACTGTTGCTTTTTGATTGCTTTGTATTATTTAAGCAGGT
TTTTTGAGCAAGCAGGTTAGTTTTAGTGTAAAGTTGAGAGTCGAATTTTA
CTTTGGTGTCGAATTCAGCTG
>CL6.Contig2_6    size  267    gap  0  0%
CCGTGCCCTCTAATGAAGTTGCCATCGGTGCCCCAGCCCTGTCCCTTCAT
TATAAACTCATTAACAAGTACTGGTTAAATCTGGTGAATATTCATTACCC
CTACGTAAGCTTACATATTCAGCCAATCACATCGGCTTTTATACATTATC
TGGTTGCTAGAAATCGTGACATTCTGACTTCATTTTCTCGATTGGTCAGA
GAAATACCTCCAACGTACTATCGACCAATCAGAAACGCTGTTAGTAACTA
TAGCTTCCTCGACCTCG
>CL6.Contig3_6    size  752    gap  0  0%
ACCCAAGGCAGTCACTTGCTGTGCCCTCTAATGAAGTTGCCGTCAGTGCC
CCAGTCCTGCCCCTTCATTATAAAATCATTAACAAGTACTGGTTAAATCC
CAGCAAAATTGTGGAAAATTAAATCGAAAATCTTGAACACGATCGCTATT
TTGAGCATCGTAACCCAGCTATCAATCACAGTATACACAATAGTTTGTTG
TGAATTAATATTCATTACCCCTACGTAAGCTTACATATTCAGCCAATCAC
ATCGGCTTTTATACATTATCTGGTTGCTAGAAATCGTGACATTCTGACTT
CATTTTCTCGATTGGTCAGAGAAATACCTCCAACGTACTATCGACCAATC
AGAAACGCTGTTAGTAACTATAGCTTCCTCGACCTCGTGTCGTGAACAAA
ATCTGAGCGCTGGGCAAATCAATTGTTCTCTCGATTATCAAACATTGACT
TCCCATTGCAAACCGATGGCGATACCCTTCCGGTATCGTCTTATCTTGTA
CATGTGAGCCCATCTCTAGATATGTTTTGCACGAAATAGTTTTTATCCCG
GCGAATTTGATCAATATTATTACCAAAGTTACAGCTGTTTCAAGTCAGTT
TTGCAGCTCAGAACTAGGGATCGCAAAATTTAAGTAAATTAAACTGTTGC
TTTTTGATTGCTTTGTATTATTTAAGCAGGTTTTTTGAGCAAGCAGGTTA
GTTTTAGTGTAAAGTTGAGAGTCGAATTTTACTTTGGTGTCGAATTCAGC
TG
>CL7.Contig1_6    size  1683    gap  0  0%
CAGAGAGAATGTTAGATCGGCAGGCAGGTAGTGCTCAGAGGGTTAAAAGT
TTACACTTTGACGTAGCTTGATTTATAAGGCGGGAGTACACAATAACAAA
CACTGCTATTAAATTAGCAATGCAAAACATGTCTACATGATAAACTTGGA
AGTGGGGACCTGAAAGCGGGGAGTGAGTGACCAAGATTCAACAGCAGTGG
TTGGGTAGACATTTGAAGATATATCATAGTACCTCGCAGTTCAAAATATG
ATGAACAGATACCTTAAACGGGATGAAGTCCACAAGAGTTGTGCAAATTA
TACAGATAAGAGTACAAAAAAATGCAATATTTGCCATGTGTATTTAACAA
CATCACAGCTTGTGAATCTTGGACACTTACTTTTCCCATTTGCTGACTTT
TTAAAAAACTTTTTTAACATCAATTATTTGACTACACTGAGATGTTACAT
TTAAATAAATGAAGAATTTATTTCTATCTAGGGATGACTTCAAACCCCAA
CCCTAGACTGACTGTTCTGCCAGGGTGCTGGCTGTCAACCAGCTGCTCAG
TCTTGAAGCCATTCCTTAGGCAAAACAGATGTATTTTAATATACATTTGT
GTGTTTTGAAAAACAAATTAAATCTCTAAATACAAATTATAATACTGATA
AAAAGTAACAAAAATCATGATTTAAAACATATTCTATGTATGTAATAACC
TTGATGTGACCAATTTATAAGCCAATTTCTCTCACAAGTACATAACAGTT
GAGTATTTCAGTTAGTTGAAAGATATAGTGATGATAAATTATGATTTACA
GCCATTTGTTTTGGATAAATCAATTGGATCACTTTTAAAAAGAAGCATCA
AACATGCAGTTGGTCTTTGGTTCAAATCCATCATGGTTTGATTTTTTGTC
ACTGGTTAGCGAGAAGGTCTTGTTAGTACATGTAAAGAGACCGCTTATGG
CAATCCAACAGTGTTTAGTACAATGTATGTATGAATTTCCAGACATGGAC
ATGTATTACCTGTGAGAGAAAGTCTGACTTTTACTTTTTGATGATTTCAA
AACTAATCTAATGCAGGATTAGATTAGGTTGTTGACAAATGATCTTTTCT
CTTTATCCATTAAGCCAGGTCCCCACTTCCGTATTTTGTGTATAGGTCAC
CTTATAAGAAGAGTTTATAAAGTTAGAGAGATTAAATGTCATTTTTAATC
CTCCTCTTTTGGTTCTTCTTTCTCCTCTTTTTGCCCCTTGTCCTTTTTCC
CCTTTAGAAATTCCTCCAACGCTTCGCTTTCAACTGCTTCATCAAATGCT
GTATAATCCCCACAGTATGTGTCATCAATTGCGATCTGAGGTGCCAATGC
TTTGGGATCTCCCACAATCTCTCTCATCTTTGCTTTGTCCTCTTCACTAG
CTGCTATATCAATCTTCTGAAACTCAATCTTTTTGCTTCCTAAGATCCAT
TCCATCTTCTGCTGGTGCTTCTTGGTCTCCACATTGCTGGACACAGAAGT
GTAGTATAATTTGACGCTCATGGTGTCTACTTCAAATTTTCACCTAAAAC
CAACAAATCTATAATTGTAGGAATGTAATGAGACTGTTGTTTGACCCGTG
TTGGCACAAATTGTTGCAAATTCCCTGATTTTCAGCCCCGTGTGTTTCCT
ATGGATATTCAGTAAAATCTACAGTGGGTCGCG
>CL9.Contig1_6    size  399    gap  0  0%
GGGTTCTCTTCCATGTATTTGAAATAGAGTTCCTGTTCATCAAGCTCATC
AATGTCTTGCCTGGAAGCTTTCTGCTTGCCTTTCTTCTCTTCTTTCTTCC
TACTTGTTTCCTCATCTTTAGCAAGATCATCCTGCAAACCCGCCATGAAA
GCATCTAAGGGATCATCGTCACTGTCGCTACTTTCTTGCTTACGCCTAGA
AGCAGAGGTGGTCTCTTCATCACTGTCAGCTTCAAAATATTCTTGCTCTG
TCCTGTGTTTTTTGACCACTTTAGTCATCGGTTCATCAAATCCCATGGCA
GCGTAAGGAAGTCCTGCTGCAGCTGCCTTAGTCCGTCCACTAGACTGACT
AGACATGCTGAAGCCTGCATAATTAAACCCTCCTCTTGAATACATGATG
>CL10.Contig1_6    size  492    gap  0  0%
AGTCAAAATGATGTATCTACATGTGAATTTCATAGCAGATATAGCACTTT
GACTTGGGAGGCAAATATCCTAAATCAGCTTTGAAACATTTGAAGAGCTC
ATGGGCAACATTGGATATACACCAAAAGCTGTCTTGGATTAGTTTGCATT
TTGCTGATATTTCATAAGCTTGGGTGTTCATTTCTTTTTTACTGATATGA
TTGTAAAACTCTGTATTCATACCAGAGCTCAGAGAATACGGCAGCGGAAA
TGGGGCGATTTACCATATTTTCTGTAAAATGACCAATAGTCAGTGGGTAG
GGGCAATTTTTCTATAAAAAATTGATTAAATAATCCCATAAAGATACAGA
TTCCTTGTGGCCTGATTCGTAATTATCACCACTTTCTATTAATCAGATAT
GCCAAAGTATCTCTTCACATTAAGAATTATTTAAATGCCAAAACACATAA
GGTAGCCTTTTTTTTTTTTTTTTGAGATTGCAAGAGCGTTGC
>CL10.Contig2_6    size  253    gap  0  0%
AGTCAAAATGATGTATCTACATGTGAATTTCATAGCAGATATAGCACTTT
GACTTGGGAGGCAAATATCCTAAATCAGCTTTGAAACATTTGAAGAGCTC
ATGGGCAACATTGGATATACACCAAAAGCTATCTTGTGTTGTATTTTGCT
AATATTTCATTAGCTTGGTGTTCACTTCTTTTTTAAAGATTTGATCGTAT
AATGCTGGTTTCATACTTTCTGTTACTTTACGCTTCATCATGCTGCTTGC
ACT
>CL10.Contig3_6    size  221    gap  0  0%
GAAAGTACGAAACCAGCGTAACACAGAGCTCAAGAGAATATGGCAGGGGA
AATGGGGTGATTCACCTTATTTTCTGTAAAATGAACAATAGTCAGTGGGC
AGGGGCAATTTTTCTGAAGAAAATTGATAAAATAATCCCATAAATATATA
GATTCTTTGTGGCCTCTTTCGTAATTACCACCACTTTCTGATAATTTAGA
TATGCCAAAGTATCTCTTCAC
>CL11.Contig1_6    size  1089    gap  0  0%
GTGATCTATCATGATTGATTCATCTCTATTTATCTTATCCAAAGCATGTT
ATTTGGTAAGCGGAGGCTTAATAATTATGTAGGCACTCAGTGCAGGAAAA
CATTGTTGTAACTTCCTCCCTCTCTGGATGACATGATCTATATTGAAAAA
AAAGAAAGAAAAAAAAAAGAAAAAAAAAGAGGCATGGTGGGAGGGCGGGA
AATAAAAAATGCTCTTGTACCATTGAAAATAGTTTGTATATAGGTTAGTA
ATTCTGGTCTTATCCAATTACAGCAGCAATGCAAACTCAGTAAGTGGAGG
CATACCCAGGATTTGTTATTGATGGGTGCATATTTTTAAAAGATGGACCA
AAAGTGGATTTCCATGTGCAAAGTTGGACTTGGGTTCCGATAGTGGACAT
GTGAGCATGATAACTTCAATAGTGTAATTTGATAATCCATTATAAGTGCA
CTGTATTGGCAGTAATTTTGCCTATTTTTTTTCGGGGAAATCAGAATGCA
GATCCTCCTGGTTATGCCACTGCTTTGGAGTATCTAAAAGAGGAATTGTC
AGAAATTTCTTCCAGATACTTATAATAGCACTTCAAAATCTATACACCAA
TCCGAGAAGCGTTTACTGTATTTGGCCCTCTATTGACGGCAACACAGATG
TACCAGAGCGGGAGATTTAATTCGTAATTCAATACTCATGATTGTGTATT
GAATATCACTGTTGTGTACAATTCCCGGGTACAATTCTGTATAGCACACA
ATAAATAATGGATGGAACCCCCGACCTCGGGACACCGCAGTTTTACATCG
GGGACACCGCAGTAATGGCGAAGTCGGATAGGTGTATACATTTAAATATC
CACCTTGGTTTCATTATCATTCAGGTATATACCAAAAGTGCAGAAATGAT
TTGCTTGCTGAAACTTGTGCTGTATGTTAACACAAAGCTAATTCATAGTA
TCATAGTAAGTGATTTGAAATGATGACTTAAAATCTGCCATCTAACTTGC
TAACTATGTATATTGAAGTTCTTCACGATTTATGCAACGAATATTTACAT
CTTAAATCGAACCATACCGGTAAGTTACTTGATATAAAC
>CL11.Contig2_6    size  972    gap  0  0%
GTGATCTATCATGATTGATTCATCTCTATTTATCTTATCCAAAGCATGTT
ATTTGGTAAGCGGAGGCTTAATAATTATGTAGGCACTCAGTGCAGGAAAA
CATTGTTGTAACTTCCTCCCTCTCTGGATGACATGATCTATATTGAAAAA
AAAGAAAGAAAAAAAAAAGAAAAAAAAAGAGGCATGGTGGGAGGGCGGGA
AATAAAAAATGCTCTTGTACCATTGAAAATAGTTTGTATATAGGTTAGTA
ATTCTGGTCTTATCCAATTACAGCAGCAATGCAAACTCAGTAAGTGGAGG
CATACCCAGGATTTGTTATTGATGGGTGCATATTTTTAAAAGATGGACCA
AAAGTGGATTTCCATGTGCAAAGTTGGACTTGGGTTCCGATAGTGGACAT
GTGAGCATGATAACTTCAATAGTGTAATTTGATAATCCATTATAAGTGCA
CTGTATTGGCAGTAATTTTGCCTATTTTTTTTCGGGGAAATCAGAATGCA
GATCCTCCTGGTTATGCCACTGCTTTGGAGTATCTAAAAGAGGAATTGTC
AGAAATTTCTTCCAGATACTTATAATAGCACTTCAAAATCTATACACCAA
TCCGAGAAGCGTTTACTGTATTTGGCCCTCTATTGACGGCAACACAGATG
TACCAGAGCGGGAGATTTAATTCGTAATTCAATACTCATGATTGTGTATT
GAATATCACTGTTGTGTACAATTCCCGGGTACAATTCTGTATAGCACACA
ATAAATAATGGATGGAACCCCCGACCTCGGGACACCGCAGTTTTACATCG
GGGACACCGCAGTAATGGCGAAGTCGGATAGGTGTATATGCATTCATTTT
GTATAATTATTTACTTTTTGCATACAAAAGTTCCAAATAATACAGTATAG
TATCTTAATATTTACATGCACACATATTATAAACACATTATATAAATACA
TCTAATATTTAAAAAAATCAAG
>CL11.Contig3_6    size  293    gap  0  0%
GTGCAAAAATGTGGGTTCTTTCCCAATCACAAGCTGCAAAAATTCTGCAT
GTTATAGTATAGTACATACACCAATCCGACTAGGCCATTACTGCGGTGTC
CCCGACGTAAAACTGCGGTGTCCCAAGGTCGGGGGTTCAATCAATTACTT
GTTAGTGTGCTATACAGAATTGTACACAACAGTGATTTTCAATACACGAT
CATGAATTGATTGAACAAATTAAATCTCCCGCACTGGTACAATTGTGGTT
CCGTCAATAGAGGGCCAAGTACAGTAAATGCTTCTCGGATTGG
>CL11.Contig4_6    size  212    gap  0  0%
ACAATGTAGCAGTAATAAATATACACCAATCCGACCAGGCCATTACTGCA
GTGTCCCCGACGTAAAACTGCAGTGTCCCAAGGTTGCGGGTTCCATCAAT
TACTTGTTAGTGTGCTATACAGAATCAATACATGATCATGAATTGATTGA
ACAAATTAAATCTCCCGCACTGGTACATCTGTGGTTCTGTCAATAGAGGG
CCAAATACAGTA
>CL11.Contig5_6    size  1761    gap  0  0%
GTGATCTATCATGATTGATTCATCTCTATTTATCTTATCCAAAGCATGTT
ATTTGGTAAGCGGAGGCTTAATAATTATGTAGGCACTCAGTGCAGGAAAA
CATTGTTGTAACTTCCTCCCTCTCTGGATGACATGATCTATATTGAAAAA
AAAGAAAGAAAAAAAAAAGAAAAAAAAAGAGGCATGGTGGGAGGGCGGGA
AATAAAAAATGCTCTTGTACCATTGAAAATAGTTTGTATATAGGTTAGTA
ATTCTGGTCTTATCCAATTACAGCAGCAATGCAAACTCAGTAAGTGGAGG
CATACCCAGGATTTGTTATTGATGGGTGCATATTTTTAAAAGATGGACCA
AAAGTGGATTTCCATGTGCAAAGTTGGACTTGGGTTCCGATAGTGGACAT
GTGAGCATGATAACTTCAATAGTGTAATTTGATAATCCATTATAAGTGCA
CTGTATTGGCAGTAATTTTGCCTATTTTTTTTCGGGGAAATCAGAATGCA
GATCCTCCTGGTTATGCCACTGCTTTGGAGTATCTAAAAGAGGAATTGTC
AGAAATTTCTTCCAGATACTTATAATAGCACTTCAAAATCTATACACCAA
TCCGAGAAGCGTTTACTGTATTTGGCCCTCTATTGACGGCAACACAGATG
TACCAGAGCGGGAGATTTAATTCGTAATTCAATACTCATGATTGTGTATT
GAATATCACTGTTGTGTACAATTCCCGGGTACAATTCTGTATAGCACACA
ATAAATAATGGATGGAACCCCCGACCTCGGGACACCGCAGTTTTACATCG
GGGACACCGCAGTAATGGCGAAGTCGGATAGGTGTATAGGAAATAGGAGC
AGAATTAAGGGGCAATGATAATCAGAAATTACTAAATAGTAGTAGCTTAT
ATTTGCTTTCAGTTGGGTGTGGTTTTCTCTTTGATGGTTTGTGGGTATTT
GCTGCAATATCCTGTAATACCCTGAGTAATAAGGCTCTATCCTGTTGATA
ATGGCCCTTGCAAAGGACTATTGCAGGATATATCCTGTAATACCCTAAGT
AAGGCTATCCTATTGATAATGGCCCTTGCAAAGGATTATTGCAGGATATT
GCAGGTATTTTTATAGAAAATAAAAAACAAGTGCCAACCCGTGTCATGTT
CTGCCTGAATCAGTGGTAGAAATCCTATTTGGTTCATTTAATTAATTTCA
AAATTCTTGAGGTTTTCATTGTACTAATGAATCCAATCTTGATTTAAAGT
GGGCAGTGGAAGAAGTATTTGAGTGTAAAAATGTTTGTTCTTTGGAGTAA
ATTTTAAGGTGTCCTGTTTTATGAAACTGGACTCCTTTTGTTTGAAAAGT
GTTAACGTTTTCTTAATGTATGCATTGCAAGCTACTGAAGGGAAACCATT
TGTAAAACTACTTTTTGATACTCGAGTACTTCTTCCAATGCACACTTCAA
TTGTATCATTATCAAATCTATAGACGATTTCCGTAATTGACCACTTCGTC
GCCGTTGGCGGCGTTTGGCTCTGCTAACTCCAATTTAGCGGAGCAGAAAA
CTGAAAGTGAGGCCAAAGATTTAATTACATACTCCCAATTATGCAAAGTT
AATTTGCCAAGTAACTATAAGGACTATCCAGCTGAGACTGGTACATATGT
AGCATTATATGTAGTACAAGCACAATAGAAGTATATTGTGTTTAGCAAGA
TCATTATCAAGATAATCATAGAAACGTCAATGAAAACTTGAGTAAATATA
CCATCTTTTAC
>CL11.Contig6_6    size  1137    gap  0  0%
GTGATCTATCATGATTGATTCATCTCTATTTATCTTATCCAAAGCATGTT
ATTTGGTAAGCGGAGGCTTAATAATTATGTAGGCACTCAGTGCAGGAAAA
CATTGTTGTAACTTCCTCCCTCTCTGGATGACATGATCTATATTGAAAAA
AAAGAAAGAAAAAAAAAAGAAAAAAAAAGAGGCATGGTGGGAGGGCGGGA
AATAAAAAATGCTCTTGTACCATTGAAAATAGTTTGTATATAGGTTAGTA
ATTCTGGTCTTATCCAATTACAGCAGCAATGCAAACTCAGTAAGTGGAGG
CATACCCAGGATTTGTTATTGATGGGTGCATATTTTTAAAAGATGGACCA
AAAGTGGATTTCCATGTGCAAAGTTGGACTTGGGTTCCGATAGTGGACAT
GTGAGCATGATAACTTCAATAGTGTAATTTGATAATCCATTATAAGTGCA
CTGTATTGGCAGTAATTTTGCCTATTTTTTTTCGGGGAAATCAGAATGCA
GATCCTCCTGGTTATGCCACTGCTTTGGAGTATCTAAAAGAGGAATTGTC
AGAAATTTCTTCCAGATACTTATAATAGCACTTCAAAATCTATACACCAA
TCCGAGAAGCGTTTACTGTATTTGGCCCTCTATTGACGGCAACACAGATG
TACCAGAGCGGGAGATTTAATTCGTAATTCAATACTCATGATTGTGTATT
GAATATCACTGTTGTGTACAATTCCCGGGTACAATTCTGTATAGCACACA
ATAAATAATGGATGGAACCCCCGACCTCGGGACACCGCAGTTTTACATCG
GGGACACCGCAGTAATGGCGAAGTCGGATAGGTGTATAGGGGTTGTATTG
GATTTTAAATGGACTAGCCCATATTATGATAATGCTTTTTACTTTATCAA
TAATTTTTTACTGTTAAGTTAGGTTGAATTAAATCATAACCTTCAGGACA
TCACCTTGGATCTTGGTGAAATGCACAATGTGTGTGAACTATATAGAATT
ATAACACATAACTACAAAATGATTTATCTAACATTCCATGTAATGTCATA
TGTAATTGTGAGATATTTTGCCATTCACACGCAGTATCTTTCACGAGTTA
AAATAATAAAAGTATTGGCTAGTTAATAAATACCAAC
>CL11.Contig7_6    size  1116    gap  0  0%
GTGATCTATCATGATTGATTCATCTCTATTTATCTTATCCAAAGCATGTT
ATTTGGTAAGCGGAGGCTTAATAATTATGTAGGCACTCAGTGCAGGAAAA
CATTGTTGTAACTTCCTCCCTCTCTGGATGACATGATCTATATTGAAAAA
AAAGAAAGAAAAAAAAAAGAAAAAAAAAGAGGCATGGTGGGAGGGCGGGA
AATAAAAAATGCTCTTGTACCATTGAAAATAGTTTGTATATAGGTTAGTA
ATTCTGGTCTTATCCAATTACAGCAGCAATGCAAACTCAGTAAGTGGAGG
CATACCCAGGATTTGTTATTGATGGGTGCATATTTTTAAAAGATGGACCA
AAAGTGGATTTCCATGTGCAAAGTTGGACTTGGGTTCCGATAGTGGACAT
GTGAGCATGATAACTTCAATAGTGTAATTTGATAATCCATTATAAGTGCA
CTGTATTGGCAGTAATTTTGCCTATTTTTTTTCGGGGAAATCAGAATGCA
GATCCTCCTGGTTATGCCACTGCTTTGGAGTATCTAAAAGAGGAATTGTC
AGAAATTTCTTCCAGATACTTATAATAGCACTTCAAAATCTATACACCAA
TCCGAGAAGCGTTTACTGTATTTGGCCCTCTATTGACGGCAACACAGATG
TACCAGAGCGGGAGATTTAATTCGTAATTCAATACTCATGATTGTGTATT
GAATATCACTGTTGTGTACAATTCCCGGGTACAATTCTGTATAGCACACA
ATAAATAATGGATGGAACCCCCGACCTCGGGACACCGCAGTTTTACATCG
GGGACACCGCAGTAATGGCGAAGTCGGATAGGTGTATAGGGGTTGTATTG
GATTTTAAATGGACTAGCCCATATTATGATAATGCTTTTTACTTTATCAA
TAATTTTTTACTGTTAAGTTAGGTTGAATTAAATCATAACCTTCATAACC
TTGGATATTGCTTAAATGCACATGTGTGTGAACTACATAACTACAAAATG
ATTTATCTAACATTCCATGTAATGTCATATGTAATTGTGAGATATTTTGC
CATTCACACGCAGTATCTTTCACGAGTTAAAATAATAAAAGTATTGGCTA
GTTAATAAATACCAAC
>CL11.Contig8_6    size  1060    gap  0  0%
GTGATCTATCATGATTGATTCATCTCTATTTATCTTATCCAAAGCATGTT
ATTTGGTAAGCGGAGGCTTAATAATTATGTAGGCACTCAGTGCAGGAAAA
CATTGTTGTAACTTCCTCCCTCTCTGGATGACATGATCTATATTGAAAAA
AAAGAAAGAAAAAAAAAAGAAAAAAAAAGAGGCATGGTGGGAGGGCGGGA
AATAAAAAATGCTCTTGTACCATTGAAAATAGTTTGTATATAGGTTAGTA
ATTCTGGTCTTATCCAATTACAGCAGCAATGCAAACTCAGTAAGTGGAGG
CATACCCAGGATTTGTTATTGATGGGTGCATATTTTTAAAAGATGGACCA
AAAGTGGATTTCCATGTGCAAAGTTGGACTTGGGTTCCGATAGTGGACAT
GTGAGCATGATAACTTCAATAGTGTAATTTGATAATCCATTATAAGTGCA
CTGTATTGGCAGTAATTTTGCCTATTTTTTTTCGGGGAAATCAGAATGCA
GATCCTCCTGGTTATGCCACTGCTTTGGAGTATCTAAAAGAGGAATTGTC
AGAAATTTCTTCCAGATACTTATAATAGCACTTCAAAATCTATACACCAA
TCCGAGAAGCGTTTACTGTATTTGGCCCTCTATTGACGGCAACACAGATG
TACCAGAGCGGGAGATTTAATTCGTAATTCAATACTCATGATTGTGTATT
GAATATCACTGTTGTGTACAATTCCCGGGTACAATTCTGTATAGCACACA
ATAAATAATGGATGGAACCCCCGACCTCGGGACACCGCAGTTTTACATCG
GGGACACCGCAGTAATGGCGAAGTCGGATAGGTGTATAAGTGTATGTTGG
CTATATTGGAATGATGCCTAACAATATATATCAGACTTTACTTACATGTA
CTATGTATATACTCGAAAGTTTTTGACCAAAGATCTAGATAACAGATGAC
AATCCTTTACAATATGCAAATTTATGCAAAATCCTGAATATTTACGATTT
GCAACAAGCATCTGTCAAGATATCAATAACACTGAATAGATTCATCAGGT
TTGAAGATAA
>CL11.Contig9_6    size  1693    gap  0  0%
GTGATCTATCATGATTGATTCATCTCTATTTATCTTATCCAAAGCATGTT
ATTTGGTAAGCGGAGGCTTAATAATTATGTAGGCACTCAGTGCAGGAAAA
CATTGTTGTAACTTCCTCCCTCTCTGGATGACATGATCTATATTGAAAAA
AAAGAAAGAAAAAAAAAAGAAAAAAAAAGAGGCATGGTGGGAGGGCGGGA
AATAAAAAATGCTCTTGTACCATTGAAAATAGTTTGTATATAGGTTAGTA
ATTCTGGTCTTATCCAATTACAGCAGCAATGCAAACTCAGTAAGTGGAGG
CATACCCAGGATTTGTTATTGATGGGTGCATATTTTTAAAAGATGGACCA
AAAGTGGATTTCCATGTGCAAAGTTGGACTTGGGTTCCGATAGTGGACAT
GTGAGCATGATAACTTCAATAGTGTAATTTGATAATCCATTATAAGTGCA
CTGTATTGGCAGTAATTTTGCCTATTTTTTTTCGGGGAAATCAGAATGCA
GATCCTCCTGGTTATGCCACTGCTTTGGAGTATCTAAAAGAGGAATTGTC
AGAAATTTCTTCCAGATACTTATAATAGCACTTCAAAATCTATACACCAA
TCCGAGAAGCGTTTACTGTATTTGGCCCTCTATTGACGGCAACACAGATG
TACCAGAGCGGGAGATTTAATTCGTAATTCAATACTCATGATTGTGTATT
GAATATCACTGTTGTGTACAATTCCCGGGTACAATTCTGTATAGCACACA
ATAAATAATGGATGGAACCCCCGACCTCGGGACACCGCAGTTTTACATCG
GGGACACCGCAGTAATGGCGAAGTCGGATAGGTGTATAGGAAATAGGAGC
AGAATTAAGGGGCAATGATAATCAGAAATTACTAAATAGTAGTAGCTTAT
ATTTGCTTTCAGTTGGGTGTGGTTTTCTCTTTGATGGTTTGTGGGTATTT
GCTGCAATATCCTGTAATACCCTGAGTAATAAGGCTCTATCCTGTTGATA
ATGGCCCTTGCAAAGGACTATTGCAGGATATTGCAGGTATTTTTATAGAA
AATAAAAAACAAGTGCCAACCCGTGTCATGTTCTGCCTGAATCAGTGGTA
GAAATCCTATTTGGTTCATTTAATTAATTTCAAAATTCTTGAGGTTTTCA
TTGTACTAATGAATCCAATCTTGATTTAAAGTGGGCAGTGGAAGAAGTAT
TTGAGTGTAAAAATGTTTGTTCTTTGGAGTAAATTTTAAGGTGTCCTGTT
TTATGAAACTGGACTCCTTTTGTTTGAAAAGTGTTAACGTTTTCTTAATG
TATGCATTGCAAGCTACTGAAGGGAAACCATTTGTAAAACTACTTTTTGA
TACTCGAGTACTTCTTCCAATGCACACTTCAATTGTATCATTATCAAATC
TATAGACGATTTCCGTAATTGACCACTTCGTCGCCGTTGGCGGCGTTTGG
CTCTGCTAACTCCAATTTAGCGGAGCAGAAAACTGAAAGTGAGGCCAAAG
ATTTAATTACATACTCCCAATTATGCAAAGTTAATTTGCCAAGTAACTAT
AAGGACTATCCAGCTGAGACTGGTACATATGTAGCATTATATGTAGTACA
AGCACAATAGAAGTATATTGTGTTTAGCAAGATCATTATCAAGATAATCA
TAGAAACGTCAATGAAAACTTGAGTAAATATACCATCTTTTAC
>CL11.Contig10_6    size  632    gap  0  0%
GTGATCTATCATGATTGATTCATCTCTATTTATCTTATCCAAAGCATGTT
ATTTGGTAAGCGGAGGCTTAATAATTATGTAGGCACTCAGTGCAGGAAAA
CATTGTTGTAACTTCCTCCCTCTCTGGATGACATGATCTATATTGAAAAA
AAAGAAAGAAAAAAAAAAGAAAAAAAAAGAGGCATGGTGGGAGGGCGGGA
AATAAAAAATGCTCTTGTACCATTGAAAATAGTTTGTATATAGGTTAGTA
ATTCTGGTCTTATCCAATTACAGCAGCAATGCAAACTCAGTAAGTGGAGG
CATACCCAGGATTTGTTATTGATGGGTGCATATTTTTAAAAGATGGACCA
AAAGTGGATTTCCATGTGCAAAGTTGGACTTGGGTTCCGATAGTGGACAT
GTGAGCATGATAACTTCAATAGTGTAATTTGATAATCCATTATAAGTGCA
CTGTATTGGCAGTAATTTTGCCTATTTTTTTTCGGGGAAATCAGAATGCA
GATCCTCCTGGTTATGCCACTGCTTTGGAGTATCTAAAAGAGGAATTGTC
AGAAATTTCTTCCAGATACTTATAATAGCACTCTCAAAATCTGTAGGAAA
TAGGAGCAGAATTAAGGGGCAATGATAATCAG
>CL11.Contig11_6    size  1152    gap  0  0%
GTGATCTATCATGATTGATTCATCTCTATTTATCTTATCCAAAGCATGTT
ATTTGGTAAGCGGAGGCTTAATAATTATGTAGGCACTCAGTGCAGGAAAA
CATTGTTGTAACTTCCTCCCTCTCTGGATGACATGATCTATATTGAAAAA
AAAGAAAGAAAAAAAAAAGAAAAAAAAAGAGGCATGGTGGGAGGGCGGGA
AATAAAAAATGCTCTTGTACCATTGAAAATAGTTTGTATATAGGTTAGTA
ATTCTGGTCTTATCCAATTACAGCAGCAATGCAAACTCAGTAAGTGGAGG
CATACCCAGGATTTGTTATTGATGGGTGCATATTTTTAAAAGATGGACCA
AAAGTGGATTTCCATGTGCAAAGTTGGACTTGGGTTCCGATAGTGGACAT
GTGAGCATGATAACTTCAATAGTGTAATTTGATAATCCATTATAAGTGCA
CTGTATTGGCAGTAATTTTGCCTATTTTTTTTCGGGGAAATCAGAATGCA
GATCCTCCTGGTTATGCCACTGCTTTGGAGTATCTAAAAGAGGAATTGTC
AGAAATTTCTTCCAGATACTTATAATAGCACTTCAAAATCTATACACCAA
TCCGAGAAGCGTTTACTGTATTTGGCCCTCTATTGACGGCAACACAGATG
TACCAGAGCGGGAGATTTAATTCGTAATTCAATACTCATGATTGTGTATT
GAATATCACTGTTGTGTACAATTCCCGGGTACAATTCTGTATAGCACACA
ATAAATAATGGATGGAACCCCCGACCTCGGGACACCGCAGTTTTACATCG
GGGACACCGCAGTAATGGCGAAGTCGGATTGGTGTATACTTGCCAAGTTG
ATTCCATTGAATGGACACATTAACACTGGCAGTTTGAAAGTATGTAATGT
ATATTTCAACAGGATTGCAAAAATAGAACTGGCACAACATTCATTTGGTT
AAATTGTTTCACACACACCATAAATGATATTTTACATTTAAGAAAAAAAT
GACAAACATTAAAATATGAACATTAAATTCCCATAATACAGGAACATGTC
CACTGGTGGAAACCAAGAGCTTAAATTAATGTCCAATAGGCATTGATGAA
TTGCAAACTCCTGTGGCTACTAAAGGGTAGTTTTTCTTTTAAGGTCTAAA
AA
>CL12.Contig1_6    size  367    gap  0  0%
ATAACAATGCCGCACACTAATGAAAGAAAAATGAGATCAAAACACAATGG
GGGAAGGGAAGAGCAAAATGCAGCAAGGTATGATCATCACACATCACAAG
TTGAGAAAAACACAAATTTAAACCATCATGATAAAGCAAAATGTTAAAGT
GTTTGCAAAAACAGGTAATCATCAAATAGTAGAGCAATGCATAAATATGG
CATACATAACTAAGTAGATTCAAGAAATAATATAAAATAACCAGAACCAA
ATATTTTGGAAATAAGATTGCAATGAGACACATGAATATATGATGTTGTG
ACGTGTGATGAGATAACAATGCCGCAAACTAAGGAAAAAGGAGAGCAAAG
CACAAAGGGGGAAAGGG
>CL13.Contig1_6    size  403    gap  0  0%
ACTCCCTGTGTGGGAGATTAAGGCATGTCTTCCATAGGTGGTGTAAGGAT
TTCAACTGCAATAGATCCTTTAAATGTTTTTCAAAGAACTATTAAAGGTT
CTCCAACTCCAAGGAATCTTTGGAAACCCTACTGGTTCTTGAACATAATA
AACAACCTTTGTTTCCCATAGAAGGGTGCTCTCCCTGCGGAAAAAAGCCG
GGGAAAAAAGAAAAGAAAAGTTGTCCCTTTGCTTCTATAGAATATAATTG
TGTCTTATTTTAACCAATTTAAAAAGCTGCATGTTTAAGCTAAAATTTAC
TCATTCCCACTGTATTATTCTGGTTTCATAGTTTCTGTCGCTTGTCGTTG
AGCGGCATGACGCTTCATCATGTATTTTTCTGTAAGCGGAGCGGCACACC
GCT
>CL13.Contig2_6    size  221    gap  0  0%
TTGAACATAATAAAGAACCCTTGTTTCCCATAGAAGGGTGTGCTTCCTGC
GGAAAAAATTATTCTATAGAATATACTTGTGTCTTATTTTAACAAATTTA
AAAAGCTGCACGGTTAAGCTAAAATTTACTCATTATTCTGGTTTCATAGT
TTCTGTCGCTTGTCGTTGAGCGGCATGACGCTTCATCATGTATTTTTCTG
TAAGCGGAGCGGCACACCGCT
>CL15.Contig1_6    size  488    gap  0  0%
ACGAACATAAAAATAAACTATTGATTGTCTTTTCGTGTGAAGATCTAATC
CACAGTAACAATGACATTTGTAAGGCAAGTACAGAAAACCCTCAACATCC
TATGTTTACAGAGTACGGTTTGGAGTTAGTGTTAAAGGTGCGGAACAGCA
GGGGGTGAAGGATATGCCAGGCCTTGCCGTTTGAGGCGAGCGATTACTGT
CGCTCATCACGACTCGCCCAAACTCAACTGCTAGTGATTTTTGAATCCAA
TTTACATTCAAGTTTCACCACTGTGGATTTAACATAATAACTTATAGCTT
TAACCCCTGAAAACGAAAGAGAGGGTGTCAATAGTGTATACATGGTTCAT
ATTGGTAAGAATCAATAATCTTTCAGACCTCACGGCCACTACATACAACT
AGAGAGTGATTTGACCACTCGCCTAACACCATGCTAGCGAGTGATTGCCC
ACTCGCCTTTAAACTCTAGACGGCAAGGCCTGCAATAT
>CL15.Contig2_6    size  549    gap  0  0%
ACGAACATAAAAATAAACTATTGATTGTCTTTTCGTGTGAAGATCTAATC
CACAGTAACAATGACATTTGTAAGGCAAGTACAGAAAACCCTCAACATCC
TATGTTTACAGAGTACGGTTTGGAGTTAGTGTTAAAGGTGCGGAACAGCA
GGGGGTGAAGGATATGCCAGGCCTTGCCGTTTGAGGCGAGCGATTACTGT
CGCTCATCACGACTCGCCCAAACTCAACTGCTAGTGAACGATCTTCCACT
CGCCATAGACAGTAAATATCGCTCGCTGCGAACCACCACAATCATCCAAA
ATTGAATCCAATTTACATTCAAGTTTCACCACTGTGGATTTAACATAATA
ACTTATAGCTTTAACCCCTGAAAACGAAAGAGAGGGTGTCAATAGTGTAT
ACATGGTTCATATTGGTAAGAATCAATAATCTTTCAGACCTCACGGCCAC
TACATACAACTAGAGAGTGATTTGACCACTCGCCTAACACCATGCTAGCG
AGTGATTGCCCACTCGCCTTTAAACTCTAGACGGCAAGGCCTGCAATAT
>CL16.Contig1_6    size  415    gap  0  0%
GTTTGTGGAGGTCTGCAGTAGGTCGCAAATTACACATCAAATGCATTTTA
GAGATTCCTGCGCTATTGTACAGTAAATATATCGACCTCGGTTGGTAGGC
AATAGGCATACATGTATATATATTGTACTGTGTACAATACACAGCTATAC
GCACAATAATCTGCCATTTTGGTCCTCGGTTTGCCTATTATATGTTGATT
TGGACATCCTCGGTTTGATAGCAATACATAATGTCCGCGATTGCCAGCAG
GCATGACCTTTTTATAACCAGCAATCCTTTAAATATTAAAATGTTTTCCC
CAAACCAAAGCATGTTTATAACATTAGAAAAATATTTTTGTTTTTGAATT
TGCTGGGTAGGTACTTCTTAGTAAGCTTGACTGGGACCAACTTTAATTTG
GTTCACCTCAAGTTC
>CL16.Contig2_6    size  394    gap  0  0%
GTTTGTGGAGGTCTGCAGTAGGTCGCAAATTACACATCAAATGCATTTTA
GAGATTCCTCCACTATTGTACAGTAATGACCTTGGTTGGTAGGCGTATAT
ATTGTACTGTGTACAATACACAGCTATACGCACAATAATCTGCCATTTTG
GTCCTCGGTTTGCCTATTATATGTTGATTTGGACATCCTCGGTTTGATAG
CAATACATAATGTCCGCGATTGCCAGCAGGCATGACCTTTTTATAACCAG
CAATCCTTTAAATATTAAAATGTTTTCCCCAAACCAAAGCATGTTTATAA
CATTAGAAAAATATTTTTGTTTTTGAATTTGCTGGGTAGGTACTTCTTAG
TAAGCTTGACTGGGACCAACTTTAATTTGGTTCACCTCAAGTTC
>CL17.Contig1_6    size  253    gap  0  0%
TTTAAACTCACATTATCACACAAATCAATTTACAAACATATTGAAACAAT
TATGTAGACACATGCACTTGTTTTGGTGTTTGTTCAATCATAATGTATTT
CCATATGTTGTTAGTTATTTGATTGATGTTTTTTGAATTTCACTTAGAGG
TATGTTAAAGCAGCGACACATGCCTGTCAATTGACCTGACCTACTTTTTC
AGGATGAATCTCACACCCAACGATCCCCCTTTTAGGAATATCACTGAACA
AAC
>CL18.Contig1_6    size  491    gap  0  0%
GGGGGGTTGATTATGATAAATTGAGGGGTTTTGATAATAATAATAATAAC
AACTAGGCGGTTACCCGTATTTCGCGGTTCTCGGCTGTCATAGTTATTGG
CTTTTGCAGATCTCAAACCTGGGCTTCCTTGGCCAAAGTTACACCCACCG
ACCAAGTTTGAGCTCCATGAGCAATTTGAAATCTTTGTTTTTTGACCTAT
GACCTCTCAACCGTAGGTCTGACAAAAAGGTCACAATGGAACTTTTGTTT
GTTAGTCCAATTTCCACCTACCCACCAAGTATGAGCTCCATAGGCAATTT
GAAATTTTGACCTTTTTGACCTTTGACCTCTTAACCGTAGGTCTGAAGAA
AAGATCACCGTGGAAACTTTTGTTTGTTTAAGGTCCACCCACCCACCAAC
TTTGAGCTCCATAGAGGCAATTTGAAATTTCTACCTGTTTTTACCTATGA
CCTCTTAACCGTAGGTATGACGAAAAGGTCACCGTGGAAAC
>CL19.Contig1_6    size  802    gap  0  0%
AACAACAACAACAGCAACAACAACAAAGAAAGTTTGCCTCAGACATATTT
GGTAAAAAAGCTTAAGTGTTATGTTTTTTTTTTTTTAAATGAGCTATGCG
ATACGTGATTTTTTTACAGTCAAGGCAATGTTTATGTACTTTGTGATTTA
TAAAAACGTAAACATAGTAACATACATACACAGTGAATAGTTTTGTTTGT
CTCTTGTATAATCATGGCGAAATGTGTACAACAAAACAGCAACAACCAAA
CTGCAAAAAAGACAAAATTGGATCGTGATAGATACTGAAAATATCCAAAC
ATTTTTTTTTTACGGCCAACGCATAGCGCTAATTGGAGATAATAATGCGC
GCGGGTGTCTGAGACAGACTTTTGTATATATCATATGTACTGTGTAGTAC
CGTATATTATAGTATATTAGTTTGTGAACTAAGACAACATTATAACAGGT
GTTTCAATATATTTTTACAACGTAGAATGGTGTATGTAACATAGTGGGGT
TAAAGGTGTTCCTCCTGATTGCCTCACTGTAAGCAAGGTACGATTGGCTT
CATACTTGGGTTATGAACGCTACTCAGGGACATGTTTTGTATAAATGATG
CTTTTATTTTGTAAGTTGCCATGTAATGTCAAAAGAAGCAAAGCTTTTCA
TAAGTTGCCATAAAATGGTAAAGGAAATGAGGCTTTTATATAGTATGATG
CACCAAAGTTTAATAAACCAAAGTCTTGCATGAGATACATTGTAAGTGTT
TAGTTTCAAATATAAGTTTCTTTCTACATGTAGTGCCAAAAAGTAACCCC
AA
>CL19.Contig2_6    size  725    gap  0  0%
AACAACAACAACAGCAACAACAACAAAGAAAGTTTGCCTCAGACATATTT
GGTAAAAAAGCTTAAGTGTTATGTTTTTTTTTTTTTAAATGAGCTATGCG
ATACGTGATTTTTTTACAGTCAAGGCAATGTTTATGTACTTTGTGATTTA
TAAAAACGTAAACATAGTAACATACATACACAGTGAATAGTTTTGTTTGT
CTCTTGTATAATCATGGCGAAATGTGTACAACAAAACAGCAACAACCAAA
CTGCAAAAAAGACAAAATTGGATCGTGATAGATACTGAAAATATCCAAAA
AAATTAAACATATGAAAAAAAATGAATGTTACGGCCAACGCATAGCGCTA
ATTGGAGATTATAATCATGATAATGCGTGCAGGTGTCTGAGACGGACTTT
TGTATATATCATGTGTGTAGTATATTATAGTATATTAGTTTGTGTGAACT
AAGACAACTTTATAACAGGTGTTTCAATATATTTTTACAACGTAGAATGG
TGTATGTAACATAGTGGGGTTAAAGGTGTTCCTCCTGATTGCCTCACTGT
AAGCAATGTACGATTGGCTTCATACTTGGGTTATGAACGCTACTCAGGGA
CATGTTTTGTATAAATGATGCTTTTATTTTGTAAGTTGCCATGTAATGTC
AAAAGAAGCAAAACTTGTCATAAGTTGCCATAAAATGGTAAAGGAAATGA
AGCTTTTATATAATATGATGCACCA
>CL19.Contig3_6    size  595    gap  0  0%
AACAACAACAACAGCAACAACAACAAAGAAAGTTTGCCTCAGACATATTT
GGTAAAAAAGCTTAAGTGTTATGTTTTTTTTTTTTTAAATGAGCTATGCG
ATACGTGATTTTTTTACAGTCAAGGCAATGTTTATGTACTTTGTGATTTA
TAAAAACGTAAACATAGTAACATACATACACAGTGAATAGTTTTGTTTGT
CTCTTGTATAATCATGGCGAAATGTGTACAACAAAACAGCAACAACCAAA
CTGCAAAAAAGACAAAATTGGATCGTGATAGATACTGAAAATATCCAAAA
AAATTAAACATATGAAAAAAAATGAATGTTACGGCCAACGCATAGCGCTA
ATTGGAGATTATAATCATGATAATGCGTGCAGGTGTCTGAGACGGACTTT
TGTATATATCATGTGTGTAGTATATTATAGTATATTAGTTTGTGTGAACT
AAGACAACTTTATAACAGGTGTTTCAATATATTTTTACAACGTAGAATGG
TGTATGTAACATAGTGGGGTTAAAGGTGTTCCTCCTGATTGCCTCACTGT
AAGCAACAACCTTGGCGAAAAAGGTTGCCACACCTGAGCGTTAAT
>CL19.Contig4_6    size  575    gap  0  0%
AACAACAACAACAGCAACAACAACAAAGAAAGTTTGCCTCAGACATATTT
GGTAAAAAAGCTTAAGTGTTATGTTTTTTTTTTTTTAAATGAGCTATGCG
ATACGTGATTTTTTTACAGTCAAGGCAATGTTTATGTACTTTGTGATTTA
TAAAAACGTAAACATAGTAACATACATACACAGTGAATAGTTTTGTTTGT
CTCTTGTATAATCATGGCGAAATGTGTACAACAAAACAGCAACAACCAAA
CTGCAAAAAAGACAAAATTGGATCGTGATAGATACTGAAAATATCCAAAC
ATTTTTTTTTTACGGCCAACGCATAGCGCTAATTGGAGATAATAATGCGC
GCGGGTGTCTGAGACAGACTTTTGTATATATCATATGTACTGTGTAGTAC
CGTATATTATAGTATATTAGTTTGTGAACTAAGACAACATTATAACAGGT
GTTTCAATATATTTTTACAACGTAGAATGGTGTATGTAACATAGTGGGGT
TAAAGGTGTTCCTCCTGATTGCCTCACTGTAAGCAACAACCTTGGCGAAA
AAGGTTGCCACACCTGAGCGTTAAT
>CL19.Contig5_6    size  545    gap  0  0%
CTTGGGACCCAAGCAACATGTTGGGATGGGTGGCACATTGTCTTCAAAAA
AAGGCCACGGAATTTAGTTTGCTGCTTGACTAAATAGTACTAGTAGGGAA
AATGTTTAATATTAGTTTTTAGTTAGAATGAATATTAAGTGGTAGTGTTG
TATTGTATTTTGGGATGTAGTGAATGTATGACTAGTAGGCTTTGGATATT
AATATTTAAGGCAACGACATCAGGGTGATTGTAGTATTATATCCATTGTA
TAAACTTTAATAAAGTGTATTTTTGCATTTATATTTTAACAGGTTTGTAA
GCTCCAAAAGGCTATATACAAATGTATAGAATCAAAGATACAAGTCATTC
TTAGACACACAAAAACCAACAGCAACAAAAGAAAGTTTGGCTCAAACACA
TTTGGTAAAAAAGCTAACTGTTATGTTTTTTTTTAGAAAATGAGCTATGC
GATACGCGATATATATATTTTTTTACAGTCAGTGAATAGTTTTGTTTGTC
TCTTGTATAATCATGGCGAAATGTGTACAACAAAACAGCAACAAC
>CL19.Contig6_6    size  465    gap  0  0%
TTAAAAAGTATTAGGGGGAACTTAAAAGTTGTGGACCTAATAGTACTATT
AGGGAAAATGTTTTAGTTGTAGATGGGATTTAGTGAATATATGACTAGTA
GGCTTTATGTATTAATATTTAAGGCACCGACATCAGGGTGATTGTAGTAT
TATATCCATTATATAAACTTTAAAAATGTATATTTTTCGCATAATATTTT
AACAGGTTTGTAAGCTCCAAAATATATAAAAGGCTCTACAAACGTATAGA
ATCAAAGATACAAGTCATTCTTAGACACACAAAAACCAACAGCAACAAAA
GAAAGTTTGGCTCAAACACATTTGGTAAAAAAGCTAACTGTTATGTTTTT
TTTTAGAAAATGAGCTATGCGATACGCGATATATATATTTTTTTACAGTC
AGTGAATAGTTTTGTTTGTCTCTTGTATAATCATGGCGAAATGTGTACAA
CAAAACAGCAACAAC
>CL19.Contig7_6    size  365    gap  0  0%
TTAAAAAGTATTAGGGGGAACTTAAAAGTTGTGGACCTAATAGTACTATT
AGGGAAAATGTTTTAGTTGTAGATGGGATTTAGTGAATATATGACTAGTA
GGCTTTATGTATTAATATTTAAGGCACCGACATCAGGGTGATTGTAGTAT
TATATCCATTATATAAACTTTAAAAATGTATATTTTTCGCATAATATTTT
AACAGGTTTGTAAGCTCCAAAATATATAAAAGGCTCTACAAACGTATAGA
ATCAAAGATACAAGTCATTCTTAGCCAAAAAACCAACAACAACAACAGCA
ACAACAAGCTCATATGAACATGCTTCATCATCAGCAACAATTGCAGCAGC
AGCAGCAGCAACAAC
>CL20.Contig1_6    size  684    gap  0  0%
GTTTTTCACAGTGTTAAACAATGTCATCAGAATAATAGCGCCCTCTTTTT
TAGATCTGCACGTTTCCAGCTTGGTAGCGACGTGAATTGCTCATAATCCA
TCCCAAATGCTCTGAAGAAGTCCTCAGCTGACAAGTGAAGCTCTAAACAT
TCCCTATCTACATCCTTTGGTAGTCTGTAATTGGTGGTTAGTAACGTCTC
TATTGGATAAATCTTATGGCCGACATTGGGCATGGAGCGCCCTCTTGTGA
TTCGCAGCATTCTGAGCTCGTGTTCAGACAGAGAACCTATGGATTTTGGT
GAAGAGAAGTCCATGCTGTTTGTATAGCCTGTGTAGCCATTGGACAGATA
ACTGCCGTCGGAAGCATCACTGTACCATGAGGGACTTATGAGGTCCCTGG
CATTTTGTGGAAGGGAACTGGATTTTTTATATGCATCCATAACACTAGTG
TAGCGCATGGTATTTGGAAGGGTTGAACTTCTTGGTGCTGAAGTGGCAGC
TCTTATTAGATGCAGTGGTGTGTAATAGTGACGCTGTCGTTCTCTCAGTG
GCAAGGCATTAACAGACGATTCATAACGTGTTCTAATTGGGGGCTCGTGG
TCAGCTGCTGGTGTTCTTGAGGCACTGCGTGGATCTATGTTCTCCAGTCT
ACGCTTCTCCAATTCAGTCTTAATGATCTCTTTC
>CL20.Contig2_6    size  630    gap  0  0%
GTTTTTCACAGTGTTAAACAATGTCATCAGAATAATAGCGCCCTCTTTTT
TAGATCTGCACGTTTCCAGCTTGGTAGCGACGTGAATTGCTCATAATCCA
TCCCAAATGCTCTGAAGAAGTCCTCAGCTGACAAGTGAAGCTCTAAACAT
TCCCTATCTACATCCTTTGGTAGTCTGTAATTGGTGGTTAGTAACGTCTC
TATTGGATAAATCTTATGGCCGACATTGGGCATGGAGCGCCCTCTTGTGA
TTCGCAGCATTCTGAGCTCGTGTTCAGACAGAGAACCTATGGATTTTGGT
GAAGAGAAGTCCATGCTGTTTGTATAGCCTGTGTAGCCATTGGACAGATA
ACTGCCGTCGGAAGCATCACTGTACCATGAGGGACTTATGAGGTCCCTGG
CATTTTGTGGAAGGGAACTGGATTTTTTATATGCATCCATAACACTAGTG
TAGCGCATGGTATTTGGAAGGGTTGAACTTCTTGGTGCTGAAGTGGCAGA
GGCATTAACAGACGATTCATAACGTGTTCTAATTGGGGGCTCGTGGTCAG
CTGCTGGTGTTCTTGAGGCACTGCGTGGATCTATGTTCTCCAGTCTACGC
TTCTCCAATTCAGTCTTAATGATCTCTTTC
>CL20.Contig3_6    size  546    gap  0  0%
GGTAATTTGTTGCTGTCTTCAAGTGTAGATTGAGATTTCTTAATTCGTAC
ACGCTCACTTGCCGTCCTCTTTACCTTATGGCCGACATTGGGCATGGAGC
GCCCTCTTGTGATTCGCAGCATTCTGAGCTCGTGTTCAGACAGAGAACCT
ATGGATTTTGGTGAAGAGAAGTCCATGCTGTTTGTATAGCCTGTGTAGCC
ATTGGACAGATAACTGCCGTCGGAAGCATCACTGTACCATGAGGGACTTA
TGAGGTCCCTGGCATTTTGTGGAAGGGAACTGGATTTTTTATATGCATCC
ATAACACTAGTGTAGCGCATGGTATTTGGAAGGGTTGAACTTCTTGGTGC
TGAAGTGGCAGCTCTTATTAGATGCAGTGGTGTGTAATAGTGACGCTGTC
GTTCTCTCAGTGGCAAGGCATTAACAGACGATTCATAACGTGTTCTAATT
GGGGGCTCGTGGTCAGCTGCTGGTGTTCTTGAGGCACTGCGTGGATCTAT
GTTCTCCAGTCTACGCTTCTCCAATTCAGTCTTAATGATCTCTTTC
>CL20.Contig4_6    size  492    gap  0  0%
GGTAATTTGTTGCTGTCTTCAAGTGTAGATTGAGATTTCTTAATTCGTAC
ACGCTCACTTGCCGTCCTCTTTACCTTATGGCCGACATTGGGCATGGAGC
GCCCTCTTGTGATTCGCAGCATTCTGAGCTCGTGTTCAGACAGAGAACCT
ATGGATTTTGGTGAAGAGAAGTCCATGCTGTTTGTATAGCCTGTGTAGCC
ATTGGACAGATAACTGCCGTCGGAAGCATCACTGTACCATGAGGGACTTA
TGAGGTCCCTGGCATTTTGTGGAAGGGAACTGGATTTTTTATATGCATCC
ATAACACTAGTGTAGCGCATGGTATTTGGAAGGGTTGAACTTCTTGGTGC
TGAAGTGGCAGAGGCATTAACAGACGATTCATAACGTGTTCTAATTGGGG
GCTCGTGGTCAGCTGCTGGTGTTCTTGAGGCACTGCGTGGATCTATGTTC
TCCAGTCTACGCTTCTCCAATTCAGTCTTAATGATCTCTTTC
>CL20.Contig5_6    size  305    gap  0  0%
GTTTTTCACAGTGTTAAACAATGTCATCAGAATAATAGCGCCCTCTTTTT
TAGATCTGCACGTTTCCAGCTTGGTAGCGACGTGAATTGCTCATAATCCA
TCCCAAATGCTCTGAAGAAGTCCTCAGCTGACAAGTGAAGCTCTAAACAT
TCCCTATCTACATCCTTTGGTAGTCTGTAATTGGTGGTTAGTAACGTCTC
TATTGGATAAATCTCTTTCTCTGGCTTCACAGGCATGTGTGCTAGTGAAA
TGCATTTTCCGAGAGATTTTCGAGAACCTAATTTACTACTAGGGGGTAAT
TTGTT
>CL22.Contig1_6    size  298    gap  0  0%
TGGGCAAATTATCAGACTGATGATCACAGATTCTTTCATGTTGAATTGAT
TCAGTGTTGCAGATAAGAAGTATGACTCTAATTATGCTGCTATCACAAAG
TGGTTCATCCAATCAAGTCTGGTTTCTGTTGTTCTTGACACTGTCAAAGA
TGTTATATGATGATGATAAAACTTTTGATTGTAAACAAATTGTTGCTGCT
GGTCACTCCTTTCTGTTTAAGCTCTGTTTTGGTAGTAACACAAAGTTGGT
TTATCCAAATAAGTTTGTTTTCTCAGCTACATTCAAAATGTAAATGAT
>CL22.Contig2_6    size  237    gap  0  0%
GGAATATGGCTCTAATTTTGCTGCTATCACAAAGTGGTTCACCCAATCAA
GTCTGGATTCTGACCTTCTTGACACTGTCAAAGATGCTGTAATATATGAC
GACTGCTAAACTTTTGATTGTAAACAAATTGTTGCTGCTGGTCACTCCTT
TCTGTTTAAGCTCTGTTTTGGTAGTAACACAAAGTTGGTTTATCCAAATA
AGTTTGTTTTCTCAGCTACATTCAAAATGTAAATGAT
>CL25.Contig1_6    size  965    gap  0  0%
CAAGAAGTGGACCGATCAATCCTGCATAAACATCCTTTTCCGTATCAATT
GAAGAGAAGTATGTCCAGGTTATGCATTCACCATCGTTATCTCCAGGGGC
GACGGCTTCAGGTACCTTCCAGATGTAAGTCACAGTGTCTCCAGGCTGTA
CATTCTCGTCACTGGCATCTGTATCTCCGTCTTCGTATGCCTGTCCTTCA
TTAGACTTATCGTACCACACCCCGTGAGGGGTCATTGAGTAAGGCCGACT
AGCGTTGTTCCTGAAAGTAATCTTCACAGTATCACCGACTACAGCGCGAA
TTACGGGACCAAGAATGCCCAGGTATTCCTCTTCTGGAGCGCGTTCTATG
GGCTGGACGAAAGTGTTGTCCGTATACAACCTATATCTCGCTTTTATGTA
GGATCCACCGATTCGGTCTTGGCCCGTCTCGAAATAATAAATAGATTCAC
CTCCTGGAGTTAATATATCTTGTCCATTCCAGTTATCTCTTCCAGTTGGG
GCATAGTTCCACACATATTCCTCTGCCTGAATAAAGAACTCCCGTTCGAT
TCCACTCAATTCCAACTCTACCGGTTGACCACATGAGGACTGCACATTGT
ACACACCCTGAGAACCAGCTGCAAGATAATTTGCAACCTCTGACGTTATC
AGCCATATGCCAGGGTTGTCTGCCTTCATTATCGCTGTTTTGAAGCTTGC
TGGCATTACACCAATAGAATCTATACGATGGTCATCCATTAGCAATGTAT
TTCCGTGAAAGAAAGCAGTGTGGACATCTGTCTGTGTTCCCATGCCAAGA
ATATGCCAAGCTACTCTGTCACCCTGACACATCTCGACTCCAGGAAGATT
GCCATAAATGTACCCATTAATTCCATCCATCCGGTTGCTGGATATATCAG
GACCTAAATAACGTGGAGGAAAATGGAAGAAGAGGTTGGGTGGCAGTGGC
GTAGGGTGTTTTTTT
>CL26.Contig1_6    size  562    gap  0  0%
TACTTGAAGCAGCTATAACTATGTATGGAGAAATGTAATAGCTCTGTATG
GAGAAATGCAATAGCTGCTATTTGCATGTCTTTAACCATACACAAGTTTT
ATACTGCAAAAGTAATACATTTTACTTGAAGCAGCTATAACTCTTGTATG
CATATGTCTTCTTTGCACTTGGTATGTAGGGTTCAAAATCACATTGAAAA
TAATATTATGGTCAGTACAGAATGAATGTTATATCAAGAGCACTATGTAT
TGGATCAAATGAATGCAAATCTTAAATTAGATACAGAATTACCAAAGCAA
TTGAGTAAAAAACCCACTGTTGCCAAAGTTGAAACGTAATAAAAGTTTGG
TATTAAATGAATCGTAAGGAATTGGCTCAAATGTCATTCGTTGAAATCAT
AGTTCTAATCTAAACCAGCTATGAACAAGTTACAGGACCTGAATGTTGAA
CTTTATACAAAATGTTTTTGGAATAAGACGGAGATTGGTAACATACCGCC
GACTAATTCAGAGTGAGATGCGGATGTTATCACATTTTTATTCACTAGGA
TCCACAACATGC
>CL27.Contig1_6    size  530    gap  0  0%
TTTGGTAGTGACGTCAATGCTTTTACGCGATTGTGCCACGAGCGTGCCAA
CAAACCGCTTTTATATAGATTAAAGGGGGTCTCCGGCAATATATTTAAAT
CTCCCGCTCTCCTCCAGCGTGCCTCTGTGGCTCAATTGGCTGGGAACGTC
GTGTTCTAGCCTGATTTATAGCTTGTAATAACTTATTACAAAGGTTATTG
CCGGTTCGACTCCGCCAGATACACTGGTTTTGTTTTAGCCCGTTGTACAT
TGTACGGTACCCTGGCCTGGCTACTCCAATCTACTGATCATACAGTACCC
CACGTTCGTTCAGAATCATCATACTCTCTTTTGAAGACTCCAGAAGACAG
AATAACCAACCCCGTGGAGTCTTTATCACGTGATACGACCTATTGTGTGT
ACATGCTTCATGTAGCCTATAGTACTATTATGGATTTTGACAGTCATAGC
TGAGAATTACAAGGTTCTAACCTTTCGAGATAGTGGCCTTTAGTAGAAAA
GAAAGAAAACTTTGTAGGAATTATTGATTT
>CL27.Contig2_6    size  511    gap  0  0%
TTTGGTAGTGACGTCAATGCTTTTACGCGATTGTGCCACGAGCGTGCCAA
CAAACCGCTTTTATATAGATTAAAGGGGGTCTCCGGCAATATATTTAAAT
CTCCCGCTCTCCTCCAGCGTGCCTCTGTGGCTCAATTGGCTGGGAACGTC
GTGTTCTAGCCTGATTTATAGCTTGTAATAACTTATTACAAAGGTTATTG
CCGGTTCGACTCCGCCAGATACACTGGTTTTGTTTTAGCCCGTTGGCTAC
TCCAATCTGCTGATCATACAGTACCCCATGTACGTTCAGAATCATATCAT
CATATTCCCTTTTGAAGACTCCAGAAGACAGAATAACCAACCCCGTGGAG
TCTTTATCACGTGATACGACCTATTGTGTGTACATGCTTCATGTAGCCTA
TAGTACTATTATGGATTTTGACAGTCATAGCTGAGAATTACAAGGTTCTA
ACCTTTCGAGATAGTGGCCTTTAGTAGAAAAGAAAGAAAACTTTGTAGGA
ATTATTGATTT
>CL28.Contig1_6    size  466    gap  0  0%
GATACTATACGTTTGGAAATCGCACACTCTCTAATATGTTTCTCATAACA
CCTGTGAAAATTTAGGCCGAATAATTTCGTTTTGGCGGTTTGAAGAAACT
CAGTTTACCACCCAGAAAATTCTAATCTATGGGCGACTTTGATGCACATA
CATGTTTTGTTGGTAGGATCAAACTGTTGGAGAAATTTAACGCAAAACTT
GGCACAAGAATGTTTGGTGATGGGTCTCATATCATTGGAAAACACAATGT
CGGACCACAATCTATGCACACATTAATGCAAGCACACTTGTCAAATAATC
TGACCTTTGACATCTTCCCTTTGACATCTGATCTTCGACTTCTATAATAT
CATGTGTTTATCGGAGCTGCACTTTGACATCTGAACTATTTACATATTAA
TAAGATTCTATAATATTGTGTGTTTTTGGTACCTCAGCCAATAAATAAAT
CGACTTGAATCTAACG
>CL28.Contig2_6    size  454    gap  0  0%
GATACTATACGTTTGGAAATCGCACACTCTCTAATATGTTTCTCATAACA
CCTGTGAAAATTTAGGCCGAATAATTTCGTTTTGGCGGTTTGAAGAAACT
CAGTTTACCACCCAGAAAATTCTAATCTATGGGCGACTTTGATGCACATA
CATGTTTTGTTGGTAGGATCAAACTGTTGGAGAAATTTAACGCAAAACTT
TGGTGATGGGTCTGATATCATTGTGGAAAACACAATGTCGGACCACAATC
TATGCACACATTAATGCAAGCACACTTGTCAAATAATCTGACCTTTGACA
TCTTTCTTCTGACATCTGATCATCGACTTCTATAATATCATGTGTTTATC
GGAGCTGCACTTTGACATCTGAACTATTTACATATTAATAAGATTCTATA
ATATTGTGTGTTTTTGGTACCTCAGCCAATAAATAAATCGACTTGAATCT
AACG
>CL28.Contig3_6    size  236    gap  0  0%
AAATCACTCTCATGTGTCGGGCGGGGGGTGATGGGATTATGAATAGGTGC
ACGGGCGTGTGATACTACGTTTGGAAATCGCAAAGTCTCTAATATGTTTC
TCATAACCCCTGTGAAAATTTAAGCCGGAATAATTTCGTTTTGGCGGTGT
GAAGATACTCAGTTCACCCCGAAAATTCTAATCTATTCGCCACTTTGTTA
CACATGTTTTGCTGGTAGGATCAAACTGTTGGAGAA
>CL29.Contig1_6    size  1100    gap  0  0%
TCGTTTTATTATATCATATTCAATAATTGTCACGTTTTCATTTTGTTTCA
TCTATTATAAAAGCTAGCTACTTAAAATATGGTTATTAAAATAAACGTCA
TTGCACTTCAAAAGCGTTCGTATCCACGGGGTTCATTTTCCTGGCAGTTC
CGCATCCGTGGAAGTATGATTCGGCGCAGCAGCGTTGGTAGAATATTGAC
CTGGAGGTGCATACTCAGCTGGCATCGTGGGGTATATTGCTCCGGGTTGC
TGCACTTGCGGATACGGGGTCTGAATCATCACGGCATTCTGTGGGTGCTG
GTGATACTGAACTTGATGCACCACCGTCGGTGTACCCTTCTCTGAACAAC
AGACTCCGTGGCAGCAGAAAGCTGAGCCGCATATGGCTGCAATAAGTTCC
ACAACAGCCGCAAGAACAGAGCCAATATGCATCCCATAGCTAACGAGAGG
CTTTTCACACCCGGAGGTTACGAGTGTAAAATTGCTCCCGAACTGCGGAT
TATGCTCAAGATGCTGCACGTATTCACATTTGGTAACCGCTGCCGCCAAA
CTTTCCCATATTAACTGTCCTGATGCCATTGATGCCGCTATTATCGACAT
CACCATGTAGCCCGTGATCAAGCACCTGCTTTTTGCCTTTGCAGAAGCAC
CAAGACTACCAGAAATAAGAAATATTATTCCACTCCAAATAGGCCAGCAT
ACAATTCCAAATATCACATGGCCCAAATGCAGCTGTGGATCATGTACGAT
GCCAAATAGCGCTAGCAATGTGACGACACCAAATATAATTGAAGCTACTC
CGCAGAAAATCTGCATGTATCCAGTGATTCGCCCAGCAGCTTCTTTGTAT
CGGTTTCTTGGAGGTTCGTTAACTGGCATCTGGTATGAAGCCACTGGTGG
TGTCATGGTAACGACTGCTCCTTGCTGATGCTGTTGCTGCGGCTGCTGAT
GCTGTTGTTGTGATGCCATCGTGAATCTCAATCGACCAGTTCAATCTGAA
GCAGCGTTTTAATAGCAAACAGATTTAGGCTTCACAGTTGGTTTCAAAAT
ATTTAACGCCGCATTTATAGTTACAATGACAACCATGACTTGTATTTACA
>CL29.Contig2_6    size  228    gap  0  0%
TCGTTTTATTATATCATATTCAATAATTGTCACGTTTTCATTTTGTTTCA
TCTATTATAAAAGCTAGCTACTTAAAATATGGTTATTAAAATAAACGTCA
TTGCACTTCAAAAGCGTTCGTATCCACGGGGTTCATTTTCCTGGCAGTTC
CGCATCCATGTAAGTTTGTTTCGGTGCAGATGCAACTGGAAACTCAGCGT
TGGCAGAATAACCTGGAGGTGCATACTC
>CL29.Contig3_6    size  959    gap  0  0%
AGATGGACGCGTGCGAAATGGATTATGTTGCAATTAGTGGTGTGTGATTT
TTTAATTTGACTGTCTTAATTGGATACTTCGGCGTTGGTAGAATAACCTG
GAGGTGCATACTCACGAGGGGCAGGCTATATTGCTCCAGGTTGCTGCACT
TGCGGATACGGGGTCATCCCGGCATTCTGTGGGTACTGCTGGTACTGAAT
TTGCTGTAGCTGTACCACCGTTGCTGTACCCTTCTCTGAACAACAGACAC
CGTGGCAACAGAAAGCTGAGCCGCATATGGCTGCAATAAGTTCCACAACA
GCCGCAAGAACAGAGCCAATATGCATCCCAAAGCTGACGTAAGGCCCTAC
ACACGTATCGCGAATGTCACGGTTATAGTAGGAGTCATAGTAGTCGTCAC
GACATGGTGTAGTAAGCGCTGCTGCCAGACTTTCCCATATTAACTGCCCT
GTTGCCATATTTGCCGCTATTATCGACATCACCATGTAAGCAATAATCAA
GCACTTTCTTCCTTTCCTTGTGGAAGCACCAAGACTACCAGAAATAATGT
AAATTGTTCCACTCCAAATAGGCCAGCTTACAACGCCAAATATGATATGG
TTGTAGGTCACCTGTGGATCGCGTACGACACCAAATAGTACTAACAATGC
GACGACACCAAATATAAGTGAAGCTACTCCGCAGAAAATCTGCATGTATC
CAGTGATTTGCCCAGCAACCTCTTTGTATCGGCTTCTTGGAGGCTCATAA
TTAGCTGGTATCTGGTATGAAGCCACTGGTACTGGCGATGACATGGTAAT
GTCTGCTCCTTGTTGCTGCTGTTGCTGTTGTTGTGATGCTATCTTTCATT
AGTTTGCTGTTTATGTTCATTAGGTATATTCGTCTCAGCATTGGATCGTA
TGCTCGTGTCGTATGTCGCTAACAGACTGTCCGCGTAAAAAAAATGCACT
GGATCGGGA
>CL29.Contig4_6    size  941    gap  0  0%
AGATGGACGCGTGCGAAATGGATTATGTTGCAATTAGTGGTGTGTGATTT
TTTAATTTGACTGTCTTAATTGGATACTTCGGCGTTGGTAGAATAACGAG
GGGCAGGCTATATTGCTCCAGGTTGCTGCACTTGCGGATACGGGGTCATC
CCGGCATTCTGTGGGTACTGCTGGTACTGAATTTGCTGTAGCTGTACCAC
CGTTGCTGTACCCTTCTCTGAACAACAGACACCGTGGCAACAGAAAGCTG
AGCCGCATATGGCTGCAATAAGTTCCACAACAGCCGCAAGAACAGAGCCA
ATATGCATCCCAAAGCTGACGTAAGGCCCTACACACGTATCGCGAATGTC
ACGGTTATAGTAGGAGTCATAGTAGTCGTCACGACATGGTGTAGTAAGCG
CTGCTGCCAGACTTTCCCATATTAACTGCCCTGTTGCCATATTTGCCGCT
ATTATCGACATCACCATGTAAGCAATAATCAAGCACTTTCTTCCTTTCCT
TGTGGAAGCACCAAGACTACCAGAAATAATGTAAATTGTTCCACTCCAAA
TAGGCCAGCTTACAACGCCAAATATGATATGGTTGTAGGTCACCTGTGGA
TCGCGTACGACACCAAATAGTACTAACAATGCGACGACACCAAATATAAG
TGAAGCTACTCCGCAGAAAATCTGCATGTATCCAGTGATTTGCCCAGCAA
CCTCTTTGTATCGGCTTCTTGGAGGCTCATAATTAGCTGGTATCTGGTAT
GAAGCCACTGGTACTGGCGATGACATGGTAATGTCTGCTCCTTGTTGCTG
CTGTTGCTGTTGTTGTGATGCTATCTTTCATTAGTTTGCTGTTTATGTTC
ATTAGGTATATTCGTCTCAGCATTGGATCGTATGCTCGTGTCGTATGTCG
CTAACAGACTGTCCGCGTAAAAAAAATGCACTGGATCGGGA
>CL29.Contig5_6    size  938    gap  0  0%
AGATGGACGCGTGCGAAATGGATTATGTTGCAATTAGTGGTGTGTGATTT
TTTAATTTGACTGTCTTAATTGGATACTTCGGCGTTGGTAGAATAACCTG
GAGGTGCATACTCACGAGGGGCAGGCTATATTGCTCCAGGTTGCTGCACT
TGCGGATACGGGGTCATCCCGGCATTCTGTGGGTACTGCTGGTACTGAAT
TTGCTGTAGCTGTACCACCGTTGCTGTACCCTTCTCTGAACAACAGACAC
CGTGGCAACAGAAAGCTGAGCCGCATATGGCTGCAATAAGTTCCACAACA
GCCGCAAGAACAGAGCCAATATGCATCCCAAAGCTGACGTAAGGCCCTAC
ACACGTATCGCGAATGTCACGGTTATAGTAGGAGTCATAGTAGTCGTCAC
GACATGGTGTAGTAAGCGCTGCTGCCAGACTTTCCCATATTAACTGCCCT
GTTGCCATATTTGCCGCTATTATCGACATCACCATGTAAGCAATAATCAA
GCACTTTCTTCCTTTCCTTGTGGAAGCACCAAGACTACCAGAAATAATGT
AAATTGTTCCACTCCAAATAGGCCAGCTTACAACGCCAAATATGATATGG
TTGTAGGTCACCTGTGGATCGCGTACGACACCAAATAGTACTAACAATGC
GACGACACCAAATATAAGTGAAGCTACTCCGCAGAAAATCTGCATGTATC
CAGTGATTTGCCCAGCAACCTCTTTGTATCGGCTTCTTGGAGGCTCATAA
TTAGCTGGTATCTGGTATGAAGCCACTGGTACTGGCGATGACATGGTAAT
GTCTGCTCCTTGTTGCTGCTGTTGCTGTTGTTGTGATGCTATCTTTCATT
AGTTTGCTGTTTATGTTCATTGGATCGTATGCTCGTGTCGTATGTCGCTA
ACAGACTGTCCGCGTAAAAAAAATGCACTGGATCGGGA
>CL29.Contig6_6    size  920    gap  0  0%
AGATGGACGCGTGCGAAATGGATTATGTTGCAATTAGTGGTGTGTGATTT
TTTAATTTGACTGTCTTAATTGGATACTTCGGCGTTGGTAGAATAACGAG
GGGCAGGCTATATTGCTCCAGGTTGCTGCACTTGCGGATACGGGGTCATC
CCGGCATTCTGTGGGTACTGCTGGTACTGAATTTGCTGTAGCTGTACCAC
CGTTGCTGTACCCTTCTCTGAACAACAGACACCGTGGCAACAGAAAGCTG
AGCCGCATATGGCTGCAATAAGTTCCACAACAGCCGCAAGAACAGAGCCA
ATATGCATCCCAAAGCTGACGTAAGGCCCTACACACGTATCGCGAATGTC
ACGGTTATAGTAGGAGTCATAGTAGTCGTCACGACATGGTGTAGTAAGCG
CTGCTGCCAGACTTTCCCATATTAACTGCCCTGTTGCCATATTTGCCGCT
ATTATCGACATCACCATGTAAGCAATAATCAAGCACTTTCTTCCTTTCCT
TGTGGAAGCACCAAGACTACCAGAAATAATGTAAATTGTTCCACTCCAAA
TAGGCCAGCTTACAACGCCAAATATGATATGGTTGTAGGTCACCTGTGGA
TCGCGTACGACACCAAATAGTACTAACAATGCGACGACACCAAATATAAG
TGAAGCTACTCCGCAGAAAATCTGCATGTATCCAGTGATTTGCCCAGCAA
CCTCTTTGTATCGGCTTCTTGGAGGCTCATAATTAGCTGGTATCTGGTAT
GAAGCCACTGGTACTGGCGATGACATGGTAATGTCTGCTCCTTGTTGCTG
CTGTTGCTGTTGTTGTGATGCTATCTTTCATTAGTTTGCTGTTTATGTTC
ATTGGATCGTATGCTCGTGTCGTATGTCGCTAACAGACTGTCCGCGTAAA
AAAAATGCACTGGATCGGGA
>CL29.Contig7_6    size  552    gap  0  0%
TCGTTTTATTATATCATATTCAATAATTGTCACGTTTTCATTTTGTTTCA
TCTATTATAAAAGCTAGCTACTTAAAATATGGTTATTAAAATAAACGTCA
TTGCACTTCAAAAGCGTTCGTATCCACGGGGTTCATTTTCCTGGCAGTTC
CGCATCCGTGGAAGTATGATTCGGCGCAGCAGCGTTGGTAGAATATTGAC
CTGGAGGTGCATACTCAGCTGGCATCGTGGGGTATATTGCTCCGGGTTGC
TGCACTTGCGGATACGGGGTCTGAATCATCACGGCATTCTGTGGGTGCTG
GTGATACTGAACTTGATGCACCACCGTCGGTGTACCCTTCTCTGAACAAC
AGACTCCGTGGCAGCAGAAAGCTGAGCCGCATATGGCTGCAATAAGTTCC
ACAACAGCCGCAAGAACAGAGCCAATATGCATCCCATAGCTAACGAAAGG
CTTTTCACACCCGTAGTATCCTATTCCATAATAGTAGTTTTCGTGACATT
TCGTAACCGCTGCTGCCAAACTTTCCCATATTAACTGTCCTGATGCCATT
GA
>CL30.Contig1_6    size  723    gap  0  0%
TGTGTGTTGTTCTGTTGCAACAAACGGTACGCAGCGGTCATTTTGCCGCA
GTGTTGAGAGGGCGAACAAGCAATGCACAAAACTAATCGTTATTTTGAAT
GGGAAACTACGGACGAGAACCGCCTTGGAAAAAACACAGGCGAAAACGTC
CGCGTATGGCCTTTTAAGCTATACTGTGTTTGTTTGTTTGTCCGTGTGTT
TGAGAATTGAGATATGATAAACATGATAAACGCGTGTTCATCTGGCGGGC
TGTAAGGTAGCAATGTATAAATCTAGGTAGAACGTGGTATCGATTTGCGA
GTGTTGTGACAATGGTGGTCCGCTTGGAAGAAAAACAAAAAACTTTCTGT
TAGCATACTGTTGGAGAACGTGGATCAGATGACACTGCTACTTCATGACA
AATCGACTTCAATTGTCTCAGGCCCGGTCTTAGGCCTCATGTAAAAAATG
TCCAAAGTTACCCCAAGACGGCAATATTGGTTTAAAAGTCGTTTAACAGT
TGTCCAAAGATAGCTAAACTTGTACAAAGCTCCCTAAACTCTATAAGTTG
CGACAAGTGTGATACAATGACGACAAAGTTGACATATAATTACCAAAAGT
TGTTTGTCCACACGATCATGTCTCGTACTTCCATGACTTGATGAAGCGAG
GTACAGCTTTTAGTGAGCAAATTTGTAAAAACAGGACTAACCAATGTTGC
CGTTTTCCCCCCAATTTTTTGAC
>CL30.Contig2_6    size  696    gap  0  0%
TGTGTGTTGTTCTGTTGCAACAAACGGTACGCAGCGGTCATTTTGCCGCA
GTGTTGAGAGGGCGAACAAGCAATGCACAAAACTAATCGTTATTTTGAAT
GGGAAACTACGGACGAGAACCGCCTTGGAAAAAACACAGGCGAAAACGTC
CGCGTATGGCCTTTTAAGCTATACTGTGTTTGTTTGTTTGTCCGTGTGTT
TGAGAATTGAGATATGATAAACATGATAAACGCGTGTTCATCTGGCGGGC
TGTAAGGTAGCAATGTATAAATCTAGGTAGAACGTGGTATCGATTTGCGA
GTGTTGTGACAATGGTGGTCCGCTTGGAAGAAAAACAAGCTACTTCATGA
CAAATCGACTTCAATTGATTGATATTCATGACCAGTTGTCTCAGGCCCGG
TCTTAGGCCTCATGTAAAAAATGTCCAAAGTTACCCCAAGACGGCAATAT
TGGTTTAAAAGTCGTTTAACAGTTGTCCAAAGATAGCTAAACTTGTACAA
AGCTCCCTAAACTCTATAAGTTGCGACAAGTGTGATACAATGACGACAAA
GTTGACATATAATTACCAAAAGTTGTTTGTCCACACGATCATGTCTCGTA
CTTCCATGACTTGATGAAGCGAGGTACAGCTTTTAGTGAGCAAATTTGTA
AAAACAGGACTAACCAATGTTGCCGTTTTCCCCCCAATTTTTTGAC
>CL30.Contig3_6    size  583    gap  0  0%
TGTGTGTTGTTCTGTTGCAACAAACGGTACGCAGCGGTCATTTTGCCGCA
GTGTTGAGAGGGCGAACAAGCAATGCACAAAACTAATCGTTATTTTGAAT
GGGAAACTACGGACGAGAACCGCCTTGGAAAAAACACAGGCGAAAACGTC
CGCGTATGGCCTTTTAAGCTATACTGTGTTTGTTTGTTTGTCCGTGTGTT
TGAGAATTGAGATATGATAAACATGATAAACGCGTGTTCATCTGGCGGGC
TGTAAGGTAGCAATGTATAAATCTAGGTAGAACGTGGTATCGATTTGCGA
GTGTTGTGACAATGGTGGTCCGCTTGGAAGAAAAACAAAAAACTTTCTGT
TAGCATACTGTTGGAGAACGTGGATCAGATGACACTGCTACTTCATGACA
AATCGACTTCAATTGTCTCAGGCCCGGTCTTAGGCCTCATGTAAAAAATG
TCCAAAGTTACCCCAAGACGGCAATATTGGTTTAAAAGTCGTTTAACAGT
TGTCCAAAGATAGCTAAACTTGTACAAAGCTATACAATGACGACAAAATT
GACATATAATTACCAAAAGTTGTTTGTCCACAC
>CL30.Contig4_6    size  319    gap  0  0%
GTGTTTGAGAATTGAGATATGAAAAACTCGTGTTCGTCTGGCGAGCTGTA
AGGCACCAATGGCGAGGGGACGTCGTGTCGTTTTGCGAGAGTCGTGACAA
TGATGGTCCGCTTGGATGAAAAACAAAAAACTCTCTCTGAGCATACATCT
CTGAACATGGATCAGATGACACTTCTTCATTTCAAAATTGTTTTCAATTG
ATTGATATTCATGACTAGTTGTCTCAGGCCCGGCCTTAGGCCTCATGTAA
AAATGTCCAAAGTTACCCCAAAACGGCAATATTGGTTTAAAAGTCGTTTA
ACAGTTGTCCAAAGATAGC
>CL30.Contig5_6    size  840    gap  0  0%
GGTTTGTCTATACGGCCGTGTGTATATATCAATGTGTGCATGCGTGACGT
GATTTTAAACATAAACTACTCGATCAGATAAAGTTTTGACGCATTGTGTG
TGTTGTTCTGTTGCAACAAACGGTACGCAGCGGTCATTTTGCCGCAGTGT
TGAGAGGGCGAACAAGCAATGCACAAAACTAATCGTTATTTTGAATGGGA
AACTACGGACGAGAACCGCCTTGGAAAAAACACAGGCGAAAACGTCCGCG
TATGGCCTTTTAAGCTATACTGTGTTTGTTTGTTTGTCCGTGTGTTTGAG
AATTGAGATATGATAAACATGATAAACGCGTGTTCATCTGGCGGGCTGTA
AGGTAGCAATGTATAAATCTAGGTAGAACGTGGTATCGATTTGCGAGTGT
TGTGACAATGGTGGTCCGCTTGGAAGAAAAACAAAAAACTTTCTGTTAGC
ATACTGTTGGAGAACGTGGATCAGATGACACTGCTACTTCATGACAAATC
GACTTCAATTGATTGATATTCATGACCAGTTGTCTCAGGCCCGGTCTTAG
GCCTCATGTAAAAAATGTCCAAAGTTACCCCAAGACGGCAATATTGGTTT
AAAAGTCGTTTAACAGTTGTCCAAAGATAGCTAAACTTGTACAAAGCTCC
CTAAACTCTATAAGTTGCGACAAGTGTGATACAATGACGACAAAGTTGAC
ATATAATTACCAAAAGTTGTTTGTCCACACGATCATGTCTCGTACTTCCA
TGACTTGATGAAGCGAGGTACAGCTTTTAGTGAGCAAATTTGTAAAAACA
GGACTAACCAATGTTGCCGTTTTCCCCCCAATTTTTTGAC
>CL31.Contig1_6    size  262    gap  0  0%
CAGACTTTAAAAATTCATTTGCTCAATTGAATTGGGCCAATATCGAGGGC
TTGATGCAAATTTTTTTTTAAATTTTGGTGTGCCAAATCTTAATTTTCAC
CACAAATGGCAGGCAGTTGTGCACTGAGCCCTGAATATTGTACTGGTTAT
GTGGGAACTGAACACATGTTATTGTGTTTTGTGCATAGTGATGAATAACA
AGATACTACAAACCATTCCTATAGAACCAGCAAAGTGCCCTTAACGATTC
ACCTATAGTGCA
>CL31.Contig2_6    size  284    gap  0  0%
AATTTTGAGGGTTTTTTTTTTCAACCATCCAGACTTCAAAAAACTCAACT
GCTCAATTGATTTGGGCAAATATCGAGGGATCAGTGCAAATTTTTTGAAA
ATATTGGTGCGCCAAAACTTAATTTCCACCATAAAAGGTAGATGAGGCAG
TTTTGCACTGAGCCCTCAATATTGTACTGGTTATGTGGGAACTGATCACA
TATTATTGTGTTGGTGCATAGTGATGAATAACAAGATACTACAAACCGTT
CCTATATTACCATGAAGTGCCCTTAACGATTCGC
>CL32.Contig1_6    size  255    gap  0  0%
ATGAGATATGCTAGGAAGTTTTATTACAACATAGTACTGCTTGTACATAA
TCATTACAGTTTAGTGATACTTGTCGCAGTTGTCATGAGATCTCTCGTTC
TTGCCAACATGTATTCCATAATAATCACATCAATATAACAAGGGTATGGG
ATTATGATTTGTTTTCATTTTACAAATACCAAACTTTTGACACTGAACTG
ACGGTTTCATACGTCATGGACAACATTCTTCTTCAGAGTGATTGGTATCC
CATCA
>CL33.Contig1_6    size  348    gap  0  0%
AAAAAAAGAAAAATCTAAAATTTAAAACGATCGTACATGAAGGCTTTAAT
TAAAAAGAAAGTTGTAAACTTGTTGCATCTAGTTGATTAAAGTGATGTTT
GCTATACTGGTTTTATTATCACCTGTGTTGTTTGTGTTTACGATTCGTAA
TCCCACGAAGAGTAAGTTAGTTCGTTAATGTGGTAGGCCTACAGCCACAC
GTACCCCGCATCCCCTGAACAAGCACATCCCGACTCATTTCAGGCACGGA
TTCAGGGGGAGCGCCGACTGGCCCGAAGAGAAGAGAAAGGGGGCTTTCGC
CGATTTATGTTTAAAACAATTGCTAAAATTGTCCACCAAATCGCTTCA
>CL34.Contig1_6    size  753    gap  0  0%
ATTTGGGTCAACGTTTGAATGCAATTGTTTTGCCAATATGTACCTACTTT
CAACCTATGACCTCTTTAAATTTCGTGGCATGTCAAACCTGACCTTTACA
TTATAAACAATTGACTTTTTCAAACAAATAAATGCAGGACGGTAAAGACG
ACAATGTACATTGAATACAAACTTTGCAGAGATATTATATGCGTATATTG
ACGTAGGCCTATTTGTCATGCTGGGATACATTTAAATTACAAACCATTTC
AGATTGTTTTATACAAAATTTGGTGGAATGTATAGGGGGCCTACATGTAT
TTCATAAACCAAACTGTATAAACAATTACACAAAAGTTTATAGAATTGAT
ACCAGTGACACAATAATGCATTTACACACTTTTGGATTACTATAGCGTAT
TAGTTATGGATGTGATGCTAGTCGAACCAGTGATATCATATCCCTGGTAT
CCCTGGACAAACACAATTATAGTACACATCCAGATGAGGCCTAATTAAGC
ACAAACATGTATAATTTTAATTTTCATTATTATACTGGCCTGCAATGATC
GATACTAAAGTGACTTTCCTTTTCACCCATGCAAGTTCAAGAGTAACCAT
GCATGCATGTACGGTGAAGATGTGATACCAACATAATTAATTAATTAGAA
CCATCTGAGGACCAAATGCAACAGCTATTGCCGAATGAAAATTCTAATTA
ACTTATAGTCCAGATCTAAAATGATAAAAACACACATAACATGTCGATTA
TTG
>CL34.Contig2_6    size  752    gap  0  0%
ATTTGGGTCAACGTTTGAATGCAATTGTTTTGCCAATATGTACCTACTTT
CAACCTATGACCTCTTTAAATTTCGTGGCATGTCAAACCTGACCTTTACA
TTATAAACAATTGACTTTTTCAAACAAATAAATGCAGGACGGTAAAGACG
ACAATGTACATTGAATACAAACTTTGCAGAGATATTATATGCGTATATTG
ACGTAGGCCTATTTGTCATGCTGGGATACATTTAAATTACAAACCATTTC
AGATTGTTTTATACAAAATTTGGTGGAATGTATAGGGGGCCTACATGTAT
TTCATAAACCAAACTGTATAAACAATTACACAAAAGTTTATAGAATTGAT
ACCAGTGACACAATAATGCATTTACACACTTTTGGATTACTATAGCGTAT
TTTGAAATTTGAATACTCATGTCAAGTTATGGATGTGATGCTAGTCGGAC
GTTGGACAAACACAATTATAGTACACATCCAGATGAGGCCTAATTAAGCA
CAAACATGTATAATTTTAATTTTCATTATTATACTGGCCTGCAATGATCG
ATACTAAAGTGACTTTCCTTTTCACCCATGCAAGTTCAAGAGTAACCATG
CATGCATGTACGGTGAAGATGTGATACCAACATAATTAATTAATTAGAAC
CATCTGAGGACCAAATGCAACAGCTATTGCCGAATGAAAATTCTAATTAA
CTTATAGTCCAGATCTAAAATGATAAAAACACACATAACATGTCGATTAT
TG
>CL35.Contig1_6    size  252    gap  0  0%
ATGACAAAAGGTTGCCTAATTCGGAAACTTATATTCCATTTGGCTTCATC
GAGAGAGTGACGTCAGTGTGTGCTCCTGCGTTCGCAGTATTAAATCGCTC
GCGTTGACTCGTGAGAAGTAGCGCGAACACACGCATTCAAAGGCGGTACA
TCTGTACACGCTGGATGTAACTCTGATAAAGCACTGACGTCACCATGGAC
GAAACAGATAATGTCGACCGCGTACAATCAGTCAAAGTCCCCGTGCATTG
TA
>CL36.Contig1_6    size  465    gap  0  0%
CCAATGACAACGTCAAAACGGGTCTACAGAAACTGTTGCCTGTAATATTG
CAGCTTTAAGGTGGATGCAAGATACTTATTTCGATTGTACATAGAACATG
TACGTATCATGAGGTTACGATATCCAAGTTCATGGGAAAATATACTGATC
CTGCTTTTAAAAATAAAAGTCGAGAACTTCAGTTTACAAGATGACATCGG
ACATGGACATTCAAGCCAGATACCTTAGTCACCCCAGTAGATACCAACCA
TCCTCAATGCAACTAGAATACCCAACAACTGGATATGTACCCAAGCAACA
ATATACAGCACGATATCCTGCACAGCCGCAAGTGAACTACTTACAGGTTC
AACGGAATCACAGGAGAAATCAGCCGCAACATTGCCCCAGGTACAATACA
CGGGCTGCTGTTGCCGTTGGAATCCTACAAATCATATCAGGGTTACTTCT
GATGTCTTGTGGCAG
>CL36.Contig2_6    size  435    gap  0  0%
GTAAGTTGAGCAGGTAATATAAACTCTCTGTGGACTAGTCAAGTTCAAAA
TGGAACAACCTGAACTGACTTGAAATTGAATGGGGAAATCACTCTTGAAT
TCATCGGAAAGTACACCGCTACAATATTTTCAATAAAAGTCGAGAACTTC
AGTTTACAAGATGACATCGGACATGGACATTCAAGCCAGATACCTTAGTC
ACCCCAGTAGATACCAACCATCCTCAATGCAACTAGAATACCCAACAACT
GGATATGTACCCAAGCAACAATATACAGCACGATATCCTGCACAGCCGCA
AGTGAACTACTTACAGGTTCAACGGAATCACAGGAGAAATCAGCCGCAAC
ATTGCCCCAGGTACAATACACGGGCTGCTGTTGCCGTTGGAATCCTACAA
ATCATATCAGGGTTACTTCTGATGTCTTGTGGCAG
>CL36.Contig3_6    size  367    gap  0  0%
ATTTACACTGACTCTTTTACCTGAGCGTACTGATTACAAGTTTACCAGGA
GCCGGGACTATATTATAAAAGTCGAGAACTTCAGTTTACAAGATGACATC
GGACATGGACATTCAAGCCAGATACCTTAGTCACCCCAGTAGATACCAAC
CATCCTCAATGCAACTAGAATACCCAACAACTGGATATGTACCCAAGCAA
CAATATACAGCACGATATCCTGCACAGCCGCAAGTGAACTACTTACAGGT
TCAACGGAATCACAGGAGAAATCAGCCGCAACATTGCCCCAGGTACAATA
CACGGGCTGCTGTTGCCGTTGGAATCCTACAAATCATATCAGGGTTACTT
CTGATGTCTTGTGGCAG
>CL37.Contig1_6    size  454    gap  0  0%
GGTTGGGCCATTTTCGGGCATATGCAGGTCCTTGGTTATTGAGTCATGCT
TCTGCGTGGCGTCTGTGCTGGGTTGTGGTGCTGCCGGTTGGGTGGGTTCG
GATGGGGTGGGGGATGGGGTTGGTTCCACCGGTTCCACCGGTGCCGCCAT
CGGAGTGAGATCTGTTCTACCAGTCGTAACGTCTGATGCCATAGTGGCAA
CTGACGATGTAACACACACAGTGGAGTTCAAACGCACAGTTCAAGCTAAA
CATGCATTTGTGGCTAGCTATCTCACCCGGAACACATTATAGATTATAGC
AGCAAACACACAGCGTACTGAATATTGCATGTATATGATACCATATTGCT
GTAAATAATATTCAAGTTCAGTCGCTTCAATATCTTTTGTAACTACCAAT
CAGCAGAACCACATATCTCTGGCAGAACTAAGGAGCGACTCTGTCATGTC
ACGG
>CL38.Contig1_6    size  387    gap  0  0%
GCCGGCACTCAACACGCGATATTCAAAATTTCCGCGCCGAAATTTTCTAT
GGCAATGACGTCATGGTTATTTGTGACGTGATCAACCAAAATCAGTCGGA
AGTCGGAAATTCTGATTTTCAGTTATAGCCAAACAAAGGAATAATTTCTT
TTGTTGCCTATTGTTTTGGAAACACTTCAACTTTTCTTATTCAGTGGGGT
TTTCTGCAAAATCAATGTACAAGTTGTTAATACTTTATATACAATCATGT
CGGGAATATTCCCGACTGATTTTGCTTGAGCACACCACATGGACATGTCA
AAAGGGATGTTAACCCTATAACTGTACTAAGATGGGGGTCACTTGTGTTA
TACCTGGCCACACCCCCATTCCAGGAGAGAAGCCCAG
>CL38.Contig2_6    size  207    gap  0  0%
TGTTGTCTAAACTTAGGTAGAGCAAAATTGTGATGTGATCCAAGCAAAAT
CAGTCGGAAGTCTGAAATATTGATTTTGAGATAATAGCCAAACAAAGGAA
ATATTTCTTTTTGTTTCCTATTATTTTGGAAACTCTTTAACTGCTCACAT
CTTTTAAACTGGTTGTTCAAATTCAGTGGGATTTGTTGTTTACAATCCTA
TAAGAAA
>CL39.Contig1_6    size  2605    gap  0  0%
ATTTATGCTTTCACGTTGATTCTACGCTTTCAGCGCTACCCATTGTGGTA
GAATATTTTCCAAATAAATCCACTACCATCCAATAATTCAAAATGGTGGT
GGGCAAAAGTTCCAAGATGCTTCAGCACATCAACTACAGGATGCGGGTCA
CACTCCAGGACAGCCGCACCTTCATCGGCACGTTCCTTGCCTTTGACAAA
CACATGAACATCGTCCTGGGGGATTGCGAGGAGTTTCGCAAGGTGAAGGC
CAAGAGCTCCAAGCAGCCGGACAGAGAGGAGAAGAGAGTGCTGGGGTTAG
TGTTATTGAGAGGGGAGCAGCTGGTGTCTATGTCCGTTGAAGGACCACCA
TCACACGACCAGGAAGGCCCGCGTGTGCCGGGTCGTCACGGGGGTCACGG
CCCCGGCAGCGGGAGAGCAGCCGGTAGAGGAATCCCAGCATCGGCTGTAG
CGGCAGCAGCACCTGCTGGTTTATCAGGTCCAGTGAGGGGTGTGGGTGGT
CCCTCACCACAGATGATGGCTCCAGGTGGACCACCAGGATACAGGGGAGG
CCCTCCAAGAGGACCACCACCAGGTATGATGGGTCGTGGCGGCCCACCAC
CAGGCATGATGCCACCAGGAATGGGAAGAGGTATGGGACCACCTATGGGA
AGAGGGATGCCACCACAGGGAATGCCTCCACAAGGAATGAGACCTCCACC
TGGAATGAGACCGCCTCAATTCTAAGGAACTCATCTTGATACTGGACAAT
TTTATGAACAATCTAAGAGTCTTATGACTTGTGTTCTGCAAGTAGGAAGA
ACTCATGTTTTGGCAAAAGCCGTACTGGGGCTAAAACACACTTAAATATC
TGTCCATCTGCACTTAGCTGGGAATTTAATCTCTCAAGATGTGTATTCTA
CTACTAGGAATAACCCATATTTTGCCAATAGTCATACTGGAGATAAGATG
CAGTTATTTTTCATCGGTAATTAACCGGGAATTTGATGAAAGATCAAGAG
ATTTGTATTCTGCAACTGTGAATCATTTGCAATTAGCTATGCTTTGTTTC
ACCCCGAGTTTGGTATTGATGGCAGTGCCTTTACCGACGAGGTCACACTT
GTACGTGTGTGTAAAAGTTTATACGCTCTGCGAGATTAGGTTAGCGATTA
CTTCAACCAGCGAAATACGTACCTACATCACTGCCAAACTTTTTAGGTGA
AACAAAGTGTAAACTAAAGCTATGACTCAACTATTTGGCACGTAGCTGGT
GAAACTGATTCGGCTGACAAAGAATGTCGCTCATTTAAACCAACCATGAA
TGTTATGTTAATGTCGCAAAAGTGGTTGAATTGACTGTAAAATTCCTTTT
GTATTTTGTAAATATTTATAAATCATGTGTTAGTATTTTCACTCATTTGT
CTCGCTCATCTAAAATGTTTACTCGTCGACATTTTGTTCAAGGCCCGGTT
CGTGAAACTCTGTGGTAATCTTATGAGTTGTATTATTCTTACTTTAATAC
GTATATAAAAAAATTCTGTATATCATGTGACGCGTCTATTGCGTAGGACA
TACGACTGTTGTACGATAACAACCAAGTTTCTCGAACCAGGCCCGGGTTA
GTAAGTACTAGTTTGATTGTGTCAGTAAAAGGCGAAAGATTGGTGCGTGT
ATTCGGAATATCAGTTTGCAGCTTTAATGGAAGTGATCATTTTCACACTG
CTTTTATTTTCGTGTTCCATGCAGCTACTGCAAAAAAACACAGCACACAA
ATTATATTCGTTTGCGTATAGGTCAAAGTATGGAAGCTTAGAAATTCAAA
TTTAAAAGCTTTTGAAGCTTTTTAGTGAATTTCATCTTTTTTGTTGCTCA
AATGTTGTGTTTTCTTTCATTTTATATTTTTTAGCTTTTTTGACCTCAGG
TCAGTTCCAGGAAAGCACACATTCACAAAAAATTCCACTTCTACGGTTAC
ATGGGGAGGTTCAGTTGCAATGTTTCAATTTTTAGCCCTCCAAAAATGAC
AGGTCAAAATGGAACCTGCCTGTAAATGCGAGGGCACCTTATTCATGATC
ATTGTATCTGAACTTGAGGTGGGGAATAGAAAAAGTAAGGAATGGCCTCT
CTTAAAAAAGTTGAAATATTTCTGTTTTGCAGTAAATTATTAGACTGACT
CATCTTTCCATATCAAAATGTGCACTGAAATCTTGTTTAAAATTTTGCTG
CACAGTGCAAGAATCAATCTCATCTCTACTCTCATCAATATTGCCCCATT
CTAAACATAGAATTTCATTGCACATTGTGAGAATCGATCTTGGTAAGTGC
AAGAAATTTTAAAGGAAAATTACTTGATTCTCACAAAATATCCACTGTGT
AGACTTTGAAAATTGATGAGAATTAAGTTTGATCTTTCACAGATTTGTGC
CAAAGTTCTGGGGGTTATTAATATTTGTCATGAGTACTGTTGGCCTCAAA
CACAATAGTTGGGATTATAACTTCAGCTGCATCATTTTCTTGTGATTTTG
AAAAATATGATGTAGTTCAGAAGCAAAAGGCATATTAAAGCTGTTAGATT
GCATTGACCAAAGTTAACAGATTGTTGTTGTAATGGGCCATTCCAGTTGA
AATCC
>CL39.Contig2_6    size  2576    gap  0  0%
ATTTATGCTTTCACGTTGATTCTACGCTTTCAGCGCTACCCATTGTGGTA
GAATATTTTCCAAATAAATCCACTACCATCCAATAATTCAAAATGGTGGT
GGGCAAAAGTTCCAAGATGCTTCAGCACATCAACTACAGGATGCGGGTCA
CACTCCAGGACAGCCGCACCTTCATCGGCACGTTCCTTGCCTTTGACAAA
CACATGAACATCGTCCTGGGGGATTGCGAGGAGTTTCGCAAGGTGAAGGC
CAAGAGCTCCAAGCAGCCGGACAGAGAGGAGAAGAGAGTGCTGGGGTTAG
TGTTATTGAGAGGGGAGCAGCTGGTGTCTATGTCCGTTGAAGGACCACCA
TCACACGACCAGGAAGGCCCGCGTGTGCCGGGTCGTCACGGGGGTCACGG
CCCCGGCAGCGGGAGAGCAGCCGGTAGAGGAATCCCAGCATCGGCTGTAG
CGGCAGCAGCACCTGCTGGTTTATCAGGTCCAGTGAGGGGTGTGGGTGGT
CCCTCACCACAGATGATGGCTCCAGGTGGACCACCAGGATACAGGGGAGG
CCCTCCAAGAGGACCACCACCAGGTATGATGGGTCGTGGCGGCCCACCAC
CAGGCATGATGCCACCAGGAATGGGAAGAGGTATGGGACCACCTATGGGA
AGAGGGATGCCACCACAGGGAATGCCTCCACAAGGAATGAGACCTCCACC
TGGAATGAGACCGCCTCAATTCTAAGGAACTCATCTTGATACTGGACAAT
TTTATGAACAATCTAAGAGTCTTATGACTTGTGTTCTGCAAGTAGGAAGA
ACTCATGTTTTGGCAAAAGCCGTACTGGGGCTAAAACACACTTAAATATC
TGTCCATCTGCACTTAGCTGGGAATTTAATCTCTCAAGATGTGTATTCTA
CTACTAGGAATAACCCATATTTTGCCAATAGTCATACTGGAGATAAGATG
CAGTTATTTTTCATCGGTAATTAACCGGGAATTTGATGAAAGATCAAGAG
ATTTGTATTCTGCAACTGTGAATCATTTGCAATTAGCTATGCTTTCTTTC
GCCCTGAGTTTGGTATTGACGTCAGTGACGTGTGTGTAATCGTTTATACG
CTCTGCGAGATTTGGTTAGCGATTAAATACTTCAACCAGCGAAATACGGA
CCTACATCACTGCCAAACTTTAGGTGAAACAAAGTTAAAGCTATGACTCA
ACTATTTGGCACGTAGCTGGTGAAACTGATTCGGCTGACAAAGAATGTCG
CTCATTTAAACCAACCATGAATGTTATGTTAATGTCGCAAAAGTGGTTGA
ATTGACTGTAAAATTCCTTTTGTATTTTGTAAATATTTATAAATCATGTG
TTAGTATTTTCACTCATTTGTCTCGCTCATCTAAAATGTTTACTCGTCGA
CATTTTGTTCAAGGCCCGGTTCGTGAAACTCTGTGGTAATCTTATGAGTT
GTATTATTCTTACTTTAATACGTATATAAAAAAATTCTGTATATCATGTG
ACGCGTCTATTGCGTAGGACATACGACTGTTGTACGATAACAACCAAGTT
TCTCGAACCAGGCCCGGGTTAGTAAGTACTAGTTTGATTGTGTCAGTAAA
AGGCGAAAGATTGGTGCGTGTATTCGGAATATCAGTTTGCAGCTTTAATG
GAAGTGATCATTTTCACACTGCTTTTATTTTCGTGTTCCATGCAGCTACT
GCAAAAAAACACAGCACACAAATTATATTCGTTTGCGTATAGGTCAAAGT
ATGGAAGCTTAGAAATTCAAATTTAAAAGCTTTTGAAGCTTTTTAGTGAA
TTTCATCTTTTTTGTTGCTCAAATGTTGTGTTTTCTTTCATTTTATATTT
TTTAGCTTTTTTGACCTCAGGTCAGTTCCAGGAAAGCACACATTCACAAA
AAATTCCACTTCTACGGTTACATGGGGAGGTTCAGTTGCAATGTTTCAAT
TTTTAGCCCTCCAAAAATGACAGGTCAAAATGGAACCTGCCTGTAAATGC
GAGGGCACCTTATTCATGATCATTGTATCTGAACTTGAGGTGGGGAATAG
AAAAAGTAAGGAATGGCCTCTCTTAAAAAAGTTGAAATATTTCTGTTTTG
CAGTAAATTATTAGACTGACTCATCTTTCCATATCAAAATGTGCACTGAA
ATCTTGTTTAAAATTTTGCTGCACAGTGCAAGAATCAATCTCATCTCTAC
TCTCATCAATATTGCCCCATTCTAAACATAGAATTTCATTGCACATTGTG
AGAATCGATCTTGGTAAGTGCAAGAAATTTTAAAGGAAAATTACTTGATT
CTCACAAAATATCCACTGTGTAGACTTTGAAAATTGATGAGAATTAAGTT
TGATCTTTCACAGATTTGTGCCAAAGTTCTGGGGGTTATTAATATTTGTC
ATGAGTACTGTTGGCCTCAAACACAATAGTTGGGATTATAACTTCAGCTG
CATCATTTTCTTGTGATTTTGAAAAATATGATGTAGTTCAGAAGCAAAAG
GCATATTAAAGCTGTTAGATTGCATTGACCAAAGTTAACAGATTGTTGTT
GTAATGGGCCATTCCAGTTGAAATCC
>CL39.Contig3_6    size  1235    gap  0  0%
ATCATGTGTTAGTATTTTCACTCTCTCGTCTAAAATGTTGACTCGTCTGC
ATTTTGTTCAAGGACCGGGTTCGTGAAACTCAGTCGTAAACTTAAAACAA
TTGTGTGTCTTGCATTAATATACTCTTAATTCTATGTTAAAAATTCTGTA
TATCATGTGACTTGTCCATTGCGTGGGACATACGACTGTCATACGATAAC
AACCAAGTTTCTCGAACCAGGCCCGGGTTAGTAAGTACTAGTTTGATTGT
GTCAGTAAAAGGCGAAAGATTGGTGCGTGTATTCGGAATATCAGTTTGCA
GCTTTAATGGAAGTGATCATTTTCACACTGCTTTTATTTTCGTGTTCCAT
GCAGCTACTGCAAAAAAACACAGCACACAAATTATATTCGTTTGCGTATA
GGTCAAAGTATGGAAGCTTAGAAATTCAAATTTAAAAGCTTTTGAAGCTT
TTTAGTGAATTTCAACTTTTTTGTTGCTCAAATGTTGTGTTTTCTTTCAT
TTTATATTTTTTAGCTTTTTTGACCTCAGGTCAGTTCCAGGAAAGCACAC
ATTCACAAAAAATTCCACTTCTACGGTTACATGGGGAGGTTCAGTTGCAA
TGTTTCAATTTTTAGCCCTCCAAAAATGACAGGTCAAAATGGAACCTGCC
TGTAAATGCGAGGGCACCTTATTCATGATCATTGTATCTGAACTTGAGGT
GGGGAATAGAAAAAGTAAGGAATGGCCTCTCTTAAAAAAGTTGAAATATT
TCTGTTTTGCAGTAAATTATTAGACTGACTCATCTTTCCATATCAAAATG
TGCACTGAAATCTTGTTTAAAATTTTGCTGCACAGTGCAAGAATCAATCT
CATCTCTACTCTCATCAATATTGCCCCATTCTAAACATAGAATTTCATTG
CACATTGTGAGAATCGATCTTGGTAAGTGCAAGAAATTTTAAAGGAAAAT
TACTTGATTCTCACAAAATATCCACTGTGTAGACTTTGAAAATTGATGAG
AATTAAGTTTGATCTTTCACAGATTTGTGCCAAAGTTCTGGGGGTTATTA
ATATTTGTCATGAGTACTGTTGGCCTCAAACACAATAGTTGGGATTATAA
CTTCAGCTGCATCATTTTCTTGTGATTTTGAAAAATATGATGTAGTTCAG
AAGCAAAAGGCATATTAAAGCTGTTAGATTGCATTGACCAAAGTTAACAG
ATTGTTGTTGTAATGGGCCATTCCAGTTGAAATCC
>CL39.Contig4_6    size  2633    gap  0  0%
ATTTATGCTTTCACGTTGATTCTACGCTTTCAGCGCTACCCATTGTGGTA
GAATATTTTCCAAATAAATCCACTACCATCCAATAATTCAAAATGGTGGT
GGGCAAAAGTTCCAAGATGCTTCAGCACATCAACTACAGGATGCGGGTCA
CACTCCAGGACAGCCGCACCTTCATCGGCACGTTCCTTGCCTTTGACAAA
CACATGAACATCGTCCTGGGGGATTGCGAGGAGTTTCGCAAGGTGAAGGC
CAAGAGCTCCAAGCAGCCGGACAGAGAGGAGAAGAGAGTGCTGGGGTTAG
TGTTATTGAGAGGGGAGCAGCTGGTGTCTATGTCCGTTGAAGGACCACCA
TCACACGACCAGGAAGGCCCGCGTGTGCCGGGTCGTCACGGGGGTCACGG
CCCCGGCAGCGGGAGAGCAGCCGGTAGAGGAATCCCAGCATCGGCTGTAG
CGGCAGCAGCACCTGCTGGTTTATCAGGTCCAGTGAGGGGTGTGGGTGGT
CCCTCACCACAGATGATGGCTCCAGGTGGACCACCAGGATACAGGGGAGG
CCCTCCAAGAGGACCACCACCAGGTATGATGGGTCGTGGCGGCCCACCAC
CAGGCATGATGCCACCAGGAATGGGAAGAGGTATGGGACCACCTATGGGA
AGAGGGATGCCACCACAGGGAATGCCTCCACAAGGAATGAGACCTCCACC
TGGAATGAGACCGCCTCAATTCTAAGGAACTCATCTTGATACTGGACAAT
TTTATGAACAATCTAAGAGTCTTATGACTTGTGTTCTGCAAGTAGGAAGA
ACTCATGTTTTGGCAAAAGCCGTACTGGGGCTAAAACACACTTAAATATC
TGTCCATCTGCACTTAGCTGGGAATTTAATCTCTCAAGATGTGTATTCTA
CTACTAGGAATAACCCATATTTTGCCAATAGTCATACTGGAGATAAGATG
CAGTTATTTTTCATCGGTAATTAACCGGGAATTTGATGAAAGATCAAGAG
ATTTGTATTCTGCAACTGTGAATCATTTGCAATTAGCTATGCTTTGTTTC
ACCCCGAGTTTGGTATTGATGGCAGTGCCTTTACCGACGAGGTCACACTT
GTACGTGTGTGTAAAAGTTTATACGCTCTGCGAGATTAGGTTAGCGATTA
CTTCAACCAGCGAAATACGTACCTACATCACTGCCAAACTTTTTAGGTGA
AACAAAGTGTAAACTAAAGCTATGACTCAACTATTTGGCACGTAGCTGGT
GAAACTGATTCGGCTGACAAAGAATGTCGCTCATTTAAACCAACCATGAA
TGTTATGTTAATGTCGCAAAAGTGGTTGAATTGACTGTAAAATTCCTTTT
GTATTTTGTAAATATTTATAAATCATGTGTTAGTATTTTCACTCATTTGT
CTCGCTCATCTAAAATGTTTACTCGTCGACATTTTGTTCAAGGCCCGGTT
CGTGAAACTCTGTGGTAATCTTATGAGTTGTATTATTCTTACTTTAATAC
GTATATAAAAAAATTCTGTATATCATGTGACGCGTCTATTGCGTAGGACA
TACGACTGTTGTACGATAACAACCAAGTTTCTCGAACCAGGCCCGGGTTA
GTAAGTACTAGTTTGATTGTGTCAGTAAAAGGCGAAAGATTGGTGCGTGT
ATTCGGAATATCAGTTTGCAGCTTTAATGGAAGTGATCATTTTCACACTG
CTTTTATTTTCGAGTTCCATGCAGCTACTGCAAAAATAACAAACAAATAT
ATTCCTTTTGTGTATAGTTAAAAGTATGGAAGCTTAGAAATGCAAATTTA
AAAGAAGTGAAGCAGTTGGCAAAGCCAGACCTGAAACTTTTTGGCAAATT
TCAACTTTTGTTGCTCAAATGTTGCATTTTCTTTTCTTTTATATTTTTTT
AGCTTTTTTGAGCATTTTCACCTCGGGTCAGTTCCAGGAAAGCACACATC
CACAAAAAAATTCCACTTCTACGGTTACATGGGGAGGTTCAGTTGCAATG
TTTCAATTTTTAGCCCTCCAAAAATGACAGGTCAAAATGGAACCTGCCTG
TAAATGCGAGGGCACCTTATTCATGATCATTGTATCTGAACTTGAGGTGG
GGAATAGAAAAAGTAAGGAATGGCCTCTCTTAAAAAAGTTGAAATATTTC
TGTTTTGCAGTAAATTATTAGACTGACTCATCTTTCCATATCAAAATGTG
CACTGAAATCTTGTTTAAAATTTTGCTGCACAGTGCAAGAATCAATCTCA
TCTCTACTCTCATCAATATTGCCCCATTCTAAACATAGAATTTCATTGCA
CATTGTGAGAATCGATCTTGGTAAGTGCAAGAAATTTTAAAGGAAAATTA
CTTGATTCTCACAAAATATCCACTGTGTAGACTTTGAAAATTGATGAGAA
TTAAGTTTGATCTTTCACAGATTTGTGCCAAAGTTCTGGGGGTTATTAAT
ATTTGTCATGAGTACTGTTGGCCTCAAACACAATAGTTGGGATTATAACT
TCAGCTGCATCATTTTCTTGTGATTTTGAAAAATATGATGTAGTTCAGAA
GCAAAAGGCATATTAAAGCTGTTAGATTGCATTGACCAAAGTTAACAGAT
TGTTGTTGTAATGGGCCATTCCAGTTGAAATCC
>CL39.Contig5_6    size  2604    gap  0  0%
ATTTATGCTTTCACGTTGATTCTACGCTTTCAGCGCTACCCATTGTGGTA
GAATATTTTCCAAATAAATCCACTACCATCCAATAATTCAAAATGGTGGT
GGGCAAAAGTTCCAAGATGCTTCAGCACATCAACTACAGGATGCGGGTCA
CACTCCAGGACAGCCGCACCTTCATCGGCACGTTCCTTGCCTTTGACAAA
CACATGAACATCGTCCTGGGGGATTGCGAGGAGTTTCGCAAGGTGAAGGC
CAAGAGCTCCAAGCAGCCGGACAGAGAGGAGAAGAGAGTGCTGGGGTTAG
TGTTATTGAGAGGGGAGCAGCTGGTGTCTATGTCCGTTGAAGGACCACCA
TCACACGACCAGGAAGGCCCGCGTGTGCCGGGTCGTCACGGGGGTCACGG
CCCCGGCAGCGGGAGAGCAGCCGGTAGAGGAATCCCAGCATCGGCTGTAG
CGGCAGCAGCACCTGCTGGTTTATCAGGTCCAGTGAGGGGTGTGGGTGGT
CCCTCACCACAGATGATGGCTCCAGGTGGACCACCAGGATACAGGGGAGG
CCCTCCAAGAGGACCACCACCAGGTATGATGGGTCGTGGCGGCCCACCAC
CAGGCATGATGCCACCAGGAATGGGAAGAGGTATGGGACCACCTATGGGA
AGAGGGATGCCACCACAGGGAATGCCTCCACAAGGAATGAGACCTCCACC
TGGAATGAGACCGCCTCAATTCTAAGGAACTCATCTTGATACTGGACAAT
TTTATGAACAATCTAAGAGTCTTATGACTTGTGTTCTGCAAGTAGGAAGA
ACTCATGTTTTGGCAAAAGCCGTACTGGGGCTAAAACACACTTAAATATC
TGTCCATCTGCACTTAGCTGGGAATTTAATCTCTCAAGATGTGTATTCTA
CTACTAGGAATAACCCATATTTTGCCAATAGTCATACTGGAGATAAGATG
CAGTTATTTTTCATCGGTAATTAACCGGGAATTTGATGAAAGATCAAGAG
ATTTGTATTCTGCAACTGTGAATCATTTGCAATTAGCTATGCTTTCTTTC
GCCCTGAGTTTGGTATTGACGTCAGTGACGTGTGTGTAATCGTTTATACG
CTCTGCGAGATTTGGTTAGCGATTAAATACTTCAACCAGCGAAATACGGA
CCTACATCACTGCCAAACTTTAGGTGAAACAAAGTTAAAGCTATGACTCA
ACTATTTGGCACGTAGCTGGTGAAACTGATTCGGCTGACAAAGAATGTCG
CTCATTTAAACCAACCATGAATGTTATGTTAATGTCGCAAAAGTGGTTGA
ATTGACTGTAAAATTCCTTTTGTATTTTGTAAATATTTATAAATCATGTG
TTAGTATTTTCACTCATTTGTCTCGCTCATCTAAAATGTTTACTCGTCGA
CATTTTGTTCAAGGCCCGGTTCGTGAAACTCTGTGGTAATCTTATGAGTT
GTATTATTCTTACTTTAATACGTATATAAAAAAATTCTGTATATCATGTG
ACGCGTCTATTGCGTAGGACATACGACTGTTGTACGATAACAACCAAGTT
TCTCGAACCAGGCCCGGGTTAGTAAGTACTAGTTTGATTGTGTCAGTAAA
AGGCGAAAGATTGGTGCGTGTATTCGGAATATCAGTTTGCAGCTTTAATG
GAAGTGATCATTTTCACACTGCTTTTATTTTCGAGTTCCATGCAGCTACT
GCAAAAATAACAAACAAATATATTCCTTTTGTGTATAGTTAAAAGTATGG
AAGCTTAGAAATGCAAATTTAAAAGAAGTGAAGCAGTTGGCAAAGCCAGA
CCTGAAACTTTTTGGCAAATTTCAACTTTTGTTGCTCAAATGTTGCATTT
TCTTTTCTTTTATATTTTTTTAGCTTTTTTGAGCATTTTCACCTCGGGTC
AGTTCCAGGAAAGCACACATCCACAAAAAAATTCCACTTCTACGGTTACA
TGGGGAGGTTCAGTTGCAATGTTTCAATTTTTAGCCCTCCAAAAATGACA
GGTCAAAATGGAACCTGCCTGTAAATGCGAGGGCACCTTATTCATGATCA
TTGTATCTGAACTTGAGGTGGGGAATAGAAAAAGTAAGGAATGGCCTCTC
TTAAAAAAGTTGAAATATTTCTGTTTTGCAGTAAATTATTAGACTGACTC
ATCTTTCCATATCAAAATGTGCACTGAAATCTTGTTTAAAATTTTGCTGC
ACAGTGCAAGAATCAATCTCATCTCTACTCTCATCAATATTGCCCCATTC
TAAACATAGAATTTCATTGCACATTGTGAGAATCGATCTTGGTAAGTGCA
AGAAATTTTAAAGGAAAATTACTTGATTCTCACAAAATATCCACTGTGTA
GACTTTGAAAATTGATGAGAATTAAGTTTGATCTTTCACAGATTTGTGCC
AAAGTTCTGGGGGTTATTAATATTTGTCATGAGTACTGTTGGCCTCAAAC
ACAATAGTTGGGATTATAACTTCAGCTGCATCATTTTCTTGTGATTTTGA
AAAATATGATGTAGTTCAGAAGCAAAAGGCATATTAAAGCTGTTAGATTG
CATTGACCAAAGTTAACAGATTGTTGTTGTAATGGGCCATTCCAGTTGAA
ATCC
>CL39.Contig6_6    size  1263    gap  0  0%
ATCATGTGTTAGTATTTTCACTCTCTCGTCTAAAATGTTGACTCGTCTGC
ATTTTGTTCAAGGACCGGGTTCGTGAAACTCAGTCGTAAACTTAAAACAA
TTGTGTGTCTTGCATTAATATACTCTTAATTCTATGTTAAAAATTCTGTA
TATCATGTGACTTGTCCATTGCGTGGGACATACGACTGTCATACGATAAC
AACCAAGTTTCTCGAACCAGGCCCGGGTTAGTAAGTACTAGTTTGATTGT
GTCAGTAAAAGGCGAAAGATTGGTGCGTGTATTCGGAATATCAGTTTGCA
GCTTTAATGGAAGTGATCATTTTCACACTGCTTTTATTTTCGAGTTCCAT
GCAGCTACTGCAAAAATAACAAACAAATATATTCCTTTTGTGTATAGTTA
AAAGTATGGAAGCTTAGAAATGCAAATTTAAAAGAAGTGAAGCAGTTGGC
AAAGCCAGACCTGAAACTTTTTGGCAAATTTCAACTTTTGTTGCTCAAAT
GTTGCATTTTCTTTTCTTTTATATTTTTTTAGCTTTTTTGAGCATTTTCA
CCTCGGGTCAGTTCCAGGAAAGCACACATCCACAAAAAAATTCCACTTCT
ACGGTTACATGGGGAGGTTCAGTTGCAATGTTTCAATTTTTAGCCCTCCA
AAAATGACAGGTCAAAATGGAACCTGCCTGTAAATGCGAGGGCACCTTAT
TCATGATCATTGTATCTGAACTTGAGGTGGGGAATAGAAAAAGTAAGGAA
TGGCCTCTCTTAAAAAAGTTGAAATATTTCTGTTTTGCAGTAAATTATTA
GACTGACTCATCTTTCCATATCAAAATGTGCACTGAAATCTTGTTTAAAA
TTTTGCTGCACAGTGCAAGAATCAATCTCATCTCTACTCTCATCAATATT
GCCCCATTCTAAACATAGAATTTCATTGCACATTGTGAGAATCGATCTTG
GTAAGTGCAAGAAATTTTAAAGGAAAATTACTTGATTCTCACAAAATATC
CACTGTGTAGACTTTGAAAATTGATGAGAATTAAGTTTGATCTTTCACAG
ATTTGTGCCAAAGTTCTGGGGGTTATTAATATTTGTCATGAGTACTGTTG
GCCTCAAACACAATAGTTGGGATTATAACTTCAGCTGCATCATTTTCTTG
TGATTTTGAAAAATATGATGTAGTTCAGAAGCAAAAGGCATATTAAAGCT
GTTAGATTGCATTGACCAAAGTTAACAGATTGTTGTTGTAATGGGCCATT
CCAGTTGAAATCC
>CL39.Contig7_6    size  261    gap  0  0%
TATTGATGAGAGTAGAGATGAGATGATTCTTACACTGTGCAGCAAAATTT
GAAACAAAATTTCAATGGCCACGTTGATATCATGGAAATATAAGGCTGTA
ATTCCTTTCCAGCAAAACAGAAATATTTGAGCTTCTTAAAAGTTGCAAAG
AGAGGACATTCCTTACTTTTTCTATTCTAATCAGCAAAGTTCTCCAACTC
AAGTTTAGATACAATGCTCATTAACAAGGTGCCCTCACATTTACAGGCAG
GTTCCATTTTG
>CL40.Contig1_6    size  553    gap  0  0%
TTTCAAAAAGCAACATTGCCATATGATGGGCAATCATCACCGTAGATAGC
TTTCATTTCATCATAGATTTTCTGAGCATTGTAGGCCTAACCCTTCAAAT
GCAGGAACTTAATCACGCTGCGTGCCTCAATTTTCACCATCTTGCAGGTT
ATGCGCCTACTGCCCATCTAGCGCCACCTGTAAAGAAAGTAAACATACTT
ATGAGACCATTTTTGGACCATAATGTACATTCATCGATATGGCTCTTTCA
CTTCTGGGTGATGTCGGAAACTTTTGGATACCCCCTCGTACACCTACATG
TAGTTCTAGTTTGAATATATCAAACACATTGAGAGTATTGAATTTATGAA
ATAGTGGTCCAGAATGGCTTCGATAATGGCTATTCGAAATGGCTCTCACA
GCCCATTTTTGGAGCAAATGTATTTTATCAAGATATGTTTTACATGCATT
CCCCCATATAAGTATACCATAATTAATATAAGGCAAAACAAGCGTAGGCA
TACAATAAAGCGTGTGCAAAACACGCCCAGGTATAAAAAAAAATAAACGG
TCA
>CL40.Contig2_6    size  224    gap  0  0%
TGCACCTACTGCCCATCTAGCGCCCCCTGTAAAGAAAGTAAACACACCTA
TGAGACCATGTTTGGACCACAATGTACCCAAGGACCAGCGATTACACCAG
GGGCGTAGCCAGCTTTCTTGGGCAGGAGGGGCAAAATTAAATTTCAGGGG
CACAGTTGAAAAAAAATTGCAGTTGCACCTTCGAGCTTGCAAAAAAGGCT
TTATTGGGACGATGTGCGCGCGTA
>CL41.Contig1_6    size  278    gap  0  0%
GAAAAACTTGTTTTTTTATTAGAGAAACCCGGTATCTTGATGGGAATTCA
TAATAAGTTATAGTATTTCTACGAGTATACCATCGGGTATCACAGTACAT
GTGCACCTGGTCCTTGTGTGAGTTGTCCAGTTTTCATCACATGTATCTCA
TACTTCATTAGGAAATGTTTAGTGAAATGGGGTCCATTTCAGTAAACTTT
GAACCCTTCGTACGTAACTCATATAACTGTTCGTAGAGTTACGAATACCC
AATACTAGATGTAACTTTACGAAGGGTC
>CL41.Contig2_6    size  711    gap  0  0%
GTCCGTTAGATTTGATGATAAGGTGAGTTTGGGTACTTATAGTTGCAAGT
TTGTGCAAAATAGGATTTTTTTCAGTGAAAATTCCATAAATTATGAACAA
AAAATGTATTGTACAGGGTGAAGCAAAATTGAGATATCATCAACACATAG
CGCTCATAGAGAACATCCCTAACCCTAGATCCTGGAGCACTAACTTAACC
CTAGTGCTTCAGGAGTTCTACATGTAGATGAAATCTCAATTTTGTGAGTA
GTGAACAGACCAACTTTAGAATAATGGTCACCAATCCCTAACAATAATCC
TAACTATAATCTCTTAATTCTAACCCTTACCTTAAAACCTAACCCTAATC
TTACAACCTAATCCTAAATCTTACAACATACCATTAATCCTACCCTTACA
ACCTAACCTAATCCTAATCACTTGGCATGGAGGCAATTATTCTAAAATCT
TGCAGTGGTGTTCATCTTCCAACAAAAAGGTGGGTTGCTTGGTTTTGTTT
TGTTTGTTTGTTTTTGATGTCTCGAGACAATGACATGTGAGCCCTTATCT
ATGTTACCTATCTGACTAAAAGTGTACACCAACACATAAAGATAACACAC
CTAGGGTCCATTTCACTAAGCTTTTAACCCTTCGTAACTCAAGTAACCGT
TCGTAAAGTTACAAATACCCAATACAAGGCGTAACTATACAAAGGGTCCC
TGTAGTAAATC
>CL41.Contig3_6    size  619    gap  0  0%
GTCCGTTAGATTTGATGATAAGGTGAGTTTGGGTACTTATAGTTGCAAGT
TTGTGCAAAATATATAGAGAACATCCCTAACCCTAGATCCTGGAGCACTA
ACTTAACCCTAGTGCTTCAGGAGTTCTACATGTAGATGAAATCTCAATTT
TGTGAGTAGTGAACAGACCAACTTTAGAATAATGGTCACCAATCCCTAAC
AATAATCCTAACTATAATCTCTTAATTCTAACCCTTACCTTAAAACCTAA
CCCTAATCTTACAACCTAATCCTAAATCTTACAACATACCATTAATCCTA
CCCTTACAACCTAACCTAATCCTAATCACTTGGCATGGAGGCAATTATTC
TAAAATCTTGCAGTGGTGTTCATCTTCCAACAAAAAGGTGGGTTGCTTGG
TTTTGTTTTGTTTGTTTGTTTTTGATGTCTCGAGACAATGACATGTGAGC
CCTTATCTATGTTACCTATCTGACTAAAAGTGTACACCAACACATAAAGA
TAACACACCTAGGGTCCATTTCACTAAGCTTTTAACCCTTCGTAACTCAA
GTAACCGTTCGTAAAGTTACAAATACCCAATACAAGGCGTAACTATACAA
AGGGTCCCTGTAGTAAATC
>CL42.Contig1_6    size  242    gap  0  0%
AAGAAGCAAAGTTACAAGCACCTGATTAGAAGAAGGTCCAGTTTTAAAAG
TGACACACTGGCCTATTCAAAACTCCACGGACTAGACATCTGGTTTGAGA
GTGGTGAATGGCTAATTTATGCGTTTGGCTTTAATTTAAAACAAAAGGAA
CAAAAGAAAACTGAAACAAAGATTGTCACTTTTAAAACTGTCAATTGCTT
GTAACCTTTACTTCTTGAAGTCACACTGCAGATTCAATGTGG
>CL43.Contig1_6    size  269    gap  0  0%
TAAAAAATAAGCACTCACCCAAAATGACTTTCTTAAGCACCCTGGGCAGC
TAATGGAATGAATACGGTACATATATTTATTCAGCTTATAAATAAAATGG
CAAGCCTGAATGTACACAACATTTGCTGGTTGTAATGAAATCAATATGAT
ATTGAAATTTGGTAGAATAGGCTTTTACGGTGATGAAGATCGCTAGAATA
GGCTTTTGACTATAGCAGGCAAGCTATGCATATATCACTCTCCTTAGAAT
GGGATATTCCAGTTGAAAT
>CL44.Contig1_6    size  364    gap  0  0%
CTGTTTATAGTTGGACTTGGTCAGCAGAAACTTTTATTGATGATAAGCCA
AGATTGTACAATACAATATATGTGATTTTATTTTTGTAAATTGTGTGACT
GCAATAAATTTGGAACTTTTTTTTGTACATGGAATGTAATAATTTATAAT
TTGTGCCCAATTCAACAATAAGGCAGTTCTAAATCTACCAAGTCTAGCCT
TTAAGAAGTATCCTACATGTATGTGTGAAGCATATTATTATCAGCTTACA
CCAAATGTGTATCGCTAGCTTATTTGCGGAAGGTTTATCCCTCAGCTTAT
TTGGAGGGATACATCATGTACATGGGTTTGAGTAAAAGAGTTCCACCCAA
GAATTACACCCATG
>CL45.Contig1_6    size  896    gap  0  0%
CGGAGATAAGTCCTTCTGCCGCAGAACCATCAAATTATATGACCTGTGGT
ACCACATGTAATGAAACATGGAATATGGTTTGCCTTTTTAACCAATCCTA
GCAATCGGTATTATTAACTGACGCCTCTACCCTTGCAACATTTCACAATC
CAAGTTTATTCCTATAGGACCCAAACTGAGTTCATAGTAGGGATGATAAC
AAAAACATTTCAGTCCTTTTAGTACTACCTTTCTTATCTTGGAGAGACGA
CTCAACAAATGGACCTTGACTAGTAAATCCTAGGTCCTGGGTAAATTGTC
AGTGACAGGCAGAGAGATAATTTGCCTATTACTGCTCACCATGAGCGAAC
AAAAAAATATGTTCACCTTATTTGGCACAATGTTGCGACTTCTGATATAG
ACGAGTAAACCTGTCTGCAATTTTCAGCATAAGATGACCTAAAACCGTTT
TACAATTTAATATTGATATAAACAGGTCGGCGACAAGAACTGTGCTTAAA
AGGAGATTTAGTTTGGAGAGCATCAGAGCATCAATTTTCAGCATCAGATG
ACCTAGAACTATTTTACAATTTAATTTTGATATAAACCGGTAGGCGACGA
GAACCGTGCCGAAAGTATATACTGTTTGGAAAGCCAATGTACTAATACAC
CCTTCTGCCGTAAATAGAACATGGGATTGCATTTGCAAATTTGCCCTAGC
ATGCAGTTTAACACTAAAATGGCACACACATAATACAATAATCAGTGTAT
TGTCAACCGTCTTAACAGATCAACTCATCATCTGCAAAGTCCTTGGCAAT
ATTTTTTGTTAAGATGTCAGTATCACAATAATCATCATCACAAGTTACTA
AGTATTCAAAATAAAAAGTCCAGCCTATTTCCTCGATAGGCTTCAG
>CL45.Contig2_6    size  774    gap  0  0%
CGGAGATAAGTCCTTCTGCCGCAGAACCATCAAATTATATGACCTGTGGT
ACCACATGTAATGAAACATGGAATATGGTTTGCCTTTTTAACCAATCCTA
GCAATCGGTATTATTAACTGACGCCTCTACCCTTGCAACATTTCACAATC
CAAGTTTATTCCTATAGGACCCAAACTGAGTTCATAGTAGGGATGATAAC
AAAAACATTTCAGTCCTTTTAGTACTACCTTTCTTATCTTGGAGAGACGA
CTCAACAAATGGACCTTGACTAGTAAATCCTAGGTCCTGGGTAAATTGTC
AGTGACAGGCAGAGAGATAATTTGCCTATTACTGCTCACCATGAGCGAAC
AAAAAAATATGTTCACCTTATTTGGCACAATGTTGTGACCTCTGAAATAT
ATGTCTGCAATTTTCAGCATCAAATGACCTAAAACCATTCTACAATTTAA
TATTGATATAAACCGGAAGGCGACAAGAACCGTGCCAAAGGAATATATTT
TGTTTGGAAAGCCAATGTACTAATACACCCTTCTGCCGTAAATAGAACAT
GGGATTGCATTTGCAAATTTGCCCTAGCATGCAGTTTAACACTAAAATGG
CACACACATAATACAATAATCAGTGTATTGTCAACCGTCTTAACAGATCA
ACTCATCATCTGCAAAGTCCTTGGCAATATTTTTTGTTAAGATGTCAGTA
TCACAATAATCATCATCACAAGTTACTAAGTATTCAAAATAAAAAGTCCA
GCCTATTTCCTCGATAGGCTTCAG
>CL45.Contig3_6    size  354    gap  0  0%
GCCCACTTGTCTGCAATTTTCAGCACCAGATGAGCTGAAACCATTTTACA
ATTTAATATTGATAAACAGGTGAGATATATTGTTTGGAAAGCCAATGTAC
TAATACACCCTTCTGCCGTAAATAGAACATGGGATTGCATTTGCAAATTT
GCCCTAGCATGCAGTTTAACACTAAAATGGCACACACATAATACAATAAT
CAGTGTATTGTCAACCGTCTTAACAGATCAACTCATCATCTGCAAAGTCC
TTGGCAATATTTTTTGTTAAGATGTCAGTATCACAATAATCATCATCACA
AGTTACTAAGTATTCAAAATAAAAAGTCCAGCCTATTTCCTCGATAGGCT
TCAG
>CL46.Contig1_6    size  2807    gap  0  0%
TAAGAACGATTTTATTCTCAGCAGCCGATGCAAGATGCGCGCCAAAAATG
CCGCTGTTATAAATACGCCGATTATGTTGATCCCAGGGCCAATCATCGGC
ACTTATCGGCTGAAAGACATCCGGGATCATTTTAACTTTCCCGCTTTCTA
GATCAACAAATAAGACATCGGCGCGCTCACGTGACGTGGCGAATATATCG
TACGTATGTGATGCAGATTTTGTTGCAAAGAAGGCAATGTCACTAACCCC
AAGATTTGTACTGACTTCAAAAGCTGTTTTAATAGCTCCGGTTGGTGAAA
CCTTCTGCACATAAATATATCCATGAGCGTTGTCACTGCTGACAATGAAT
CTGCCGTCTGGTGATACATACGGTATGCCTTTGACGTTGTCATGCACGTG
TATGACAGCATCACTGATGTAATCTAAGATGACTTGCTTTCCAAGGGCAT
CTTCAGTTTGTTTACAACTGACGATGACATATCCTCTGACGGAAATAAAA
GCAACTGCATCTGGATGGCAGTTGTGTTGGGTGAGATCGATATCTGATGC
AGGTTTCATTTCGGCTAAGTTGATTTTGGAGATACCCATTACTTCACTGT
GGATAACGTAACCAAACCTGTATTCGCCTTCATTTGCAATTTGTGCCTGA
GGTATAAAGATTGCCTGTACCAAATCTATTCTATTCTGTATCGGTTGTGT
ATGTATCGATGAGTGACGTGGAATGGTTTTACTTGCTTTCTGAATTACTT
GGATTGTATGCTCTCCTTCGTGGTCATCAATAGCACTACACAGCATCCAC
ACTGCGTCGAGGTAGGGAATGTAATTCAGGGAAACTGGTACGTTATCCAG
GCGAATGACCTCGTGAATCTGTTGTAACCTAGCATCAATAATAATTATCC
TATTTTGACCTGGCTGTGTTGCATAAACATATCGTCCTTTCACATTGACA
GCGTCGCCCCACGAGCATCCTTTCTTCTCTTCCCCTGACGCGCTAGTCTC
CGAACACAAAGTCCCCGGAAGATCCGGAAGAGGATGTGAAGCCGGGATGG
AATGTCTGAATCCACAGTTATCGGGGTCGAAGATATTTATGCCGTCCTTA
TGGAATACGTAGTACACATGGAGTGGGCCGTGATCCATACCGTGATAATT
TTGTTGTATGAAGAGTGAGGCGGTTGCTTCGTGCTCAGCGGCTACATTCG
ATGCAAGACATTTGTAGATGCCTGTATCGGGGTAATCCATTGACTCAATG
CGAAGAGTTGTGTTGCCGTCCTCTATGTGTAATTTATCAGTTGCACTTAA
GACAGATTCACTCTTTTTCCAAACTTTTGAAGGTTGTGGTACACCCTGGG
CATAACATTGAAGCGTGGCTTCACTCTCGAGTGACCGAAGCTGAGACCTT
GGGCAGACGTCTACCGTAGGGGCAACGTGTACTTCAAGTGAATGACTCTG
CTTAATTTCTGAATATCCTTCCGCATAACACAAATAAGTTCCTGTATGCA
TCACAGCTACTCTAGTGAAATGTAATGCGCCGTCGCCGAATTCACCATAC
AACTTAATCCCGTCCAAGTCGACCACATCTGACAGTAAGACTCCGTTCCT
TTCCCAGACAATATCCCCTTTATCATCAATTTCTATGTCACACGCTAAGG
CTACGCTTTCACCAGCGTTAGCGACTGTCACGCGTTCTCGTAAACTGTCT
AGCAGCTTCACTGTCCTGATGGCAAACGCATCATACATCTCGTCCGCATT
CATCATCTTATCGCTATTAGCATCATAGATGCGCAGAATGTCAAAAAACG
AACACTTGTCAGACAAAGCCTTGATCTTATCCAGATTGATGGCGTCGTAT
ATCTCACGAGCTGTCAATAAGTCGTCTTCGTTGGAGTCGTAGTGGTTCAA
GATTAAACTAACCACATATTTTTTACTTGATGGCGGTAACATTGGATCTT
CTGCTTCAAATGGACTGTTGAATTGAGCGCGATAATGGCCGATGAGGGCG
TACTTGAAATCCTCCAGTTCATCTTCATTACATCCGTCGGCTGTATCTTT
AATGAAACACTCTGAATCATGAGTAATGGAAATCTTCTGTTGTTTCAGGC
AGGCTGCTCTGTGTAGTTCGCAATGGTTATCGTAAATCACACCATCTGAG
CCACAAACGGGACGGTGACTGGATTTACACACTGTTTTACACACGCACTC
CGCTTCTCCGATGGCGTTTACCCTACAGTTACTCCCCTTCTGGCATGCTT
TTGTTGCGCATGGATCCGATCCTAAATAATCTGACGACTCTCCTCTGTAC
TGTGTTTCCTGGTGTCTCCTCCTATGATGTGTGAATGTATCCTTGGGTCG
TGATTCAGCCACGCTGCATACTACTGCTACAATGAGCACCACTGTACTTA
TTAGTTCCCTCATCTTCATTGGTTAAGTTATATTCCGTGAAATATTCTAC
AAAGGTTGGGTAATCTGTATACACAACGCTATGTCGCTTATTGCCTCCGA
TCTGTCAAATCACGTATAAGTCATCCACGAGTATATCTACTGAAGATAGC
AATGCACATACACAACGACCTGCCTTTAAAACAGTCCAGATATGATATGC
AGGAAAAACCGCCTAAATCTTCTTCTCCTAGAGGATTTCACGCGAACTTT
ACCCTGTTGAAGGCTACAAGGTGGATGGAGAGTACATATGAGATGATGGT
GTGACCCCACAAAATTAGCTCCCCGGGGTTAGGGAGAAAGCATGAAATCC
TGATCTTTGCAAGCAGTGATATAGATGTTCAAATTGCAGATGCGGCTGGT
AACACAG
>CL46.Contig2_6    size  2778    gap  0  0%
TAAGAACGATTTTATTCTCAGCAGCCGATGCAAGATGCGCGCCAAAAATG
CCGCTGTTATAAATACGCCGATTATGTTGATCCCAGGGCCAATCATCGGC
ACTTATCGGCTGAAAGACATCCGGGATCATTTTAACTTTCCCGCTTTCTA
GATCAACAAATAAGACATCGGCGCGCTCACGTGACGTGGCGAATATATCG
TACGTATGTGATGCAGATTTTGTTGCAAAGAAGGCAATGTCACTAACCCC
AAGATTTGTACTGACTTCAAAAGCTGTTTTAATAGCTCCGGTTGGTGAAA
CCTTCTGCACATAAATATATCCATGAGCGTTGTCACTGCTGACAATGAAT
CTGCCGTCTGGTGATACATACGGTATGCCTTTGACGTTGTCATGCACGTG
TATGACAGCATCACTGATGTAATCTAAGATGACTTGCTTTCCAAGGGCAT
CTTCAGTTTGTTTACAACTGACGATGACATATCCTCTGACGGAAATAAAA
GCAACTGCATCTGGATGGCAGTTGTGTTGGGTGAGATCGATATCTGATGC
AGGTTTCATTTCGGCTAAGTTGATTTTGGAGATACCCATTACTTCACTGT
GGATAACGTAACCAAACCTGTATTCGCCTTCATTTGCAATTTGTGCCTGA
GGTATAAAGATTGCCTGTACCAAATCTATTCTATTCTGTATCGGTTGTGT
ATGTATCGATGAGTGACGTGGAATGGTTTTACTTGCTTTCTGAATTACTT
GGATTGTATGCTCTCCTTCGTGGTCATCAATAGCACTACACAGCATCCAC
ACTGCGTCGAGGTAGGGAATGTAATTCAGGGAAACTGGTACGTTATCCAG
GCGAATGACCTCGTGAATCTGTTGTAACCTAGCATCAATAATAATTATCC
TATTTTGACCTGGCTGTGTTGCATAAACATATCGTCCTTTCACATTGACA
GCGTCGCCCCACGAGCATCCTTTCTTCTCTTCCCCTGACGCGCTAGTCTC
CGAACACAAAGTCCCCGGAAGATCCGGAAGAGGATGTGAAGCCGGGATGG
AATGTCTGAATCCACAGTTATCGGGGTCGAAGATATTTATGCCGTCCTTA
TGGAATACGTAGTACACATGGAGTGGGCCGTGATCCATACCGTGATAATT
TTGTTGTATGAAGAGTGAGGCGGTTGCTTCGTGCTCAGCGGCTACATTCG
ATGCAAGACATTTGTAGATGCCTGTATCGGGGTAATCCATTGACTCAATG
CGAAGAGTTGTGTTGCCGTCCTCTATGTGTAATTTATCAGTTGCACTTAA
GACAGATTCACTCTTTTTCCAAACTTTTGAAGGTTGTGGTACACCCTGGG
CATAACATTGAAGCGTGGCTTCACTCTCGAGTGACCGAAGCTGAGACCTT
GGGCAGACGTCTACCGTAGGGGCAACGTGTACTTCAAGTGAATGACTCTG
CTTAATTTCTGAATATCCTTCCGCATAACACAAATAAGTTCCTGTATGCA
TCACAGCTACTCTAGTGAAATGTAATGCGCCGTCGCCGAATTCACCATAC
AACTTAATCCCGTCCAAGTCGACCACATCTGACAGTAAGACTCCGTTCCT
TTCCCAGACAATATCCCCTTTATCATCAATTTCTATGTCACACGCTAAGG
CTACGCTTTCACCAGCGTTAGCGACTGTCACGCGTTCTCGTAAACTGTCT
AGCAGCTTCACTGTCCTGATGGCAAACGCATCATACATCTCGTCCGCATT
CATCATCTTATCGCTATTAGCATCATAGATGCGCAGAATGTCAAAAAACG
AACACTTGTCAGACAAAGCCTTGATCTTATCCAGATTGATGGCGTCGTAT
ATCTCACGAGCTGTCAATAAGTCGTCTTCGTTGGAGTCGTAGTGGTTCAA
GATTAAACTAACCACATATTTTTTACTTGATGGCGGTAACATTGGATCTT
CTGCTTCAAATGGACTGTTGAATTGAGCGCGATAATGGCCGATGAGGGCG
TACTTGAAATCCTCCAGTTCATCTTCATTACATCCGTCGGCTGTATCTTT
AATGAAACACTCTGAATCATGAGTAATGGAAATCTTCTGTTGTTTCAGGC
AGGCTGCTCTGTGTAGTTCGCAATGGTTATCGTAAATCACACCATCTGAG
CCACAAACGGGACGGTGACTGGATTTACACACTGTTTTACACACGCACTC
CGCTTCTCCGATGGCGTTTACCCTACAGTTACTCCCCTTCTGGCATGCTT
TTGTTGCGCATGGATCCGATCCTAAATAATCTGACGACTCTCCTCTGTAC
TGTGTTTCCTGGTGTCTCCTCCTATGATGTGTGAATGTATCCTTGGGTCG
TGATTCAGCCACGCTGCATACTACTGCTACAATGAGCACCACTGTACTTA
TTAGTTCCCTCATCTTCATTGGTTAAGTTATATTCCGTGAAATATTCTAC
AAAGGTTGGGTAATCTTAACGTAGCTTTAAGTCCTTCTCAACGTCAGAAA
CATAAAATTCCTATATATCCGTATGTAAATCCGTCAAATGCCCGCAAGTT
GCGACACCTCTCTCACTATTCATCCGTTTTGATATTATAATTCCTTTTCT
CATAAACAACCGTGTTGTTGATTTGTACCAAAAATGTAAACAGCAGCCCT
GTCATACACACAACCTTCCGGGGAGGATGAAAACACTGATATAGCAAAGT
TGTATGTGTATACTGCTGACAGGAAAGACTGACTAGACGAGCAGTAGTTT
TGAAGCTTGCCTGCTTGGTAGAAAGCCT
>CL46.Contig3_6    size  1758    gap  0  0%
GGGTCGAAGATATTTATGCCGTCCTTATGGAATACGTAGTACACATGGAG
TGGGCCGTGATCCATACCTGTAAGAGATGATACAACACGTCCGTGATAAT
TTTGTTGTATGAAGAGTGAGGCGGTTGCTTCGTGCTCAGCGGCTACATTC
GATGCAAGACATTTGTAGATGCCTGTATCGGGGTAATCCATTGACTCAAT
GCGAAGAGTTGTGTTGCCGTCCTCTATGTGTAATTTATCAGTTGCACTTA
AGACAGATTCACTCTTTTTCCAAACTTTTGAAGGTTGTGGTACACCCTGG
GCATAACATTGAAGCGTGGCTTCACTCTCGAGTGACCGAAGCTGAGACCT
TGGGCAGACGTCTACCGTAGGGGCAACGTGTACTTCAAGTGAATGACTCT
GCTTAATTTCTGAATATCCTTCCGCATAACACAAATAAGTTCCTGTATGC
ATCACAGCTACTCTAGTGAAATGTAATGCGCCGTCGCCGAATTCACCATA
CAACTTAATCCCGTCCAAGTCGACCACATCTGACAGTAAGACTCCGTTCC
TTTCCCAGACAATATCCCCTTTATCATCAATTTCTATGTCACACGCTAAG
GCTACGCTTTCACCAGCGTTAGCGACTGTCACGCGTTCTCGTAAACTGTC
TAGCAGCTTCACTGTCCTGATGGCAAACGCATCATACATCTCGTCCGCAT
TCATCATCTTATCGCTATTAGCATCATAGATGCGCAGAATGTCAAAAAAC
GAACACTTGTCAGACAAAGCCTTGATCTTATCCAGATTGATGGCGTCGTA
TATCTCACGAGCTGTCAATAAGTCGTCTTCGTTGGAGTCGTAGTGGTTCA
AGATTAAACTAACCACATATTTTTTACTTGATGGCGGTAACATTGGATCT
TCTGCTTCAAATGGACTGTTGAATTGAGCGCGATAATGGCCGATGAGGGC
GTACTTGAAATCCTCCAGTTCATCTTCATTACATCCGTCGGCTGTATCTT
TAATGAAACACTCTGAATCATGAGTAATGGAAATCTTCTGTTGTTTCAGG
CAGGCTGCTCTGTGTAGTTCGCAATGGTTATCGTAAATCACACCATCTGA
GCCACAAACGGGACGGTGACTGGATTTACACACTGTTTTACACACGCACT
CCGCTTCTCCGATGGCGTTTACCCTACAGTTACTCCCCTTCTGGCATGCT
TTTGTTGCGCATGGATCCGATCCTAAATAATCTGACGACTCTCCTCTGTA
CTGTGTTTCCTGGTGTCTCCTCCTATGATGTGTGAATGTATCCTTGGGTC
GTGATTCAGCCACGCTGCATACTACTGCTACAATGAGCACCACTGTACTT
ATTAGTTCCCTCATCTTCATTGGTTAAGTTATATTCCGTGAAATATTCTA
CAAAGGTTGGGTAATCTGTATACACAACGCTATGTCGCTTATTGCCTCCG
ATCTGTCAAATCACGTATAAGTCATCCACGAGTATATCTACTGAAGATAG
CAATGCACATACACAACGACCTGCCTTTAAAACAGTCCAGATATGATATG
CAGGAAAAACCGCCTAAATCTTCTTCTCCTAGAGGATTTCACGCGAACTT
TACCCTGTTGAAGGCTACAAGGTGGATGGAGAGTACATATGAGATGATGG
TGTGACCCCACAAAATTAGCTCCCCGGGGTTAGGGAGAAAGCATGAAATC
CTGATCTTTGCAAGCAGTGATATAGATGTTCAAATTGCAGATGCGGCTGG
TAACACAG
>CL46.Contig4_6    size  1729    gap  0  0%
GGGTCGAAGATATTTATGCCGTCCTTATGGAATACGTAGTACACATGGAG
TGGGCCGTGATCCATACCTGTAAGAGATGATACAACACGTCCGTGATAAT
TTTGTTGTATGAAGAGTGAGGCGGTTGCTTCGTGCTCAGCGGCTACATTC
GATGCAAGACATTTGTAGATGCCTGTATCGGGGTAATCCATTGACTCAAT
GCGAAGAGTTGTGTTGCCGTCCTCTATGTGTAATTTATCAGTTGCACTTA
AGACAGATTCACTCTTTTTCCAAACTTTTGAAGGTTGTGGTACACCCTGG
GCATAACATTGAAGCGTGGCTTCACTCTCGAGTGACCGAAGCTGAGACCT
TGGGCAGACGTCTACCGTAGGGGCAACGTGTACTTCAAGTGAATGACTCT
GCTTAATTTCTGAATATCCTTCCGCATAACACAAATAAGTTCCTGTATGC
ATCACAGCTACTCTAGTGAAATGTAATGCGCCGTCGCCGAATTCACCATA
CAACTTAATCCCGTCCAAGTCGACCACATCTGACAGTAAGACTCCGTTCC
TTTCCCAGACAATATCCCCTTTATCATCAATTTCTATGTCACACGCTAAG
GCTACGCTTTCACCAGCGTTAGCGACTGTCACGCGTTCTCGTAAACTGTC
TAGCAGCTTCACTGTCCTGATGGCAAACGCATCATACATCTCGTCCGCAT
TCATCATCTTATCGCTATTAGCATCATAGATGCGCAGAATGTCAAAAAAC
GAACACTTGTCAGACAAAGCCTTGATCTTATCCAGATTGATGGCGTCGTA
TATCTCACGAGCTGTCAATAAGTCGTCTTCGTTGGAGTCGTAGTGGTTCA
AGATTAAACTAACCACATATTTTTTACTTGATGGCGGTAACATTGGATCT
TCTGCTTCAAATGGACTGTTGAATTGAGCGCGATAATGGCCGATGAGGGC
GTACTTGAAATCCTCCAGTTCATCTTCATTACATCCGTCGGCTGTATCTT
TAATGAAACACTCTGAATCATGAGTAATGGAAATCTTCTGTTGTTTCAGG
CAGGCTGCTCTGTGTAGTTCGCAATGGTTATCGTAAATCACACCATCTGA
GCCACAAACGGGACGGTGACTGGATTTACACACTGTTTTACACACGCACT
CCGCTTCTCCGATGGCGTTTACCCTACAGTTACTCCCCTTCTGGCATGCT
TTTGTTGCGCATGGATCCGATCCTAAATAATCTGACGACTCTCCTCTGTA
CTGTGTTTCCTGGTGTCTCCTCCTATGATGTGTGAATGTATCCTTGGGTC
GTGATTCAGCCACGCTGCATACTACTGCTACAATGAGCACCACTGTACTT
ATTAGTTCCCTCATCTTCATTGGTTAAGTTATATTCCGTGAAATATTCTA
CAAAGGTTGGGTAATCTTAACGTAGCTTTAAGTCCTTCTCAACGTCAGAA
ACATAAAATTCCTATATATCCGTATGTAAATCCGTCAAATGCCCGCAAGT
TGCGACACCTCTCTCACTATTCATCCGTTTTGATATTATAATTCCTTTTC
TCATAAACAACCGTGTTGTTGATTTGTACCAAAAATGTAAACAGCAGCCC
TGTCATACACACAACCTTCCGGGGAGGATGAAAACACTGATATAGCAAAG
TTGTATGTGTATACTGCTGACAGGAAAGACTGACTAGACGAGCAGTAGTT
TTGAAGCTTGCCTGCTTGGTAGAAAGCCT
>CL47.Contig1_6    size  717    gap  0  0%
GATTTCACTGCATGGTTGACAAGAATCTACATGATATGTTTCTTATTTGC
TAAAACAACACTAAGAGCAAAGACAATTACAGTTCCGTTGATCGACTTGG
ATGTCTCTCCAAACATGTCAAATGCATATGCAACGGCTCTTGGATCTGCC
CTAAAGCAATTCAGCAAACAGATACAAAGCAGATCTTTCACCATTTACGT
GGTAAACATCGCACCTACAGCCACGGCAGTCGTCAGAAGAGTATTTTCAG
ATTTCTTTAAACTCGTAGACGATGCCAAACAAATGCAATCCCCTACTAAC
GGTGCATTCAACAAAAACAGCATTCGAGTCACTGGTTCAAGCATGGTACA
AGCACACGAAAAAGTCATAACCAATCAACCTGCAAGAAGTCAGTTTGGGA
GTCCTCATGGATCCATCAAAGTGGACACAGTATCCAACAACCAGGCGGAT
GCTACATACTCCGACATCTTGAAACGTAATCGAGATGATACCAAGGGAGA
AATGTATCCGAAAACACCGACCACGGGTAGCACGTTATTACCATCAGCCA
ACGAGTGTGGAATATGTAAAATGCAGAAAGAAAAAATACATCGTCTCGAA
GGATGTGGGCATAGAGCCTGTATGGCATGCATAGGGGCAACAATAACACC
GAACTCAGCATGTCAGGAGTGCGGCGCATTGTATGGATGGCTAACAGAAC
AGACCTGTGGTGGAAGG
>CL48.Contig1_6    size  472    gap  0  0%
CTTATCTCTGTTTAAGCACCCTTTTAGTGCATTTTTATGACAAAATTGGG
TCCAAAACATTTACTAAATCAAAGGAAATCAACACTGAATTTCTGTGGCT
GTGTCATTTGTTTTAGTAGGTTTTTATAAACTATTTACTTTGATTTACAA
CAATGTTTAGCATGTAAAATGTCCGCATTGATTTCTAGAACATAGCACTT
AATAAGCGCCCCTTGAAATGACTTTGTTAAGTGCATTGGGTGCTAATTAG
GTCATTACAGTATTCAGTAATGACAGAAGGAAATATACAACTGACGACTC
ACACAGCAAAGTGTACAGTAATTCATTGCATATACATATATATTGAGCAA
TGCAGTGGAGCTGTTGCTTGTTCTCTTAGCATAGAATCTGGTGTTTTAGT
TAAGGGATGCAATAATAAATTGTACAAACCAGTGATGTGCATTTGATATT
TACTGTAATCTTCAGGCTCCTG
>CL48.Contig2_6    size  202    gap  0  0%
CTTATCTCTGTTTAAGCACCCTTTTAGTGCATTTTTATGACAAAATTGGG
TCCAAAACATTTACTAAATCAAAGGAAATCAACACTGAATTTCTGTGGCT
GTGTCATTTGTTTTAGTAGGTTTTTTTAAAACTATTTACTGTGATTTGCA
ACACTGTTTAGCATGTAAAATGTCTACTTTGATTTTTTTAACCTAGCACT
TA
>CL49.Contig1_6    size  602    gap  0  0%
CAAACGTTCATACCCCTTCCCTTTAAGTCTACAAAATTTGGATCAGTTTT
GAGATCCAACCAATGTTTTCAGATAAATGTTTCCTCATCTTACATTACAC
TGATTTGATTGGACTGGACTTGGTTCGAGTCCAAGTCCTAGTCCAAGCCA
AGTCTTTTCTGTGTCCGAGCCAAATCCAAGTCCGGCAAAAAAGTGAACTC
GAGTCCGGACTCAAGATATGGTGCAATGTGTAAATCCCGGGTATCAATGT
TCTTTCGATATTAGTGTCAAAGTTGCTTCGAGAAATAAAGTGGAGGATTT
TTTTAATTGCACAGCACTGAATAGTGAGTGACAAAAATCACCAAGCAATG
ATATGGGTAAAGAAATATCTATCTAAAAGTAAGGATCTGCCAACATGTTC
TGGGATGGGTCACACATTCTTGTGAAGTGAATGTACGGTACATATTTTTA
TAATAAACTCCTGTTTATTCCACAGGAAATGTGCACCATATAGTGCATTA
TGGTATGGGGCGCTAGTTCAAATCCTTTTTTTGAAGTAAATCAATATAAG
CATCCAGGACCTCTGTAAGTGAATATTCAGAGTTTGGTGCTGAATAGAAC
TA
>CL49.Contig2_6    size  257    gap  0  0%
TGAACTTGAGTCTGGACTCAAGATATGATGCAGTGTGTCAATCCCGGGAG
TCAATGTTCTTTCAATATTAGTTTAATTACACAGCACTGAATAGGGAGTG
ACAAAAATCACCAAAAAATGATATGGGTAAGGGTAAAGAAATGTCTATCT
AAAAATAGAGATCTGAGAATAGAGAATCCTGTTTTTGAAGTAAATCGATA
TAAGCATGCAGGACCTCTGTAAGTAAATAATCGGAGTTTGGTGCTGAATA
GAACTAA
>CL49.Contig3_6    size  251    gap  0  0%
AATTACACAGCACTGAATAGGGAGCAACAAAAGTCACCAAGAAATTATAT
TGGTAAAGAAAATCCATCTAAAAATGGATATCTGCCAATATGTTCTGGGA
TGGGTCACATATTTTTATCATGTGAATGTATATATTTTTCCAATGCATAC
ACGTTTATTCCACAGAAAATGTGCATCATATACTGCATTACGGTATGGGG
CGCTAGTACAAATCCTTTTTTTTTTAAAAGTAAATCGATATAAGCATGCA
G
>CL51.Contig1_6    size  263    gap  0  0%
GTCATCTAATTGTGATGAGATACATTGTAAAATTAACTTTGTGTATAAAA
TTTGAGGTATTATTACAATATCACAACCGTGTGTCCATTTATGAAAGCAA
GAAGCATGCTCAAATATAAAGTAACAATGTAAAATACAATAATGGAAAAA
AAATCACACAAGGCAGCCTTTTCAGATATGACAGTATGTAATGCAGACAA
CGATATGAACTGAGGGTTGTGATTCTGGAAGATGCAACTTGTCACCATTA
AACACAAAAATGT
>CL52.Contig1_6    size  718    gap  0  0%
GGACGGGCAACAACGACTTCTGCGCACGCATGCGTTTATAACCTACGCCT
TATCGCAACGCACACGCCTACGCGATGCTGTCGCGCTTCTGTGATTGGTA
GCTCTTGTTGTCGGCGCGAATGTTATATTCGCCTGGTTGATTTTTTTGTA
GGGTAGGTTACAACAATGATTAAAACTGGTTATACGACGTATTTAACAGC
GTTTTATGGCATAAAATAACATAAAATGCCATTTTGATTTGTTCAAAATA
TTAGATACGACGGTAATGAATGACAATAATAACTTTGCACCATCTTTTTT
TGAGTTCATTGTGTGAAATTGTCGGGTTTTGTTCTGGGCCTCGGTATTTT
TCCTCTCCCTTGGAAAAATACCTTAGCCCAAAACAAGACCCTCCAGATTT
CACACATGCGCATATTTTGAGGGGGGCTTGGGTAAAAGCAGGGGGACGTC
AAAAAAGAAGGGGCGGCGGAAGATAAAAGAATAATTAAAGAAAAAAGGGC
AGGACTGGTGGGGCGACAAGAAGAGTTATAAGGAAAAAGGGCAAACAATG
GCAATTATAGAAAACTAATGAAACTATACCTTTTTGACCATCAACAGGGC
AAGAGCTCGAAGCGGTGTGGGTAATGGGGGGGGTGTAACACCTGTAAATG
TTAACCTTAAAAAATTGGTGAAAAACTTTTCTGCTCCTACCCCTCCCCCC
CACACACACACACCCCCA
>CL52.Contig2_6    size  250    gap  0  0%
CTACAATGACTTCTGCACGCACGCATGCGTGTATACGCTAAGGGTTATGG
CAACGCGCACGCCTACATGATTCAGTCGTGCTTCTGCGATTGGTAGCTCT
TCTTGTCGGCGCGAATGTTAAATTCACCTGGTCGATTTTTTATTAGGGTA
CGTAATAACAATAATTGAAACTAGTTATATTTAACAGCGTTTTATGACAT
AAAATATCATAAAATGCCATTTGATTTGTTCAAAATATCAGATACGACGG
>CL52.Contig3_6    size  616    gap  0  0%
GAATCAATGGTGTTAGATATAATTCCAACCATTATATTCTTCTGTCTTAT
TTTTGTAGAATTTATGAACTATGATTAAAACTGGTTATATTTAACAGCGT
TTTATGGCATAAAATAACATAAAATGCCATTTTGATTTGTTTAAAATATC
AGATACGATGGTAATGAATGATGATAATTACTATGCACCATCTTTTTTTG
AGTTCATTGTGTGAAATTGTCGGGTTTTGTTCTGGGCCTCGGTATTTTTC
CTCTCCCTTGGAAAAATACCTTAGCCCAAAACAAGACCCTCCAGATTTCA
CACATGCGCATATTTTGAGGGGGGCTTGGGTAAAAGCAGGGGGACGTCAA
AAAAGAAGGGGCGGCGGAAGATAAAAGAATAATTAAAGAAAAAAGGGCAG
GACTGGTGGGGCGACAAGAAGAGTTATAAGGAAAAAGGGCAAACAATGGC
AATTATAGAAAACTAATGAAACTATACCTTTTTGACCATCAACAGGGCAA
GAGCTCGAAGCGGTGTGGGTAATGGGGGGGGTGTAACACCTGTAAATGTT
AACCTTAAAAAATTGGTGAAAAACTTTTCTGCTCCTACCCCTCCCCCCCA
CACACACACACCCCCA
>CL52.Contig4_6    size  390    gap  0  0%
CTCTCCCTTGGAAAAATACCTTAGCCCAAAACAAGACCCTCCAGATTTCA
CACAACATGCGCATATTTTGAGGGGGCTTGGGGGCGCGAGCCCTCCGGGG
TAAAAGCAGGGGGACGGCAAAAAAGAAGGGGTGGCGGAAGATAAAAGGTG
GCAAGAAGAATAATTAAAGAAAAAAGGGCAGGACTGGTGGGGCGACAAGA
AGAGTTATAAGGGGAAACAATGGCAATTATGGAAAACTTATGAAACTATA
CCTTTTTGACCATCAACAGGGCAAGAGCTCGAAGCGGTGTGGGTAATGGG
GGGGGTGTAACACCTGTAAATGTTAACCTTAAAAAATTGGTGAAAAACTT
TTCTGCTCCTACCCCTCCCCCCCACACACACACACCCCCA
>CL53.Contig1_6    size  237    gap  0  0%
TGCTGCTCTGTTGTTGCTGATTGGTTTGCAGCCTTGGGACCATTCACTAT
AAATTATGACCTGTCAAATTTATACCAAATCGCAAATGAATCCAATCAAA
GTTCAAAAAATACAGCTCTGCTTCAGTAGTGGACCCCGGACATTAGCAGT
GGATATCTAACGCACCAAACAGTCACCTAGATTTATCCCGTGTATACATA
GCATAGACAGTCACAGGTTATACATGTAAGCTTACAG
>CL54.Contig1_6    size  341    gap  0  0%
CTTCTTGATAAGGTTATGCTTCCGTTTGAAAGAAGAGACTTCGGGAACAG
TTTCGTGATCCAAGATGACAACACCACGGCGCACATAGCCTTACGCGTGA
GGGAATTCCTTGAAAATGAGAATGTAGATGACCTGGACTGGTCGGCTTTG
AGCCCGGATATGAACCCTATAGAGAACTTATGGGCAGAAGTATCCTGCAG
GATAGGTAACATGGACAACCAACCAATCACCCTGCAGGAACTTAGACACG
CCCTCATTGCTTGCTGGCGAGATATTCCACAAGGGACCTTGGCAAACCTG
GACGAGGGAATGTCACGCCGCCTAAATGACCTTGAGCTAGC
>CL54.Contig2_6    size  494    gap  0  0%
AAATGTCCATCTGAAACAAAGGTGCACAGAAGGTCGAAATCACACCTCCA
CATGCTGGAAGGACACATGAACCAGGACCAATACCTGCATGTTCTTGAAA
CAGTTATGCTTCCGTTTGCAAGAAGAGACTTCGGGAACAATTTCGTGATC
CAAGATGACAATGCTACGAAAATGAGAATGGAGAACACCTGGACTGGCCG
GCTTTACGCCCAGATATGTACCATATCGAAAACTTATGGGCAGAAGTATC
CCGCAGGCTAGGTAACATGGACAACAACCAATCACATGCAGGAACTTTGA
TAGTTGTTCGATGTATATAGAATTGGCTTCATTTTTAACTAAATGCAAAC
TATAGGTGGCGCTATTTATCCTAAATGATATTTCTTAATTTACAAGCAGT
AGTGGTGATTAATAGTGCCATTAAAACAGATGGAATATGCGAAACAAGCA
ACAATGAAATTATATTATCATATCTCATCAAACAATAAAAGGGA
>CL54.Contig3_6    size  455    gap  0  0%
GTGGGATCAGAGTATAGGGATCATTTCACAGTAGGTCGAAATCACCTGCA
TGTTCTTGATACAGTTATGCTTCCGTTTGCAAGAAGAGACTTCGGGAACA
ATTTCGTGATCCAAGATGACAATGCTACGAAAATGAGAATGGAGAACACC
TGGACTGGCCGGCTTTACGCCCAGATATGTACCATATCGAAAACTTATGG
GCAGAAGTATCCCGCAGGCTAGGTAACATGGACAACAACCAATCACATGC
AGGAACTTTGATAGTTGTTCGATGTATATAGAATTGGCTTCATTTTTAAC
TAAATGCAAACTATAGGTGGCGCTATTTATCCTAAATGATATTTCTTAAT
TTACAAGCAGTAGTGGTGATTAATAGTGCCATTAAAACAGATGGAATATG
CGAAACAAGCAACAATGAAATTATATTATCATATCTCATCAAACAATAAA
AGGGA
>CL54.Contig4_6    size  241    gap  0  0%
AAATGTCCATCTGAAACAAAGGTGCACAGAAGGTCGAAATCACACCTCCA
CATGCTGGAAGGACACATGAACCAGGACCAATACCTGCATGTTCTTGAAA
CAGTTATGCTTCCGTTTGCAAGAAGAGACTTCGGGAACAATTTCGTTATC
CAAGATGACAATACCACGGCGCACAGAGCCCTACGCGCGAGGGAATTATG
GGCAGAAGTATCCTGCGGGATAGGTAACATGGACAACCAAC
>CL54.Contig5_6    size  202    gap  0  0%
GTGGGATCAGAGTATAGGGATCATTTCACAGTAGGTCGAAATCACCTGCA
TGTTCTTGATACAGTTATGCTTCCGTTTGCAAGAAGAGACTTCGGGAACA
ATTTCGTTATCCAAGATGACAATACCACGGCGCACAGAGCCCTACGCGCG
AGGGAATTATGGGCAGAAGTATCCTGCGGGATAGGTAACATGGACAACCA
AC
>CL54.Contig6_6    size  477    gap  0  0%
TTTGAAAGAAGAGACTTCGGGAACAATTTTGTGATCCAAGATGAAAACAC
CACGGCGCACAGAGCCCGGCGCGTGAGGGAATTCCTTGAAAATGAGAATG
TAGAACACCTGGACTGGCCGGTTTTGAGCCCGGATATGAACCTATAGAGA
ACTTATCGACAGAAGTATCCCGCAGGTTAGGTAACATTGACAACCAACCA
ATCATCCTGCAGGAACGTAGACACGCTCTCATTGCTTGCTGGCGAGGTAT
TCCACAAGGAACTTTGGCAAACCTGGTCGAGGGAATGCCACGTCGCGTAC
GTGACCTTGAGCTGACAAGGGGGAGACACACCAAATATTGAGTTGTGTTT
TCTCAAGCAAGAGACTTATCTGAACATGTCACAGTGAGAGTTTAAGTTTT
TGTTTAAACAATAAAATTTGCAAGTGTTTTGCTAATCTCATTGTGTGATA
CAAAGAGACCGCCAAAAAGTGTTGCAA
>CL54.Contig7_6    size  445    gap  0  0%
TTTGAAAGAAGAGACTTCGGGAACAATTTTGTGATCCAAGATGAAAACAC
CACGGCGCACAGAGCCCGGCGCGTGAGGGAATTCCTTGAAAATGAGAATG
TAGAACACCTGGACTGGCCGGTTTTGAGCCCGGATATGAACCTATAGAGA
ACTTATCGACAGAAGTATCCCGCAGGTTAGGTAACATTGACAACCAACCA
ATCATCCTGCAGGAACGTAGACACGCTCTCATTGCTTGCTGGCGAGGTAT
TCCACAAGGAACGCGTACGTGACCTTGAGCTGACAAGGGGGAGACACACC
AAATATTGAGTTGTGTTTTCTCAAGCAAGAGACTTATCTGAACATGTCAC
AGTGAGAGTTTAAGTTTTTGTTTAAACAATAAAATTTGCAAGTGTTTTGC
TAATCTCATTGTGTGATACAAAGAGACCGCCAAAAAGTGTTGCAA
>CL55.Contig1_6    size  365    gap  0  0%
CACGATGATTACCGGCGTTCTGTGAGTCTTTTGAAACAAGAGATATAAAA
TTTACGTAGCTTACTTTCTGTAATTCCATACATTAGCGCATCAAATAATG
ACGTACAATACAACAGAAGCACCAGATAATAGACGATTATTGGTTTCAGG
CAAGTTGGACAAATTAAACCAATAACTACCACGTATGAAAAGTAAGGCAA
TGTAGAAACACACATAGCGGTTACTAAAGCACCTAAAGTCATGGCAGGTT
TTAAGTATCGATTCCTGCTCCGTTGCAATCGTTTTTCTGATGTCATTGGA
CCTGTTGTACTAGCCACAGTGCTCTCATCTTCAGGTCCGACTCTCTTGAT
CTTCTGAAGTCTCAG
>CL56.Contig1_6    size  230    gap  0  0%
CCATGTGAATGACTAAGCCGGAAGTACTTTAATTACAATAAAATTTAAGT
TCCGAGTTTCCCGATAGCTGACTCATCTCGTACATGTGTATCATTGAACC
AGTGACGTACATTGCGCCCTCTTCTTCTCCTATTTGAGACAAGTTTATCA
AATATATTTTGGTATGTAAAAAAACCTTGAGTCGTTAGCTTTAATAAACC
AAAACCATTATTTCAATCGGCTCACAACTT
>CL56.Contig2_6    size  308    gap  0  0%
ATTTTAGAATTTCTACTTTTTGCATGGTTGTAATGCCCAATAGTGTATTA
AAATACCATGTGAATGACTAAGCCGGAAGTACTTTAATTACAATAAAATT
TAAGTTTTTATAATACTTCCAGTTTTATTCCGAGTTTCCCGATAGCTGAC
TCATCTCGTACATGTGTATCATTGAACCAGTGACGTACATTGCGCCCTCT
TCTTCTCCTATTTGAGACAAGTTTATCAAATATATTTTGGTATGTAAAAA
AACCTTGAGTCGTTAGCTTTAATAAACCAAAACCATTATTTCAATCGGCT
CACAACTT
>CL57.Contig1_6    size  475    gap  0  0%
GGCATTACTTGATATTCGGAAAAATTGAAAGCTTTTGATATAATAGAGCA
AATTTCTCTGCACATTTTATGGCTTTATTGCATGATTTTGTGTTAACTAT
GTACCGATGGGGACACAACATAATATGAACATTTTCCAAGCAAGGGAGGG
TAACATATTTTCACTATTCCTACATTTCATTCTCAGACACAACACGTACA
TTTGAAAGCAACAATATATCTCGCAAACTTTGTAAACTACGCACGACTCG
CCACTCGTGCATGAGTGTTCAACCAATCATCCCTGGCAATCATCAACGCA
ATATTGTTACTGAGCTGTAAGTCACTAAGATTGGAACTTCTGTGAAGTAC
GCACAATATTTGACACAATGCCAACCACATACATCCATGTCTGAGAGTTA
AATATAGGAACAGTAGGGTTTACATACAAGGCTCATTTTAAATAAAAAAC
ATTACCACTGACATGAACCAACCAC
>CL59.Contig1_6    size  616    gap  0  0%
AAATTCTGCAGGGGGTCCAGAAATGTCTCCCTTTTTGAACCGCTCATAGA
CACCGGCACATGGTCAATCCATTCTGAACACAATTAGGACCCACAAGTGC
ACTGTGACATTATCATGGGTCCCTCAAAATCAAGATAATTTGATTGAACA
GTGCGAGGTGCTGATTTTGACCCCCTCTGGGGTCCCAACGAGGTTCCGAA
ATCTGTCTTTTTTGGCATTGGGTATTTCAGACGCAGCCGGTGAGTGACCA
CATTCAGGGGGAGGATCGCGGCTGATTCGGTTGGGAGGAGGGTGCCCCTC
AGGGAGAGCGCTTTGTCATTTGGACCCCTTAAATTCACAATTTTGGTCGA
GGTCGCCAAACTTTGATTGCCCGCCATTCGCAAACGAAATGGAATTTGAA
TTTTTTTCTTGTGACCTCACCTAGGGATCCATGAAAGGTACCCCTGAGCC
AAAGGAGAGCAAAATCCAAGAGGGTGGGTGTACACTCAGTCTGTTTTGAC
ATGGACTGACCCATTATAGAATACATGTACTGAATCGGCTATTCCGGTTG
GAATCATTACACCCCCTATATTGACATTAACCTCCCACACATGGGGTGTA
GATTTCAAATGGAGTC
>CL60.Contig1_6    size  254    gap  0  0%
GGTTTTGACAGAACGGGTCACATATAGGAATATTACAAGGTGAACCTTGA
AAACACCTGTTTACAAGCCAGTACTTGTTAGCTATAACCTATTAAAAATA
CCTAATCATCTCATCTCCCATCACCAGGCCATGTGGCATTTGGGTTGAAT
CTATCATAGCAGTGTGTGCAATGGTAGCTTATAGTATATGTTCTGTGTAA
TTATTATCTCATTATGTAGATCATTAAATTGTAAATCATGCTTAAAACCC
CCCG
>CL61.Contig1_6    size  305    gap  0  0%
GGGGTGTAGTACCCCCTTAAACTGAATTCTACCAAGAAAAAGATCACTGG
TGGGTACATAATGCAATGGGTAGGTCCGATCTTGCTTATGACCTACTCCA
CATTCCATTTCAACACTGCCTGTCGTGTATTATGCTTCCGAAATTCAAGG
TATCGTTACGTATCGGAATAATCATAGCTCCATGCACAGAAGAAGTTCTA
TCTAAATCGATTGGAATAGCGTCAATTTCAGTCATGGACCACAGAAGCTC
CAAACAAATGCTGACATCACTAAAAGCAATACGGAAGCCGAATTTGGACG
TGCAG
>CL62.Contig1_6    size  375    gap  0  0%
CTGATGTATTGAGATTTCTTCCTATTTTCCTGATGATTGCTATACTTTCT
TCTTGAATTGTTGGGCCTCCGGCTACAGCTATTGCCTTCGCAAGTCCTCC
AATGTGCATCAATCTTGGGTTGGCTGCGTTGACTATAGCATCAACGTTTG
TCTTCGTCAAATCACCCTGACACACCAGAAGACGATATCCTTTAGGTGTC
GTAACATGGCACAGTGTTTGAGGAACACCGGTTTTGTCACTAATAATGTC
ATCATCGTCAACTTCTGCTTCACCTGGCGTGTTTATGTGACAATTGCATT
CAGTAGCAACGCTTTGAAGAAATCTTTGCCCTTTCGGATCTCTAAGAAGT
TCTGGCATTCCTGCTTTATCTACGG
>CL64.Contig1_6    size  209    gap  0  0%
TGGCCATTGTTCAGGTAAATTAGCTTTTTAAATGCCGGGGGTTTGAGGTT
TGTATTCCAACCCATATTAAAGGATTTCTTGTAAAAACATAGACCTCTCT
CTAAAAGTTCTGTGCTGCTGGTCAGTAAAATTTAGTTGGAGATATGGCCA
AAACAGACATTCAATTTTTAATTGTGTGTGTTTGTAACCCGGGGGGGTAC
TCAAGTTTG
>CL65.Contig1_6    size  656    gap  0  0%
GGGCAGGGTAAACCCGACGTATACCACAGTTACACCAGCATCTGCATCAG
ATTGATTAGCATTTTGGGCATCACATAAGTTACAATACAAAAATGGCAGA
AAGCGACCCTAATGCACTAGTTCCAAAGCGGCCAAGTTACAAAAATTTTT
TTTTGAAAACACCTCTGCAAAGATGACTAGATTTTGTCAGGGTAATTATT
CATCCAAGTATATGAGTATCAAAGGGGTGCATGTGCGACAAAAAAATAAA
ATAGAAAAATAGCGTTAAAAATATATAAAAACCTCGAAAATATGGCCCAC
TGGATCCCGGCCCATGGGGCCATGGTCGTATCCAGGCTTCAGCATCCCTG
TGGATACGCATCTGTGATGCATCCCTGAAAACCTATATACAGTAAATGAG
AAACTACAAAAGAAAAATGCTTGTTTGAGGTTCTTGCAAATAGTATAAAA
ACTGAGCTAGCTACCGTATATTGCACATGATATATTAAATCACTATTACT
TAGCAAATATTTTTTACTGTTTCTTACTGTTTGCTGAATAAATCTATGAA
TGGGGTGGGTGTCGCACCCCACCACCTCCCTCTAGCGACAGCCCTGGACA
CTATTTGTTAATCAACTCAAGTTGTCACAGTGTTGCTGCTTAGTAACAAA
AATATA
>CL65.Contig2_6    size  264    gap  0  0%
GGGCAGGGTAAACCCGACGTATACCACAGTTACACCAGCATCTGCATCAG
ATTGATTAGCATTTTGGGCATCACATAAGTTACAATACAAAAATGGCAGA
AAGCGACCCTAATGCACTAGTTCCAAAGCGGCCAAGTTGCAAAATTTTTT
TTGAAAACATCTCTGCAAAGATGACTAGATTTTTTCAGGGTATTTATTCA
TCAAAGTATAGGAGTATTCAAAGGGGAGCATGTGCATCCTGGGTATGCGA
CCAAAAAAATAAAA
>CL66.Contig1_6    size  851    gap  0  0%
GGCCCTTGGTATGAAGAAGGGGCAACTCTTTTCCATCATATGTGGCCAGC
GTACCCCAATCCCGTTGACACCCCTTACATACTATCATATTTTTCATCGT
AATACCATCATTGAGGGGTATGGGTGTTTTGAATTTGGTTTCGAACCGCG
AGCTGAATGATTCATCAACCACTACATGATGCTGGTTTTTGATGCAACGT
AGGTCGTCACTGTAGCAAGCAAATTGCCCACATTTTAAGCAACTGAGCGT
AACTCGTTCTTGAACTCGTTTTTGCTTGTTAGACTCATCCTTCTTGCGTT
TCATTTCGCGATTGTGGTGGTCTTTCTTTTGCAATTGTAGGATCTTTTCA
AGTGTTTGCTGTTGCCTTTCATCCAGTTGTTTTTTAATCTGTTTGGTAGC
CTTCATCATAGTTTCCTCCCCAATGCGAATCCTCATGTCCGTATCCCTTA
GTTTAAGGTCTTCATCTACTACCAGATAGTACACGCCATCTTTGGCGCGA
TTCCGTCCTTTGGTCTGTATGCGCCCTACTATGTCAGTTGTGTGGTTGTA
TCGTACAACTACATTGCATGATGCGACATCCAACCCTTCCTGAGCAATAG
ATGTCGCTACGATGAGCTTGTGATTGCCTTCACGAAATCTAGAGAGGAGG
TCTATCTGCTGACGCTGTGTCATCTGTATGTCTGAAACACCCGTTTTGCC
AGTGCCTGTTAAAATTCCGGGCCTCAGAAACTTCAAATCGTCTGTGTCTT
CTATGCACGTTTTTAAGGCAACCGCAAATGATCTAGTCTTCGCGAACAGA
ATTCCACGCTTCGCACCGGTACCGACCAATGGGGTGAAGGCTTTCTTGAG
G
>CL67.Contig1_6    size  821    gap  0  0%
ACATAAGAAAATACACATCACAAATCCTCATAACTTAAGAACCAAGTATG
CTAGCCTGTTGGTGTTTTCAGTATATGATAGCTCAATATTTGTATACGGT
AATAATTATATTAACTAACTCAATTTTCAAACATCCTCCTTTAGCCCCCA
TGGACAAGATCATGTCACATATATGAGCAAAATTCATAGTTATGTGGTTA
TACATGCCACAAAAAGAGGAAAAGCCCTTATCAATGTGACTTTAACAAGC
GAGACTGATTTCAAAAAGGACTTATTTATTTATGTTCCATTGGGAAAGGC
ATATATTGTATGCTGTGAATTTTGATAATATTATCTACCAAGTTCCGAAA
GAGATGACAATTTTAAACGTTTCCGGTACCGTTCTTAGGTTACCTTATCC
ATGTTCAAGCCTGAATCCCTTGGGATTCATTTGGATCAGATAGCGTAAGG
TATTATCTGCTGAGCCATGATAAAAAGACACAAGTTACAGTTTTGTTGAA
ATTGACTTTTCACTTTCAATGGATTCAGGTAGTATGTCTACGGGTAGAAT
ATCTAAAGTACCTCAGATTTCAAAACTGGTTTGCATATTCTTGTTGAATG
CTGAGCAGAGAGGGTGTGCCCATAATAATCTCAAATACACTGTCTACCAT
ATGACATTATGGTACAGCAGTAGAGTAATGGGATTTGCAGAGAAACTATC
AAACTTAATACATAAGAGAGAAGCTGCTTTCATCATATGAAAATTAAACA
CGATGAAGTGAAACTTGTCATAACATTTCTGTAATTCTATTTTTCACAAC
ACCCAAGATATCATCATGATA
>CL67.Contig2_6    size  675    gap  0  0%
TTGTTTATATTACGACTGGGTTGAAGATAGTATGAGCAAAATTCATAGTT
ATGTGGTTATGCATGCCACACAGACAAGCCCTTATCAATGTGACTTTAAC
AAGCGAGACTGATTTCAAAAAGGACTTATTTATTTATGTTCCATTGGGAA
AGGCATATATTGTATGCTGTGAATTTTGATAATATTATCTACCAAGTTCC
GAAAGAGATGACAATTTTAAACGTTTCCGGTACCGTTCTTAGGTTACCTT
ATCCATGTTCAAGCCTGAATCCCTTGGGATTCATTTGGATCAGATAGCGT
AAGGTATTATCTGCTGAGCCATGATAAAAAGACACAAGTTACAGTTTTGT
TGAAATTGACTTTTCACTTTCAATGGATTCAGGTAGTATGTCTACGGGTA
GAATATCTAAAGTACCTCAGATTTCAAAACTGGTTTGCATATTCTTGTTG
AATGCTGAGCAGAGAGGGTGTGCCCATAATAATCTCAAATACACTGTCTA
CCATATGACATTATGGTACAGCAGTAGAGTAATGGGATTTGCAGAGAAAC
TATCAAACTTAATACATAAGAGAGAAGCTGCTTTCATCATATGAAAATTA
AACACGATGAAGTGAAACTTGTCATAACATTTCTGTAATTCTATTTTTCA
CAACACCCAAGATATCATCATGATA
>CL68.Contig1_6    size  1281    gap  0  0%
AGGGAGCGTAACCAAACTGGCTGCATAGGAGACTAAGTTCACTGACCCAC
TGACCTTGCAAACTCAACCACAGAGAGCTACGGTGCATAATCGAGGTGAA
AATACGCTAGTTTGTTTACCATTCTGAGCTCATGAGCTTCTGGTAAATGT
CATTCCGAAGCATTTACGAGCATACCATAATATTTTTTTTATTAAATATA
AAGATGTTTATTTAAGTTATTTGTAAAATTCAGCGATGGACTTAATCTAG
AAGTGGTTTGATTTTAGTTGTAAACGCGGGACTCGACCGGCATGACAAGT
TGAACATGTGAAGTTCCAAATTCGGAAGCCATGTACTACTATTCCATGTA
CGTAGGTCTCACACGTACACGAACTGCTCCGAGGTTATACTGACTACTAG
ATTGTCTACTTTTGTACTTTCGTAAGTGATGAAATTGAAGAAAAAATCAT
GAAGTGAAATCTATCAGAAATAAACACTGATGTGATGTAGGCTAGTCCTG
CTTAATCGGAGTACAGCATCCAGACCAGGCAGATCCAGATATAGATCCGA
ACAGAACTTACGATTGTTCGGTTGGACCGGGTTCAACACACATGACACAA
CAGACATGTCAGGACAGAACAGTTTTGGTGTTTACAAAAAAATGCAAATG
ATCTCAAGTCACAAAAATTTGTTATAAAATTTCATTTTTTGTCTCGCCTC
AGTATTTCTGTCTGTCCGGGGGTGTGGATGTCCGTGTGTCCGTCTGGAGC
TGTATCTGGGAAACTGTAAGACCTACGCAGTACGTGGACGCTACTTGGTG
GGAGGAAGGGTATCCAAGTTTGCTCCGTAATCGTATGTTTTCGGTGAAAA
TATGCAAATTAACATAGCTAATTTGCATAATTTATGCGAATATCAGCGCA
AATTGATAGCGGTGCATGGTAACGAAACCTTGTGACAGGAATGATACACA
CCTGCTGATCACCTGATTAGTTTTTGGCGAAAAGTATGCGCATTTAGTTG
TTAAGTTGCATAATTTATGCGGAACGCTTCTACAAAATGGTTGGAAATCT
GAAGAAATCCGCCTTGTGAAGCTGTTTCTGGGGATCCGTAAGAATGCTAA
GCCCTATGATGATGAAACGTGGTGGGGGTAGCATGACCAGAGGATCTCGA
CCTGATTCGATTTTCAGCGCAAAATATGGTAATTACCTACCTAATTTGCA
TAATTTATGCATAATATGCAAAAACCTTTTTTCTCGGAGACTAGGGGTCG
CATGTTCCTCAAACTTGGTGGGTGGATGCAT
>CL68.Contig2_6    size  1319    gap  0  0%
AGGGAGCGTAACCAAACTGGCTGCATAGGAGACTAAGTTCACTGACCCAC
TGACCTTGCAAACTCAACCACAGAGAGCTACGGTGCATAATCGAGGTGAA
AATACGCTAGTTTGTTTACCATTCTGAGCTCATGAGCTTCTGGTAAATGT
CATTCCGAAGCATTTACGAGCATACCATAATATTTTTTTTATTAAATATA
AAGATGTTTATTTAAGTTATTTGTAAAATTCAGCGATGGACTTAATCTAG
AAGTGGTTTGATTTTAGTTGTAAACGCGGGACTCGACCGGCATGACAAGT
TGAACATGTGAAGTTCCAAATTCGGAAGCCATGTACTACTATTCCATGTA
CGTAGGTCTCACACGTACACGAACTGCTCCGAGGTTATACTGACTACTAG
ATTGTCTACTTTTGTACTTTCGTAAGTGATGAAATTGAAGAAAAAATCAT
GAAGTGAAATCTATCAGAAATAAACACTGATGTGATGTAGGCTAGTCCTG
CTTAATCGGAGTACAGCATCCAGACCAGGCAGATCCAGATATAGATCCGA
ACAGAACTTACGATTGTTCGGTTGGACCGGGTTCAACACACATGACACAA
CAGACATGTCAGGACAGAACAGTTTTGGTGTTTACAAAAAAATGCAAATG
ATCTCAAGTCACAAAAATTTGTTATAAAATTTCATTTTTTGTCTCGCCTC
AGTATTTCTGTCTGTCCGGGGGTGTGGATGTCCGTGTGTCCGTCTGGAGC
TGTATCTGGGAAACTGTAAGACCTACGCAGTACGTGGACGCTACTTGGTG
GGAGGAAGGGTATCCAAGTTTGCTCCGTAATCGTATGTTTTCGGTGAAAA
ATATGCAAATTAACATAGCTAATTTGCATAATTTATGCGAAAATCAGCGC
AAATTGATAGCGGAGTTTGTGGACAGACTATCTCAAGATCCGTCGGGCGC
ATGGTAACGAAACCTGGTGACAGGAATGATACACACCTGCTGATCACCTG
ATTAGTTTTTCGGCGAAAAGTATGCGCATTTAGTTGTTAATTTGCATAAT
TTATGCGGAACGATTCTACAAATATGGTTGGAAATCTGAAGAAATCCGCC
TTGTGGAGCTGTATCTGGGGGATTCGTAAGATCCCTAAGCCCTATGATGA
TGAAACGTGGTGGGGGTAGCATGACCAGAGGATCTCGACCTGATTCGATT
TTCAGCGCAAAATATGGTAATTACCTACCTAATTTGCATAATTTATGCAT
AATATGCAAAAACCTTTTTTCTCGGAGACTAGGGGTCGCATGTTCCTCAA
ACTTGGTGGGTGGATGCAT
>CL69.Contig1_6    size  535    gap  0  0%
GGATTTCAACTGAAATAGCCCATTTTGTTCACCAAATGAGTTACTGCTTT
CATGACATGATTCAGCCAATGAGAAACCCACTACCATGTTTATGCAAATT
AGGGGCTATTTGGGACAAAAAATGCCAAATTTCTTGATATTTAAGTATAG
TGAAAAAATCTTGTAATAGAAATCCTACATTACATTGCATTAATGGAGAA
ATACAGTTCAATCATCAGCCAATCAGAACCCCACTTTCATGTTTATGCAA
ATTCAGTGGCGGCGCCAGGAAATTTTTTTCGGGGGGGCATTAGGGGGGCA
AAGTGAATTTCAGGGGAGGGGGGAAATCAAAATTTTGTGCAGGGGCAAGA
GTTCTGATGGGGGATTCCCCCATGCCCCCTCCCCCTGTGGCACTGCCACT
GATAAATTACCAATTCCTTTCTTGACCTGTATGGATTCAAGAATGTTTGT
TTAATCAGTACTGTTATTAAAATACATTTTTGGTACTAACTATTATTGAA
AGCTTAATTTCAGTACTTTTCAAATAAATTTTGGT
>CL69.Contig2_6    size  226    gap  0  0%
AGAAACCCACTACCATGTTTATGCAAATTAGGGGCTATTTGGGACAAAAA
AATGCCAAATTTCTCCGATATTAGTATAGTGTAAAAATCTTGTAATAGAA
ATACTACATTACATTGCATTAAAGGAGAAATACAGTTCAATCAGCCAATC
AGAACCCCACTAACATGTTTATGCAAATTACAGTTCAATCAGCCAATCAG
AACCCCACTAACATGTTTATGCAAAT
>CL70.Contig1_6    size  687    gap  0  0%
GCCTGCACAACAAATATGAGGAATTATATTGAGCTACATGTATATTGAAA
CGTATTTTTTTACGTCTTTACTATTAAAATAACACGAGACTCATGATTGT
GGATATTCTATAGCCTAAATCTATATTATTCATACTCAAACAAGCCTGTT
GCTGATACATGTAGTTTTCCTACCGAATCAGCAGAACGTCACATCAACTT
TCCTTCCAGTGTGCCGAAAATGTTGTCTACTGTGTATCGCCTTTTACAAG
GGCGTGGACAAATCTTGTCCCGACAAGCTGCTGTCCCACTACATCGGAAA
TTGTCCCATGGAAACGACAAGCAACAACCAGGAATTGTTTTCCACCGATT
GGATGGTGAAGAAAGAGCGCAACTGATGACAATAGAAAATGGATTCAAGA
TGAAACCCACTTTCTCTGCCAATGAGATGAATACAAGATTGTCCACACTA
CGTAATTACATGTCCAAATACGGAATCGAAGGTGCCTTGTTCACATCCTA
CCACAACATAAATTACTACGCAGATTTTATGTACTGCAGCTTTGGGCGAC
CCTATGGCCTGGTTGTAACACACGATGACGCAACAACTATATCAGCACTG
GTTGATTGGGCCCAACCCTGGAGACGTGCTAATACGTGCGGCAACCTAAT
CTATACCGACTGGCAACGAGATAATTTTTGGCGGGCT
>CL71.Contig1_6    size  328    gap  0  0%
GGGGGGCGTTTATTAGAAGTGAATTTTCAGTGAAAAAAATTTCTAAATCG
GGATCAATTTCCCGATGGTGCTTCTTAGAAAGGAGGGATTTACGACTATA
CTAAACTACTGATGGCGCCGCCCACAGAATCGTTTGAAAAATGACATTTT
TGTGGTACATACCACCAAATTACATCTGTAAGTGCATCATCAAGTAAAAA
TCTGATGAAATAAGTGAAATTCTACCATAATTAAGCAATGAAATGGATGG
AAGTTTGAGTCATAATAGGTTTTGTCTATGCAGTTTAGCGATTTTCTCTG
ACAAGACTGACATGACTGATGCAAGTTT
>CL71.Contig2_6    size  1050    gap  0  0%
GTTTGTAATAAACGCCCTGGGGGCATTGCATTTTTCCAAATGGGGGGCGT
TTATTGGAAGTGAATTGTCAGTGAAAAAAGCTTAAAAATCGGGTTCAATT
TCCCGATGGTGCTCCTGTTAAAAGGAGGGATTTACGACCATACAAGAGAT
GGCGGCGCCCACTGAAAATTACAATTTCGTGGGAAATACAACAAAATTAC
ACCTGTAAGTGCATGGAATTAGTGAAATTCTACCATAATTAGGCAATGAA
ATGGATGGGAGTTGAGTCATAATAGGTTTTGTCCATTCAATTTAGCGATC
GTGACTGACATGACTGATGCAAGTTTTAAGCTTACCTACACGATATGTCA
TGGAAATGTTCGCATTTTTGTCAATTTTTCACAGAAAAATTGGAGGGGGG
CATTTATTAGAGGGGGAGCGTTTATTACAAACAATACGGTAGGTGAAGCC
GTGGATTGATCTGGGTCTTACTAGGATGAAGAAATTTTGAGTTGCTTAAA
CATGAGAGTTGAGTGTATTCATACATATAGAGCACAAAATGTATCTGTAC
ACTTAAACAAAAGCAGTGAGTATTTTAAAGACATTAAACCTTAATTACCA
AATAAAGAAGTGAAAAAGATGGAGACATTTGTGCTGTGTATTTTGATGCC
TCATTCGCCATGAAGTGATTTATTTTTCCAACTTACACCAATTCATGAAT
TTGAATGATAAAAGAGAGCATTTCAAAAGTGACAAAGGTTTACATACACC
TTTCTCTTAAAACATGCTCATTATTGTTGATTGTCACGCTGTAATGAGCC
CATTTAAGCCTGTGGGAAGAAATATGCCAAATGTGGCACTTTTAAAATGC
TCTCTTTTTCCAATCATATTGGTATAACTTTGAGGGCATAAAGTCACATC
GTACTGAATGAGGTGTCAAAGTACACAGAAAAATATATCAATCTATAAAT
TACTTTGTTCGGTAATTTAGGTTTAGGGATGAAATCAAACTTCCCGGGTC
CACCCGGTTTCCATTGTTTAGAACAACAGCAACCGGACGGAACCACCTGG
>CL71.Contig3_6    size  355    gap  0  0%
AGCTTAAAACTTGCATCAGTCATATGTCATTGACGATCACTAAATTCAAT
TGCATGGACAAAACCTATTACAACTCAAACTTCCATCAATTTCACTGCCT
AATTATGGTAGAATTTCACCAGATTCTTGCTTGATGATGCTCGTATGGGT
GTAATTTTGATGTATTTACCACGAAAATGATATTTTCCATGGGCGTCGCC
ATTAGTGTAGCCATAAATCCCTCCTTCCTACAGGAGCACCATCGGGAAAT
TTAACCCGATTTTAAAGTTTTTTTCACTGACAATTCACCTTCAATAAACG
CCCCCATTTTGGAAAAATGGGCAACGCCCCAGGGGCGTTTATTACAAACA
ATACG
>CL71.Contig4_6    size  427    gap  0  0%
CGACGCCCATGGAAAATATCATTTACGTGGTAAATATATCAAAATTAAAC
TCGTAAGTGCATCATCATGCAAGAATCGGGTGAAATTCTACCATAATTTA
GGCAATGGAATGGATGGAAGTGTGAGTCATAATAGGTTTTGTCCATGCAA
TTTAGCGATCGTCACTGACATGACTGATGCAAAGTTTTAAGCTTACTCAC
ACCGTCACACAATATGGCATGGCAATTTTTGCATTTTGGTCACTTTTACT
TATAAAAAATATTTGAGGGTGTTTCTTTTTTAGGTATGCCTAATTATAAT
CTTGACCTTTTAATACACATAATATAAAATTCAATAAGACTTACTGCATA
CTTCAAGTAAAGAGGTGATTACCTACATTGGATTGTCATCCATGGAGCCA
AAATAATGTACCTATGGCATTTATCAG
>CL71.Contig5_6    size  370    gap  0  0%
CGACGCCCATGGAAAATATCATTTACGTGGTAAATATATCAAAATTAAAC
TCGTAAGTGCATCATCATGCAAGAATCGGGTGAAATTCTACCATAATTTA
GGCAATGGAATGGATGGAAGTGTGAGTCATAATAGGTTTTGTCCATGCAA
TTTAGCGATCGTCACTGACATGACTGATGCAAAGTTTTAAGCTTACTCAC
ACCGTCACACAATATGGCATGGCAATTTTTGCATTTTGGTCACTTTTACT
TATAAAAAATATTTGAGGGTGTTTCTTTTTTAGGTATGCCTAATTATAAT
CTTGACCTTTTAATACACTTTGTTTTCCATGCAAACACATTTGATCTGAA
AATTACTTGCATGCATAATA
>CL71.Contig6_6    size  303    gap  0  0%
AGTGCATCATCAAACAAAAATCTTATAAAATTCACCATAATTGGGCAATG
AACTGGATAGAAGTTTGAGTGTTGTCCATGCAATTTAGCGATCGTCACTG
ACATGACTGATGCAAAGTTTTAAGCTTACTCACACCGTCACACAATATGG
CATGGCAATTTTTGCATTTTGGTCACTTTTACTTATAAAAAATATTTGAG
GGTGTTTCTTTTTTAGGTATGCCTAATTATAATCTTGACCTTTTAATACA
CTTTGTTTTCCATGCAAACACATTTGATCTGAAAATTACTTGCATGCATA
ATA
>CL72.Contig1_6    size  767    gap  0  0%
TGGCGACTTGTTCCGGGTTTTGTAAGAGCTGGTCACAGTTTTTATTAGGC
CTGCCCACTGGGTATACCCATGAATGGAATCAATGGATACCCATGATGCA
TTTTATAAATAAAGTGAAAATGTCAGACTATCCCAGAATGCTTTGTGAAG
AAAACACAATTTTCCATTTTCAATTGCACGGTGGTCTCACTTGATTTGGT
CCAGAACATTCGGTGATTTTCTCATCGGAGCCATCCACGCAGTCCCTCGT
GCCATCACACCGTAGGCATCCCAGAATGCATTGCCCGTTGTTGCATTGGA
ATTTTTGCAAGTCATTTCCGTCTAATGTCTTCTTACCATCAAAATCGGTA
CTGCATTGATCTCTCCAATCAGCTTGACATTCGTTTACTCCCGTGGTTAC
GTTAAAGACTAACTCATCCGATGCGTCTTGACAATCGATAATGGAGTCGC
AGACGAAGTAAAAAGGAACGCACTGTCTTTCCAGTTCACCCCTCGAGTTA
GTTTTGTTGAACGTACATTGGTGATGAGGCACATTCAACCTTTCGAATGT
CTTGCACGGTATGTCTTTTAATGCAGATGATAGAATCGCCATTACTGCAA
ATGTCATCAAAAGAGTAAATACTGCTGTCCTATTAAAAGCCATTATTTCT
GTATATTGATTCGTTAGTTAAGTATATTTTCAACGAAATTTCACTGCGTG
AATAGTTATGTTGATTTCCTTACACAGATATTGGCTCACGTCCACTTCTG
TTGAGTTTCGTCTCGTG
>CL74.Contig1_6    size  3860    gap  0  0%
GCTCTTATTAAAACGTTTTGAAAATTTTCAGAAACGTTTCCAAAACGTAC
TTGCGTTTGCTATGATAGTGTGGATACGGTAGTATCAAATAAAATCCCGT
ATACATCCTTCTGTCATCTATACGATGTGTAACTAGTATCATGTACCATG
CATGTGTAGCTATTTTTCCTGTTCATATGATCAATTCAGACTACATAACA
CATGCACTAACGGTAGGGTCCGCGTCCGTACAGATATGGGTTGTTTCCGA
TATATCCTGCATTCGGCAATCCATTGAGGCCATAGACATTAGGGCCATTG
TATCCTATGCCATTATTGACAGCGTATCCCGGTTGATAGTTGGCAAGTGG
CAGACCAGCGACAGCGACAGGTCTTGCTCTTGTAAATCCTCCGGTCATGC
AACAGAACCCAACTACTAGGATGATGATAAGGGTCAATCCAACAACCGCA
GCCACAATGATTCCAGCTATAACTCCTCCCCCAAGACCCGTGTCTGGGGG
TGCCTGTGTTGCCGTGTCATCGTCGGTAATAGTGATAGTAGTTACTGCTT
GCGTAATAATTCCTGCGCTTGCACTGCTCAACGTCAGAGTGAATACTTCA
TCACCTTCAACCGTGTTATCGTTAATGATTGTCAAGGGAAGGCGGTAACT
CTGTGCTCCGGTTAGGATGCTGATAGTCGAAGATGAGCCGATATTTAAGT
TATAGTCGATACCCTGTGTAGCAGTACCAGATGAAATGGTGATGGTGACA
GAAACTGATCCTGGTCCTGACTTGGAAATAACTACCGGTACGTTGCCAGT
GCCATCCTCTGCTAAAGTGTATGCAGCCTGAGTCCATCCTACAAAATTAT
CATCGTCAAGGATAGTCACTGTAGCGATGTTCTGAGGGGTTACTACGATA
CCCTGTCCGCTGTTAATAGTCAGGGTAAATACCTCGTTGCTCTCCAATGC
AGTGTCTGCAAGAATCTGGACTGTGCCACATGCCTCTGTCTGACCTTCAA
GGAATTCAATTCTAGTCAGCGGTGAGAAGTCGACGCCAGGAGTTGCAGTG
ACTGAAGCAGATGTTATATAAACTGTCTTCTCGTCAGTTTCTCCCGTCCT
TATCAAGCATACTGACAAAGAACCACTGCTTTCTTGCACAGAGAGGCTGG
TTTGCTTCCAGAAATACTCAGCATTCTCGTCAGTAATAGTGACTGTCAAA
GAAAACGGATCAGCAAGATTTCCATCCGGATAAAGAGGATCTCGTAGAGT
CAATGTAAACGTCTCGCTGCCTTCTATCTCTGAGTCGTTCTCCGCGGTGA
TAGTAATAGTTGTATCCTCGTCGTTTGCAACAAATGTTACTGATGAAACA
CCTCCACTCGATGATGGAGAAATGTCAAAATCATCTCCCAAATCAGCTGT
CCCTTCATTGACGACGATTTCCAGTGTTTTGTCTTGAGCAACTCCTTCTC
TACTTATTTGAATGTTTCTGGATTCGCCCTCTGGTATGATAATACTGGCG
CCATTTTCAAAACGAAAACGTGAATCATCATCCGTAATGAAAACTGTGGC
TGACCTATATTGCCCGTATGTACTACAACCATCCCTTGGTGAAAGTTCAC
CAAGATTGACGGTGAAAGACTCAGTTTCCTCATAGCGTTCGTCATCTACT
ATATTCACGGCGCCGCTTTCGGCATCTGCGTTGGTAGAGACATCGAAGTT
GACGGTTCTTGGTAAACTATCATAATCTGCAGAGTTAGCTGTGTTATCCG
TGAAGGTTAGCCCTGCACTTCCAGTTTGCATGGTACCAACACCTGCACGT
AGAACCTCTATAGGAACCGACCCATCTCCTTCACTAGCTGTAAACGTGTC
TTGGGCGAAGGAAAATGCCACGCTGTCTTCGTCGATTATTTTCACTGCAG
CAATATCTTGTTCCCCAGCAATTCCACCAACTATATTGGTAAGGTAAACA
AAGAAGGTCTCATTCGCCTCGCACAAGTTGTCATTGTTTATGGTGATCGA
AAACTTTTGCAACACAGTCTCCGCGTCTCCAGACGCATCACCTTCATCCC
AAATAACTCGACGCGTAGTGGCAGTATTAGGGGTGTTGCGAATCACAACA
AAGTCGTTAGAGTTAGCAGATGAAGGAGTAACACCGTTATCTGTGTAATA
CTCTGCCCATGTGCAAGTTGCTGTGTTAGATGGAAAGGTTCGATAAGTGC
TGAGCTCTACTGTCCCAGCATTTTCATTCACCTCGTACTCTGCTTCAGTA
AACTGAACTGTAGTTTCGCTGCCGTATGGCACTGCAGTTCCATAGACTTC
AACCTCGCATAGAGCGAACTGTGTCGTAGTGGTACCAGTTGTCGGCTGAT
AAATATACACGTATCGTCCATAGGTAGAGGCGGGACAATCACCCTCAATT
GGATTAGCGTTGTTGGTGGTTCCAGTATCAGCAGTATAACATAACTTATT
ACCTGTTATGAATGTCAAGTTGTCTGACGGACATGACCCAACAAGTACCT
GCGCTCCATTTATATCGGCCGCTAATGCACCATGAGCTATGGTCGCCGCA
TCAGTCAAATGCACAGGCCAAATAAGAACACATCGTACATCGTAGACTTG
ACCGAGATCGATTTGTATCCACGGATTTTCGACTGTACTTGACAAGAAGC
AAGAATCTGAATCGAAAATCGGATCTCTGTTCTCATCTTTGGCTTGATCA
TGACTTCCTCCAGTTTGGTATCCAATAGAATTTGCAGCACTAGCAGATAT
CTTTTTAGGACTAGCTGGAAGACACACTTTGAAAGAAGCAGAAGCAGCAG
TTGAACTTTTAACATAAATATGTTTGACCGCCAACGCGTTGCCTGATCCA
TCCGAGTATTGGGCTATTGCATTATTACGATCAGATGGATCACCGATACT
GATGGTTCCAGAAGATTGTTCGTACTTCAACCAAAAACTAAATGTTGACC
CATCAACAGGAAGAAAATCTCCATCAGCCGCATTTACAAATTCGTCATCC
AATTTTGTGCCACCAGTGCCACCACGAAATAGAAGCGTATCACCATCGGT
AGTGCCACCATGTGTTGCCGCCGCAACAGAATCATCCAGGATGATTTGAT
AATACTCCAGATCCATAGCGTTTAGATTTGCAAGATTCGAAAGAAATATA
CTTATATCACTGCCCGTCCCTGTTGCTGGTGTAATTTCAAATTCTACCAC
GTCTGATAAACTGGTTATCCATGGCCCGACATATTGACTAGTACTATCTA
TAGTGTAATCAGCGATGTTTCCTGTGGTACTTAGTTCGTAACACAAGTCG
TTTGCTGGTATTGTGATTTTCGTAGTATATTGACTTCCCGGATTCTCTGT
AATTGTCAAACAAAAGAATTCATCGGATTCTTCCATGGCATCGTCTGCAA
TGGTTACTGGTACTTCCTTCTCCAATACTCCTGCTGCAAATACCACTTCT
GTGTTTGGTAGGGAGTAGTCACCGGATAAGGAGGCGGTTGCAGTCTCAGA
ATCACAGTCTGTAGAAAGAGTGATTTGTCTTGCTAGATTTCGTTCGTCTG
GACTTTCATCGGTCCTGCTTATCCTGACCTCTGTGTATGTAGTAGCCTGT
CCTGGAACCTCGGGCATGGTGTAACTTGGAGCGTGGAAGACATATTGAAC
TGCTGTCGAATACTGGGCCATGAAGACAGCAACCAGCGCCACAAGGAGAA
GTCTCCTCATGTTGGATGGCTGGTGAGATCACTACGTCTTTATATCTCCT
TTGAACCCCTTGCTTTCAGCAGAAATCCAACTTTTTCAACCAAAACTTAA
TTCTAACTTTCCATAAACCTGTCTGACGACCCAACTAATGGCTGCCAATT
CAAGTTAACG
>CL74.Contig2_6    size  3839    gap  0  0%
GCTCTTATTAAAACGTTTTGAAAATTTTCAGAAACGTTTCCAAAACGTAC
TTGCGTTTGCTATGATAGTGTGGATACGGTAGTATCAAATAAAATCCCGT
ATACATCCTTCTGTCATCTATACGATGTGTAACTAGTATCATGTACCATG
CATGTGTAGCTATTTTTCCTGTTCATATGATCAATTCAGACTACATAACA
CATGCACTAACGGTAGGGTCCGCGTCCGTACAGATATGGGTTGTTTCCGA
TATATCCTGCATTCGGCAATCCATTGAGGCCATAGACATTAGGGCCATTG
TATCCTATGCCATTATTGACAGCGTATCCCGGTTGATAGTTGGCAAGTGG
CAGACCAGCGACAGCGACAGGTCTTGCTCTTGTAAATCCTCCGGTCATGC
AACAGAACCCAACTACTAGGATGATGATAAGGGTCAATCCAACAACCGCA
GCCACAATGATTCCAGCTATAACTCCTCCCCCAAGACCCGTGTCTGGGGG
TGCCTGTGTTGCCGTGTCATCGTCGGTAATAGTGATAGTAGTTACTGCTT
GCGTAATAATTCCTGCGCTTGCACTGCTCAACGTCAGAGTGAATACTTCA
TCACCTTCAACCGTGTTATCGTTAATGATTGTCAAGGGAAGGCGGTAACT
CTGTGCTCCGGTTAGGATGCTGATAGTCGAAGATGAGCCGATATTTAAGT
TATAGTCGATACCCTGTGTAGCAGTACCAGATGAAATGGTGATGGTGACA
GAAACTGATCCTGGTCCTGACTTGGAAATAACTACCGGTACGTTGCCAGT
GCCATCCTCTGCTAAAGTGTATGCAGCCTGAGTCCATCCTACAAAATTAT
CATCGTCAAGGATAGTCACTGTAGCGATGTTCTGAGGGGTTACTACGATA
CCCTGTCCGCTGTTAATAGTCAGGGTAAATACCTCGTTGCTCTCCAATGC
AGTGTCTGCAAGAATCTGGACTGTGCCACATGCCTCTGTCTGACCTTCAA
GGAATTCAATTCTAGTCAGCGGTGAGAAGTCGACGCCAGGAGTTGCAGTG
ACTGAAGCAGATGTTATATAAACTGTCTTCTCGTCAGTTTCTCCCGTCCT
TATCAAGCATACTGACAAAGAACCACTGCTTTCTTGCACAGAGAGGCTGG
TTTGCTTCCAGAAATACTCAGCATTCTCGTCAGTAATAGTGACTGTCAAA
GAAAACGGATCAGCAAGATTTCCATCCGGATAAAGAGGATCTCGTAGAGT
CAATGTAAACGTCTCGCTGCCTTCTATCTCTGAGTCGTTCTCCGCGGTGA
TAGTAATAGTTGTATCCTCGTCGTTTGCAACAAATGTTACTGATGAAACA
CCTCCACTCGATGATGGAGAAATGTCAAAATCATCTCCCAAATCAGCTGT
CCCTTCATTGACGACGATTTCCAGTGTTTTGTCTTGAGCAACTCCTTCTC
TACTTATTTGAATGTTTCTGGATTCGCCCTCTGGTATGATAATACTGGCG
CCATTTTCAAAACGAAAACGTGAATCATCATCCGTAATGAAAACTGTGGC
TGACCTATATTGCCCGTATGTACTACAACCATCCCTTGGTGAAAGTTCAC
CAAGATTGACGGTGAAAGACTCAGTTTCCTCATAGCGTTCGTCATCTACT
ATATTCACGGCGCCGCTTTCGGCATCTGCGTTGGTAGAGACATCGAAGTT
GACGGTTCTTGGTAAACTATCATAATCTGCAGAGTTAGCTGTGTTATCCG
TGAAGGTTAGCCCTGCACTTCCAGTTTGCATGGTACCAACACCTGCACGT
AGAACCTCTATAGGAACCGACCCATCTCCTTCACTAGCTGTAAACGTGTC
TTGGGCGAAGGAAAATGCCACGCTGTCTTCGTCGATTATTTTCACTGCAG
CAATATCTTGTTCCCCAGCAATTCCACCAACTATATTGGTAAGGTAAACA
AAGAAGGTCTCATTCGCCTCGCACAAGTTGTCATTGTTTATGGTGATCGA
AAACTTTTGCAACACAGTCTCCGCGTCTCCAGACGCATCACCTTCATCCC
AAATAACTCGACGCGTAGTGGCAGTATTAGGGGTGTTGCGAATCACAACA
AAGTCGTTAGAGTTAGCAGATGAAGGAGTAACACCGTTATCTGTGTAATA
CTCTGCCCATGTGCAAGTTGCTGTGTTAGATGGAAAGGTTCGATAAGTGC
TGAGCTCTACTGTCCCAGCATTTTCATTCACCTCGTACTCTGCTTCAGTA
AACTGAACTGTAGTTTCGCTGCCGTATGGCACTGCAGTTCCATAGACTTC
AACCTCGCATAGAGCGAACTGTGTCGTAGTGGTACCAGTTGTCGGCTGAT
AAATATACACGTATCGTCCATAGGTAGAGGCGGGACAATCACCCTCAATT
GGATTAGCGTTGTTGGTGGTTCCAGTATCAGCAGTATAACATAAGTTATT
ACTTGCTATGTTGTCCGATGGACATGATCCAACACGTACCTGTGCACCGT
GTATATCGGCATCATCTACATCGAAATCTGTGTTATCCGCCGCAGGCCAA
ATAAGGACACATCGTACATCGTAGACTTGACCGAGATCGATTTGTATCCA
CGGATTTTCGACTGTACTTGACAAGAAGCAAGAATCTGAATCGAAAATCG
GATCTCTGTTCTCATCTTTGGCTTGATCATGACTTCCTCCAGTTTGGTAT
CCAATAGAATTTGCAGCACTAGCAGATATCTTTTTAGGACTAGCTGGAAG
ACACACTTTGAAAGAAGCAGAAGCAGCAGTTGAACTTTTAACATAAATAT
GTTTGACCGCCAACGCGTTGCCTGATCCATCCGAGTATTGGGCTATTGCA
TTATTACGATCAGATGGATCACCGATACTGATGGTTCCAGAAGATTGTTC
GTACTTCAACCAAAAACTAAATGTTGACCCATCAACAGGAAGAAAATCTC
CATCAGCCGCATTTACAAATTCGTCATCCAATTTTGTGCCACCAGTGCCA
CCACGAAATAGAAGCGTATCACCATCGGTAGTGCCACCATGTGTTGCCGC
CGCAACAGAATCATCCAGGATGATTTGATAATACTCCAGATCCATAGCGT
TTAGATTTGCAAGATTCGAAAGAAATATACTTATATCACTGCCCGTCCCT
GTTGCTGGTGTAATTTCAAATTCTACCACGTCTGATAAACTGGTTATCCA
TGGCCCGACATATTGACTAGTACTATCTATAGTGTAATCAGCGATGTTTC
CTGTGGTACTTAGTTCGTAACACAAGTCGTTTGCTGGTATTGTGATTTTC
GTAGTATATTGACTTCCCGGATTCTCTGTAATTGTCAAACAAAAGAATTC
ATCGGATTCTTCCATGGCATCGTCTGCAATGGTTACTGGTACTTCCTTCT
CCAATACTCCTGCTGCAAATACCACTTCTGTGTTTGGTAGGGAGTAGTCA
CCGGATAAGGAGGCGGTTGCAGTCTCAGAATCACAGTCTGTAGAAAGAGT
GATTTGTCTTGCTAGATTTCGTTCGTCTGGACTTTCATCGGTCCTGCTTA
TCCTGACCTCTGTGTATGTAGTAGCCTGTCCTGGAACCTCGGGCATGGTG
TAACTTGGAGCGTGGAAGACATATTGAACTGCTGTCGAATACTGGGCCAT
GAAGACAGCAACCAGCGCCACAAGGAGAAGTCTCCTCATGTTGGATGGCT
GGTGAGATCACTACGTCTTTATATCTCCTTTGAACCCCTTGCTTTCAGCA
GAAATCCAACTTTTTCAACCAAAACTTAATTCTAACTTTCCATAAACCTG
TCTGACGACCCAACTAATGGCTGCCAATTCAAGTTAACG
>CL74.Contig3_6    size  3827    gap  0  0%
GCTCTTATTAAAACGTTTTGAAAATTTTCAGAAACGTTTCCAAAACGTAC
TTGCGTTTGCTATGATAGTGTGGATACGGTAGTATCAAATAAAATCCCGT
ATACATCCTTCTGTCATCTATACGATGTGTAACTAGTATCATGTACCATG
CATGTGTAGCTATTTTTCCTGTTCATATGATCAATTCAGACTACATAACA
CATGCACTAACGGTAGGGTCCGCGTCCGTACAGATATGGGTTGTTTCCGA
TATATCCTGCATTCGGCAATCCATTGAGGCCATAGACATTAGGGCCATTG
TATCCTATGCCATTATTGACAGCGTATCCCGGTTGATAGTTGGCAAGTGG
CAGACCAGCGACAGCGACAGGTCTTGCTCTTGTAAATCCTCCGGTCATGC
AACAGAACCCAACTACTAGGATGATGATAAGGGTCAATCCAACAACCGCA
GCCACAATGATTCCAGCTATAACTCCTCCCCCAAGACCCGTGTCTGGGGG
TGCCTGTGTTGCCGTGTCATCGTCGGTAATAGTGATAGTAGTTACTGCTT
GCGTAATAATTCCTGCGCTTGCACTGCTCAACGTCAGAGTGAATACTTCA
TCACCTTCAACCGTGTTATCGTTAATGATTGTCAAGGGAAGGCGGTAACT
CTGTGCTCCGGTTAGGATGCTGATAGTCGAAGATGAGCCGATATTTAAGT
TATAGTCGATACCCTGTGTAGCAGTACCAGATGAAATGGTGATGGTGACA
GAAACTGATCCTGGTCCTGACTTGGAAATAACTACCGGTACGTTGCCAGT
GCCATCCTCTGCTAAAGTGTATGCAGCCTGAGTCCATCCTACAAAATTAT
CATCGTCAAGGATAGTCACTGTAGCGATGTTCTGAGGGGTTACTACGATA
CCCTGTCCGCTGTTAATAGTCAGGGTAAATACCTCGTTGCTCTCCAATGC
AGTGTCTGCAAGAATCTGGACTGTGCCACATGCCTCTGTCTGACCTTCAA
GGAATTCAATTCTAGTCAGCGGTGAGAAGTCGACGCCAGGAGTTGCAGTG
ACTGAAGCAGATGTTATATAAACTGTCTTCTCGTCAGTTTCTCCCGTCCT
TATCAAGCATACTGACAAAGAACCACTGCTTTCTTGCACAGAGAGGCTGG
TTTGCTTCCAGAAATACTCAGCATTCTCGTCAGTAATAGTGACTGTCAAA
GAAAACGGATCAGCAAGATTTCCATCCGGATAAAGAGGATCTCGTAGAGT
CAATGTAAACGTCTCGCTGCCTTCTATCTCTGAGTCGTTCTCCGCGGTGA
TAGTAATAGTTGTATCCTCGTCGTTTGCAACAAATGTTACTGATGAAACA
CCTCCACTCGATGATGGAGAAATGTCAAAATCATCTCCCAAATCAGCTGT
CCCTTCATTGACGACGATTTCCAGTGTTTTGTCTTGAGCAACTCCTTCTC
TACTTATTTGAATGTTTCTGGATTCGCCCTCTGGTATGATAATACTGGCG
CCATTTTCAAAACGAAAACGTGAATCATCATCCGTAATGAAAACTGTGGC
TGACCTATATTGCCCGTATGTACTACAACCATCCCTTGGTGAAAGTTCAC
CAAGATTGACGGTGAAAGACTCAGTTTCCTCATAGCGTTCGTCATCTACT
ATATTCACGGCGCCGCTTTCGGCATCTGCGTTGGTAGAGACATCGAAGTT
GACGGTTCTTGGTAAACTATCATAATCTGCAGAGTTAGCTGTGTTATCCG
TGAAGGTTAGCCCTGCACTTCCAGTTTGCATGGTACCAACACCTGCACGT
AGAACCTCTATAGGAACCGACCCATCTCCTTCACTAGCTGTAAACGTGTC
TTGGGCGAAGGAAAATGCCACGCTGTCTTCGTCGATTATTTTCACTGCAG
CAATATCTTGTTCCCCAGCAATTCCACCAACTATATTGGTAAGGTAAACA
AAGAAGGTCTCATTCGCCTCGCACAAGTTGTCATTGTTTATGGTGATCGA
AAACTTTTGCAACACAGTCTCCGCGTCTCCAGACGCATCACCTTCATCCC
AAATAACTCGACGCGTAGTGGCAGTATTAGGGGTGTTGCGAATCACAACA
AAGTCGTTAGAGTTAGCAGATGAAGGAGTAACACCGTTATCTGTGTAATA
CTCTGCCCATGTGCAAGTTGCTGTGTTAGATGGAAAGGTTCGATAAGTGC
TGAGCTCTACTGTCCCAGCATTTTCATTCACCTCGTACTCTGCTTCAGTA
AACTGAACTGTAGTTTCGCTGCCGTATGGCACTGCAGTTCCATAGACTTC
AACCTCGCATAGAGCGAACTGTGTCGTAGTGGTACCAGTTGTCGGCTGAT
AAATATACACGTATCGTCCATAGGTAGAGGCGGGACAATCACCCTCAATT
GGATTACCTCCAGTACCAGCAGTATAACATAAGTTATTACTTGCTATGTT
GTCCGATGGACATGATCCAACACGTACCTGTGCTCCGTCTATATCGGCAG
CAACTACACTGAAACCTGCGTTATCCGCCGCAGGCCAAATAAGGACACAT
CGTACATCGTAGACTTGACCGAGATCGATTTGTATCCACGGATTTTCGAC
TGTACTTGACAAGAAGCAAGAATCTGAATCGAAAATCGGATCTCTGTTCT
CATCTTTGGCTTGATCATGACTTCCTCCAGTTTGGTATCCAATAGAATTT
GCAGCACTAGCAGATATCTTTTTAGGACTAGCTGGAAGACACACTTTGAA
AGAAGCAGAAGCAGCAGTTGAACTTTTAACATAAATATGTTTGACCGCCA
ACGCGTTGCCTGATCCATCCGAGTATTGGGCTATTGCATTATTACGATCA
GATGGATCACCGATACTGATGGTTCCAGAAGATTGTTCGTACTTCAACCA
AAAACTAAATGTTGACCCATCAACAGGAAGAAAATCTCCATCAGCCGCAT
TTACAAATTCGTCATCCAATTTTGTGCCACCAGTGCCACCACGAAATAGA
AGCGTATCACCATCGGTAGTGCCACCATGTGTTGCCGCCGCAACAGAATC
ATCCAGGATGATTTGATAATACTCCAGATCCATAGCGTTTAGATTTGCAA
GATTCGAAAGAAATATACTTATATCACTGCCCGTCCCTGTTGCTGGTGTA
ATTTCAAATTCTACCACGTCTGATAAACTGGTTATCCATGGCCCGACATA
TTGACTAGTACTATCTATAGTGTAATCAGCGATGTTTCCTGTGGTACTTA
GTTCGTAACACAAGTCGTTTGCTGGTATTGTGATTTTCGTAGTATATTGA
CTTCCCGGATTCTCTGTAATTGTCAAACAAAAGAATTCATCGGATTCTTC
CATGGCATCGTCTGCAATGGTTACTGGTACTTCCTTCTCCAATACTCCTG
CTGCAAATACCACTTCTGTGTTTGGTAGGGAGTAGTCACCGGATAAGGAG
GCGGTTGCAGTCTCAGAATCACAGTCTGTAGAAAGAGTGATTTGTCTTGC
TAGATTTCGTTCGTCTGGACTTTCATCGGTCCTGCTTATCCTGACCTCTG
TGTATGTAGTAGCCTGTCCTGGAACCTCGGGCATGGTGTAACTTGGAGCG
TGGAAGACATATTGAACTGCTGTCGAATACTGGGCCATGAAGACAGCAAC
CAGCGCCACAAGGAGAAGTCTCCTCATGTTGGATGGCTGGTGAGATCACT
ACGTCTTTATATCTCCTTTGAACCCCTTGCTTTCAGCAGAAATCCAACTT
TTTCAACCAAAACTTAATTCTAACTTTCCATAAACCTGTCTGACGACCCA
ACTAATGGCTGCCAATTCAAGTTAACG
>CL74.Contig4_6    size  784    gap  0  0%
CAGAATCATCCAGGATGATTTGATAAAAAGCTAGATCCGCAGCGTTTAGA
TTTGCACGATTCGAAAGATATATACTTATATCAGTGCCCGTCACTGGTGT
AATTGCAAATTCTACCACGTCGGATAAACTGGTTATCCATGGCCCGATGT
ATTGACTATTACCATCTAGATCGTATAGAGTCACGGCGGTGGTATCACCC
GCAGTACTTAGTTCGTAACAAAAGTCGTTTGCTGGTATTGTGATTTTCGT
AGTATATTGACTTCCCGGATTCTCTGTAATTGTCAAACAAAAGAATTCAT
CGGATTCTTCATCGTCATCGGTTGCAATGGTTACTGGTACTTCCATGTTC
AATACTCCTTCTGCAAATACCACTGGTGTGTTTGGTACGGAGTAATCGGT
TGAGGAGGCGGTTGCAGTCTCAGAATCACAGTCTGTAGAAAGAGTGATTT
GTCTTGCTAGATCTTGTTCGTTCGGACTTTCATCGGTCCTGCTTATCATG
ACTATTGTGTATGTAGTAGACTGTCCTGGAACCTCGTCCATGGTGTAACT
TGGAGCGTGGAAGACATATTGAACTGCTGTCGAATACTGGGCCATGAAGA
CAGCAACCAGCGCCACAAGGAGAAGTCTCCTCATGTTGGATGGCTGGTGA
GATCACTACGTCTTTATATCTCCTTTGAACCCCTTGCTTTCAGCAGAAAT
CCAACTTTTTCAACCAAAACTTAATTCTAACTTTCCATAAACCTGTCTGA
CGACCCAACTAATGGCTGCCAATTCAAGTTAACG
>CL74.Contig5_6    size  395    gap  0  0%
GCTCTTATTAAAACGTTTTGAAAATTTTCAGAAACGTTTCCAAAACGTAC
TTGCGTTTGCTATGATAGTGTGGATACGGTAGTATCAAATAAAATCCCGT
ATACATCCTTTTGTCATCTATACATATCATGTGTAGCTAGTTTTCCTCTT
CATATGATCAACTCAGACCATATATCACCTGCACTAACGGTAGGGTCCGC
GGCCGTACAGATATGGGTTGTTTCCGATATATCCTGCATTCGGCAATCCA
TTGAGGCCATAGACATTAGGGCCATTGTATCCTATGCCATTATTGATAGC
ATATCCCGGTTGATAGTTGGCAAGTGGCAGACCAGCGACAGCGACAGGTC
TTGCTCTTGTAAATCCTCCGGTCATGCAACAGAACCCAACTACTA
>CL75.Contig1_6    size  941    gap  0  0%
TTGATGGATCACATTCACAAGGCTGGTGAATTGATTTAAACTAAATTAAC
TGTTTTTTATGTGCAAGTTTATCCCTGGGTAGACCTGTTGGTTTTTGCCT
TGTCTTGTGTTGTTGGTTGCATTGCCGCATTTGCCGGCAGTTAGATTAAT
TCCTCAGTCCGTCAAAATCAACTTGAGCATGGGAGTTACCTGATTTTACT
AAACTTTTTACTCCCAAATAGTCGTAATTAATCATCTAGTTGTGACTGTT
TGGTGTCAACTGCTAGAAAAGCTGATGTAGTGTAACTCTAAATTACACCA
ACAATTCTACATGTAGATGCATCATGAGCAGCTCTGGATATGCAGTCAAT
TTTAAGTCTAAGCTGCATCATTCATGTGTGAATGTACATCTGAAATGAAA
AGTTGTTTTCAAATAGATTTTGCCACTTGCTTAACCTAAATCAGTTCACC
AGGTCTGTACCTTCAGCTAAGTATTGCTTATTTAATTAGATTATCTAGAA
TATTAGGTTTTCATAGACAACTGGAACAGGTTACAGAAATCTCATGTATC
GATTTTCAGGACTAGAAAATCTATCCAGTTTAAAATGAAAGAGGAAGAAC
AGATGCACTAAAAATGTGATCTTACAAAATTGTATGCTGCCAATAAAGTG
CACATGAACTTTGATGATAAAAGGCATATAATTTGTTGATTTTGACACGG
GAAAGTCATATCTATTGTCTTTTCCTGACAGTGTAAGATCTCTGCTGCAA
AATCCCCAGTATTTAGTTATGTGATTTATCAATTAAGTGGGCAGGTCACA
AAGTTGTGTGCTCTCAAGTTTAACATTTACATGTAATAGCTGTGCTAGCT
TGATATGTTGCATATACACACACATGTCCCTAAAACAAAAATAATCTCAT
TCTGTATATTTATGATTGCTCATTGCCAGTAGAATGATAAG
>CL75.Contig2_6    size  1385    gap  0  0%
GTATGGATTTCAACTGGAATTGCTCGATGGCTGCATTCACCGATGTAATC
ATATTTTGACTGATGTGTTTCATAATTATACAAAATTTGAAATGTGTACA
TTGTTTGGTAAAAAGGTTTTCTCTAGTTTACAACAATTTATGTGACCTGG
TGGCTTTTGATGGATCACATTCAAAGGCTGGTGAATTGATTTAAAACTAA
ATTGATCCGCATCTCTTGTCAGAATCACTGTCATGATTTCACAAAGTTTA
CATGACTAAGTCGCCAATAGTTTGTAGTCACGACTACATGTATTAATGGT
AGTCGCTATTCGCATCTTTCGACCAAGACATGGTGATAGTCGATTAGCTA
TTGTGCTCTCAAGATACATTAAGTTGCACAATAATAATACATAGTTTTTA
GCAAACTGATTGTTTGACATCCCTATAAATGTGCAGAACCTGTTTTTTAT
GTGCAAGTTTATTCCTGGATAGACCTGTTGTATTTTCCCTGTCTTGTGAT
CAGTTAGATTAATTCCTCAGTCCATCAAAATCAACTTGTTGATTTATGCA
TTTTGAGCATGGAAGTTGCCTCAAGTTTTTACTCAAATTTTTGCTCCCAA
ATAGTCATATTAATTAATCATCTAGTTGTGACTATTTGGTGTTGCCTGCT
AGAAAAGTTGTGTAACCCTAGATAACACCAACAATTCTAGATGCATCAGG
ATTAGCTCTGGATAGGCAGTCAATTTTAAGCCTAAGCTACATCATTAATG
TAAATGTACAGCTGAAATGAAAAGTTGTTTTTAAATAGGTTTTGCCAATT
TCTTAATCAAAACTTTAATAAAAGAGAGCTATTTGATTGATCATTAAATC
AGTTCACCAGGTCTGTACCTTCAGCTAAGTACTGCTTATTTAACTAGACT
GTGAAGAAACTTGGGTTTTAATTTTATGGACAACTGGAACAGGTAGCAGA
GATCTCATGCATGCTGCAAATAAAGTGCGCACAAAACCAGAGTCTTTGAT
AAAAGGCATATAATTTGATGATTTGGATATGGGAAAGTCATATCGATTGT
CTTTTCCTGACAGTGTAAGATCTCTGCTGCAAAATCCCCAGTATTTAGTT
ATGTGATTTATCAATTAAGTGGGCAGGTCACAAAGTTGTGTGCTCTCAAG
TTTAACATTTACATGTAATATCTGTGCTAGTTTGATATGTTGCATATACA
CACACATGTCCCTAAAACAAAAATAATCTCATTCTGTATATTTATGATTG
CTCATTGCCAGTAGAATGATAAGCTACATTTTGTATCTTTATGTCATGTG
TTGCAAGTTTTAAAAAAATGGGGAGAAACTTTTTTTTAAATGGGAGAACC
ATTTTTTGTAGAATGCACAACTTGTTTAGATACTA
>CL75.Contig3_6    size  888    gap  0  0%
GTATGGATTTCAACTGGAATTGCTCGATGGCTGCATTCACCGATGTAATC
ATATTTTGACTGATGTGTTTCATAATTATACAAAATTTGAAATGTGTACA
TTGTTTGGTAAAAAGGTTTTCTCTAGTTTACAACAATTTATGTGACCTGG
TGACTTGATGGATCACATTCACAAGGCTGGTGAATTGATTTAAACTTAAT
TGATCCATATTTCTTGTCAGGATCACTTTCCTAATTTCACTAGGTTACAC
ACTTACAGGACTAAGTCACAAATAGTTTGTAGTCGCGACTGTTAGTGGTA
GTCGCATCTGAGACTTGGTGATAGTTGACTTGCTATTGTGTCCTCAAGAT
ACATCAAGTTGCACAATAATAATACGGGAGGTTTAGTAAACTGCATTTTA
AGCATGGAAGTTACCCAAATTTTACTCAAATTTTGTCTTCCAAATAGTCC
TAATTAATCATCTAGTTGTGACTATTTGGTGTTGCCTGCTAGAAAAGTTG
TGTAACCCTAGATAACACCAACAATTCTAGATGCATCAGGATTAGCTCTG
GATAGGCAGTCAATTTTAAGCCTAAGCTACATCATTAATGTAAATGTACA
GCTGAAATGAAAAGTTGTTTTTAAATAGGTTTTGCCAATTTCTTAATCAA
AACTTTAATAAAAGAGAGCTATTTGATTGATCATTAAATCAGTTCACCAG
GTCTGTACCTTCAGCTAAGTACTGCTTATTTAACTAGACTGTGAAGAAAC
TTGGGTTTTAATTTTATGGACAACTGGAACAGGTAGCAGAGATCTCATGC
ATCGATATCCAAGAGAAAAAATAGTGGCATTAGAAATGAGATATCGCAAA
GTTGTATACTGCAAATAAAGTGCGCACGGAACCAGAGT
>CL75.Contig4_6    size  1048    gap  0  0%
GTATGGATTTCAACTGGAATTGCTCGATGGCTGCATTCACCGATGTAATC
ATATTTTGACTGATGTGTTTCATAATTATACAAAATTTGAAATGTGTACA
TTGTTTGGTAAAAAGGTTTTCTCTAGTTTACAACAATTTATGTGACCTGG
TGGCTTTTGATGGATCACATTCAAAGGCTGGTGAATTGATTTAAAACTAA
ATTGATCCGCATCTCTTGTCAGAATCACTGTCATGATTTCACAAAGTTTA
CATGACTAAGTCGCCAATAGTTTGTAGTCACGACTACATGTATTAATGGT
AGTCGCTATTCGCATCTTTCGACCAAGACATGGTGATAGTCGATTAGCTA
TTGTGCTCTCAAGATACATTAAGTTGCACAATAATAATACATAGTTTTTA
GCAAACTGATTGTTTGACATCCCTATAAATGTGCAGAACCTGTTTTTTAT
GTGCAAGTTTATTCCTGGATAGACCTGTTGTATTTTCCCTGTCTTGTGAT
CAGTTAGATTAATTCCTCAGTCCATCAAAATCAACTTGTTGATTTATGCA
TTTTGAGCATGGAAGTTGCCTCAAGTTTTTACTCAAATTTTTGCTCCCAA
ATAGTCATATTAATTAATCATCTAGTTGTGACTATTTGGTGTTGCCTGCT
AGAAAAGTTGTGTAACCCTAGATAACACCAACAATTCTAGATGCATCAGG
ATTAGCTCTGGATAGGCAGTCAATTTTAAGCCTAAGCTACATCATTAATG
TAAATGTACAGCTGAAATGAAAAGTTGTTTTTAAATAGGTTTTGCCAATT
TCTTAATCAAAACTTTAATAAAAGAGAGCTATTTGATTGATCATTAAATC
AGTTCACCAGGTCTGTACCTTCAGCTAAGTACTGCTTATTTAACTAGACT
GTGAAGAAACTTGGGTTTTAATTTTATGGACAACTGGAACAGGTAGCAGA
GATCTCATGCATCGATATCCAAGAGAAAAAATAGTGGCATTAGAAATGAG
ATATCGCAAAGTTGTATACTGCAAATAAAGTGCGCACGGAACCAGAGT
>CL75.Contig5_6    size  279    gap  0  0%
ATCATCTAGTTGTGACTATTTGGTATTGCCTACTATGAAAGCAGAAATCA
TGCAACCCTAGATTACTCCAACAATTCCAGATGCATTAGGATTATTTCTG
GGTAGGCAGTCACAATTGAAATTTTATGCATAAGCTGCATCATTCATTCA
TGTGTGAATATACAGCTGATACAAAAAGTTGTTTTCAAATAGGTTTTGCC
ATTTGCTTAAAATCAAAACGTTAATAAAAGAGTTTTGATTGATCATTAAA
TCGGATCACCAGGTCTGTACCTTCAGCTA
>CL76.Contig1_6    size  236    gap  0  0%
AAGTTACCGCATCATAATTAATTAAAACTATAGTTTTCAGCACAGTTCTT
CAGCGGGCTGCCAATTTGGCGCAGTTTACGGCGTATACAGAAGTGGGGTC
CTGATTTGCTAATTGAATCACATCATCTATTTACCACTCATTCGCTGATC
GAGCTGCGTAGCATCGTGTGACCAAGTTCTTTTTACGCAATAATCAGGCG
GACACCTCTGATGGAATTTGCTGAATAGTATAGCTG
>CL78.Contig1_6    size  306    gap  0  0%
CCCTGTGTGGAAGATTAAGACCATGTCTTCCATAGGGGGTGTATAGATTT
CAACTGGAATAGCCCATTTCCGGCATCTTCACATCAATTTGGTGTCAACA
GACTATAGACGAATCCAAATCCACGCATTCCTACACCTGACTAGCAGCCT
TTAGTTGGGTCCCCGTCGGCTACAATGCATCCAAAATGTGAAATGATTCG
GCCTTGGCGGAAATTTTAAACTGCATTCCATCACCCGTTTTACACCTTAA
TACATAATAATCGGATTAACTACACACGGTATCTATGCATTGAACCATAT
CACTCG
>CL78.Contig2_6    size  610    gap  0  0%
GTGCACCCAAAATGTGAAATGATTCAGCGGGAATTTTAAACTACATTCCA
TCACCCGTTTTACACCTGCGGCGAAAACACACGTAGACAAAAGAATGATG
AAAGTTTACAACACAATACAATTCAACATCGATTTTTAAGCGAATTTAAT
ACACACAATTGGGCAGTAACAACACCAGTTTTGTGCAGATGGGACCCAGT
AATGGCCGACGGAATTCTGACCATCACTTGGCTATAGCATTACGCAATGT
AGTCAAATTTATGGGGAACATTTTGTCAAGCTATCCATAAATGAAGACTT
TAAAGTAGAGCCAAAGAACACAAGGATCCAACTCTAATATGTCAACATTA
TCTTTGCGGTCAGTAAAAGCTATCAACTTAAACACACTTCCTTACATAAA
ACATTGTCTTTTCAAATAGGACTACTAAAATCCAAGGCAGTGCATTGTGG
GGAAAACTTCCTACAATAGGATGGTTCCAGAAAAGGAAACTCTGCCGAAC
TGTTAAAGTATGTTTCTGGTTTATTAGAATTGGTAAAGGCATACTGGAAA
AGTTATGAGTATTTTGCAGCTTATGTGATCACATCAGCACCATTGAATTT
CAAAATAAAA
>CL78.Contig3_6    size  253    gap  0  0%
CGAAACACAAAATCTGTGTCGGTCGGTACAGACGAATCCAACGAGCCAAG
TTATGGTCAGAATCATTCGGCCATTACTGGGTCCCCGGCACACTGAAGTG
GTGTTGTGCCTACACAATTGGGTGGAATAAAGCTGCTTAAAAATCAATGT
TATATTGTAATGTGTTGTAAACTTTCATCATTCACGGGTGATCAGTGGTG
ATGGAATACAGTTTAAAATCTCCAAGGCAGCATCATTTCACATTTCAGGT
GGG
>CL78.Contig4_6    size  350    gap  0  0%
TAATGGCAAAACTTGGCAAAAGTCGTCAGAATACTTTATAGATATGAGCA
AAAAACATGGCAAGTTTCAAGACAATAATTATATATTTTCAAGAGGAAAG
CACTATATTTTACCTGCCACGTGACACATCAAACTTTATACTCGTACAAT
AGACGAATCCAAATACACGCATCCCTACACCTGACTAGCAGCCTTTAGTT
GGGTCCCCGTCGGCTACAATGCATCCAAAATGTGAAATGATTCGGCCTTG
GCGGAAATTTTAAACTGCATTCCATCACCCGTTTTACACCTTAATACATA
ATAATCGGATTAACTACACACGGTATCTATGCATTGAACCATATCACTCG
>CL78.Contig5_6    size  456    gap  0  0%
TTTTAAGGACAGCAGTTTCATCAAGATGAATTTGCATGAATATGATATCC
ACTTCGGAATACTTGTGGTATAAACACAAAATTGGTAGCAAATGATGTAT
CACCCAGGCCTCAAAGAATTGCTTTTTTTTTTCAGGAAAATCGCCTGTTA
AATTGAGTTTTGCTCATTGCACAGGTCTAGTAAATATGGTGGTGAACATC
CCCATGGCTCATATTTTTGGAGCACTGGTACCACCCCATTTAGTTTGTAC
TCTTATAGAGGAATCCAAATACACGCATCCCTACACCTGACTAGCAGCCT
TTAGTTGGGTCCCCGTCGGCTACAATGCATCCAAAATGTGAAATGATTCG
GCCTTGGCGGAAATTTTAAACTGCATTCCATCACCCGTTTTACACCTTAA
TACATAATAATTGGATTAACTACACGCGGTATCTATGCATTGAACCATAT
CACTCG
>CL78.Contig6_6    size  529    gap  0  0%
TAATGGCAAAACTTGGCAAAAGTCGTCAGAATACTTTATAGATATGAGCA
AAAAACATGGCAAGTTTCAAGACAATAATTATATATTTTCAAGAGGAAAG
CACTATATTTTACCTGCCACGTGACACATCAAACTTTATACTCGTACAAT
AGACGAATCCAAATACACGCATCCCTACACCTGACTAGCAGCCTTTAGTT
GGGTCCCCGTCGGCTACAATGCATCCAAAATGTGAAATGATTCGGCCTTG
GCGGAAATTTTAAACTGCATTCCATCACCCGTTTTACACCTTCCGCGAAA
ACACAGGTAGACAAAAGAATGATTAAAGTTTACAACACAATAGGCCCTAC
AGTTCCCTTCGGCAAAACACACAGCTTCTACATGGTCTATTCGCTGTTGA
AGTGACATAATAATCGGATTAACTACACACGGTATCTATGCATTGAACCA
TATCACTCGCACCTGTACGATAAGTATCTTTGAAAAAAGCGGTATTGTAT
TCAGACATGATTGCAGACATACACAGGTG
>CL78.Contig7_6    size  635    gap  0  0%
TTTTAAGGACAGCAGTTTCATCAAGATGAATTTGCATGAATATGATATCC
ACTTCGGAATACTTGTGGTATAAACACAAAATTGGTAGCAAATGATGTAT
CACCCAGGCCTCAAAGAATTGCTTTTTTTTTTCAGGAAAATCGCCTGTTA
AATTGAGTTTTGCTCATTGCACAGGTCTAGTAAATATGGTGGTGAACATC
CCCATGGCTCATATTTTTGGAGCACTGGTACCACCCCATTTAGTTTGTAC
TCTTATAGAGGAATCCAAATACACGCATCCCTACACCTGACTAGCAGCCT
TTAGTTGGGTCCCCGTCGGCTACAATGCATCCAAAATGTGAAATGATTCG
GCCTTGGCGGAAATTTTAAACTGCATTCCATCACCCGTTTTACACCTTCC
GCGAAAACACAGGTAGACAAAAGAATGATTAAAGTTTACAACACAATAGG
CCCTACAGTTCCCTTCGGCAAAACACACAGCTTCTACATGGTCTATTCGC
TGTTGAAGTGACATAATAATCGGATTAACTACACACGGTATCTATGCATT
GAACCATATCACTCGCACCTGTACGATAAGTATCTTTGAAAAAAGCGGTA
TTGTATTCAGACATGATTGCAGACATACACAGGTG
>CL78.Contig8_6    size  203    gap  0  0%
TTCCTACACCTCACGGGCAGCCATAACTGGGTCCCCGTCTGGGTGCATTG
TGAAAATGAATGTGAAATGATTTGGCCTTGGCGGGAATTTTAAACTGCAT
TCCATCACCAGTTTTACACCTTCCACGAAAACACAGGTAGACAACAGAAT
GATAAAGTTTACAACACAACAGGCCCTATAGTTCCCTTCGGCAAAACACA
CAG
>CL78.Contig9_6    size  362    gap  0  0%
AATTTTAAGCGGCTTTAATCCACTCAATTGGGCAGTCACAACACCAGCTT
GGTGCTTCGGGGACCCAGTAATGACCGATCAAATCCTGACCATGACGGCT
CGTTGGATTCGTCTATACGCTACCCAATGTTAATGGGGAGTACCTGCTCT
GAGCCGGAACAAGCGCATCATTTGCAAACGATGTTGATGGGAAGAAAGGG
TAATTGAACACTGAATCCTCGTTTTCAGGTCAAGGGTCATAATGAATGAG
TTTTATCTTCACCAATGTAATCTTCCTCGAAGTACAGTGCATTGGGCCGT
TTCAAATATTCGGTTTTTGAAAACTTGAAACGTTCAATTTTATCAAAATC
GTAGTGTAAGCC
>CL78.Contig10_6    size  278    gap  0  0%
CCATCGAGCCAAGTGATGGTCAGAATTCGTTCTGTCATGGTTCCCACCGC
ACCAAACGGGTGTTATGACTGCCCAATTCGGTGGATTAAAGGCGCTTAAA
AATCGATGTTATATAATGTATTGTGTTGAAACTTTCATCATTGTTTGTGT
GGTGGTGTACGTCAGTACGTGTAACACGAGTGATGGAATGTAGTCAGGTA
CTTTAAAATCCCCGCCAAGGTGGAATCATTTCGCATTTCTGGTGGAATGG
ACCCGACGGGGATCCTGTTATGGCTGCC
>CL78.Contig11_6    size  553    gap  0  0%
CTGCATTCCATCACCCGTGTTACGCACAGACAAAGGAAAGATGAAAGCTT
ACAACACAATACAATTCAACATCGATTTTTAAGCGAATTTAATACACACA
ATTGGGCAGTAACAACACCAGTTTTGTGCAGATGGGACCCAGTAATGGCC
GACGGAATTCTGACCATCACTTGGCTATAGCATTACGCAATGTAGTCAAA
TTTATGGGGAACATTTTGTCAAGCTATCCATAAATGAAGACTTTAAAGTA
GAGCCAAAGAACACAAGGATCCAACTCTAATATGTCAACATTATCTTTGC
GGTCAGTAAAAGCTATCAACTTAAACACACTTCCTTACATAAAACATTGT
CTTTTCAAATAGGACTACTAAAATCCAAGGCAGTGCATTGTGGGGAAAAC
TTCCTACAATAGGATGGTTCCAGAAAAGGAAACTCTGCCGAACTGTTAAA
GTATGTTTCTGGTTTATTAGAATTGGTAAAGGCATACTGGAAAAGTTATG
AGTATTTTGCAGCTTATGTGATCACATCAGCACCATTGAATTTCAAAATA
AAA
>CL78.Contig12_6    size  455    gap  0  0%
TAATGGCAAAACTTGGCAAAAGTCGTCAGAATACTTTATAGATATGAGCA
AAAAACATGGCAAGTTTCAAGACAATAATTATATATTTTCAAGAGGAAAG
CACTATATTTTACCTGCCACGTGACACATCAAACTTTATACTCGTACAAT
AGACGAATCCAAATACACGCATCCCTACACCTGACTAGCAGCCTTTAGTT
GGGTCCCCGTCGGCTACAATGCATCCAAAATGTGAAATGATTCGGCCTTG
GCGGAAATTTTAAACTGCATTCCATCACCCGTTTTACACCTTCCGCGAAA
ACACAGGTAGACAAAAGATTGATTTAAGTTTACAACACAATACAGTTCCA
ACAGTTGTGCAAATAAAAGCCGCCTTACACCTAGAGAAGGTCGAGGAGGG
TTAATAGAATAATACAATAGAGATAATTCCGCAGGTAATCCCGTCGCATC
TATTC
>CL78.Contig13_6    size  450    gap  0  0%
TAATGGCAAAACTTGGCAAAAGTCGTCAGAATACTTTATAGATATGAGCA
AAAAACATGGCAAGTTTCAAGACAATAATTATATATTTTCAAGAGGAAAG
CACTATATTTTACCTGCCACGTGACACATCAAACTTTATACTCGTACAAT
AGACGAATCCAAATACACGCATCCCTACACCTGACTAGCAGCCTTTAGTT
GGGTCCCCGTCGGCTACAATGCATCCAAAATGTGAAATGATTCGGCCTTG
GCGGAAATTTTAAACTGCATTCCATCACCCGTTTTACACCTTCCGCGAAA
ACACAGGTAGACAAAAGATTGATTTAAGTTTACAACACAATACAGTTCCA
ACCATGGAGCTATTAAGAATGGAGAGGCAATAGATTATGTAACGCATTGT
ACACTTGTGCCGATTTGAAATCTGAGAAGCTATTCATCGAAAGGTACCTT
>CL79.Contig1_6    size  1075    gap  0  0%
CAAAAAAGCATGTTAAAGGTCACTTATTCCAAGAATGTCATTTTTACAAC
ACTGCCTTATGCTATCATTGTGATGGTTTACTTTGGGGCATTGGCAACCA
AGGCTTCCAGTGTCAATACTGTGATCTCACCATCCATAAGATTGGCAATT
GTCTGGACAAACTTGAAGACACGTGTCAGGGCAGTGGCAGCAAAAACAAG
AACAAGCGGATGCCATTCAAGAATAAAGACAAGAAGCGACCTGAGAGGAC
AAGTAGTACGTTAACAGGACCAGCATTTCTTTTAAAGAACAACTTGCTAA
ATAGGCAGTGGTCAACGTTAGTGTCAGTATCTGATAGTGATCTAACTAGA
ATCAACCGACCAAAAGATGAGGTGTTGTCTCCAACAAGTCCACAAGCACC
TGGCTCACACATCGTAGGACCACACCGACCACAAGAAGATGATGATGAAT
TAAAGCAATTGAAAGGGAGCAAAACTGTGGAGGCCATGAGTCAGATGTTT
GAAGAGGGGGAGGACTCATACAAAGTAAATGATAGTGGAATATCAGGAGG
CGAGAGTTTTGACAGTGCAGATGTCATAGAGGGAGAGGGCGGTAGAAAAA
TCTTCAAGAGTAAGAGAAATAATCTTGGCCGCTCAGAAAGCCTTAAGGGT
CATGGGGAAAAAATCAGAAGATCCAGAAGTGACAGAAGAACTCGAAGTGA
TGTTGATAAGGACCAACAGAATGTACAAGATGCGTTAGATAAATCCAATA
CTAGCTCATCATCAAGTCTCTCAGGAAGAAGTCAAGACTCCCCGTCAGCA
TCAGTGGACTCCCTAGCAAGTCGTCCCATAGAAGAAGAGTATCCACTGGA
GGACTCGGATATGGAGGCTGAAACTGACACGCCAAACTGGCAGGACCTAG
TAGATAAGGACATGGTGAAGAGACTCAAACCTAAGGAAGTGAAACGACAG
GAGATCATAAATGAATTTTTCCATACAGAGAAAACCCATGTTAGAATACT
GAAAGTGTTAAATCGTGTCTTCTACCAGCCAATGCTTCGGAATGAAGTCA
TTCCAAAGGAAATGATCCAGCTCTT
>CL79.Contig2_6    size  994    gap  0  0%
CAAAAAAGCATGTTAAAGGTCACTTATTCCAAGAATGTCATTTTTACAAC
ACTGCCTTATGCTATCATTGTGATGGTTTACTTTGGGGCATTGGCAACCA
AGGCTTCCAGTGTCAATACTGTGATCTCACCATCCATAAGATTGGCAATT
GTCTGGACAAACTTGAAGACACGTGTCAGGGCAGTGGCAGCAAAAACAAG
AACAAGCGGATGCCATTCAAGAATAAAGACAAGAAGCGACCTGAGAGGAC
AAGTAGTACGTTAACAGGACCAGACCGACCAAAAGATGAGGTGTTGTCTC
CAACAAGTCCACAAGCACCTGGCTCACACATCGTAGGACCACACCGACCA
CAAGAAGATGATGATGAATTAAAGCAATTGAAAGGGAGCAAAACTGTGGA
GGCCATGAGTCAGATGTTTGAAGAGGGGGAGGACTCATACAAAGTAAATG
ATAGTGGAATATCAGGAGGCGAGAGTTTTGACAGTGCAGATGTCATAGAG
GGAGAGGGCGGTAGAAAAATCTTCAAGAGTAAGAGAAATAATCTTGGCCG
CTCAGAAAGCCTTAAGGGTCATGGGGAAAAAATCAGAAGATCCAGAAGTG
ACAGAAGAACTCGAAGTGATGTTGATAAGGACCAACAGAATGTACAAGAT
GCGTTAGATAAATCCAATACTAGCTCATCATCAAGTCTCTCAGGAAGAAG
TCAAGACTCCCCGTCAGCATCAGTGGACTCCCTAGCAAGTCGTCCCATAG
AAGAAGAGTATCCACTGGAGGACTCGGATATGGAGGCTGAAACTGACACG
CCAAACTGGCAGGACCTAGTAGATAAGGACATGGTGAAGAGACTCAAACC
TAAGGAAGTGAAACGACAGGAGATCATAAATGAATTTTTCCATACAGAGA
AAACCCATGTTAGAATACTGAAAGTGTTAAATCGTGTCTTCTACCAGCCA
ATGCTTCGGAATGAAGTCATTCCAAAGGAAATGATCCAGCTCTT
>CL81.Contig1_6    size  925    gap  0  0%
ATGGTTTCTGCTTGGAGCAGTGTTAACAATGTAGTTTTATAGATATATTG
TCATGTTAAATAAGTTACATATCAAACTTTACATATGCACACATTATTTT
CTGCATTCCTTTGGCATGAATATACACTACATTTTCAAACATAGCCATGT
TTAAGCATGTCCAATAAAACACACCCATAGTTTATCAGACCTGTACAATA
TGTCCCAACTCCATTCCATTAATACATGAATCCATCAAACATTTCATATG
TCTCTATCAGTGGCACCTTGGTGGTATCACAACTATTTTCACACTGGGCA
TTTGATTGGTGCAATCAATGCATGGACTTCTAATCAGGATAATACTGAAA
TGTATATAATTTAGTTCACCTCAAGTTCGGTACTGACATACGTATATATC
GAATTGCGGACGTAATGTAAATCGTTTTTTTACAAGAAACTGTCTCTTTA
CAAGAATCTTTGCAAGAACCCATTCACCCATACAACATCTGTTATCCAAT
TTGACTATGTCATTAGTGGGTTTGCTTTTAAAATGGTTGTGAGGCCTTCC
ACCATTTTTTTGTTTGTTTTCGTTTGGGGGACCTCATCAATTTGGTTTAA
CTTTGTGTTGTAGAAGTGGTTCAAACTTTATTTGGTCTCAAATGACAGTT
TACGGTTGGGAGTTTTTATTCCGTACCACATTACATTGTAATTGAATCAC
ATGAAAAGTATCTGCATACTTTAAAATGCATCACTAAACATTGCCCAGGG
CATGCTATTAATGAAACTACACTTCAGAAGAAGGATAAGGCATAATTTAC
AAGTATTAAATATCAAATTGAATAAATACACAGCCCCACAAACAGGGATG
TGAAGATTTACAATACATGACAGTATATCTTTACAACTACATTGTTAGTA
TTAACTACCGATGTGTGTATCAAAG
>CL81.Contig2_6    size  798    gap  0  0%
ATGGTTTCTGCTTGGAGCAGTGTTAACAATGTAGTTTTATAGATATATTG
TCATGTTAAATAAGTTACATATCAAACTTTACATATGCACACATTATTTT
CTGCATTCCTTTGGCATGAATATACACTACATTTTCAAACATAGCCATGT
TTAAGCATGTCCAATAAAACACACCCATAGTTTATCAGACCTGTACAATA
TGTCCCAACTCCATTCCATTAATACATGAATCCATCAAACATTTCATATG
TCTCTATCAGTGGCACCTTGGTGGTATCACAACTATTTTCACACTGGGCA
TTTGATTGGTGCAATCAATGCATGGACTTCTAATCAGGATAATACTGAAA
TGTATATAATTTAGTTCACCTCAAGTTCGGTACTGACATACGTATATATC
GAATTGCGGACGTAATGTAAATCGTTTTTTTACAAGAAACTGTCTCTTTA
CAAGAATCTTTGCAAGAACCCATTCACCCATACAACATCTGTTATCCAAT
TTGACTATGTCATTAGTGGGTTTGCTTTTAAAATGGTTGTGAGGCCTTCC
ACCATTTTTTTGTTTGTTTTCGTTTGGGGGACCTCATCAATTTGGTTTAA
CTTTGTGTTGTAGAAGTGGTTCAAACTTTATTTGGTCTCAAATGACAGTT
TACGGTTGGGAGTTTTTATTCCGTACCACATTACATTGTAATTGAATCAC
ATGAAAAGTATCTGCATACTTTAAAATGCATCACTAAACATTGCCCAGGT
CTATTTTAAAGCCAAGGCATGCTATTAATGAAACTACACTTCAGAAGA
>CL81.Contig3_6    size  510    gap  0  0%
ATGGTTTCTGCTTGGAGCAGTGTTAACAATGTAGTTTTATAGATATATTG
TCATGTTAAATAAGTTACATATCAAACTTTACATATGCACACATTATTTT
CTGCATTCCTTTGGCATGAATATACACTACATTTTCAAACATAGCCATGT
TTAAGCATGTCCAATAAAACACACCCATAGTTTATCAGACCTGTACAATA
TGTCCCAACTCCATTCCATTAATACATGAATCCATCAAACATTTCATATG
TCTCTATCAGTGGCACCTTGGTGGTATCACAACTATTTTCACACTGGGCA
TTTGATTGGTGCAATCAATGCATGGACTTCTAATCAGGATAATACTGAAA
TGTATATAATTTAGTCCATTTCAAGTTTGGTGCCGATGTACGTGTATATC
GAATCACGGGCAACATGAAAATCGTGCCAAGCATATATACACACGCGTAC
AGGGGTGGTTTGTTGGCACGCTTGTGGCACAACCGAGAAAAAGCATTGAC
GTCACTACCA
>CL81.Contig4_6    size  360    gap  0  0%
GTCATTAGTGGGTTTGCTTTTAAAATGGTTGTGAGGCCTTCCACCATTTT
TTTGTTTGTTTTCGTTTGGGGGACCTCATCAATTTGGTTTAACGTTTGTG
TGGTAGAAGTGGTACTCAAATGACAGTTTACATTTGGGAGGTTTTATTCC
GTACAGACGGTGACCGCCAAAGAAGGGTGACTGCTAGTGTTATTAATTAA
ACTACACTTCAGAAGAAGGAGAAGGCATAATTTACAAGTATTAAATATCA
AATTGAATAAATACACAGCCCCACAAACAGGGATGTGAAGATTTACAATA
CATGACAGTATATCTTTACAACTACATTGTTAGTATTAACTACCGATGTG
TGTATCAAAG
>CL82.Contig1_6    size  369    gap  0  0%
GTTGGGCTATTCCAGTTGAAATCTTTACACCCCCTAGGGAAGATGTTTGT
TTGTTTGTTTGTTTACCCAGGTTGGTCCGTGAGGAACACATGCTAATCCA
TGGAAAACCATGGACCGTTCCAAGCTCATACAAATGCACAAGCCTGGATA
GCCAGTGTAGGCTAATAAATATGCATGCTGGCCTAGATAGCTTTGATAAA
CAAAGCAAGAAATGGAAGAAAATAGCTAGGAAAAAGAGAAAAGAGAGAAG
GCCACTCCCAAACACAATTGTACAATTTTACTCTTAGCCCTTACTTCGTG
AGAAAGGAAACTGGAATTCCAATCTCAAGCCCCGATGCAAAGGCTTAGTG
GTCAGGCTTCCTAAGCCAT
>CL82.Contig2_6    size  1998    gap  0  0%
TTCCTGGGGCAGCTCAATTACCTGTGGACTCATCTCAAGAGTGACTGGTT
TATTGTTATGTAATAAAATTTCTGCATATTTCAATTTCGGAAAATCTTAC
ACACACAAGGCAGTCATTGGAGGAACGAGTTTCTTGCACAAACTCACATA
ATGATAAAAGAATGAACTTTCTGAAACAATGCATTTACATAAACACAATT
ATGGAAATATGGGTGAAACCAAAATCTGGATTTACAAAGTCATAACACCA
AAGGCTGCTCCAGGTTGTCAAATTCCTAGTCACATGCTCAAGTGTCAAGG
TCTCTGACCTCTGACCTGGCCCCCCCCTGCTAATTAACTCTTAGAATGAT
TCCTGGGGCAGCTCAATTACCTACGGGAATCATCTCAAGAGCCACTGGCA
TATTGGTATGTAATAAATCATTTTGTTTGTTTCATTTTTGAAAAAGTTTT
GAACAACATGGGGCAGCCTTTGGTGATGACTGATTTTTGCACACAATCAC
GTAAATGATACATAAAACTGATCAGATTATAAAGCCCTATTGGAAACAAT
GCCTTTATATATAAATTATGTTATATGCATAATGAAATAAGGACCAGGCC
AAAATCTGAGATAAAGCTTTCCGTGAGTTTAAGGTTTTATATATACACCA
TCATTTAATGTCTAATATAACCAGATTTGATCAAAAATAAATATCGACGG
GCTGGTAAAGTCCACAACTATAACAACACAAGAATCGCATGCATGGTGAC
TTCGGGAAAACCCAATCTTTCCATTTCCGATAAACACATCCATAATTAAT
ATAGGGTAAACTTATAAAATTAAACCATATCTGACCAATGTCCTCCTCCG
GCCAACTGACCGGTCGCCCCAGCTCCGATCACTCTCAATAACACCCTCAC
CATTGTCCATTCAATTGAAGCAGCCCACCCAGTTGGCTATATAATAAAAA
ATAATAAAATTTAATGAACGAAATCAAATTTTTATAATTATCATTTTTTT
TGAAAATTATTATTTTTAAATAATTTGACATACTCTCATCACTATTTTGC
TCTTTCTACCACACCTAAATAACACCAAGGAAAAAATAAAACAGCCAACT
TTGTCCCGCTAATGTTTCCCCAACGTAAGATTGCGAAAAGTTGTGACGGA
AGATAAAGAGTTATAAACCATATAGTAGTCCAGATCACTGAGGTATGTGC
AAACATAGTACTTGGTGGTCCTACCAAGTTCATTTTTTTTGGAAAATATA
CAAAGTAATACACACACAGATAAAGTATTTTCACATAATGTATAATACAG
TACACCAGAACCCCCACATCATCATCATAATGAGTTAATAATTATTAAAA
GCCCACATTTAAAATTAGAAAAAAGAAAAAAAAAAAAGACAAAAAATTAG
GATGAACCTTTAAAAAATTGGCTAGCACTACATCTACAGTCAGTGCAATG
AATGGTATACAAAGCTAAACATGGTATTAATCTATGTCACTATGTGATTC
TAGGTTTCTAATCTAAAGCATGCCATATAAGCAAAAATTATGATCCCTAA
ATGGCAAAAAAATGTTGTTTGATCGTAACATCTTTATAACAATTCAAAAG
ATAAATAAGCCACAATTGTTTTCTTCCAAAGATAAAAAGGCGGTACTCCT
TATGGTGATTCTTTGCTAAGTTTGTTTGTTTGTTTGTTTGTTTACCCAGG
TTGGTCCGTGAGGAACACATGCTAATCCATGGAAAACCATGGACCGTTCC
AAGCTCATACAAATGCACAAGCCTGGATAGCCAGTGTAGGCTAATAAATA
TGCATGCTGGCCTAGATAGCTTTGATAAACAAAGCAAGAAATGGAAGAAA
ATAGCTAGGAAAAAGAGAAAAGAGAGAAGGCCACTCCCAAACACAATTGT
ACAATTTTACTCTTAGCCCTTACTTCGTGAGAAAGGAAACTGGAATTCCA
ATCTCAGGCCCCGATGCAAAGGGGAAAAGTGTTCCCTTCATCCAATCA
>CL82.Contig3_6    size  665    gap  0  0%
TCATTAAAAAAAAAAGAGAATTATCAGAGTGATTAAACTCAGGAAAAATC
TGATTGATCCAATGGCATTTATAATCTCTATCATTGCTTAAATGTTGCGA
TTAGATTGGTTTGTGAGCTCGGAGAAATGGAAACCTTTTGTAGTCCGTCA
AGTGTAGGCCTTGTCAGCCCAGAAACCTGAGCATAGCAGAGCATAAATGA
CGATGAAGCAAAATTTGTTTCAGTAGGCCTATTCTGTTGAACGTGCTGCC
GAAGAGGGTACTATACTTGATGGACTACCCTGATGTAGTTGGGTCATATA
TTTCCACATGACTACAGAGAATTATCATATAGTTTTCATACTTTGTTTGT
TTGTTTGTTTACCCAGGTTGGTCCGTGAGGAACACATGCTAATCCATGGA
AAACCATGGACCGTTCCAAGCTCATACAAATGCACAAGCCTGGATAGCCA
GTGTAGGCTAATAAATATGCATGCTGGCCTAGATAGCTTTGATAAACAAA
GCAAGAAATGGAAGAAAATAGCTAGGAAAAAGAGAAAAGAGAGAAGGCCA
CTCCCAAACACAATTGTACAATTTTACTCTTAGCCCTTACTTCGTGAGAA
AGGAAACTGGAATTCCAATCTCAGGCCCCGATGCAAAGGGGAAAAGTGTT
CCCTTCATCCAATCA
>CL82.Contig4_6    size  651    gap  0  0%
TCATTAAAAAAAAAAGAGAATTATCAGAGTGATTAAACTCAGGAAAAATC
TGATTGATCCAATGGCATTTATAATCTCTATCATTGCTTAAATGTTGCGA
TTAGATTGGTTTGTGAGCTCGGAGAAATGGAAACCTTTTGTAGTCCGTCA
AGTGTAGGCCTTGTCAGCCCAGAAACCTGAGCATAGCAGAGCATAAATGA
CGATGAAGCAAAATTTGTTTCAGTAGGCCTATTCTGTTGAACGTGCTGCC
GAAGAGGGTACTATACTTGATGGACTACCCTGATGTAGTTGGGTCATATA
TTTCCACATGACTACAGAGAATTATCATATAGTTTTCATACTTTGTTTGT
TTGTTTGTTTACCCAGGTTGGTCCGTGAGGAACACATGCTAATCCATGGA
AAACCATGGACCGTTCCAAGCTCATACAAATGCACAAGCCTGGATAGCCA
GTGTAGGCTAATAAATATGCATGCTGGCCTAGATAGCTTTGATAAACAAA
GCAAGAAATGGAAGAAAATAGCTAGGAAAAAGAGAAAAGACACAATCAAT
TGTACAATTTTACTCTCAGCCCTTACTTCGTGAGAAAGGAAACTGGAATT
CCAATCTCAAGCCCCGATGCAAAGGCTTAGTGGTCAGGCTTCCTAAGCCA
T
>CL83.Contig1_6    size  382    gap  0  0%
TGAATGTGTGAGGGTTTCCTTGAATAGTTTCAAAACTTAAATGGAATCAC
ATCCTCCTTTAAATATAACTGAATTGAAGATTTGCTAGCTTGAATCATTA
CACTGTGATGCGATGTAAGAGAAAAAAGTTCCTATAAAAAAATGCTATTG
ACTGGCTATGACATCGTCAGTCAACAGTACTTTTTTATGGAACTTTTTTC
CCTACCATAACGTATCAGGGAAATAGTACAAATATGTCATAGTATCCACC
AATCAAATGACAGGAATATTTTCATGGGTTATATAATCAAAACTGTATAT
TTTGACATTTCTCTTTGTGATTGAGCTCCACACATTTCAAGCTTATAGTT
TAATTTTTGAGAATTAATATTGTGCCTTCCAA
>CL84.Contig1_6    size  405    gap  0  0%
GAGTCTGGTATTTGTTCCTAGCTAAAATGTAAAAAGAGATATGTACATGT
AGCAGTCGTACAAGTGCATCGTTTTAATATGGATGTACACATATGTACAG
TTTATAGTGATCTAATATTTTTGCAAAAATCACAATATGTTGATATGGTA
GTCCTGAAAAGAGACACCCATTCATAATACCCTTTACCAGTGGCTCCAAA
CCTGTCTTGGAATGCTACTTCATTTGAAAATCAACCCACTTTTGACCCCA
TGTTTTTATTGTGTCACACGGCCCTCCATTTTCAGTGTAGAATTGCAACC
CTGGACAGGAAATGCATTTGTAATCAAGTTTAAAATATTGTTATGAATGA
TTTGAGTGTTAAAGTGATTGCATACATATTGCAAACCCCATTACCAGGGA
TAAAT
>CL84.Contig2_6    size  225    gap  0  0%
GTGAAATGAGACGCATGTAGCAGCTGACGAGTGCATGGTTTTGATATGGA
TGTGCACATATGAACAGGTTATAGTTATCTGAAATTTGTGCAAAAATCAC
AATATGTTGATTAGGGATTCCTGAATAGGTACACCATTTATATACCCTCT
GACAGAGGCTCCAAACCTGTTTTGGAATGCAACTTCATATGAAAATCAAT
TCACTTTTGACCCCATGTTTTTATT
>CL86.Contig1_6    size  307    gap  0  0%
GTGGAAAAAACATTATAATTGATATAAACGTGCAAGCTGCAGAATTGTGT
TAGCTGCAGATTGATTACCTCTTGTGTGTTAGAAGAATTCCAAAAAACAA
CTCCAAGAAGGGAGTAGTCTGTGTGTCACACTTCACACTAGCCAAGGTCT
TTGCCTTTGATGCAAGAGGACCATGGTTCAAAATCTCTGCTGGACGAAAT
CGCATCAAATCCGCTCTTCCCATGAAAAAAGTCTGGGCATATGACCTATG
ACCCATTGACAGCACTCGCTTCAGACTGGTTAAAATCCCATGCTAAGCAA
TTTTACA
>CL87.Contig1_6    size  204    gap  0  0%
GGGCGAAGAGGTAAACCCCGCAATGTTGCAGGTTTTCATATTGCAGTCTC
CTAATTCCCTATGCAGAAGTGTAAGTAGTGATAATATAGGCTATGATGAA
TATTCTCAATGCTCTGCGTGCTAGCCAAGTTTTTAGATATCTTCTCAAAA
TATCAAGAGCTATCTAAAGAACCACTGAACCAAATACTAGGCTTGTTTGT
ACTC
>CL88.Contig1_6    size  1226    gap  0  0%
GGTACTACTATAGACACCTTAGTAGATATTTGTATGTGACATACAGGACA
CTCATTTTTAGTAGGGGAACACGTTTCACAGAAAACCAAGTGTTGACATG
GCAACACGGCTACTGAGCGGTCACGTTCCATACAGATCAGACACCTCAAG
GCCTCTTTGGTGTGTATAACCTTTTCTAATCTGTCTAAATCGTTTTTGAG
TTGGACCTGCAAATTCTTCAGCTGTGATAGTGGTAACTTTTCTAACTCGG
AAACCTTGTTTAATACATGTAAATGTGGTCCGCCAGTCAAACCTTCTATT
TCTTGTTTTAATACTCTGGATTCTATTAACGCCTCATCTTTAGATTGAAT
AGCTGCTTGTTTATCTTTCTCAGCTTGCTTCGATTTCTCCCCTGCTTCAG
TTGCTTCTTTTTTCCATGCATCACATGCCTGTTTAGCTTGGTTCCAAGAC
TCTTCCCAAGAATGCAGTTTACTCCTAAGATTAGTAATCTCCTCTTGTAA
CCTTTGACTGTCCCCTTCACTGCCGGTCCCAACAGGATTCAAGTTGGTAG
ATCCTTGTAATAACGGGGATTGTGGTCCCCTTGTTGAATTACTACCTGGA
GGACTATTGGTGCCCAGAGGATCCAATATCCTTCCTAAACCCATGTGACG
CATTACAGTGTTAGGTTGACTCATGAAAGCTGCTGCTGCTTGAATATGAT
CTAATTGTTGTGATTGGAGCTGCTGGGAAAGAAATGATGGTGGAAGATTG
GTCATGGGTGAGCCAGGGCTCTCAGAGACGTTGGATTTATGGTTAAAAGG
TCCACTTGTCATACTATTACTACTGCTACCTGGTATGCTGACAGGTGCTG
ATGTTGTTGAACCTAAACCTAGACCATCAAAGATATTTTGGATGCGAGAG
GACATAGCCACACCATTGGTATACTCACCAACAGGTAGCTGCCCTATGCT
GGCCCCAGAACTTCCAACAGACGATGTGTCGTTATCTAGTTCCTTTTCAA
ATGCAGCCACGTCTATATCATCAAGATTCATATCATCTAAAGCGTTACCT
ATAACAGATTCCACCGTGTCACTAGTTGGATAAAACGGTGTCGCATTTAC
AGACATAGAACTAATGGAGCTGCTAGGATTGGTCAAACTACTTGTAATAC
TGGTCATACCTAGAAACATATTAAAAGTATTTTCTTCTCGTTCCGATCCT
GGAGCTCTTTGGTATACAGATCCTAT
>CL88.Contig2_6    size  1172    gap  0  0%
GGTACTACTATAGACACCTTAGTAGATATTTGTATGTGACATACAGGACA
CTCATTTTTAGTAGGGGAACACGTTTCACAGAAAACCAAGTGTTGACATG
GCAACACGGCTACTGAGCGGTCACGTTCCATACAGATCAGACACCTCAAG
GCCTCTTTGGTGTGTATAACCTTTTCTAATCTGTCTAAATCGTTTTTGAG
TTGGACCTGCAAATTCTTCAGCTGTGATAGTGGTAACTTTTCTAACTCGG
AAACCTTGTTTAATACATGTAAATGTGGTCCGCCAGTCAAACCTTCTATT
TCTTGTTTTAATACTCTGGATTCTATTAACGCCTCATCTTTAGATTGAAT
AGCTGCTTGTTTATCTTTCTCAGCTTGCTTCGATTTCTCCCCTGCTTCAG
TTGCTTCTTTTTTCCATGCATCACATGCCTGTTTAGCTTGGTTCCAAGAC
TCTTCCCAAGAATGCAGTTTACTCCTAAGATTAGTAATCTCCTCTTGTAA
CCTTTGACTGTCCCCTTCACTGCCGGTCCCAACAGGATTCAAGTTGGTAG
ATCCTTGTAATAACGGGGATTGTGGTCCCCTTGTTGAATTACTACCTGGA
GGACTATTGGTGCCCAGAGGATCCAATATCCTTCCTAAACCCATGTGACG
CATTACAGTGTTAGGTTGACTCATGAAAGCTGCTGCTGCTTGAATATGAT
CTAATTGTTGTGATTGGAGCTGCTGGGAAAGAAATGATGGTGGAAGATTG
GTCATGGGTGAGCCAGGGCTCTCAGAGACGTTGGATTTATGGTTAAAAGG
TCCACTTGTCATACTATTACTACTGCTACCTGGTATGCTGACAGGTGCTG
ATGTTGTTGAACCTAAACCTAGACCAACAGGTAGCTGCCCTATGCTGGCC
CCAGAACTTCCAACAGACGATGTGTCGTTATCTAGTTCCTTTTCAAATGC
AGCCACGTCTATATCATCAAGATTCATATCATCTAAAGCGTTACCTATAA
CAGATTCCACCGTGTCACTAGTTGGATAAAACGGTGTCGCATTTACAGAC
ATAGAACTAATGGAGCTGCTAGGATTGGTCAAACTACTTGTAATACTGGT
CATACCTAGAAACATATTAAAAGTATTTTCTTCTCGTTCCGATCCTGGAG
CTCTTTGGTATACAGATCCTAT
>CL88.Contig3_6    size  933    gap  0  0%
GGTACTACTATAGACACCTTAGTAGATATTTGTATGTGACATACAGGACA
CTCATTTTTAGTAGGGGAACACGTTTCACAGAAAACCAAGTGTTGACATG
GCAACACGGCTACTGAGCGGTCACGTTCCATACAGATCAGACACCTCAAG
GCCTCTTTGGTGTGTATAACCTTTTCTAATCTGTCTAAATCGTTTTTGAG
TTGGACCTGCAAATTCTTCAGCTGTGATAGTGGTAACTTTTCTAACTCGG
AAACCTTGTTTAATACATGTAAATGTGGTCCGCCAGTCAAACCTTCTATT
TCTTGTTTTAATACTCTGGATTCTATTAACGCCTCATCTTTAGATTGAAT
AGCTGCTTGTTTATCTTTCTCAGCTTGCTTCGATTTCTCCCCTGCTTCAG
TTGCTTCTTTTTTCCATGCATCACATGCCTGTTTAGCTTGGTTCCAAGAC
TCTTCCCAAGAATGCAGTTTACTCCTAAGATTAGTAATCTCCTCTTGTAA
CCTTTGACTGTCCCCTTCACTGCCGGTCCCAACAGGATTCAAGTTGGTAG
ATCCTTGTAATAACGGGGATTGTGGTCCCCTTGTTGAATTACTACCTGGA
GGACTATTGGTGCCCAGAGGATCCAATATCCTTCCTAAACCCATGTGACG
CATTACAGTGTTAGGTTGACTCATGAAAGCTGCTGCTGCTTGAATATGAT
CTAATTGTTGTGATTGGAGCTGCTGGGAAAGAAATGATGGTGGAAGATTG
GTCATGGGTGAGCCAGGGCTCTCAGAGACGTTGGATTTATGGTTAAAAGG
TCCACTTGTCATACTATTACTACTGCTACCTGGTATGCTGACAGGTGCTG
ATGTTGTTGAACCTAAACCTAGACCTGAAATGAGTCAAATAACAAACAGG
TTAATGATTAGTGTCCAACAATGCACATTTTTG
>CL89.Contig1_6    size  371    gap  0  0%
TGATAGATTGGATAGACAGCTGAGAACATCATGCTTATAAGCTTTTAGGC
TTTGGTTGAGCAATTTGTTTTCGGTTAAAAAAACCCATGAACAGTCATAT
TATGATTCAACCTAGCCTCGTTTCGAGGTGTCTGGGCTCTGTGATCGTGT
TTTTTTTCTCCTATTTTTTCATTTTTTTCCCCGATTTATTTTTTTACTCA
TGTGTCTTCATATCCTGTCCACCCACCTCTGATCTGTACATGATAATATC
AGATTACTACCTCTCTTCGTTGTCATGGTTCTGAGAAATAAACAGAGAAA
ATTGCTGATTCCAATCAGTTTTTATGTCTTACTCACAACACTGTAAAGTT
CTCAGTGTATTATAGGCTCCT
>CL90.Contig1_6    size  424    gap  0  0%
TGTCTTCCATACGGGGTGTATGGAGTTCAACTGGATTAACCCATTGCTGG
CTCAAATGTATTTGTTCATTGTCGGACAAAGTTATGAAAGATGTATAACT
GTCGCAGACAAGATGAGATCATGTTGATCCGCATCCCAGGAGTGCGCATT
GAAGCGGATCTCACTTACTGTGTGGAGTCATCCAATATGATCTACCCATT
GGTGATAATATTGAATAGTGCCCCCTGCACTATTACATGTGAGATCACAT
TGATCCGCATCCCATGAGCGTGCATTGAAGCGGATCCCGCCTCCTGTGTG
AGTCATCCAATATGATCTACCCATTGGTGATAATATTGAATAGTGCCCCC
TGCACTATTACATGTGAGATCACATTGATCCGCATCCCATGAGCGTGCAT
TGAAGCGGATCCCGCCTCCTGTGT
>CL90.Contig2_6    size  338    gap  0  0%
ATTAATATGATCTCATCTTGTGTGCAACAGTGTGCGCACAGACGGTTAGG
CACAATATGCATGTAATAGTGTATGTGGCACTATACAATATTATAACCAA
TGGGTAGATCATATTGGGTGACTCACACAGTAAGTGGGATCCGCATCAAT
GCGCACTCCAGGGATGCGGATTAATATGATCTCATCTTGTGTGCAACAGT
GTGCGCACAGACGGTTAGGCACAATATGCATGTAATAGTGTATGTGGCAC
TATACAATATTATAACCAATGGGTAGATCATATTGGGTGACTCACACAGT
AAGTGGGATCCGCATCAATGCGCACTCCAGGGATGCGG
>CL91.Contig1_6    size  471    gap  0  0%
AGGGGAAAGTAAAGTGGTAAAACAAATATGGTCGGTGTGGACATGAAACT
TTTGGTTGTAACCTTATCAAGCATTGTGTGAAACAATCCTGAGGTATGCC
CTATTTTCCATCATTATCATGTTTGCCTAAATTTGCCATTTTAATGCTTA
CAAAGTTTGATCAAAGTTTGATGATCATTTCCATTAGAAACTATGTTAAA
ATCTATTTTCATTTAGTGGCTGTGGACATCCACCCATTGCATGCATTTAG
TTGTTAGGTTTGTTTGGGTGAAACTATGTTTGGTTGAAGTCCAAATACAG
TAATTCCCTAAGCCAGAGGAGTTATTAATCCCAAATTAAAGTTACTGCAC
TTGGATTATCAAAGTAACAAACCTTTGTTCACAAGGAACTAGTCTTCACA
ATTTGAAAGTAACTAATGTTGTAATGTATCTTACGATATACATTAACTTT
TGTTTCTGCACAGAGCCAGCA
>CL91.Contig2_6    size  456    gap  0  0%
AGGGGAAAGTAAAGTGGTAAAACAAATATGGTCGGTGTGGACATGAAACT
TTTGGTTGTAACCTTATCAAGCATTGTGTGAAACAATCCTGAGGTATGCC
CTATTTTCCATCATTATCATGTTTGCCTAAATTTGCCATTTTAATGCTTA
CAAAGTTTGATCAAAGTTTGATGATCATTTCCATTAGAAACTATGTTAAA
ATCTATTTTCATTTAGTGGCTGTGGACATCCACCCATTGCATGCATTTAG
TTGTTAGGTTTGTTTGGGTGAAACTATGTTTGGTTGAAGTCCCTAAGCCA
GAGGAGTTATTAATCCCAAATTAAAGTTACTGCACTTGGATTATCAAAGT
AACAAACCTTTGTTCACAAGGAACTAGTCTTCACAATTTGAAAGTAACTA
ATGTTGTAATGTATCTTACGATATACATTAACTTTTGTTTCTGCACAGAG
CCAGCA
>CL91.Contig3_6    size  454    gap  0  0%
AGGGGAAAGTAAAGTGGTAAAACAAATATGGTCGGTGTGGACATGAAACT
TTTGGTTGTAACCTTATCAAGCATTGTGTGAAACAATCCTGAGGTATGCC
CTATTTTCCATCATTATCATGTTTGCCTAAATTTGCCATTTTAATGCTTA
CAAAGTTTGATCAAAGTTTGATGATCATTTCCATTAGAAACTATGTTAAA
ATCTATTTTCATTTAGTGGCTGTGGACATCCACCCATTGCATGCATTTAG
TTGTTAGGTTTGTTTGGGTGAAACTATGTTTGGTTGAAGTCCAAATACAG
TAATTCCCTAAGCCAGAGGAGTTATTAATCCCAAATTAAAGTTACTGCAC
TTGGATTATCAAAGTAACAAACCTTTGTTCACAATTTGAAAGTAACTAAT
GTTGTAATGTATCTTACGATATACATTAACTTTTGTTTCTGCACAGAGCC
AGCA
>CL93.Contig1_6    size  230    gap  0  0%
GTTAAGCGCCCTGGGCGCTTATTGATAAGAATACGGTACTTGGAAATAGA
AACAACCATCCAATGACAGTTTGTACTCATCATGATATGTTTAACTCAAC
GTAATTGAAATAATTTGAATCTCATGGAAAGAAAGACATTCATTGCGATT
AAAACCGATTAAAAATAGTACAAACAACTCCACTAGCACCTGGCCAAACA
GAGATACCATTTCTTCTTTTTAGACCATAG
>CL93.Contig2_6    size  214    gap  0  0%
TCCATAATCATGATAGTTATTACCTGAAAATAGAAACAACCATCCGATGA
CAGTTTTTACCCATCATGGTATGATTTACTCAACCTAATTTAAATAATTT
GAATCTCGTAGAAAGAAAGACATTGATTGCGATTAAAACCAATTAAAAAT
AGTACAAACAACTCCACTAGCACCTGGCCAAACAGAGATACCATTTCTTC
TTTTTAGACCATAG
>CL94.Contig1_6    size  359    gap  0  0%
CCATTGTAGAAAACCGATATATCCGGTGCCGTAAATGTATGCTTCAATGC
GGCGTTAAGGTGCAGTGCGGCCTTCATGCAGCTCTGAAGCTGAGAGAAGC
AGTAGATGGGGTCAATTTCTTCCAGGCTGGAGGTGAAAGTCGGCTGGATA
TATTCAGTGAACTTGTCCAATAGACCAGGTGCTTCAGAGATCTCCCAGTC
AATCAGCCCAAGAGGATCATCTGTGTAATTATGACCGTCTTCATGATGGG
GAACTTGTTGGCTTGATTTCTGCTTGGCGTAACCGAGGATCCAGCAAACT
AACAGCGCCCTCGCATGGTTCATCGATGCCATCAAGGAATTGGTAATCCA
GTACACCAC
>CL95.Contig1_6    size  365    gap  0  0%
GATTTTGGGTCTCATGTATGTGAGGGCATGTTTGCTGTTCCTCACAGCAG
TTGATCTACTACGTAGTATTTTGCAAAGACCCTTCGCACTGCCCGATTTG
GTGATGTTTACAGCGTAAACAGGAAGTGGGTTCCAATTAGCTAATGAAAT
CACGATACGTCGTCATTTGCCGTACAAGCTACATAGCATCATGTGATATA
GTTCTTTTCACGTAATGATCAGGACAAGCAGTTAGCCAGCATGAAGGGTC
TTTGCAAAATACTGCAAGCACTGACTACACATAATCAAAAGGTGTACTCC
AAGTCTCCAACTCCAAAATGAAACTAATGTTTGGCAGTATTGAATAAACC
AAAATTGGAAGACTT
>CL95.Contig2_6    size  339    gap  0  0%
AACAATGATGTCAAGTGGTCTACAGCAGGACAGCACTACAGTATTTGCAA
AGATTTTTTGCACTGCTCGATTAGGCACTGTTTACAGCGTAAACAGGAAG
TGGGTTCCAATTAGCTAATGAAATCACGATACGTCGTCATTTGCCGTACA
AGCTACATAGCATCATGTGATATAGTTCTTTTCACGTAATGATCAGGACA
AGCAGTTAGCCAGCATGAAGGGTCTTTGCAAAATACTGCAAGCACTGACT
ACACATAATCAAAAGGTGTACTCCAAGTCTCCAACTCCAAAATGAAACTA
ATGTTTGGCAGTATTGAATAAACCAAAATTGGAAGACTT
>CL96.Contig1_6    size  519    gap  0  0%
AGCTTAAACATAAAAAAATGCGTCAGGAATTACCCTAATCATGTTAAAAT
TAAGTAATGTAATACTAGGCCCTACCAATTAATAATATGCAAATTTCACC
CAAAATTATTATGAATCATATTCCTGATGCAATCTGGGCAATTCTGTAGT
CAATACAAAGATTGTGCACAGTTAAATATGAAATTCCAAGCCCTTAGTAT
GGTTGTCCCAGCATGCAATTTCACATCTTGAATCCAGAGAGCCATTAAGT
GGAATTCGAGAGGTATACATTGAATGTTGGAACCGCGGGTTTGGAACCCT
TGCCTATTTCAATTAGTGTAGCTTCTTTATAGTAAAAATCAGATCTTTTT
CATTTGTGGCTAAAGCCTAAAATTTACTACATGCATTATTATTTAGTACA
ACACAACGGGTCAGGCAATATGAAACAAAGGCTGACATTGTTATCGTGCA
GTAGTATACTCGTGGGCTGTTCCGTTTGAAATACACATCCCCCTGTGTAT
TCCACAGAGGGAGTATGGG
>CL96.Contig2_6    size  397    gap  0  0%
AGCTTAAACATAAAAAAATGCGTCAGGAATTACCCTAATCATGTTAAAAT
TAAGTAATGTAATACTAGGCCCTACCAATTAATAATATGCAAATTTCACC
CAAAATTATTATGAATCATATTCCTGATGCAATCTGGGCAATTCTGTAGT
CAATACAAAGATTGTGCACAGTTAAATATGAAATTCCAAGCCCTTAGTAT
GGTTGTCCCAGCATGCAATTTCACATCTTGAATCCAGAGAGCCATTAAGT
GGAATTCGAGAGGTATACATTGAATGTTGGAACCGCGGGTTTGGAACCCT
TGCCTATTTCAATTAGTGTAGCTTCTTCTTGCGTATGAACAACATACACC
AAATTGCAGTGGGTTACGGATTTTATGCCTACAGATAAAAAAAAAAC
>CL97.Contig1_6    size  317    gap  0  0%
GTTTCATCCAAAATTATGTTCACAATTGACTGAAATTGAAAGTAGTAGTT
GAAGATAAACCATATTTCTGTATCAGAAGTGGTTGAATAATGTAAATGGT
GTAATAAATATTGATGATTTGGAGTCAAATTAATCCTGGAATCTACTTTT
CTTTTATCAATTAACTGTTGGAACTGTTACTGATGTTAAATTTAATTAAG
CTTTTCTTAACCCTAACTGAACCAAACAATATAACAGACTACTACTCTAT
AAAGCAACTGCAACACCAAACATCCCAAATGATCCATTATCATCCAAAAT
CACATATGTGATGCGAT
>CL98.Contig1_6    size  215    gap  0  0%
CTTCGCAATCAGTCAATCGATTCCAGTAAAATTGACGTATAAAATGCAGA
ATAAAATGGGCTGTGCGCTGATGTTTGGATTGTTGGATTCTGATGTATAT
TTCTCGACTTACGTCCAGGTTTATTCGCCCGGTAATTTTTTTATGGGACA
CCCTGTACACTTATGGAAGATAATGTCCTCTATCTCCCGATTAAAGGGAG
TCTCCGACAATCACA
>CL98.Contig2_6    size  1321    gap  0  0%
GACAAGTTGCATGTATAGCGCATCGAGTTTAGAATATGTTTTATTTCGAA
TATTGTGAATGTTTCATTAGTACCAGTAGTTTGGTTTTTGTCCAAATTTC
ATATTGCTTTCTATGTATTATTTCTAGTCTTTTGGCTTTGTGACTAATAA
ATTAAGTTAAAAACAAAATACGTAGAAAGCATTGGTTGCTGAAAGTGGCC
TCTTGGCCAGGACGTCCATTATGGGTGAAACTCACCTGTTGGTCAACTTT
CCTTAGGCACCAGAAACAAATTTGTTCGATCTTTCGATCGACCGTCGATG
CTGCTTCGATGCTTGTTATTAATGAACTATCAACTAATTAATCAGAATTA
ATGCTAAATTTATATTGGTCAATATCAATATAGGTAAAGATTCATATGTT
ATCACAATTAACAATAGTCAATTAATTGATTTCATAAATAATAAGGATCG
ACCAAGCATCGATGGTCGATCGAAAGATCGAACTAATTTGTTTGTATGGC
CTATGAAAAGGCTGCACTCTAAATCTTACAACAAATATATTTCAATAAAT
CGGTGAACATTGTAGTTCATACAATATTGGGTGACAACTGTATATACAGG
GTGTCCCATAAAAAATTACCGGGCGAATGAATTTGGACGTAAGTCGAGTC
GAGAAATAGACATCAAAATCTAAAAATCAGCGTGTATCCCATCTGATTTT
GCATCTTATACGCTAATTTGAGTGAAATCGGTTGACTGATTGCGAAGAAA
TGAGCGATTACATAACGCATGCGTCAATTCACTTCATTCCAAGTTTGAAA
GAAAGATCATTCAACACAATGCGCACTAGTGGTTAACTGTCAATGGGCTT
CATATTTTGTTCGGTGAAATCCTTTTCGTTCTTTTTAAACAATCTGTTTC
TTGCAAAACATTTAATTAGGTTTTGTTCAAATTTGAAAACCTGCACGATA
TTGAAAATGAAAGCTTGCATGTAAGATGATGCTCGGTACTTGTAAATATC
TTTTTTCGTTAATGTTGATATAAATGTTGCATAAAGAATTATTGCATAAA
TAATTCCATCTGGCTTAAAAATATTCTCACACACATTAATGTTTTTGGAA
TATTTCCAAGAAATTGTAATGCAAAGTTTAAATCTTTTAAAACTTCAACA
TTAATGTTGAATGGTATCAAAACCCACAAGGTAAAGCTGTGAGCACTTGT
TCATGGTCATTCTTGGCTCAAATGTTCTTTGGAAAGTTAAAATATAACAT
ATTTGCACAGCCTATAGACTTACACTTGGAAAGCTACCAATTGGAGGAAT
CAAAGTTTTGTTTTCTCGGAC
>CL98.Contig3_6    size  516    gap  0  0%
AATACCATTTAATATATCTTCTAAAACTTTTGAGTTAATCATAAAGACAC
AAGAAATGAACTGAATCACACTGTCACTTGGAACCAAATTTTGCAAAGAT
GTCTTGATAATAAAAAATATTGTTCCTGATAACAAAACTCCGAATTGAAC
AGATGCTTGTAAATATTTAAATTATTCTGCAGAATAATAAAATACGGCTT
GATATGCACTTTACTTAAGTATAAGATTGTTTTCGTGTGTTGTTTATATT
CATCAACAACAGAAAACGCAATCTGAGGCAAACTGTAGGTATACAGGGTG
TCCCAGAAAAAAATACCGGGCAAATTAATTTGGACGTAAGTCAAGAAATA
GACATCAAAATCCAAAAATCTAAAAATCAGTGTATAGCCCATCTTATTCT
GCATCTTATACGCTAAATTTGACTGGAATCGGTTGACTGATTGCGAAGAA
ATGAGCGATTACATGACGCATGCGCCAATTCACTTCATTCCAAGTTTGAA
AGAAAGATCATTCAAC
>CL98.Contig4_6    size  258    gap  0  0%
GTTCAACATGTTCAATAGATATCCGCGAAAAGAGCCAAAATTTCCAAATT
CAGTTGATTCAGACATACAGGGTGTCCCATAAAAAATCACCGGGCGAATG
AACCTGGACGCAAGTCGAGCAATAGACATCAGAATCCAAAAATCCAAACA
TCAGCGTGTAGCCCATCTTATTCTGCATCTCATACGCCAATCTTACTGGA
ATCGGCCGACTGATCGCGCAGAAATGAGCGAATGCATAACGCATGCGTCA
ATTCACTT
>CL99.Contig1_6    size  478    gap  0  0%
GGTATTTGAATCGTATGCCGGGTGTGTGTGTGGGGTGTGGGGTGTATGTC
TGTGTGTATTAGTCAGGAACGAAAAGAGAGCGTTGAGAATTACACGAACG
AGTAATCTGCTATACTTATTTTTTGCATGATCACATAGATTCGAACAAAA
ATATTAACTTCAAACAAGGATATGCAATAAGTTCCGGCTGAACGTGTGCT
ATATAATTTCATAATTTTATCAGCAATTTAGGCTGAAATATGAGTTTGCT
GCATGTATTTGCCAAAAAAAAAATCCCAGTTGACTTTTTGCCAAAGACGC
TATCGGTAGTTACACATGTGTGCATGTTTAGAAGAGAAGAGAATTATCCA
AATGAAGTTCCTCTATGTACGGAAATAGGGTCAGCGAACACCAAGGGAGC
GGAGCGTCTTCCATCTAGGCCCAATGATATAACCATGATAACTAAAACAT
TGTTCATTGTCAAAATTATATTATGGTA
>CL99.Contig2_6    size  403    gap  0  0%
TTGAGAATTACACGAACGAGTAATCTGCTATACTTATTTTTTGCATGATC
ACATTTATAAGCTTTTATAGATTCGAACAAAAATATTAACTTCAAACAAG
GATATGCAATAAGTTCCGGCTGAACGTGAGCTAATAATTTCATAATTTTA
TCAGCAATTTAGGCTGAAATATGAGTTTGCTGCATGTATTTGCCAAAAAA
AATTCCCAATTGACTTTTTGCCAAAGACGCTATCGGTAGTTACACATGTG
TGCATGTTTAGAAGAGTATTATCCAAATGAAGTTCCTCTATGTACGGAAA
TAGGGTCAGCGAACACCAAGGGAGCGGAGCGTCTTCCATCTAGGCCCAAT
GATATAACCATGATAACTAAAACATTGTTCATTGTCAAAATTATATTATG
GTA
>CL100.Contig1_6    size  537    gap  0  0%
GTTTGTTTTTGATGGGGCAAATAGCTGGGTACAGGTATGGGGAAGGACAG
TGTAGTGCAATCATTGTATATAAGGTACAATTTCTTGATAGATGTGAAGT
AGTTGGGGACAGCAAAGCTATGGGGAAGGGGCAGTGTAGTGCTGCCATTG
TACATTGAGTGCAATTCCCCGATAGATGTGGGTTGCAGGACACTGCAATT
CATCCTCTGCAATTACTGAGTAATTTGTAATTATGTCTGTTGACTTCTTA
AGTCAAAATGAAAAGCACTGACAATACAGGGATTTTTATTGTAAGGACAG
GCCCTCATGCATACTTTTTTTTGAACCAGTAAAAGTCTTTTCCACCAAGG
TGGTTTATGAAATATGGAGTTCACCCTAAATACCATGGGTTTTTTTTAAT
TCCTGATTGGCAGTGCTTTTAATTCATTTCAAAGATAAGTTCTTGTATTT
GAAAAAGTACATGAATCTTATCTTTGTCAAGATGATAGAATTGTATCAAA
CATTTTAAAATGAAAGTATTATGCATGCTGCTAAAAC
>CL101.Contig1_6    size  786    gap  0  0%
GCGTCAAATTCACAGTATTATGCTACATTCAGCAAGTTTATTGATTTGCT
CAATATTGGTTTTTAAATCATCGGCTCGCGACGTTTTCAAATGTAACTTT
ACTTTTTTGAGCAGTGTATAATGATATAATAGACAACGTACCACCCTAAT
TGTAAGTTACCATATAAAATTATTGTTATCCGGATAAAAATATTTTTAAA
GCTGGGTACAGATCGGTACAGATCGAGTTTACTATCATGTCACTTATGCC
TTCATGAAATCTCTTACTATCTCCAAAAAAACACGCTGATCACCCAGATA
GGTTGTTCATTAATTTGGTCACAGTGCTTTGCTTACGTGTTATCGGTTTT
ACTTATTGAATATTATTATCTCTGCTATAACTCAACAAAATTAATGAATG
TAGCAGATGTGTATCTAAGTGGTAACACAAATCAATGCCAATTCAAAGGA
CGCTCATTATATCGTCCCTAGGCGGGAAAACATCATGCAATTTAAACGTT
CAAATACAAACCTCATAATATGTAAAAAGTGGGCCCTAATGACAAAACTT
CATTTGTAACGATTTTGTCCTTTTGCGTGATGCCCAAAACAGTTCAAAAT
TAAGAGGATTTACATAGACAATTGCGTTGGTTATTATGTTATTCATATAC
ACTTATACATTTTACAAACGTATTTGTCATGTTTGTGTAAATTGGCACAC
AAACAAAATTTACCAAAATTACACATCTTTATGAGGTTTTGATATTGGGG
CCCACTTGTTACAAACGAAGTTTTGCACTTGACCTA
>CL101.Contig2_6    size  208    gap  0  0%
TAAGTGTATATGAATAACATAATATCCAACGCAATTTTCTTTGTGAATCT
TCCTACTTTTGAACTGTTTTGGGCACCACGCAAAATGACAAAATCATTAC
AAATGAAGATTTGTCATTCATTGTGTCATTAGGACCCACTTTTTACATGC
GAGGTTTGCATTTAAACATTTAAATTGCATGATATTTTCCCGCCTAGGGA
CGATATAA
>CL103.Contig1_6    size  747    gap  0  0%
GCTGGTATCGCCTACAAATTCAGCACCCTAGATTGGTGCTCCGCCCTCTC
CAAGCATGCAGTAAAAGTCAAAACTTTTGCACACACACCCCCAACTTTTT
AAGACCAAAATTCGTTTGGTGATATTTGTGCAAATTTTCATGCGCAACGT
GTTTCAGGATTGGGGGTTGCCATTCCGTATCCTCGCCCCCAGGCGCCACA
ACCACTAACATCACTGAATTAGGTTCTGTAGTGTTTGGAAAAGAATCATT
ATCAACTTCCTTTACCACAATGATTTACTTATGTCTTCCTTAGGGGTGTA
TAGAATTCACCTGGAATAGCCAAATGTAGGCAATTGATCTGATGGTTTTG
GTTTGGTTTTCATTCAAATTATAGTCCAAAAATATCAGAAAATGAAGTAG
AGTCATTCATAACAAGAGACAAACAATAAACATGGACTGCACACTGTGAC
ACACGAACTTTGAATGAAAGAGTAGAACGGGACGTAGATTGCTGAAAATT
ATGTGAAGCAGACTTGATTTATCTGCTGTGAATTAACACTTCATGATACT
ATATCAACATAGAGCAAGTATATAGTCCATAGCCGAAGCCAAGCCTAAAT
TTGAACAAAATTTAATCTTTACAGTCCCAGTGCAACCAGAGCACTGAAAC
ATGTATGCTGACTGCTCTGGGTAAAGATTAAAATTGGTTCATTCTATCAA
ACTAAAGAACTAAGTATAGTATAATAATTGCAAGATCTAACTTTACC
>CL103.Contig2_6    size  386    gap  0  0%
GCTGGTATCGCCTACAAATTCAGCACCCTAGATTGGTGCTCCGCCCTCTC
CAAGCATGCAGTAAAAGTCAAAACTTTTGCACACACACCCCCAACTTTTT
AAGACCAAAATTCAGTTGGTGATCTTCGTGCAAATTTTCATGTGCAACTG
TTTCAGGAATGGGGGTTGCCAATCCGTATCCTCGCCCCCAGGCAGGCCTG
CCCCCAGGCACCACAACCACTAACGTCACTGAATTAGGCGTCCTGTTGTT
TGCAAAAGGATAATTTTCAACTTCCTTTACCACAATATGATTTACTTTTT
CCTTTACATCGTCAAGTTTAACAAAAAGTTGGTACCTTGAATAAGGAAAA
TGTACACAAAAGTGGCTATTCCAGTTGAAATCCATA
>CL103.Contig3_6    size  369    gap  0  0%
GCTGGTATCGCCTACAAATTCAGCACCCTAGATTGGTGCTCCGCCCTCTC
CAAGCATGCAGTAAAAGTCAAAACTTTTGCACACACACCCCCAACTTTTT
AAGACCAAAATTCGTTTGGTGATATTTGTGCAAATTTTCATGCGCAACGT
GTTTCAGGATTGGGGGTTGCCATTCCGTATCCTCGCCCCCAGGCGCCACA
ACCACTAACATCACTGAATTAGGTTCTGTAGTGTTTGGAAAAGAATCATT
ATCAACTTCCTTTACCACAATGATTTACTTTTTACCTTACATCGTCAAGT
TTAACAAAAAGTTGGTACCTTGAATAAGGAAAATGTACACAAAAGTGGCT
ATTCCAGTTGAAATCCATA
>CL104.Contig1_6    size  248    gap  0  0%
TACAGACTATTCACCTACAGTCAAAGTTCCTGTGCTTTGTATGCTGTGAA
TTTTCGCATATTCATGAGGGCGATTATTCGATTGTGCCGTATCTAACAAT
CATGCCAGTGATGTGTGCCTTTGGGTATACACAGTAGAGCTTTGCATGCC
TTCTCGATAGATCTCGATCTCTTACATGATAGACCGTAAAAATATGCAGT
AAGTGCGTAGCAGTTTTGCCTGGTGCATTTCATGGAACAATCAGCCCT
>CL104.Contig2_6    size  370    gap  0  0%
ATTTGTTGTTGGTGTGTGTGTGCACATGTGTACAAATTGAGCACATTTAG
CAAACACTCTCATTTCAAATGCATAGTTCATTGAGCTCCATGTACCAATC
AGAGCTCAAAGTTGACCTTAATTTGGGGGAGCATGAAATTTTCATAGACT
AATACAGACTATTCACCAACAGTCCATGTGCTTTGTATGCTGTGAATTCT
CACATATTCATGAGGGCCGATCATTCGATCGTGCCGTCTACCAATCATGC
CAGCATTGCGTGCCTTTCGAATATGCGATAGAGCTTTGCGTGCCTTCACG
ATTACGACATAGACCGTAAAAATATGCGGTAAATGCGTAGCAGTTGTGCC
TGTCGCATTTCATGGAACAA
>CL105.Contig1_6    size  735    gap  0  0%
CATGTCTAATCCCTCCATATAAACTCCATCCTACCCTGGCTGGTGGAATG
CCCATGGCATTGACATGGCATTTCTTTTTAGTTATAAAATACTGCTTAAC
ATTTCCAGATTTCAAATAATAGATGTTTTGCACAAAAACCAAATACAATA
CAAACTTAGAATTGTAAACAGTTTGTTTAAAATGGGAAGCATTTTGCTAT
GCAATGCCAGCAAATATGCTCAGGAGGATGAGAGTGCATAAGGACAATGT
CAGTAACCAGGTTTCAGTGTGTGGGAAGCAATGGTTTACCATCATCACCC
ATTGCATTATGGGCCTAATGTACAATACACCATTTTGATGTTCAACACAG
TGCAAAACAAGGTATAAGCTGCACAACAACTATATTGAACACAAGTGTAA
TGTTTTGTTACTATTTCTAAAGCTTGTTGATTCCATCGTCTCTGGTCAAC
AAGATAGATGGTCTGATTTTCTCAAGCATAATTATAATACCTCAACAAAT
TGTTATTATTATGGTCATATTTCATCAATTTACTTATGAATATATAATTA
TACAGAATTGTATAATCTACTTATAATTTGAAATTGTAAATATGTTAACA
AATGTATTTTTGTATCCAAGTATTACAAAATGGGGCCTACTTCTAAGCAT
GCTGGGAACGATACTTACTGGGATACTATCAGGGGCGTAGCCAACTTTTT
TGGTCAGGGGGAAAATAAAATTTTTGGGGCACAGA
>CL105.Contig2_6    size  716    gap  0  0%
CATGTCTAATCCCTCCATATAAACTCCATCCTACCCTGGCTGGTGGAATG
CCCATGGCATTGACATGGCATTTCTTTTTAGTTATAAAATACTGCTTAAC
ATTTCCAGATTTCAAATAATAGATGTTTTGCACAAAAACCAAATACAATA
CAAACTTAGAATTGTAAACAGTTTGTTTAAAATGGGAAGCATTTTGCTAT
GCAATGCCAGCAAATATGCTCAGGAGGATGAGAGTGCATAAGGACAATGT
CAGTAACCAGGTTTCAGTGTGTGGGAAGCAATGGTTTACCATCATCACCC
ATTGCATTATGGGCCTAATGTACAATACACCATTTTGATGTTCAACACAG
TGCAAAACAAGGTATAAGCTGCACAACAACTATATTGAACACAAGTGTAA
TGTTTTGTTACTATTTCTAAAGCTTGTTGATTCCATCGTCTCTGGTCAAC
AAGATAGATGGTCTGATTTTCTCAAGCATAATTATAATACCTCAACAAAT
TGTTATTATTATGGTCATATTTCATCAATTTACTTATGAATATATAATTA
TACAGAATTGTATAATCTACTTATAATTTGAAATTGTAAATATGTTAACA
GTATTACAAAATGGGGCCTACTTCTAAGCATGCTGGGAACGATACTTACT
GGGATACTATCAGGGGCGTAGCCAACTTTTTTGGTCAGGGGGAAAATAAA
ATTTTTGGGGCACAGA
>CL107.Contig1_6    size  409    gap  0  0%
TAGGGCTTCCTGCACTAACCCCTTTGATATTATGTGGAATTGAAATATAT
CTGGACACTGTGTGCTGGAACCTTTGAGGTACAATGAAAAAGGTTGTGAA
TGTCATTCCAAATGAAATTTGTTATTGTACACAACTTATTCAGTGATCAA
TCGATACATGTATGCCTAGATACATGCCCAGTCATCTTGGGAATGTGTGT
TTGTATAGAAAAACCAACATTTTTAACATGCATCAAAATAAACCTTGAAT
AATAATAAAATATCCTACACACCCGTTCAACTGAGTGGATAATGTCAGCC
AGACCTTTGGTAATCATCCACCTGACTGAAATCATCATCCATGGAGTTGA
ACGCTGACCGACTGAAATTGGAATTGAGGTACACTCACTATTCCATTTAA
AATCCACAC
>CL108.Contig1_6    size  244    gap  0  0%
CAAAATTTTACAAAAATCTGATTTAAATTGAATAAATCAATTTTTTTTAA
ATACAATTTTTTTTTAATCGCCAACCCTGCATGATCCTCTTTCATTATGT
GTGGATCCAGACACATGTATCAAACACAGAACCGTCTACACATAAAATCT
GTATTTTGGGCCAATTTTTACATATGCGATTATATGTAAACAATATAAAA
AAGCACCCACCCAAAATGAATTTGTTAAGTGCCCTGGGCGCTTA
>CL109.Contig1_6    size  275    gap  0  0%
GGGCGTCCTACATTTAAACCATTGGAAGGTATACCATGTTGCATAATTGT
CATTTTGCACAATTGCCTTGATTTGTTGGCCCTTTCTAATTTTAAATTTT
GAGGGCTGGTTCGAAAAGATATTTTATTTCAGATATGACAAAGCAGAAGT
AAGATCTTTGACAATTGTGAATGGACCATTACATTTACATCGCACCGAGA
CACATGCACATTTGTGAGATTTTGACCCGAAACCTTTTTCCTGGATCAGA
ACTACTGAAGACTTGGAACTAGCAA
>CL110.Contig1_6    size  716    gap  0  0%
GTTTCACTCACATTTTAATTTGGTTATTCTTTACTCAAAATGCCAAAATA
ATATTAGTAATAACTGTCATGAAACGTTTATGTCCATTTTAAGGTAAAAT
TAATGAGGTAAATTGAAAGAAACACCATTGGCTATTTTGTCCATTTAACA
TGTAGTTCTATTATCAGAGACTTCGAGGCCTGAATATGACATCATGTCAG
TAATTGCTCTCTACTGATTCCATTTAGGTGTAAGTTGGTTAACATTACAA
ATATACTAGGTTGGAAAAAAATTCACCGATTTCATGTTATAAGATAGTAC
ATTATGGCTTTAAAATATTTGAAAATTGTTGGAATAGCCTGAAAGTGAAA
ACAACAAAAACAAAAAACAGGAAGACATAGGTGCTGTGAAGATGTGAAGC
CCCATTCAGTTGCATTGTTGTTATAAGGATCTAATATACAGCCTGTCTCA
AAAAAATTGTGCAAGTGAAAAGCACCCTCTTTGGCAGTTGGAAGGTGCTG
TTGTGACATGAAGCTTACATCAATATCGAGGGCGCAATCTCAAATGCAGT
TCTGTTCAATTTGCTTGTATTAATCTCGAGATATGTTTAGTTTTAAAATC
ACAGTTGTGCCATTTTTATTAGGGAAGAGGGTTGTACATGCAAATCAATG
ACCCGGATCTATGATATCATCAAGTTTATCAAGAGTTTCTTTGTGAAATC
AAAAGAATGCATCGAT
>CL111.Contig1_6    size  214    gap  0  0%
GATTATGACTTAAAATAATGATATCTGTAATAAAAACATGGCCCAAAGCA
CTCAATGGATTGACTTTCTATTTCCATATTTGGATTATTCCATATCATGA
AAATATCAAGTGCTCAGTGAAACAATAACCTTGGTCAAAGAGTCAAATAT
TGCCCAATTTGATCAATGCACAATGCAGCTTTGAGACACATTTTTATCGA
GAGTATAATCATCA
>CL112.Contig1_6    size  841    gap  0  0%
GCGAGGCAAAGCGCCTTGCCCAAGTGCGCATCACGGTGGTGGGCGGGGAC
TCGAACCCACGCACGTGGAGCAAGATCTCAGGTTACGAGTCCAAAGCCGT
AACCACTGACCTAACGTGTCCTCTTAAATGAATCTCATCACATCAATTCA
AATCTACACCCGCTTTTGAAATATTTATGTACTATAATATTTTGATCGGG
AGGCCCTAAACATGCCCGGGTAAACATGATGAATAGAACCCTGTGCGCAA
CAAACACATTTTATAGAAATAAAATATACAAATTCTCTATTGAAAATGTA
GGCTTACATGTATACATGTATAGTTCAATACAAATTAGGCTATTATAGTG
TATTGCGATAAAATAGCTTAAAATATAAAGAGTAAAATTATCAGATGTGT
AAATTCATATCGCATGTTGTATACAGTGCCCGGTCGAGGCTCGCCTCCCT
CTCCCCGGGCCTCTCCCTCCCTGGTGGTAGCGTATAGCGTGATTTATCGG
GGGTAGGGGGACTGGGTATGACAGAGGGGCCTCGGCCGTTTTTTCGGTAA
TTATTCTATGGGCATGCGACATGACTCTACGCCACCGATGCACTTTCGTT
AAACTACTCCCAAAACGGAAGTTCAGATCAAGGACGAGGAAACTATTTTG
TGAGACCGTTTCAAAATTTTGATATTTGACCTCTTGGATAAATACAAAAT
ATTAGAGGATACCTTTATATAGTGGACATGCGCGCATTTTTTTTTGGGGG
GGTCTTTGGGGTCAAAGTAGGGGACGACCAAAACGAAAGGGCGGCGGAAG
AAAAGGGCGGCAAAAAGAGGGGCGGCGGAAGAAGAAGGGGC
>CL112.Contig2_6    size  537    gap  0  0%
GTGAACACAACTGGCACCTCAACTCTTTGGCCCACTGTATAGTTCAGTAC
AAATTAGGCTTGCGATAAAATATAAAGAGTAAAATATCAGATGTGTAAAT
TCATATCGCATGTTGTATACAGTGCCCGGTCGAGGCTCGCCTCCCTCTCC
CCGGGCCTCTCCCTCCCTGGTGGTAGCGTATAGCGTGATTTATCGGGGGT
AGGGGGACTGGGTATGACAGAGGGGCCTCGGCCGTTTTTTCGGTAATTAT
TCTATGGGCATGCGACATGACTCTACGCCACCGATGCACTTTCGTTAAAC
TACTCCCAAAACGGAAGTTCAGATCAAGGACGAGGAAACTATTTTGTGAG
ACCGTTTCAAAATTTTGATATTTGACCTCTTGGATAAATACAAAATATTA
GAGGATACCTTTATATAGTGGACATGCGCGCATTTTTTTTTGGGGGGGTC
TTTGGGGTCAAAGTAGGGGACGACCAAAACGAAAGGGCGGCGGAAGAAAA
GGGCGGCAAAAAGAGGGGCGGCGGAAGAAGAAGGGGC
>CL112.Contig3_6    size  305    gap  0  0%
TTATTCTATGGGCATGCGACATGACTCTACGCCACCGATGCACTTTCGTT
AAACTACTGCACAAAACACTCTCCCAAAACGGAAGTTCAGATCAAGGACG
AGGAAACTATTTTGTGAGACCGTTTCAAAATTTTGATATTTGACCTCTTG
GATAAATACAAAATATTAGAGGATACCTTTATATAGTGGACATGCGCGCA
TTTTTTTTTGGGGGGGTCTTTGGGGTCAAAGTAGGGGACGACCAAAACGA
AAGGGCGGCGGAAGAAAAGGGCGGCAAAAAGAGGGGCGGCGGAAGAAGAA
GGGGC
>CL113.Contig1_6    size  522    gap  0  0%
AACGTTTTGTGTTTGCTGGGGAGTAAAATATATTTGTCTTTATTACATAA
CGTATTAAAAAGCCAGACCGTATTGTAACATTTGCCGAGGAGGACGAGCT
CAATATTTTTTTTTTTTTTTTACACGATGGTAATGTAAATCAAGACTTTA
GGTGCGTGCAATAGTTTTGTCAATATCCGAGATTTTAAATAAACCGTCTG
AACAAGACGGTTTATTATTACGATTGAAATAGTAGTCGAAATCGTATGCG
ATGTTCATAACACAATACGTACATGGCGTGCGGGACGGTATTACACACAT
ATCGAAGAACCGTACCGTAGAATAACCGACGGAGTAACACGCATTGGCGC
TAATTAGAGCTACTAGTAAATTCTATTTTTTTGTGCTTTACCTCAGTTGT
TTGGCTCAAAATTGTTAAAAACGGACATATCTGGCAGTGCAAGCAAACAT
TTCATGGAAAAGAGATACTATCTATATTTGAAGAGCTTTGTTGCAAAACC
CCTTACATCCACTTTTGGCCAA
>CL114.Contig1_6    size  244    gap  0  0%
GCCGTGTCAATAAAAAAATGATCTTGTGTTGTATGTTCTGCTATATTACT
AGCCTGGTGATCGCCATTGGTTACGCATGGTGTGAAACCCTGGGTAGTCA
TGCTATAACATTTATTAACATGTTGAACAAAGTTGTGTTATATTTAAATT
AAATAAAGAGTGAACGATACGTCATTAAAATTGTCATTGGGATTTTTTGA
AATAAAAAAAATTGGCAAATAAACAAAGGAAAACAGCACAATTG
>CL115.Contig1_6    size  572    gap  0  0%
GCCAATATTTTGCCCATCAATCGAATGTTTTATCAAAGCTTCAAAATCTC
CAAAATTCCACTGATATTCCTTATAAAATATGTCTCGTTTAACAACAACA
ACAAAATAACCCATTAACATTAATATGCCAGGAAATTGGCATCCCTAATC
ACATTGTCTGATTCGTGACTTGTACAGAAAAATAGATATTCGCTGTCCGT
TATTTTCTAAAAAGTATTGTTAAATGTCATTGATGAGGCTCTACTCATGT
ACCTGAACATTAACTGCATATAACATTAGATCGGTCATCTTTTATATCCC
ACCTAATTAGCAGTTTTATAATTGAAAATGTAATCTATTATATGTTACCA
GTTTCTGGGGTGACCATTATGTGACCTGCTATCACGAAATGAGCGTTAAA
TCGCAAGTTGGCAGCTTCGAGATATCCCGGCTGACTGCGCCGATGTTCTC
CGCTTGCCATGCACCTAATCTTTGTTTGCCGTGTTACTAGCCAGTACTAG
TTTGCAGTTGTGAAAGGCCCATTATGTTCCCATTCACAGTACAAACTAGT
ACTGGCTTGAGCAGGTGCGTGG
>CL116.Contig1_6    size  1392    gap  0  0%
GGATCACGAAATGCCCTTTTAACTCCTGGTTTTAAACCCATGGGCACTAC
TGCCTGTATAATACAGTTCACCCAATTGGTTAATTACATGATATAATGAT
CTCAGTAACCAATCGAAATAAAGATTTTGGATTTCTAATTCCCTTCAGCT
CAACTGACTATTCTTACCAGATCTCTGATTGGCTCAATACAAGATATAGC
CCTCCTTGTAACCAATTAAAATAGCTCTTACTGTACTGATTATTCAGCTG
GTACATGTAGTGCCCATGGATGGGGTAAAAGATAAATTGTCATGCATACA
TAAGTGTCATTTTTAATAGCACACACGATTTGACAGCCCACAAATTAACA
AGTGAATTTCAATAAACATTTATATTATTCATGCATACTACAAGTATTGC
CAGAGAAATTTCTGAAGGGTGATACTTATAATGGTATCATTGTGACAATA
GAAGCTTTAAAATGAACATCTAATGATTTATGTGCCCTTAAACTAGACCT
AACAGAGTCAATATATCATGCTTTCAGTACCTATAATTAACAAGGGCATG
TGATACAGATTTTACAGAATTGTATGAAACATTACTAAAACATGCCTTGA
CAAAACAATCTGTTTGGTCAATATTTCCTGATTTTATGATCACTTTGTTT
ATCCCATTCCTTCCCCTTTGGGGTAGCGCTGGCTTCTGAAATATTATGGT
CAAGAGAAACAAGTGTCTACAAACTCTGTTAATTGAACACATAATAGGTA
CTCTATTGGTATGCAACCTTCTGTGGAGTAGTGAAAACTAACTACCCTGC
TGTACTTAAGCATTAATAGAATGGCAGCCTGCAGACCAAATCCAGCCTGC
CAACCACTGGCATTTGGCCCAAGTACAACTCTAAAATGGAAAGGTAAACA
TACGAAATTGGGATGTATTTTGCCCTCAACATAGCATGTATGCTTGAAAT
GTGTTTGGCCCCATTGTGTCCTAGAAACAAATCAAGTAGATTAGAGTACC
CATAGTTTGGCTGTGTAAGATAGAGACAGTATATACATGATGATTCAAAT
AACATTGAGAGGATGCGATTTATTATGTCAATGTTTACTTTATGACAGTT
AATATTTTTCTCAAATATCAAAAGCTATCTCAAGAACCTCTGAACCAATT
GTAGGCTTGTTTATATTCATTTATTGCATTTTTCAAGCTGATTCCAAATA
TGGGCATGAAAATGTATAGTTCAGAAAATTTTAGAATTTTTAAGGACAAT
TTAGAACTTGTCCAACACCCATGTGGAGAGGGTTAAAATAGTGTGACGTC
AAAGTTACCATTTGACATAAGAAATCACAATCTCTCAAATAACCAAAGAG
ATTAGTCCCAAAAAGTACCAACTCAAAATTATCGCATGTGTA
>CL116.Contig2_6    size  213    gap  0  0%
GATTAATAAAAGGAACAGCTCGCTTCTTACAGTGCCACTGATTGGTTAAT
TACATGACATAATCTTCTCAGTAACCAATCAAAATAAAGATTTTGGATTT
CTAAGCAATATTAAGCTTAATTCCCTTCACCCCAACTGACTATTCTTACC
AGATCTCTGATTGGCTCAATACAAGATATAGCCCTCCTTGTAACCAATTA
AAATAGCTCTTAC
>CL117.Contig1_6    size  214    gap  0  0%
ATTCGCAAGTATCCGGCGCACAAGCTTGGTACGCAAGGCAATTGATGCAA
TGAGGACTGGGGCTGAAACTTGTATTCGTCAAGGAGGCAACCAGTAGCAG
TACTACGGTTGCTAAGATGTTGGAGGCTAGCTAGTGATCCTCGCTCATAG
TGAATGCGTTCGAAAGCATAATGCTATTTCTCTATCCATGTCATTAACCG
TGCGTTTCGTTTTA
>CL118.Contig1_6    size  309    gap  0  0%
TGCCCTATTTTAGGCTGCACAGGTGGGAAAATTTGTACCCTATCAGAGAA
GGAAGGGGGGGGGGGGTTTTTGTTGCAGGCCTATAAGCCCAAAACAGTAT
AACTACACCATTGATTGAAATTAGTTTTGGTATTGATATCAGGAAGTATA
ATAAATGTAAATAAATCGTTGTACATCCTGTAAAAGTGGGCTTTTTTGCG
CAATTAATATTTTGTGCTTGGCCAATTTTGTTTTCCACTTGTTTTTAAAT
TCATGATTCTAAGCAGCTCTACACTGACCTATAGTCCTATACACAAAAGG
AATCTATTT
>CL119.Contig1_6    size  302    gap  0  0%
GGTTCCAAAATCCTGGCTATGCCACTGCTGGTCAAGTCTGAGCTGCTATA
CTACAGTTGATATCTATGCAAAAACTCAAATACCATAGATATTTATACCT
GCATGCCTGTCTGTAGCGAACGATAAATGTAGCCATGTTCAGATTATTTA
CTACCAGGTGATGTTCTGGAGGGTCCAAACAAACTACCCAAAGTGTTTAA
TATTGCAAATGATGTCATAAATGCTTACCATACCCAGGTTATTCTTATGG
AGTTCTCATAGAGTTATACAATAAGAAATACCAAATAAGTAGGGATTTTG
TG
>CL120.Contig1_6    size  267    gap  0  0%
GAGCTTCATATCATGCATCAAAGTAACTCTTGATTGCTTTATCTAACTCA
TATTACCTTGGTTTTAATCTAAAGATAAATCAAACAATAATATTTTATGC
TTGTTATATGTATGTTGCAGATCAACATAATTATATTTCTTAACAGCTTG
GGTATTAGAGGCTGTTCCGTTTGAGATACATACACCCTGTAGACATGCAC
CTTAATCACCAACACGGGGTGTAGATATCAAATACATACACCCCGTAGAC
ATGCACCTTAATCTCCA
>CL123.Contig1_6    size  215    gap  0  0%
TTTAAATGTTAGTTTTCACTGATATTCACAGGTGTTATTCTATTCAGCAA
AGCTTCACACAGCTGGGACATATAAATAAAACGTAAGATGAATCCAATGA
TACACATTCACATGAGCTCACACACACAAGACGTGTTAGCCATCATTCGA
TTGGTGAACTCAAAATAAAACCGGAGATCTCCGGGTTTATCATAAAAACT
TAAATTTTACTGTAA
>CL124.Contig1_6    size  1242    gap  0  0%
GATTTAGGATTGCGGGGTGTGAGTACTACGGTTGGATCGGTTGATACCGC
TGGTTTATTAGATGATCCCACTAATTTGAGAGTACCTGAACAAAGTGTGT
CTGAAAACGTTGTACACTGCTGCAACACTGTACTTCCTTCAGGACACAAA
GTACACGGTTTACAGAAATCAGTAGCACTTGTCCCATCTGAAAAGGTCCC
GTTTGCACACTGGCTACATTTTGAATCCATATTTGTAGAACACGCCACCA
CAACCCCATAACCCGGGGGACACATATTACACTGACTACACGTCCCATCG
GCATCACGGAAGTAGTCTCTTCTACATTCGCAAATAGTGTCTTGCGAACT
ATTACATAATTGTGTGAGGCGTTCATTTCTTTGGCAGCGACTACAAAGTT
TGCATCCCGATGTGTGACTCCATTCAGGGGAATAAGAAATATCGGGATAA
CACTGTTCACAGACTGTGTTGTTATCTCCACATGACGTGATGACTCCGTG
ACCAGGCGGGCATTGCTTGCAACAAGCTCCTTTAGATGTGAATTCACCGC
TGGGGCATTGTGGGATCGATGAGGAGTACACCAGGGTATATAAAATAGCA
AAATGAACGATGTATATCCATCTTAGAGATAGTTGTAGACAACAATTTTG
TGAAATCTTCATGTTGGTCATCATCACTGAGTTGGCAACACAAAATAGAG
AGCAAACCACACCATGCACCAAACAACCCTTTTAGAAGTTGGAATTGTCA
GCTATGGTATATAGCTGTGATTGTGCGTGACTGTTTCCAACTTTGAAGGC
AATTTAGTGCTAAATTGATATTTGCTACGGGCTTGTAGTAAAATGGTTGT
AATTGAACTTGAAGGTTGAACTTCTCTGTCTCTCTCTCCACCACTGATGG
TAGTACATGTATATATCCAATGTATGAACGTATCACCTGGCAAGTTTAGC
AGATTCCAGTAAATTGGAGGTAGTAATGTTTCCGCACTCAGATAGATGTG
AATTGCACAATAAAACTAAGTGTTTGCAAACGGTGCCCAATTGCGGCTAG
TATCTTGGTAAATAGTCATAAAGCACGTCATAAATGGTATAAAAATGCGG
CAGTGGTTGGCCAGTTAAAATGCATGAATAGCCTCGACTGATTCAATACT
ATTCACATTATAGTTTATGTAGCATTGCACGCTATTCTGATCACAGACTA
GCCGACCCAACTCAGAGCTAGCGACTCACCATTTCATTCCAG
>CL124.Contig2_6    size  624    gap  0  0%
TGTAGACAACAATTTTGTGAAATCTTCATGTTGGTCATCATCACTGAGTT
GGCAACACAAAATAGAGAGCAACAGTATTATGGCTATACCACACCATGTA
CCAAACAACCCTTTTAGAAGTTGGAATTGTCAGCTATGGTATATAGCTGT
GATTGTGCGTGACTGTTTCCAACTTTGAAGGCAATTTAGTGCTAAATTGA
TATTTGCTACGGGCTTGTAGTAAAATGGTTGTAATTGAACTTGAAGGTTG
AACTTCTCTGTCTCTCTCTCCACCACTGATGGTAGTACATGTATATATCC
AATGTATGAACGTATCACCTGGCAAGTTTAGCAGATTCCAGTAAATTGGA
GGTAGTAATGTTTCCGCACTCAGATAGATGTGAATTGCACAATAAAACTA
AGTGTTTGCAAACGGTGCCCAATTGCGGCTAGTATCTTGGTAAATAGTCA
TAAAGCACGTCATAAATGGTATAAAAATGCGGCAGTGGTTGGCCAGTTAA
AATGCATGAATAGCCTCGACTGATTCAATACTATTCACATTATAGTTTAT
GTAGCATTGCACGCTATTCTGATCACAGACTAGCCGACCCAACTCAGAGC
TAGCGACTCACCATTTCATTCCAG
>CL125.Contig1_6    size  388    gap  0  0%
CTGGATAGCTTTGTACAGATTCGCTTGCATTTCAGCCCAATGGCTTTTCA
GAAAACCCAATATGATGCTGCCCATATAGGATGAAAATTCCAATATCAAT
CAGTTTCTTGATTTTAATCAGTTTCTTGATTCGGTGACTTGTTGATGGTT
GGAATTTTAAATCTTACATGGTGAGATTTCTTCCTTACAGGTAACTTGTT
ATTATTTTCCATAGTTTCATGTGTTTAGAAAATTTCCTATCCAACAATAA
AAGCTGATATTATGATCGATGAAGTTTTCATTAATCACTTCATCTTATGT
TCATTTAATGGTAAAATGCTAATTTATAAAACTCCCATCATATTGCTATA
AAGTTTGCAGGAACAATGTACTGCAATGAATTTTAAAT
>CL125.Contig2_6    size  311    gap  0  0%
TGGTGCTGCCTATATAGGATGAAAATTCCAATATAAATCAGTTTCTCGAT
TTAAATCAGTTTTCTTATTTCTGGAATTTTACTTCTTTTTAGGGTGAGAT
GTTTTCATTACAGGTAACTTGTTATCATTTTCCATAGTTTCATGTGTTTA
GAAAATTTCCTATCCAACAATAAAAGCTGATATTATGATCGATGAAGTTT
TCATTAATCACTTCATCTTATGTTCATTTAATGGTAAAATGCTAATTTAT
AAAACTCCCATCATATTGCTATAAAGTTTGCAGGAACAATGTACTGCAAT
GAATTTTAAAT
>CL126.Contig1_6    size  466    gap  0  0%
ATTTGAGCTTTCACCCGATACCAACATCTGCATTTTGAGGGGTAAAGTGA
GGGATGAGACTGTCAATCTGTTCATGCACCTTCAAGTGTCATCAGTGATC
CTATCGACTACAAAACCTGTTCTCGTCATATTGGTCTAGGTTGGGAAGGT
CACCATTATATATTGTTATTATAAATTTGTTAGTTGCACCATTACCAACT
GATAAGTTTGGTGCTTTTATAGTTACCGGTACCTGTTTTAACAATTTCTC
ATCTGACTTAGGATACCATGACCTCATCCTGACCTTTGACACGACCTCCG
GAATTCACCTGTTTGGTAAATCCTATAATCCTTTGCGTTTGGATCCTTAC
ATATGGCACGCCAATGCACGCGGCGCATTGTTAGTGAACATAGTTACTGC
ACATTTCGTTGCTGTGAAGTTGATGCAGTTCAATGTACGCATCAGTTCAA
TGTGTCCCCCATTGGC
>CL126.Contig2_6    size  450    gap  0  0%
ATTTGAGCTTTCACCCGATACCAACATCTGCATTTTGAGGGGTAAAGTGA
GGGATGAGACTGTCAATCTGTTCATGCACCTTCAAGTGTCATCAGTGATC
CTATCGACTACAAAACCTGTTCTCGTCATATTGGTCTAGGTTGGGAAGGT
CACCATTATATATTGTTATTATAAATTTGTTAGTTGCACCATTACCAACT
GATAAGTTTGGTGCTTTTATAGTTACCGGTACCTGTTTTAACAATTTCTC
ATCTGACCTAGGATGACCTTTGATGTGAACTCTGGAATTCACCTGTTCGG
TAAATCCTATAAGCCTTTGCGTTTGGATCCTTACATATGGCACGCCAATG
CACGCGGCGCATTGTTAGTGAACATAGTTACTGCACATTTCGTTGCTGTG
AAGTTGATGCAGTTCAATGTACGCATCAGTTCAATGTGTCCCCCATTGGC
>CL127.Contig1_6    size  572    gap  0  0%
CAATAATATTGGTTTCAGGTTATTCCACAATGATGGAGCTGTGTAAAAGA
ATGGGGAGCAGTGTGGCACACTGGTTAACGTAAACTGAAATTCAGAATTT
ACTTTGCTTTGACATATAGTTACTTAAGTTAAGATCAAGCCGTCTATTTG
GATCTTACGGAACAAAGCAAGAGTTTGATGACATCCTATAAATAAAAGTC
CTTTCGTGGGGAGGGGCAAAAAGTGATTTCGTTTGTAGAAAATTGTTTAA
AATATCAGTCAAGTTGATATTTTGAGGTTAGAGTTTTCAATATTTCACAC
AAGTGTTACAGGGAGAGGGCAGCCTCCTAATGAAAGCACTTTTGTTTATG
AGACATTATCAAACTTTTGGGTTGTTCCCTCATGAAGTTAAACATGTGCT
GCTTTTTTGACAAATGAGCATAACACTGAAAACAGCCAGTAACATGTGCG
TCATCCGTCTTACCAAAATCTTGTCTGAGACTTACCAAGACCAATGAGAT
AGATCCGGAGAGTACCAACTCCACCCTTATTGTGTATAGCTCATGCACGG
CAAAATAGTGTACTTCCAGATT
>CL129.Contig1_6    size  804    gap  0  0%
AAATTTTGAGCGGACGCGAGGGGGAACACACATTTTTTTGTCAATATTTT
TTCCAAAATGCCCATTCCCCCTACTGTAAATAACGATCAGTCCCTTATTT
CACATTGAGATCATCTGGTAGCGAAGTCACTCTCAAGTCAGTGTGAAATT
ATGGGACTTGATCCTTACCAAAGAACTTGAAATGGTAACCAACTTGCCCA
TATATGAAGAGCTTAGTTTCAAAACCCCTTACATCCACTAATCCTACCCA
AGCATCCTGCCAAAAACTGCTTTTGTTGCAAACCCCCATATATTAGTGAT
TTTTTTGACGATTTTTTGATGTGTTCTCAAAAATGGGCAAGTTGATGTAA
GGGGTTTTGAAACAAAGATCTTCAATTGATGAAACTAGTTAAAAAACTTC
CCAAGATGGAAGAAATTTGAGGTCGACTAGATCTCTCCGTTTATAACATA
GTCTACCAGGAAACTTCTGCACTGCTCTTGCTGAGGTACACACAGGGCAT
CAGGGTCATGCCAAGGTGAAGTTAGTGAATGAGGTACCAATGTTTCATGC
TGCTAGTCAATCAACCAATCATAAACGCACTACATGTATTACGCAGTGCA
TGTGTTAAGAGTGGCAAAAAAGTGCAGAAGTTCCCTGATCTGGATAGTCT
TGGATATCATCGTTTCTTGAACTATACACACGAAGAATATAAACTGTAAA
TGGTGTATGCTAAAATATACTATTTATAAAAGGTCAAACCTCTTATAACA
TCATCCAGTTATTAATGTCAGTTTGTACTTCAGCTGCTCTACCATGTATT
CCTG
>CL129.Contig2_6    size  372    gap  0  0%
CCCCCCCCCCCCGGGGCTCATCCTACCCAGGAATCCCGCCAAAAGCTGCT
TTTGTTGCAGACCCCCTTGTATCAGTGATTTTTTTGATGATTTATTGATG
TTTTCTCAAAATTTCTGAAGTGGATGTAACGGGTTTTTGAAACTAAGCTC
TTCATTTATTTGTCCAATCCATCTCAACTATATAGGCAATCTAAATTGTT
CTCACCATTTACATCCCAAGGTATATTAGTATATCCACCTTGCACTTCTC
GATATATATCCAGTTAAAGACAGAATATCAAAATTATTCCTCATTATGAT
ACATTTTGTATCACAGACTCTCACATGTGTATTCAAAATTGATGCTTAAA
TTTGACCTGAACCAATTGACCT
>CL130.Contig1_6    size  400    gap  0  0%
AAATCCAGTGAAGTAAACTTGTCTTTCTGATATGATTGTTTCAAAAATCT
AATTTGGTTTGTGCATCTTCATATGTCTTGAGGTTCTTGAGTGAGGTGCC
TCGTATCATATTCAATATATTTTCATAATTTGACCTCATCTCAAGAACAC
CTTGACCAAGTAATGTGTGATACACTCATGTTTTCAAAATGATATTGTGA
GTTCTGAGAAAAACTCACTGGATAAGAACCTGGGGGCAGATTCACATATA
TTTTTCTTAAAGGGCATGCTACATCTGTGTATCAAAGTCCCTGTATAGTG
TGACCAAGTTGTTGTATGGAACCATACTGTATACCTGCTACCAAGGCCAA
GCAGCAGATGCGAAGACATCCTGTGGCCAATTTCCCAAGCAATTGCTTCG
>CL130.Contig2_6    size  201    gap  0  0%
AAATCCAGTGAAGTAAACTTGTCTTTCTGATATGATTGTTTCAAAAATCT
AATTTGGTTTGTGCATCTTCATATGTCTTGAGGTTCTTGAGTGAGGTGCC
TCGTATCATATTCAATATATTTTCATAATTTGACCTCATCTCAAGAACAC
CTTGACCAAGTAATGTGTGAAAGTAAATGCACTCATATTTTCAAAACGAT
G
>CL131.Contig1_6    size  500    gap  0  0%
GCATCGGAAGTATATATTGATCAATAATTTTATTGCATGTTTACAAATTC
TCTTATCAAACATAGTCTCATGCACACAAATTACAGACCCAAAATATGGA
AAGAACACTAACAATAAATGTTTTGTGAATGAACTCGAAATAATTGACAC
AAATGACAAATTGATTTGAAAAACATCTTCAATCCAGGCTACTGGCCACA
GAGGCCAGGGGATCACTTTCAAATCCACAAAATTGCACTTTTCTTAGCAT
TAATGTTTAAATGTGCCTTACAATGTCCCAAAAAGGTTAATTTGGAGTGG
TAATATTGTGGATGTCAATGCACCCTCGCAAAACAATCCTGGTCACCAGC
CTGCTTAAACATGGACACATGACTGCCTGCAATTAAGTTTTTCCAAACAT
GCTCTTAGGGATGGATTCAGGGGATGGATTGTGACAATATGTAATGATCA
ATCGGGTATTTCACCCCTTATTTGCTTCTTTTTATGACAAATAAAAGGAC
>CL131.Contig2_6    size  493    gap  0  0%
TACAGTGGCCAGGGGATCCCTTTCAAATCTACAAAATTGCACTTTTCTTA
AATGTGCCTTACAATGTCCCGAAAGGTTAATTTGGAGGGGTAATATTGTG
GATGTCAATGCACCCTCGCAAAACAATCCTGGTCACCAGCCTGCTTAAAC
ATGCAAACATAACTGCTTGCAATTAATTCTTTTCAAACATGCTCTTAGGG
ATAGATTCCGGGGATGGGATTTCAGGGATGGATTGTGACAATATGTACAT
GTACTGATGGATCAGGTAATTTGCCCCTTATTTGCTTCTTTTTATGACAA
ATAAAAGGACATACATGTATTAAAGTGTGTATCAAAATAACACTCCCACA
GAAACATCCTATGAAATGACAGCTAAATCAAAGCAGTATCTGGATTAATT
ATTTTGCAGATCAACTCTTTCTGTTTTATATTCACATTTTAATTGTAAGA
AATGCTGAATCACTGGAAAGTTAATTGATCACATCGTAGTTAT
>CL131.Contig3_6    size  290    gap  0  0%
TACAGTGGCCAGGGGATCCCTTTCAAATCTACAAAATTGCACTTTTCTTA
AATGTGCCTTACAATGTCCCGAAAGGTTAATTTGGAGGGGTAATATTGTG
GATGTCAATGCACCCTCGCAAAACAATCCTGGTCACCAGCCTGCTTAAAC
ATGGACACATGACTGCCTGCAATTAAGTTTTTCCAAACATGCTCTTAGGG
ATGGATTCAGGGGATGGATTGTGACAATATGTAATGATCAATCGGGTATT
TCACCCCTTATTTGCTTCTTTTTATGACAAATAAAAGGAC
>CL132.Contig1_6    size  289    gap  0  0%
GGGTTTTCTTTCCAAATCTTTTTGGGGATATACTAAATATAACTATAACT
ATTTAGAATTACTGTTAACGGATTCAAAAATTGTATTGTAATTGTCTGAC
AAGAGCCTGTACAGGGTGGGCCATTAAAAAGTTCACACTTTTTTGATGGC
TTATTTCTCAAAAGTGCAAACACATATTGAAACAAGTTGAACACACTTGC
AAACCTCCATGTCTGGACCGTCACTGCTGAAAAGGGCACCAACATCCATG
GTCCAATCACAAAATGGCTACCATTTAAAGCAGAGAAGT
>CL133.Contig1_6    size  257    gap  0  0%
ACCCCATTTAAAATTCACACTCCTGTCTGGAATCTTCCATAAGGGGTGTG
TATATATTTCAACTCCAATGAGCTATTCCATTTAAAAACACACACTCAAA
TATCCTACACAGGGGGAGTATGAAGTTTCAAATGGAATGAACACATTGGC
AGCTCCATTTGAAACACACCCTCCCTCAGTGGAAGATTCAAGTTGAATCT
TCCTCAGAGGGAGTATGAAATCCAAATGGAGCCTCCTAATGTGTTCATTC
CATTTGA
>CL133.Contig2_6    size  214    gap  0  0%
GGGGGGGGGAGGGGAGTATGAATTTCATAAACACATTAGGCTGCGACATT
TGAATGTCATACACCCTCTGCAAAAGATTCAAACTGAATCTTCCTCAGAG
GGAGAATGAGTTTTTTAATGGAGCTGCTAATTGTTAATTCCCTTTGAAAT
TCATACTCCCACTGTGAAAGATAATTCCAAAATCTTTCAAAGGGGTAGTG
TGGATATTAAATGG
>CL133.Contig3_6    size  217    gap  0  0%
GCGGAAGACCCCGGAAACATCCACCACAGGGGGAGTATGAAACTCAAATG
GAATGAACACATTAACAGCTCCATTTGAAACTCACTCACCCTCAGAGGAA
GATTCTGGTTGAATCTTTCTGAGAAGGTGTATGAAATTAAAATGGAGCAG
CCTAAAGTTTTCATTCCATCTGAAATTTATACTCTCTCTGTGACAGATAT
TTCCAAAATCATCCACA
>CL133.Contig4_6    size  903    gap  0  0%
GAAGATTTTGGAAATATCTTCCTAAATTTCAAATGGAATGAATAGGCAGC
TCTATTTGAATTGCATACACCCTCTGAAAAGAATTCTACCTGAATCTTTC
ACTGAGGGTAGGTAAGTTACAAATGGAGCTACTAATGTGTTCATTCGATT
TGAAATTCATACTCCCCCTGGAGAAGATATTTCCAAAATATTTTACAGGG
GGAGTGTGGAATTTAAATATGTTGGGTGGCACGGGGAGAGGTCGCTATCA
ACACCACTGTGGCTTCAACCCTGTCTTCTACATTGTTGTATGGTTATCTT
TCTTCTATTACATTTGTACAAAATATACTCTTTTTGATTTAAAAAAATGT
TAATTTCATCTAAAAAAATTCTGTGGCTTAAAACCCAACACCTTTCTACA
TCAAACCATTGCTATTTAATTTTCTCTTTCAAATTATATTTTACAGGAGT
TAGTGGATACAATATATAATCATGACAAATTTTTTCTATATACAAAGCAG
ATAATTTTTTCTCTTTATCTTTTTCAATTTACTAAGTCTTAGGTTTAGAT
ATAAAAAGTACTGAATGTTAAATTATCACTTAAACTCCTTTCTTCTCCTC
TCTTGGTATGCATTTACACAGAGTGATAATACACTTAAGATACTGGTAAG
ACAGTGCAGACCACACTTCACATTTATAGAAACTTTCATATATTTGAAGA
CAAGTAAGATGATAGAGTCACCATTTAATGTAATTAAGGTACCACTAGAC
ACAAACATCTGAAAACGGGCAAAAGTTAGATGAACACTTTTGGTACACAT
CCTTCTATCCAAATTATTATTGCGTTCATTTCAATTGTGCACTACATGTG
ATGCATGGCTAAAGACCACTTGATATCATTGTTTATCAACGAAGGCAAGG
GAC
>CL134.Contig1_6    size  236    gap  0  0%
CTGACAAATAATGTGCTATGTTTTTAATTGACCTGTTTGAAGGGGAAAAT
CTTTTGACTGTTGAAATTCCTTATTTGTCATTCAAATTAGTGCACATATA
TATAGTCCATAATCCTTCCTCGAGGCAGTAGATTCAAATCAAATTTTGTG
ATCCTCTCACAAAATGTTCATTTTTGCAGGAATCTATTACAATAGTTGCA
TTCCTTGCTTCATTTCTGAAAATGTATACTTTCATA
>CL134.Contig2_6    size  289    gap  0  0%
AAACAATTTTTTTAGGCCTTATTAAACTTTTAGAGAAAGTATTATAATTT
TTGGCTACTTTTCTATTCAAAATAGACCCACCCCAATTAACAGTAGAGCA
ATCAATGTACTCAGCGACTCGATATGATTCATAACTACGTACTCGGGTAC
GTCCTCGCTGACGAGTACACACTATAGTCCGTATGCCTTCCTCGAGGAGT
AAAGTTAAATCAAATTTTGTAATTTTGTCAAAAACTGCTCATTATTGCAG
TAATCTGTTATGCTAGTTGGATTCTTTGCATCATTTCCT
>CL135.Contig1_6    size  300    gap  0  0%
ATTAAAAATAAAATACAGTAAGCCACAAAATTAAGGTACCAGTTGTATTT
ACCCCTGTATATCATTAACAATGACAAATGTGTCATAATTGGAACTAGTA
GCCAATAGACACATCTTTTAGCTCGAACTTAAGACCTCATTCGTTGAATT
TGTTCAAGAAATAAAGACAAGACGATCCAAAAACCCATGCTAGATGTCAA
TCTTTAAGTTACAGTTTACTCCATTGCATGCCCTATTGATATGTACACAA
GCGTTTGCGAACAAGAGAACAAGCGCCGTGCTGCCATTGGTTACCACGCA
>CL135.Contig2_6    size  260    gap  0  0%
TGCACTTTTATGTTCTAATCAATGAAAGTATGGTGCTAGTTTTAATGTGC
TAATCAGAAAGCATGGTGCTAGTTCTCTTGTTCGAGAACGCTTTGTGTAC
AGATCAATAGGGCATGTAAAGGAGCAAACTGCCACTTTTGAATTTACACT
TCCTTGGGTTTTTAGATCATTGTGTCTTTATGTCTTGAACAATTTTAACG
AATGAGGTCCCAAATCAAAGCTAAATGATGCAGCTATGCAGCTATTTGCT
GCTGGTTCCA
>CL135.Contig3_6    size  225    gap  0  0%
TCAATGGAAGCACGGCGCTAGTTCGCTTGTTCGCGAATGCGTTGTGTACA
AATCAATAGGGCATCATATGGAGCAAACTGCAACTTTCAAATTGGCACCT
TACTTGAGTTTTTGGATCGTGGTGTGTTTATTTCTTGAACAATTTCAACA
AGCGAGGTCTCAAATTCGAGCTAAAAGATGTGGCTGGTTCCAACTATGAC
ATATCCGTCTCCGTTTAGGACATTC
>CL135.Contig4_6    size  230    gap  0  0%
TAACGTGCTAATCAATGGAAGCACCGCGCTATTTCGCTTGATTGCGAACG
AACGTGTTGTGTACAAATCAATAGGGCATCATATGGAGCAAACTGCAACT
TTTAAATTGGCATCTTCCTTGGGTTTTTGGATCGTCATATCTTTATTTCT
TGAACAATTTCAACGAATGAGGTCTTAAATTCGAGCTAAAATATGCAGCT
AATGGTGGCTGGTTCCAATTATGATATATC
>CL135.Contig5_6    size  202    gap  0  0%
GGCGCTGGTTCTCTTGTTCGTGAAAGTATTGTGTGCAAATCAATAGGGCA
CACAATGTAGCAAACTGCAACTTTTACATTGGCATCTTCCTTGGGTTTTT
GGATCGTCATATCTTTATTTCTTGAAAAATTTCAACAAATGAGGTCTTAA
ACTCGAGCTAAAATATGCAGCTAATGGTGGCTGGTTCCAATTATGATATA
TC
>CL135.Contig6_6    size  1408    gap  0  0%
GTTTTGAGTTATTGAAGCGGGGTAATAATGGGATGTGTATAGTTCAGTGT
TTGGTGCGAGTTTTGCAACCGATACATGTAAAGTGCATACAACCACCTAA
TTAGTGCCCCATGTGCACTTTCAGGTGCTCATTAAAAATTAGCAAATGAA
TGTCAAAATTGGAAAATATACAAACAATAAATATGAAAGTACAGTGTAAC
TGAATTCAACATTATCATAATTTTAAACCGTAAGGATTAGATGATAAGTT
TGTTTAGATATTTGACAGAATTTTGTTGTACATGCCAAGAATAATAAGTA
CAGTAAGCCAAAGAATTAAGGTGCCAGTTATGTTCACCAATACCTGTACC
GGTGTACCCCTTTGATTTAAGACCTCATTGCTGAAATCGGTTTGAGAATT
AAAGAAATGGTGATCTAAAACCTAAGGAAGAAACGAAATCAAAAGTTCCA
AGTTTGTGTCCTAATCAATGAAAGCACGCCTTAAGTATAACATGCTAAGC
ACGCCTTTGTGTACAAATCAATAGGGCTTGCAATGGAGCAAACTGCAACT
TTTAAATTGGCACCTTACTTGGGTTTTTGGATCGTGGTGTGTTTATTTCT
TGAACAAATTCAACGAATGTGGTCTTAAATTTGAGCTAAAAGACGCAGCT
TTTGACTGCTTGTTCCAATTCTGACATACCTGTCTTTGTTAAGGGTATAC
AGGGGGTGGATACAACTGGTACCTTATTTTTTTTTGGCTTATTTTATAAT
ACGTAGATTAATTATGTAAATGGTGTAAAATGTGTATCATGAATAACCCA
AGCATATTAAGTAACATGAATTGGATAACTAAATTGTTCATAAGATATAA
CTTCCGACACATTTCGACGATTTGAACTATTTATAAAATATGAGAAGAGA
AAAAAAAATGCTACCCACCTAAATGCGTATTTCTGATTTAAAAAAAAATC
GCGTTTTTCATAAAATGTTTTCAGAAAAAACTAGCACTATTCAACATGCT
ATACCTAAGTTTTCCTAGGTTACTCGTCAATAACCAATGTTTTGGTTGGT
TTGCATGCGTCACAACGTGTTTTTATGATGGATGCATGAATGACGGTTGC
TTTAATGCTCATGGAACGGGGCATTACCCATCCCATTGTTTAACAAAATG
AGCCAATGATTGTTCCTTTCCGCCATTGTTTTGCATTTCCGGTCAACTGC
CCTCACACGCATACACATTAGAACTTTGGACCACTTGGCCATTCATAATA
AAATAACGTTACTTGGTGACACTAATGAATCAAATATCTTGTGTATAAAA
TTGCAAAATTATTCCTAGCTTTCATTGGCCAAAAGCGCAATTTGATTAAT
GAAAATATACCCATTTTTTTAAATTTAAATTCATTTAGAACATATTTGAA
TGACCAGC
>CL135.Contig7_6    size  1178    gap  0  0%
TACTGTCCAAACGTTCATACCCCACCCCTTAAGGTTAGGTGAGCTGTTGT
ATGTACAGTGCGTAAAATAATTAAGGTACCAGTTATTATGTTCACCCCTG
TATATCCTAAACAAAATTAAAACTAGCAGCTATGATTTAAGACCTTATTT
GTTTAAATTGGTTGAGAATTAAGGAAATGGTGATCTAAAACCTAAGGAAG
AAACGAAATCAAAAGTTCCAAGTTTGTGTCCTAATCAATGAAAGCACGCC
TTAAGTATAACATGCTAAGCACGCCTTTGTGTACAAATCAATAGGGCTTG
CAATGGAGCAAACTGCAACTTTTAAATTGGCACCTTACTTGGGTTTTTGG
ATCGTGGTGTGTTTATTTCTTGAACAAATTCAACGAATGTGGTCTTAAAT
TTGAGCTAAAAGACGCAGCTTTTGACTGCTTGTTCCAATTCTGACATACC
TGTCTTTGTTAAGGGTATACAGGGGGTGGATACAACTGGTACCTTATTTT
TTTTTGGCTTATTTTATAATACGTAGATTAATTATGTAAATGGTGTAAAA
TGTGTATCATGAATAACCCAAGCATATTAAGTAACATGAATTGGATAACT
AAATTGTTCATAAGATATAACTTCCGACACATTTCGACGATTTGAACTAT
TTATAAAATATGAGAAGAGAAAAAAAAATGCTACCCACCTAAATGCGTAT
TTCTGATTTAAAAAAAAATCGCGTTTTTCATAAAATGTTTTCAGAAAAAA
CTAGCACTATTCAACATGCTATACCTAAGTTTTCCTAGGTTACTCGTCAA
TAACCAATGTTTTGGTTGGTTTGCATGCGTCACAACGTGTTTTTATGATG
GATGCATGAATGACGGTTGCTTTAATGCTCATGGAACGGGGCATTACCCA
TCCCATTGTTTAACAAAATGAGCCAATGATTGTTCCTTTCCGCCATTGTT
TTGCATTTCCGGTCAACTGCCCTCACACGCATACACATTAGAACTTTGGA
CCACTTGGCCATTCATAATAAAATAACGTTACTTGGTGACACTAATGAAT
CAAATATCTTGTGTATAAAATTGCAAAATTATTCCTAGCTTTCATTGGCC
AAAAGCGCAATTTGATTAATGAAAATATACCCATTTTTTTAAATTTAAAT
TCATTTAGAACATATTTGAATGACCAGC
>CL135.Contig8_6    size  422    gap  0  0%
AGTGAGTTTTAGCGGTTCTCAGATCATAGTGTGTTTAAAAGGCCCTATAG
TAGGGCTATTATATATACATGTTCGTGAAGTATACAGCAAGGCAAAGAAT
GAAGGTGCCAGTTATGTTCACCCCTGTATATTCTAAACAAAGACAGATAG
GCTATGTCATAATTATATTGAACCAGCAGCCAATGGCTGCATCTTTTAGC
TCGAATTTAGGACCTCATTCGTTGAAATTGTTCAGGAAATAAAGACACGG
CGATCCCAAAACCCAAGGAAGATACCAATTTAAAAGTTGCAGTTTGCTGC
ATTAAATGCCCTATTGATTTGTACACAAAGTGTTCGTGAACAAGAGAACT
AGCGCTGCGCTTCCATTGATTATCACGTTAAAACTAGGGTCATGCTTACA
TTGATTAGAACACAAAAGTGCA
>CL135.Contig9_6    size  229    gap  0  0%
AACGGTGATCTAAACCCATGAAAGCATGGCGCTAGTTTGACCGTGCTAAT
CAATGGAAGCACGGCGCTAGTTCCCTTGTTCGCGAACGGTTTGTGTACAA
ATCAATAGCGCATGCAATGGAGGAAACTGCAACTTTTAAATTGGCACCTT
CCTTGGGGTTTTGGATCGTCGTGTCTTTGTTTCTTGAACAATTGCAACGA
ATGATGTCTTAAATACGAGCTAAAAGATG
>CL135.Contig10_6    size  469    gap  0  0%
TTATTTTTTCAAATAAAAAAATTAAGTGAAGGATAATTGTACTTAAAATG
AAGCATGTATAAATTTAAAAAAATACAATACTTTAACTGTAAGTATCACA
ACTTAATGATTTTCTCTGTTATATGTTTGAAAAGAAGATTGAATGACTTA
GTTAATCCAGTTGAAATCCATGCACACCATATGGAACCCTTCACCTCCCA
GTGAGAGGGTGTAGATTTCAAATACAGTAAGCCAACAAATTAAGGTACCA
GTTATGTTTACCCCTTGTATATATATATCCTAAACAAAGACAGATATATC
ATAATTGGAACCAGTAGCCAATAGCTGCATCTTTTAGCACGAATTTAAGA
CCTCATTCGTTGACATTGTCCAAGAAATAAAGACACAACGATCTAAAAAC
CCAAGGAAGATGCAAATATAAAAGTTGCAGTTTGCCACATTACACGCCCT
ATTGATTTGTACACAAAGC
>CL135.Contig11_6    size  349    gap  0  0%
GAACTGCCATTCTTCTCTGAAACCGAGTGTAATAGCGCACAGAATGTAAA
CAACCTTACAAAGTTTACTGGGGGCGCATAGCAAAATTGTACAGAGGTAT
ACTACAGTAAGCCAACAAATTAAGGTACCAGTTATGTTTACCCCTTGTAT
ATATATATCCTAAACAAAGACAGATATATCATAATTGGAACCAGTAGCCA
ATAGCTGCATCTTTTAGCACGAATTTAAGACCTCATTCGTTGACATTGTC
CAAGAAATAAAGACACAACGATCTAAAAACCCAAGGAAGATGCAAATATA
AAAGTTGCAGTTTGCCACATTACACGCCCTATTGATTTGTACACAAAGC
>CL135.Contig12_6    size  239    gap  0  0%
CACCCCTTGTATATCCTAAACAAACGCAGATGTGTCATAATTTGAACCAA
TAGCCGATACCTGCATCTTTTGGCTCAAATATAAGACCTCATTCGTTGAC
ATTGTTCAAGAAATAATTACACAGGGATCCAAAAACCAAAGGAAGATGCA
AATTTTAAAGTTGCAGTTTGCCACATTGCACGCCCTATTGATTCGTACAC
AAAGCGTTCGCGAATAAGAGAACTAGCGCCGTGCTTTCA
>CL135.Contig13_6    size  317    gap  0  0%
AAAGCACGGCGCTACACGCTTTGTTTACTAACAAATCAATAGGGCATGCA
ATTGAGAGCAAACTGCAAATTTTGAATTTGCATCTTCCATGGGTTTTTGG
ATTTTCGTGTCTTTATTTTTTTCAACGTATGAGGCCTCAAATCCGAGCTA
AAAGGTGTAGTTATTTGCTGCTCTTCTATTTATTACATAAAAATTTTCTG
TTTATGATAAACAGGGATGAACATCTTACCTTGATTCTGTTGCGCACTAT
ATTCACAACCCTTCAAAATATCGCCTGATCGGTTAAAGATGCCATTCTTG
ATTGGAAACCATAATTT
>CL135.Contig14_6    size  359    gap  0  0%
GAATTAAAGAAACGGTGATCTGAACCCTAATGAATAAACAAAATCAAAAG
TTGCACTTTGTGTTTGTGTCTAATCAATGAATGCACAACGCTAGTTTTAA
AATGTTAATCAATGGAAGCACTGTGCTAGTTCTCTTGTTGGAGAACGCTA
TGCGGACAAAATCAATAGGGCATGCAATGGAGTAGACTGCAACTTTTAAA
TTATCATCTTCTTTAGGTTTTTGGATCGTTGTGTATTTATTTCTTGAACA
ATTTCAAGGAATGAGGACGTAAATTTGAGCTAAAAGATTAATCTATTGGC
TGTTGGTTCCAATTATTACACATCTGCCTTTGTTCAGGATATACAGGGGG
TGAACGCAA
>CL136.Contig1_6    size  387    gap  0  0%
ATTTTTAAGCATGTTATGACATCAGTTCATCGTCATAATTGTTTCTTATA
TTGTTGTTTTCATCATTTGAACTGATGATTAGTCTTGTTTATGCAATTTC
ACCTGCAGAGCTAATATGTTGGTGTGAATCTACAAATTGAATCTTACTTT
AGTTAAATATTTTGAGTGAAGCCAGTGTTATTCATGTCAACTTAATTTAT
GTACCCAGTAGCTATAATAAGCAAGAAATAAATGATCACTATAAAACCAT
TCCTGTATATTTTGACAAGGGCTATACACCAATCAAGTGCAGCAACAATA
AAGGCAAGAAAAATGTTTTGCACTGTAGAAAGTGCATTGACATCACTTTC
ATCTTACAGCACAATACAAAAGGATGGATTTAGATAT
>CL138.Contig1_6    size  2126    gap  0  0%
CACGATTCGGTGTTTGAGACCACTCCTCTCGGCTTCTGAAAAGTGGGCGA
AGAAGTTTAGAAGTTGGAACTTCTGTTTTGTCAATTTTGTACTAAGTCTT
CCACAACATGGCTGATCTCTCTGCCTTGATCTCGCAGCTGAACAATGTCA
GTATCGATTTGTCCAAAGCTGTAGAAAGCGTTAAGCTTAGTGATGTGACC
AAAGATTTCACGGAGACGTTAGAGGGCGTCATTACCAAATTACAAGGCGT
ATCTAGGGATACTGGTGGAGGTGGAGCAGTATTTGTCCAAGCTTTTGATG
AAGTTATAAATGGATCACTAGCAGAGTTTGTGAGACTTAGTGGAGAGATT
GGTGGCAATGTCAAAGCACAGTGTGATGCAGTACAAGAAGCCTTCAAAGC
ACAGAAAGTCTTTTTGGGAGCAGTAGCGGAGTTCAAGGTGCCCTCACCGA
CTGTGTTACAAAGCCTACTGAAGCCTACATCAGACCAGATTTCTGCGGTG
CAGGAGGTGAGAGACAAGAATCGCGGTGACAAGGAACATTTTAACCATCT
GACAGCAATTAGTGAAGGTATCCCTGCTCTAGGATGGGTTACTGTGTCAC
CCAAGCCTGGACCCTATATCAAAGAGATGTCGAATACTGTACAGTTTTAC
ACTAATCGTGTCCTCAAAGAATTCAAAGAGAAAGATAAGAAACATGTTGA
TTGGTCAAGGGCTTTCTTGAAACTCTTGAGTGATTTGGAGGCATATGTGA
TGCAGCATCACACAACTGGTGTACAGTGGAATAGTAAGGGCAAGGATGCT
GTAGCTGCAGCGGCAGCTCCACCCCCAGCACCAGCAGGAGGTGCACCACC
ACCCCCACCACCAGGCCCTCCACCCCCACCCGTAGAACCAGCAGCTGGTG
GTGGTGATGATGACAAAAACAGAATGGCTCAGGCGGCGTTGTTTAGCGAG
ATCAATAGGGGCGAGGGCGTCACTTCTCATCTAAAGAAAGTCACACCAGA
TATGCAGACCCACAAGAACCCAACACTTCGTGCAGCTGGAGCTGTTGGTG
CCAGCGCACCTAAGACGCTGTCTGGACCCAAGCCGTACAAGGCACCAACT
ACAACATCCAAAGTCTCCGCACCTGCTGCCAAGAAGGTTGCACCAAAGAA
AACACCTAAGACAGAACTGGAAGGCAAGAAGTGGGCTGTGGAATTCCATG
AAGGTAATCGTGACCTAGTAGTTGAAGGCAATATGAAGCAGACGGTATAC
ATCTATCAGTGCAAGGAATGTACCATTCAAGTCAAAGGGAAGGTTAACTC
TATCACACTGGATAACTGCAAGAAGACAGCAGTAGTATTTGAAGATGTAT
TAGGCACTGTTGACTTCATCAATTGCCAGAGTGTGCAAGCCCAGGTGACT
GGTAAGGTGCCAATAGTAAGCATTGACAAGACTGATGGTTTCCAGATGTA
CTTCAGCAAGGATTCCTTGGAATGCCAGGTGGTCTCTGCCAAGTCGTCTG
AGATGAACATTTCGATACCTAATGCTGATGGAGAATATTCCGAGTACCCA
GTACCAGAGCAATATAAGACAATATGGGACGGCAAGAAACTAGTGACAGA
ATGTACAGAGAGTGTCTAATTATGGAAATAATTTTGATAATAAATTTGCC
CAGGATGATTTGTGGTATTTTGGTGGGTAACACAGGCTTTTATAAACTCA
GCTTGAGTAGAGTAAAGAACTTATTTGCTGTCGTAGTGTGGCGGCAAAAT
TGATTGTTGCCAATTAGGTCAACTGGTTCACACTATCTGTGTTCGGAACC
ACAATCAAAATGATCACAACACAAAGTCAATTTTCAAGGTTTTTGCAGTA
AGCCTGTATTACCCCACAAATATATCGAGAATCTATGCCTCACGAATATG
TAAATATAATAATGTTTAACACCAAGTGTAGCTAAGAAATTTTCTGCACA
ACAAAACAAAACATTTTAGTCAAAAACAACCATTATCTTATAGAACATTT
ATAAGGAATATTATTATATCCCAAGAAAAGTATGTATGTGAGATTTTAAG
TTATGAATTATGAGAAATGATAAGAATTTTAATTTTTATTATATTTTGCT
CTTAAATAATGACATTTCAAAGATTT
>CL139.Contig1_6    size  430    gap  0  0%
TTTGGAATTCCAAAATCTTCTACATATTTTCCACTCTTTATTGATGAAAT
GGTTAGATCTGGAAGAAGTTAAACTGTTGAATTTGGTTTGAATTCCAAAA
TATTCCACAGTGGGGGTGTGGTTTTTAAATGGAACTGCCCAATTTGGTAA
AGGTGACCAGCAAACTATACCGCTGCCTTTTTTTGACACATAAAAGTCAA
AATTTGTATTGTTGTCAAATGGTATTGTTGAGAAATATGTAGTTTACAGG
AACGATAACTTACTAGTATTATTTTATACAGAAATGTTAAGTATTATTGT
GCACACTGTACTATAATGTCAATAGTACTAAGATGTCAAGGGCCAGTTTG
GGATATTTAACCCCATGGTGGCCTCTATGAACTCTTCTGATTGGTTGCAA
AGAGGGGAATATCATGTATTGAGCCAATCG
>CL142.Contig1_6    size  307    gap  0  0%
AGGGGATGTGTAGATTTAGCTTGACGTCGCACGCATATACGTGAGGGTTA
ATAATAATAATTTATAAAGGACCTTGTAAAAGATTATATAAATACTATGA
CGGTTCTCAGTTTGACTTGAAGATCTCTTTTTGACTGTGTTGGTCTCCAA
ATATGGGCATGATAAACAAATAGAATTATAGTTTATATATCGAAATTATT
GATGAAATATCACCTTTTTTTGTCCTTAAAAATGCCATTACTATTTTATA
TCAAAATTTGTTCAGGATTTATAACAATAATAACAATTCTACATTATAAT
GATGAAT
>CL142.Contig2_6    size  301    gap  0  0%
TTCCATAAGGGGTGTGTGGATTTTGCTTGACGTTGCACGCATATATACGT
GAGGGTTATCATTTATAAAGGACCTTGCAAAAGATTATATAAATACTAAG
ACAGTTCTCTGTTTGTTATGACTGTGGTGGTCTCCAAATATGGGCAATGG
GCATGATAAACAAATAGAATTATAGTTTATATATCGAAATTATTGATGAA
ATATCACCTTTTTTTGTCCTTAAAAATGCCATTACTATTTTATATCAAAA
TTTGTTCAGGATTTATAACAATAATAACAATTCTACATTATAATGATGAA
T
>CL143.Contig1_6    size  235    gap  0  0%
AATTGATTAAAACATTTTGTCTTGAGTGTAGATAGCATTGAAATCAAGCA
TATCTTTTCTGATGACTTTTATACTTACTTAATTTTCTTCTAAAAACCAG
TTCTTGACGTTCAGGTTGTTGGAATTCAGTTGCCACCTTGATATCAATTA
TGTAATTCTGCAGAAGAAATTGATAATTTACCGCGAGTAGAGTCATTCAT
AAAGAACAAGTCAGCTGGCTGATGTGTATTATTAT
>CL143.Contig2_6    size  206    gap  0  0%
AATTGATTAAAACATTTTGTCTTGAGTGTAGATAGCATTGAAATCAAGCA
TATTTTTCTTCTAAAAACCAGTTCTTGACGTTCAGGTTGTTGGAATTCAG
TTGCCACCTTGATATCAATTATGTAATTCTGCAGAAGAAATTGATAATTT
ACCGCGAGTAGAGTCATTCATAAAGAACAAGTCAGCTGGCTGATGTGTAT
TATTAT
>CL144.Contig1_6    size  516    gap  0  0%
GGGGAGGCATGGAGATCAAAGTAAATTTCAGGGATGTCAAAATCATAAAA
TTGCCACGAAATGGTATTTTTTGTTTGTTTTATATTAGGCATGTTAGGGG
AATAAGATTTCTGACTGGTGTGCAATTGCTCATCCCATCCCCGCTCCCCC
AGTGGCGCTGCCATTGTTAGCAAGGGGGCAAAATGACTTTTACCTATATC
AAATACAAGCGTCTTGTGTGATGTTATTTTCTTTTTACGCATAGGCCTAT
AGAACTAACCACTATTTCAGTTTAGGGTATAATTGTTCATTCATTTGAAA
ACTATAGTTGCTACGCTTTGGATTTTGTAATCTTCGCAAGCCCAAAGACT
TCATTACATATATGGGCGCATCAAAACTACTTTTTATGTTAAAACACGTT
TCAGAACTAATTGGCAAGAAAAGATAGCGACGTAGACTCGGTCACCTTTG
CAGAGTATATTTTTGTGAGATCTGAGAGCACATAGGACACACCAAGTTGC
ATTGTGAATACGAGGA
>CL145.Contig1_6    size  513    gap  0  0%
GTATTTTGTATTACATGATAATGTAGTTTTACTTTTCCTCTGGTTACACA
GCCATTGTGACTTTTTGTTGTTTTTCACTTAGGGTACACAAGTTGGTATA
GTTGCTTCGTTATGACAGGTATTTGTGTCTCTTTGAAGACGTCCTTTGGT
CATCCAATCTCCTAGTTCAGTAGCAAATAGAGAGCCCAGGAGACTTTAAA
AATGTGTTTCTCTTGGTTCAGATACATATAATTATATTGGAGACATTTGT
ACACACCACTGTAATGTTTATCACATATCGTACTATAAAGCAGGTGACCC
AGTCATAAACATGCGCTAGCTTGCACAGACGAACGGCACTCTCTGCACGT
ACAAGATGTAAACACAAAAGTGGGGTCCTGATTGGCCAATTTTAATTGCT
TTACAATCATAACACCAGACCGGTAATTTGATTGTCTGATTACACATCAC
CCGAGCTTTGTGCTCACAAAGCCTGCCTTTGTCACTTAATAACAGAGCGT
GTACGTGGACCGG
>CL145.Contig2_6    size  502    gap  0  0%
TCTATCAGAGGCAACTCTCCAAACAATACAGAATGCCAGGCCTATCCTTG
TGTTAGTTAAGGTAAATATGACTGCTATGGACTCGGGTACCACTTTTAAA
ACGGCCTCCATTTTACAAAATCAACCACTGTGACTGAAGAATGATGTAAA
ACACCATAAATTGGTCTACATGTGTAAACAAATACGGCTACCCATACCTG
TTTACACGTTTGCATTTTGTCGAATATTTTTCGATTTATTTTAAAAGGTA
TTTAGGGGGAACTTAGAAATAATTTGTGCACCCTGTATAACCAGGGGTGT
GTGACAGGGGAGTGAAATGCAATGATCATCCCTTAAAAGGCGACAGAAAA
AATACATTCTACAGGCCCAACCGACCCAGAATTTTGCATTTTGGAGACTT
TGTTTAAAGTTTGCTAAAATCATGCTGCTATCAACAGAGAAATCATCAAT
CCTTTGTTATGTTGTGTGACAATGCATAACAAACTGACATTCCTCATGAA
AT
>CL145.Contig3_6    size  302    gap  0  0%
AAATAATTATTCTCATACCTCCAGATTCCGAGGTCTGTTTACTTTATACT
TCTATGTGGACAGACTGTAGAAGATGATGGGCATGTTTGAAATCCTAGTG
AGGGCAGCAAACATTATCCTTATCATAATATAGTAAGCCAGTTTTTGCTT
TGTATGTCTTTGTATGCCTATGATAAATATAGGGTCCACAACTTATAAGT
TCCCCCCTAAATACTTTTTAAAATAAATCGAAAAATATTTGACAAAATGC
AAACGTGTAAAAAGGTATGGGTAGCCTTATTTGTTTTACACATATGGACC
AA
>CL145.Contig4_6    size  573    gap  0  0%
TTATGACAGGTATTTGTGTCTCTTTGAAGGCGTCCTTTAGTCATCCAAAA
CTATCTACTGGTTGAGTAGCAAATAAAGAGCCCAGGAGACCTTAAAAAAG
TGTTTCTCTTGGTTCAGATGCATTTCATTATATTGGAGACATTTTACAAA
CCATTGGTACTATAAAACAGATGACCCTTACAGTTATAAACATGCACTAG
CTTGCACAGACAAACGGCACTCTCTGCACGTACAAGATGTAAATACAAAA
GTGGGGTCCTGATTGGCCAATTTTAATTGCTTGATCGACAATCATAACAA
CAGACGGGTAATTTGATTGGCTGATTACACATCACCCAAGCTTTGTGCTC
ACAAAGCCCTGCCTATGTCACTCAATAACAGGACATGTCCATTGACCGGT
GCAAACAAAGTACCGTTCTTCTCTGCAAGTTATAGGGTCCACAACTTAAG
TTCCCCCTAAATACTTTTTAGAATAAATCGAAAAATATTTGAAGAAATGC
AAACATGTAAAAAGGTATGAGCAACCTTATTTGTTTTACACACACATACC
AAATTATAGCGTCACATGTCATT
>CL145.Contig5_6    size  619    gap  0  0%
GTCTATACCCCATGTGTGAGAGACTAAGGTCATGTCTGCCACAGGGGGTG
TATGGATTTTAACTGGGATAGCCCATTGTCATTCAAATATATATTACTAT
GAAATCACATAAAAGTCATTTATATCAGCATGTTATACTCTATCCAGCCT
GATGTATCAACTAGTTTGGTATATAGGGTCCACAACTTTAAGTTCCCCCC
TAAATACTTTCTAGAATAATTCGAAAAATATTTGACCAAATGCAAAAGTG
TAAAAAGGCATGGGTAGCCGTATTTGTTTTACACATGGGGACCAAATTAT
AGTGCCACACATCATTGCGTCCAGTCACAATTGTTCATTGTGTAAAAAGA
GACCATTTAAACAGTGTTATAGTTGCAACTGAGTCCATAGGAGTCAACTC
TCAAACAATACAGTAGGCCAGGTCTATTCATGTGTTTGTTAAAGAAAATC
TGACTGCTATGGACTCATGTGCAACTTTTAGAACAGCCTCTTTTGTTACA
CGGTTAACCATTGTGACTGGACGCAGTGATGTGTGACGCTAAAAATGGGT
CCACATGTGTAAAACAAACAGGGCTATACACACCCCTTTATATTATTTCG
TAAAATATTTCCGGACCCA
>CL145.Contig6_6    size  1296    gap  0  0%
CACATGAATAGACCTGGCCTACTATATTGGTTCAGAGCTGACTCTCATTT
TTTACATATTGAACCACTGTGACTGAACCCACCGACGTGTGACGCTATAA
TTTGGTTCATATGTGTAAAACAAATACGGCTGCCCATACCTTTTTACTCC
TTTGCATTTTGTCCAACATTTTTCGATTTATTCTGAAAAGTATTTGGGGG
GAACTTATAAGTTGTGGACTGCATATGTAAACCAATACATTGTGGTTTGG
CATTCTGAGCCTATCTTCGTTGTGCAGCAGTTCTGGACAGAAAGTGATGG
ATGAGATTTATATGAAGTCAATATGACCAATGTCCACTGTACAAATACAT
TCCACAACTTCATCATGATTCATAAGCTTGGTAATGTGTTACAGTATAAC
ACAACAGGAGTTGGCTTTCCGTGCTGTTTTATAGAATGTTTTGGACTGTG
TGCTTAATGCATCTGACTTTGCTACTAAGTCATCTAGCTTTTCACCTCGT
TGTAACATCGAGTCTATTGTACTATGCATAATAATCTTGGTCTCGTCCAA
ATCACTTTGCAGTCTTGTCATTGCATCAGCTTTCTCTGGTGTCTGGTAAT
CTGCAAGTAGTTTCTCTAACGCTTTAAATTCAACTGAACTCTCTGTAGCT
GTTGGCCATACACTACATGATACTTCTGTGGCAAATTGGTCTAAAAACTT
GTTAATTAATGTGAATGCTACCCTTGGTGGATATTCATGGTCTGTAATAA
CCACACCAGCAAGAGAATCATTCCTTACATAAACATGGCAATTGTATTCT
TGTTCCTTAACTGTTGCTCTCATGCCAATTTGTGTCCGCTCCACTATTAT
CTGTCCTGTGAATCGCATGAATTCTTCCACACTGCCCCGTTGAAAGTATC
CAAATGATGTTAGATCATATGCTCCTTTTAAAAGCACTACTTTTGGGGCT
CCTTTATACAATACACTCAAATTGAAGACTTTCATTGTGATCTCTTTCTG
TGGGTGTTTTCTTAAAGTCTATAACAACTGTCTCCCATCTACTGCTTGTC
TATGCAACTTCCTTGGTGTACTCTTGCTCCGTATGCACAGCTCCTATGAT
GTAGCAATACTTTGAAGAAACCAATAACAATGCCTTGTGGTGTGTCCTGA
TCCTTTTACTTTCCAAGCCTGATTGACGAAATCTTTAGTTTGTAAAAACC
GTCTACCAATGATTATTTAGATGTTATTTCTTTCCATTTTACATAGAATT
TAGTAACTACTTTGATCAACTGGAATGACGAAAACAGTCGTTTTAG
>CL145.Contig7_6    size  298    gap  0  0%
GCGCAAAATAAGCCGTCAAAAACGTAATGCGTGTGCGCTACAGGAAACAA
ACATTTTTTTTGCCTTATTATAGCTAATATGTTAACCACCAGTTGAAATT
GTACCCACCCAACAACCCAGCATTTCTTTATGAAGACTTAATATTAAGGG
ATAGTGATGTCAGTTTACAAGGTTATAAGGCCAGAATATTTGGTAGTTGG
TACTATAGGGTACACAACTTATAAGTTCACCCTAAATACTTTTTAAAAGA
AATCGAAAAATATTTGACAAAATTCAAACGTGTAAAAAGGTATGGGTA
>CL146.Contig1_6    size  509    gap  0  0%
GTCACTCTCAGCTCGAGACAAGACACGTCCACTATGTACTATTTTTCTTC
TGGGCCAGGTAGTGATGTCAATGCACGGAGGCAGTTGTGTCGGGCGTGCA
TCTATACTGCATCTTTAAATGTGCGTATGTACGACAGCACTTTGAGAGAA
TGCTTGCGATTTGAAAATTCCCAATGGAATGCGCAGATGTCACTGGCTCA
ACAAGAAGAAAAATAGTACAGATAGAAGCTTTTGGTCACTTGTTTTAGCG
CACTGGGGAAAAATGATCCACTTACCACATGGTGTGTGATTGGTAAAATT
AGAGGTTAATCTTAAAGAGCATCAACAACATGTACGCAAGCAATCACAAT
TATATAGCCTTACATTCCTGATCCAATGAAATTCATTTTTGTTCACAAAT
TACAAACAACTTCTGATATACAATAAAATAGCAGATTTTCCTAATTATTA
TTGGTTAAACTACATTGTTAAAATATGTAGACTGAAATATATGGAAAACA
CATTTAAAT
>CL147.Contig1_6    size  1798    gap  0  0%
GTTTTATTTAAGGATTGAGCATTTAATGAGCTAGCCAGTAGATCCACCAC
ATTATCTACGGCATCCACGGCCTCCGCTGAAGCTTCTGGAGTCTCACCAG
CTGCGCTGGCCGTAAGCTTGTCCATTTCTTTATTGATTTCATCTCTTTTG
TCGTCCGCAATATTCAAGTTGAGAGTTATGTTATTTAATTCTTCACTGGC
TTGTTTTGCGGATTCCATACGCTCTTCTTTAGCCATATTGGTTACTACTT
GCGCTGAAGTCATTGGATTTTTTGTACTCTTCTGTGCTGTCGTCATCGTT
TTTGTAGTAACCTTTTCCGTCGTCATCACTTTTGTGGTCACCTTTTCCGT
AGTCACCACTTTTGTGTTCACCTTTTCTGTCGTCATCATTTTTGTGGTCA
ATTGTTCCGTTGTTGCCATTTTTGAAGTTGAGATTACTGGCGTTGTCTGC
TTCTTTAAGTTTTGTGTCGTATACGGTGATGCTGTGGTACTAATGGCGTG
CTGGCAGGACAGACTCTTAAATGCTGGCATCTTGCAAGTATATCCGTAAT
TTTCATGGCAACCTGCTAAGAACCATTTCTCACTTCGTACATAGACACAA
TGATTTACATCTGTTTCTGGACTTGCGATGCCCCATTTATCGAAATCTTC
TCCCTGGACAAAGGTGGTGTTGTCCGCCCACTGAAAGACCGCGACCCGAG
TGTTTTGTGTTCTCCTCAATCCCGTCCACCATATTTCATGCTCTGTGTCC
GATTTTGAGGCATCTTGAAGATCAAATGATAGAAATGAGTTTTCTTCTTC
TCGTTTGATGTCTGTAAGGTGAGCGCCATTTTGAAGGTTTCTGCAGCTCT
CTTCAGCCTCGTCCCACGTCAACGGTTCCTCTTTGTACGTATAGCAATGA
CCTCTGTGAGGAGCCCAACCGTTTGGACACGATACTCTCTCTTTTTTGTA
TTGACATTTGGCAACATCCGGGCACGCTGACAGATCATTGGTGTTATTCT
TAATTTCGCATGTAAGACTTCCCAATTCACGTGGACCTTGGCGGTAGCAG
TGCAATGTGGGTTGAAGTTTTTCTTCCAGATCCGAACAATATTTTTCCTG
TGTGTCTAACAAGACTCTGCCCAAGTCATAATTACAGTCTAAGATGTTCC
TGTGGCACATAAGTGTATCTTTATTGTCTCCACCCAATATACATTGCGTG
TCGGCGAACTTCTGCAACTGGTACCTCAAATGGCATCCGTAGCCTTCCAC
GCGAAGGCAGATGTCGGTTGAGTTAAGACTATTGAGAACTCCATCGATGC
AACAGAAAATGTTCTTGCAAGTTTTATTGAACCAGGATTTATCCATGTTT
AAAACGCCACCATCCTGGTTTACTCCGGCTAATGGGACATCCGCTGAACT
GAAACCACATAATATCACTGCACCCAGGGACACCAATAGTATACATGTAT
TCAGTTTGGTCGCCATCATTTTATATCATATTTTGTCGTTTTGATATACC
AATAACATGAAGATTTTATTAAAACGAATCCAAAATAGATATATCCAAGA
AAAAAACGTGTGCTGCTAAACTATCGCAGGCAACGGCAGGTAACGGTGTA
TTCCAAATTCTGTACAGACTTCCTTGTTTACTGAGTAGTGTTAAACCTGA
AATTTAAATGGCTTTCAAATCATAGAGTGCATTTGTTCAATAAATGGTGG
GTATATTTTGATTTGTTATTTTGCCATGGTATTTACTGACAATAACGCTA
CGCCTTCGTGCACAAGCATTTGATGCAACAACCACGCATATTCCAGCC
>CL147.Contig2_6    size  1771    gap  0  0%
GTTTTATTTAAGGATTGAGCATTTAATGAGCTAGCCAGTAGATCCACCAC
ATTATCTACGGCATCCACGGCCTCCGCTGAAGCTTCTGGAGTCTCACCAG
CTGCGCTGGCCGTAAGCTTGTCCATTTCTTTATTGATTTCATCTCTTTTG
TCGTCCGCAATATTCAAGTTGAGAGTTATGTTATTTAATTCTTCACTGGC
TTGTTTTGCGGATTCCATACGCTCTTCTTTAGCCATATTGGTTACTACTT
GCGCTGAAGTCATTGGATTTTTTGTACTCTTCTGTGCTGTCGTCATCGTT
TTTGTAGTAACCTTTTCCGTCGTCATCACTTTTGTGGTCACCTTTTCCGT
AGTCACCACTTTTGTGTTCACCTTTTCTGTCGTCATCATTTTTGTGGTCA
ATTGTTCCGTTGTTGCCATTTTTGAAGTTGAGATTACTGGCGTTGTCTGC
TTCTTTAAGTTTTGTGTCGTATACGGTGATGCTGTGGTACTAATGGCGTG
CTGGCAGGACAGACTCTTAAATGAGTATAGGTCCAGTAGATCATCGTCTG
CTATGTCTTCGTCCACGACAGCTGGCATCTTGCAAGTATATCCGTAATTT
TCATGGCAACCTGCTAAGAACCATTTCTCACTTCGTACATAGACACAATG
ATTTACATCTGTTTCTGGACTTGCGATGCCCCATTTATCGAAATCTTCTC
CCTGGACAAAGGTGGTGTTGTCCGCCCACTGAAAGACCGCGACCCGAGTG
TTTTGTGTTCTCCTCAATCCCGTCCACCATATTTCATGCTCTGTGTCCGA
TTTTGAGGCATCTTGAAGATCAAATGATAGAAATGAGTTTTCTTCTTCTC
GTTTGATGTCTGTAAGGTGAGCGCCATTTTGAAGGTTTCTGCAGCTCTCT
TCAGCCTCGTCCCACGTCAACGGTTCCTCTTTGTACGTATAGCAATGACC
TCTGTGAGGAGCCCAACCGTTTGGACACGATACTCTCTCTTTTTTGTATT
GACATTTGGCAACATCCGGGCACGCTGACAGATCATTGGTGTTATTCTTA
ATTTCGCATGTAAGACTTCCCAATTCACGTGGACCTTGGCGGTAGCAGTG
CAATGTGGGTTGAAGTTTTTCTTCCAGATCCGAACAATATTTTTCCTGTG
TGTCTAACAAGACTCTGCCCAAGTCATAATTACAGTCTAAGATGTTCCTG
TGGCACATAAGTGTATCTTTATTGTCTCCACCCAATATACATTGCGTGTC
GGCGAACTTCTGCAACTGGTACCTCAAATGGCATCCGTAGCCTTCCACGC
GAAGGCAGATGTCGGTTGAGTTAAGACTATTGAGAACTCCATCGATGCAA
CAGAAAATGTTCTTGCAAGTTTTATTGAACCAGGATTTATCCATGTTTAA
AACGCCACCATCCTGGTTTACTCCGGCTAATGGGACATCCGCTGAACTGA
AACCACATAATATCACTGCACCCAGGGACACCAATAGTATACATGTATTC
AGTTTGGTCGCCATCATTTTATATCGATTTCTGATTCTCTTTGATTGGTT
GTTTCAAACACAGTGACCGATTTCCACTTTCAGTGACGATATAGAAAGCG
TAGATAAATCCCAATCCCAGTTTAACCACAGTGAACTTAAGTTCATCAAA
CTGCTCTGAGAAAGTTTACCTGCTACAGAAATGTACAAGAATATATCACG
GTTTCATCTGTTGAATCACATCATGTCTGTTGCAAAGATTTTGAATCCGT
TCGTAATTAGATAATACACAG
>CL147.Contig3_6    size  1723    gap  0  0%
GTTTTATTTAAGGATTGAGCATTTAATGAGCTAGCCAGTAGATCCACCAC
ATTATCTACGGCATCCACGGCCTCCGCTGAAGCTTCTGGAGTCTCACCAG
CTGCGCTGGCCGTAAGCTTGTCCATTTCTTTATTGATTTCATCTCTTTTG
TCGTCCGCAATATTCAAGTTGAGAGTTATGTTATTTAATTCTTCACTGGC
TTGTTTTGCGGATTCCATACGCTCTTCTTTAGCCATATTGGTTACTACTT
GCGCTGAAGTCATTGGATTTTTTGTACTCTTCTGTGCTGTCGTCATCGTT
TTTGTAGTAACCTTTTCCGTCGTCATCACTTTTGTGGTCACCTTTTCCGT
AGTCACCACTTTTGTGTTCACCTTTTCTGTCGTCATCATTTTTGTGGTCA
ATTGTTCCGTTGTTGCCATTTTTGAAGTTGAGATTACTGGCGTTGTCTGC
TTCTTTAAGTTTTGTGTCGTATACGGTGATGCTGTGGTACTAATGGCGTG
CTGGCAGGACAGACTCTTAAATGCTGGCATCTTGCAAGTATATCCGTAAT
TTTCATGGCAACCTGCTAAGAACCATTTCTCACTTCGTACATAGACACAA
TGATTTACATCTGTTTCTGGACTTGCGATGCCCCATTTATCGAAATCTTC
TCCCTGGACAAAGGTGGTGTTGTCCGCCCACTGAAAGACCGCGACCCGAG
TGTTTTGTGTTCTCCTCAATCCCGTCCACCATATTTCATGCTCTGTGTCC
GATTTTGAGGCATCTTGAAGATCAAATGATAGAAATGAGTTTTCTTCTTC
TCGTTTGATGTCTGTAAGGTGAGCGCCATTTTGAAGGTTTCTGCAGCTCT
CTTCAGCCTCGTCCCACGTCAACGGTTCCTCTTTGTACGTATAGCAATGA
CCTCTGTGAGGAGCCCAACCGTTTGGACACGATACTCTCTCTTTTTTGTA
TTGACATTTGGCAACATCCGGGCACGCTGACAGATCATTGGTGTTATTCT
TAATTTCGCATGTAAGACTTCCCAATTCACGTGGACCTTGGCGGTAGCAG
TGCAATGTGGGTTGAAGTTTTTCTTCCAGATCCGAACAATATTTTTCCTG
TGTGTCTAACAAGACTCTGCCCAAGTCATAATTACAGTCTAAGATGTTCC
TGTGGCACATAAGTGTATCTTTATTGTCTCCACCCAATATACATTGCGTG
TCGGCGAACTTCTGCAACTGGTACCTCAAATGGCATCCGTAGCCTTCCAC
GCGAAGGCAGATGTCGGTTGAGTTAAGACTATTGAGAACTCCATCGATGC
AACAGAAAATGTTCTTGCAAGTTTTATTGAACCAGGATTTATCCATGTTT
AAAACGCCACCATCCTGGTTTACTCCGGCTAATGGGACATCCGCTGAACT
GAAACCACATAATATCACTGCACCCAGGGACACCAATAGTATACATGTAT
TCAGTTTGGTCGCCATCATTTTATATCGATTTCTGATTCTCTTTGATTGG
TTGTTTCAAACACAGTGACCGATTTCCACTTTCAGTGACGATATAGAAAG
CGTAGATAAATCCCAATCCCAGTTTAACCACAGTGAACTTAAGTTCATCA
AACTGCTCTGAGAAAGTTTACCTGCTACAGAAATGTACAAGAATATATCA
CGGTTTCATCTGTTGAATCACATCATGTCTGTTGCAAAGATTTTGAATCC
GTTCGTAATTAGATAATACACAG
>CL147.Contig4_6    size  1846    gap  0  0%
GTTTTATTTAAGGATTGAGCATTTAATGAGCTAGCCAGTAGATCCACCAC
ATTATCTACGGCATCCACGGCCTCCGCTGAAGCTTCTGGAGTCTCACCAG
CTGCGCTGGCCGTAAGCTTGTCCATTTCTTTATTGATTTCATCTCTTTTG
TCGTCCGCAATATTCAAGTTGAGAGTTATGTTATTTAATTCTTCACTGGC
TTGTTTTGCGGATTCCATACGCTCTTCTTTAGCCATATTGGTTACTACTT
GCGCTGAAGTCATTGGATTTTTTGTACTCTTCTGTGCTGTCGTCATCGTT
TTTGTAGTAACCTTTTCCGTCGTCATCACTTTTGTGGTCACCTTTTCCGT
AGTCACCACTTTTGTGTTCACCTTTTCTGTCGTCATCATTTTTGTGGTCA
ATTGTTCCGTTGTTGCCATTTTTGAAGTTGAGATTACTGGCGTTGTCTGC
TTCTTTAAGTTTTGTGTCGTATACGGTGATGCTGTGGTACTAATGGCGTG
CTGGCAGGACAGACTCTTAAATGAGTATAGGTCCAGTAGATCATCGTCTG
CTATGTCTTCGTCCACGACAGCTGGCATCTTGCAAGTATATCCGTAATTT
TCATGGCAACCTGCTAAGAACCATTTCTCACTTCGTACATAGACACAATG
ATTTACATCTGTTTCTGGACTTGCGATGCCCCATTTATCGAAATCTTCTC
CCTGGACAAAGGTGGTGTTGTCCGCCCACTGAAAGACCGCGACCCGAGTG
TTTTGTGTTCTCCTCAATCCCGTCCACCATATTTCATGCTCTGTGTCCGA
TTTTGAGGCATCTTGAAGATCAAATGATAGAAATGAGTTTTCTTCTTCTC
GTTTGATGTCTGTAAGGTGAGCGCCATTTTGAAGGTTTCTGCAGCTCTCT
TCAGCCTCGTCCCACGTCAACGGTTCCTCTTTGTACGTATAGCAATGACC
TCTGTGAGGAGCCCAACCGTTTGGACACGATACTCTCTCTTTTTTGTATT
GACATTTGGCAACATCCGGGCACGCTGACAGATCATTGGTGTTATTCTTA
ATTTCGCATGTAAGACTTCCCAATTCACGTGGACCTTGGCGGTAGCAGTG
CAATGTGGGTTGAAGTTTTTCTTCCAGATCCGAACAATATTTTTCCTGTG
TGTCTAACAAGACTCTGCCCAAGTCATAATTACAGTCTAAGATGTTCCTG
TGGCACATAAGTGTATCTTTATTGTCTCCACCCAATATACATTGCGTGTC
GGCGAACTTCTGCAACTGGTACCTCAAATGGCATCCGTAGCCTTCCACGC
GAAGGCAGATGTCGGTTGAGTTAAGACTATTGAGAACTCCATCGATGCAA
CAGAAAATGTTCTTGCAAGTTTTATTGAACCAGGATTTATCCATGTTTAA
AACGCCACCATCCTGGTTTACTCCGGCTAATGGGACATCCGCTGAACTGA
AACCACATAATATCACTGCACCCAGGGACACCAATAGTATACATGTATTC
AGTTTGGTCGCCATCATTTTATATCATATTTTGTCGTTTTGATATACCAA
TAACATGAAGATTTTATTAAAACGAATCCAAAATAGATATATCCAAGAAA
AAAACGTGTGCTGCTAAACTATCGCAGGCAACGGCAGGTAACGGTGTATT
CCAAATTCTGTACAGACTTCCTTGTTTACTGAGTAGTGTTAAACCTGAAA
TTTAAATGGCTTTCAAATCATAGAGTGCATTTGTTCAATAAATGGTGGGT
ATATTTTGATTTGTTATTTTGCCATGGTATTTACTGACAATAACGCTACG
CCTTCGTGCACAAGCATTTGATGCAACAACCACGCATATTCCAGCC
>CL147.Contig5_6    size  1621    gap  0  0%
GTTTTATTTAAGGATTGAGCATTTAATGAGCTAGCCAGTAGATCCACCAC
ATTATCTACGGCATCCACGGCCTCCGCTGAAGCTTCTGGAGTCTCACCAG
CTGCGCTGGCCGTAAGCTTGTCCATTTCTTTATTGATTTCATCTCTTTTG
TCGTCCGCAATATTCAAGTTGAGAGTTATGTTATTTAATTCTTCACTGGC
TTGTTTTGCGGATTCCATACGCTGCTTCTTTAAGTTTTGTGTCGTATACG
GTGATGCTGTGGTACTAATGGCGTGCTGGCAGGACAGACTCTTAAATGAG
TATAGGTCCAGTAGATCATCGTCTGCTATGTCTTCGTCCACGACAGCTGG
CATCTTGCAAGTATATCCGTAATTTTCATGGCAACCTGCTAAGAACCATT
TCTCACTTCGTACATAGACACAATGATTTACATCTGTTTCTGGACTTGCG
ATGCCCCATTTATCGAAATCTTCTCCCTGGACAAAGGTGGTGTTGTCCGC
CCACTGAAAGACCGCGACCCGAGTGTTTTGTGTTCTCCTCAATCCCGTCC
ACCATATTTCATGCTCTGTGTCCGATTTTGAGGCATCTTGAAGATCAAAT
GATAGAAATGAGTTTTCTTCTTCTCGTTTGATGTCTGTAAGGTGAGCGCC
ATTTTGAAGGTTTCTGCAGCTCTCTTCAGCCTCGTCCCACGTCAACGGTT
CCTCTTTGTACGTATAGCAATGACCTCTGTGAGGAGCCCAACCGTTTGGA
CACGATACTCTCTCTTTTTTGTATTGACATTTGGCAACATCCGGGCACGC
TGACAGATCATTGGTGTTATTCTTAATTTCGCATGTAAGACTTCCCAATT
CACGTGGACCTTGGCGGTAGCAGTGCAATGTGGGTTGAAGTTTTTCTTCC
AGATCCGAACAATATTTTTCCTGTGTGTCTAACAAGACTCTGCCCAAGTC
ATAATTACAGTCTAAGATGTTCCTGTGGCACATAAGTGTATCTTTATTGT
CTCCACCCAATATACATTGCGTGTCGGCGAACTTCTGCAACTGGTACCTC
AAATGGCATCCGTAGCCTTCCACGCGAAGGCAGATGTCGGTTGAGTTAAG
ACTATTGAGAACTCCATCGATGCAACAGAAAATGTTCTTGCAAGTTTTAT
TGAACCAGGATTTATCCATGTTTAAAACGCCACCATCCTGGTTTACTCCG
GCTAATGGGACATCCGCTGAACTGAAACCACATAATATCACTGCACCCAG
GGACACCAATAGTATACATGTATTCAGTTTGGTCGCCATCATTTTATATC
ATATTTTGTCGTTTTGATATACCAATAACATGAAGATTTTATTAAAACGA
ATCCAAAATAGATATATCCAAGAAAAAAACGTGTGCTGCTAAACTATCGC
AGGCAACGGCAGGTAACGGTGTATTCCAAATTCTGTACAGACTTCCTTGT
TTACTGAGTAGTGTTAAACCTGAAATTTAAATGGCTTTCAAATCATAGAG
TGCATTTGTTCAATAAATGGTGGGTATATTTTGATTTGTTATTTTGCCAT
GGTATTTACTGACAATAACGCTACGCCTTCGTGCACAAGCATTTGATGCA
ACAACCACGCATATTCCAGCC
>CL147.Contig6_6    size  1573    gap  0  0%
GTTTTATTTAAGGATTGAGCATTTAATGAGCTAGCCAGTAGATCCACCAC
ATTATCTACGGCATCCACGGCCTCCGCTGAAGCTTCTGGAGTCTCACCAG
CTGCGCTGGCCGTAAGCTTGTCCATTTCTTTATTGATTTCATCTCTTTTG
TCGTCCGCAATATTCAAGTTGAGAGTTATGTTATTTAATTCTTCACTGGC
TTGTTTTGCGGATTCCATACGCTGCTTCTTTAAGTTTTGTGTCGTATACG
GTGATGCTGTGGTACTAATGGCGTGCTGGCAGGACAGACTCTTAAATGCT
GGCATCTTGCAAGTATATCCGTAATTTTCATGGCAACCTGCTAAGAACCA
TTTCTCACTTCGTACATAGACACAATGATTTACATCTGTTTCTGGACTTG
CGATGCCCCATTTATCGAAATCTTCTCCCTGGACAAAGGTGGTGTTGTCC
GCCCACTGAAAGACCGCGACCCGAGTGTTTTGTGTTCTCCTCAATCCCGT
CCACCATATTTCATGCTCTGTGTCCGATTTTGAGGCATCTTGAAGATCAA
ATGATAGAAATGAGTTTTCTTCTTCTCGTTTGATGTCTGTAAGGTGAGCG
CCATTTTGAAGGTTTCTGCAGCTCTCTTCAGCCTCGTCCCACGTCAACGG
TTCCTCTTTGTACGTATAGCAATGACCTCTGTGAGGAGCCCAACCGTTTG
GACACGATACTCTCTCTTTTTTGTATTGACATTTGGCAACATCCGGGCAC
GCTGACAGATCATTGGTGTTATTCTTAATTTCGCATGTAAGACTTCCCAA
TTCACGTGGACCTTGGCGGTAGCAGTGCAATGTGGGTTGAAGTTTTTCTT
CCAGATCCGAACAATATTTTTCCTGTGTGTCTAACAAGACTCTGCCCAAG
TCATAATTACAGTCTAAGATGTTCCTGTGGCACATAAGTGTATCTTTATT
GTCTCCACCCAATATACATTGCGTGTCGGCGAACTTCTGCAACTGGTACC
TCAAATGGCATCCGTAGCCTTCCACGCGAAGGCAGATGTCGGTTGAGTTA
AGACTATTGAGAACTCCATCGATGCAACAGAAAATGTTCTTGCAAGTTTT
ATTGAACCAGGATTTATCCATGTTTAAAACGCCACCATCCTGGTTTACTC
CGGCTAATGGGACATCCGCTGAACTGAAACCACATAATATCACTGCACCC
AGGGACACCAATAGTATACATGTATTCAGTTTGGTCGCCATCATTTTATA
TCATATTTTGTCGTTTTGATATACCAATAACATGAAGATTTTATTAAAAC
GAATCCAAAATAGATATATCCAAGAAAAAAACGTGTGCTGCTAAACTATC
GCAGGCAACGGCAGGTAACGGTGTATTCCAAATTCTGTACAGACTTCCTT
GTTTACTGAGTAGTGTTAAACCTGAAATTTAAATGGCTTTCAAATCATAG
AGTGCATTTGTTCAATAAATGGTGGGTATATTTTGATTTGTTATTTTGCC
ATGGTATTTACTGACAATAACGCTACGCCTTCGTGCACAAGCATTTGATG
CAACAACCACGCATATTCCAGCC
>CL147.Contig7_6    size  1546    gap  0  0%
GTTTTATTTAAGGATTGAGCATTTAATGAGCTAGCCAGTAGATCCACCAC
ATTATCTACGGCATCCACGGCCTCCGCTGAAGCTTCTGGAGTCTCACCAG
CTGCGCTGGCCGTAAGCTTGTCCATTTCTTTATTGATTTCATCTCTTTTG
TCGTCCGCAATATTCAAGTTGAGAGTTATGTTATTTAATTCTTCACTGGC
TTGTTTTGCGGATTCCATACGCTGCTTCTTTAAGTTTTGTGTCGTATACG
GTGATGCTGTGGTACTAATGGCGTGCTGGCAGGACAGACTCTTAAATGAG
TATAGGTCCAGTAGATCATCGTCTGCTATGTCTTCGTCCACGACAGCTGG
CATCTTGCAAGTATATCCGTAATTTTCATGGCAACCTGCTAAGAACCATT
TCTCACTTCGTACATAGACACAATGATTTACATCTGTTTCTGGACTTGCG
ATGCCCCATTTATCGAAATCTTCTCCCTGGACAAAGGTGGTGTTGTCCGC
CCACTGAAAGACCGCGACCCGAGTGTTTTGTGTTCTCCTCAATCCCGTCC
ACCATATTTCATGCTCTGTGTCCGATTTTGAGGCATCTTGAAGATCAAAT
GATAGAAATGAGTTTTCTTCTTCTCGTTTGATGTCTGTAAGGTGAGCGCC
ATTTTGAAGGTTTCTGCAGCTCTCTTCAGCCTCGTCCCACGTCAACGGTT
CCTCTTTGTACGTATAGCAATGACCTCTGTGAGGAGCCCAACCGTTTGGA
CACGATACTCTCTCTTTTTTGTATTGACATTTGGCAACATCCGGGCACGC
TGACAGATCATTGGTGTTATTCTTAATTTCGCATGTAAGACTTCCCAATT
CACGTGGACCTTGGCGGTAGCAGTGCAATGTGGGTTGAAGTTTTTCTTCC
AGATCCGAACAATATTTTTCCTGTGTGTCTAACAAGACTCTGCCCAAGTC
ATAATTACAGTCTAAGATGTTCCTGTGGCACATAAGTGTATCTTTATTGT
CTCCACCCAATATACATTGCGTGTCGGCGAACTTCTGCAACTGGTACCTC
AAATGGCATCCGTAGCCTTCCACGCGAAGGCAGATGTCGGTTGAGTTAAG
ACTATTGAGAACTCCATCGATGCAACAGAAAATGTTCTTGCAAGTTTTAT
TGAACCAGGATTTATCCATGTTTAAAACGCCACCATCCTGGTTTACTCCG
GCTAATGGGACATCCGCTGAACTGAAACCACATAATATCACTGCACCCAG
GGACACCAATAGTATACATGTATTCAGTTTGGTCGCCATCATTTTATATC
GATTTCTGATTCTCTTTGATTGGTTGTTTCAAACACAGTGACCGATTTCC
ACTTTCAGTGACGATATAGAAAGCGTAGATAAATCCCAATCCCAGTTTAA
CCACAGTGAACTTAAGTTCATCAAACTGCTCTGAGAAAGTTTACCTGCTA
CAGAAATGTACAAGAATATATCACGGTTTCATCTGTTGAATCACATCATG
TCTGTTGCAAAGATTTTGAATCCGTTCGTAATTAGATAATACACAG
>CL147.Contig8_6    size  1498    gap  0  0%
GTTTTATTTAAGGATTGAGCATTTAATGAGCTAGCCAGTAGATCCACCAC
ATTATCTACGGCATCCACGGCCTCCGCTGAAGCTTCTGGAGTCTCACCAG
CTGCGCTGGCCGTAAGCTTGTCCATTTCTTTATTGATTTCATCTCTTTTG
TCGTCCGCAATATTCAAGTTGAGAGTTATGTTATTTAATTCTTCACTGGC
TTGTTTTGCGGATTCCATACGCTGCTTCTTTAAGTTTTGTGTCGTATACG
GTGATGCTGTGGTACTAATGGCGTGCTGGCAGGACAGACTCTTAAATGCT
GGCATCTTGCAAGTATATCCGTAATTTTCATGGCAACCTGCTAAGAACCA
TTTCTCACTTCGTACATAGACACAATGATTTACATCTGTTTCTGGACTTG
CGATGCCCCATTTATCGAAATCTTCTCCCTGGACAAAGGTGGTGTTGTCC
GCCCACTGAAAGACCGCGACCCGAGTGTTTTGTGTTCTCCTCAATCCCGT
CCACCATATTTCATGCTCTGTGTCCGATTTTGAGGCATCTTGAAGATCAA
ATGATAGAAATGAGTTTTCTTCTTCTCGTTTGATGTCTGTAAGGTGAGCG
CCATTTTGAAGGTTTCTGCAGCTCTCTTCAGCCTCGTCCCACGTCAACGG
TTCCTCTTTGTACGTATAGCAATGACCTCTGTGAGGAGCCCAACCGTTTG
GACACGATACTCTCTCTTTTTTGTATTGACATTTGGCAACATCCGGGCAC
GCTGACAGATCATTGGTGTTATTCTTAATTTCGCATGTAAGACTTCCCAA
TTCACGTGGACCTTGGCGGTAGCAGTGCAATGTGGGTTGAAGTTTTTCTT
CCAGATCCGAACAATATTTTTCCTGTGTGTCTAACAAGACTCTGCCCAAG
TCATAATTACAGTCTAAGATGTTCCTGTGGCACATAAGTGTATCTTTATT
GTCTCCACCCAATATACATTGCGTGTCGGCGAACTTCTGCAACTGGTACC
TCAAATGGCATCCGTAGCCTTCCACGCGAAGGCAGATGTCGGTTGAGTTA
AGACTATTGAGAACTCCATCGATGCAACAGAAAATGTTCTTGCAAGTTTT
ATTGAACCAGGATTTATCCATGTTTAAAACGCCACCATCCTGGTTTACTC
CGGCTAATGGGACATCCGCTGAACTGAAACCACATAATATCACTGCACCC
AGGGACACCAATAGTATACATGTATTCAGTTTGGTCGCCATCATTTTATA
TCGATTTCTGATTCTCTTTGATTGGTTGTTTCAAACACAGTGACCGATTT
CCACTTTCAGTGACGATATAGAAAGCGTAGATAAATCCCAATCCCAGTTT
AACCACAGTGAACTTAAGTTCATCAAACTGCTCTGAGAAAGTTTACCTGC
TACAGAAATGTACAAGAATATATCACGGTTTCATCTGTTGAATCACATCA
TGTCTGTTGCAAAGATTTTGAATCCGTTCGTAATTAGATAATACACAG
>CL148.Contig1_6    size  1602    gap  0  0%
ACCCACGGCAAAATGCCATGGGTTCTGTGGGTTAATTCGAGGGCTGGGTG
GGACTAAGCTTGAGTTAATACGGTAATAGCATGAGCATTTCCACTTTTTG
GCAGTAATTTAATTATCAGACATCAAAATATGTACATTGTATGATAAATA
CATATGACACGGTTTCAGATTTGAAGCAGGTTTGACTGCCAAAAATGGCA
AAATATAAAGTTTCAAAAAATATTGTTTTAAATATGTTTTCTAGACTGAA
ATTTTGTGCAGAATTCATTTCTGAAGTCAGAAATGCACAATCTGTCATTG
TTTTCCTGATATGAGCATTACAGTAGAGGCATATGCTTTTGACGGAAATA
AAAATATGAGATCCATAAGTGACAACATCATCACAACATATTTGAACTCT
ATTGGCACACTTATAAAGGCTCTGCAAGGCTCACATCATGTTGTAGTGCA
AGTCTGACATCTGATTGGTGCACACACATTGAATATAGGTCACATGATTG
CGCAATATTACAGGTACTAATTGTTCCCGATTTTGCTCAAAAATGGGGTG
GCGAGTCAATTTGTTAAAAAAATTAGAACTCAAAAAATATGCATTTTAGC
ACAAGTTTGGTACTATATCCCTGTAGTACTGTATCATGGGAATAACTGAT
TAGTTTTTTAAACATGTCGCCCTCATATTTTTTTTTTTTGCGATTTTTCG
AAATGCCAAATTTTACGTAATTTACAGATGTCACAAATTGTTAAAAAAAT
TAGAAAAGAAAATTGAGAAGGAATGGAAAGATATTAATGTTATACCCAAG
TAGGAACTTATACTGTGCATAACTGATTAGTTTTTCAAGCCTATAGCTCT
TGTAGTTTTCTTGTAATCCCGATTTTTATAAATGGCGGGAATTTTTACAC
ACATCAAAATTTTAAGGGGTAGGGGAAACATTTTTACATTTTGCAAGTCT
TTCCCTTAGTTAAAATGAACAAAGTTAGGTATCAAATGAAAGCCCATTCA
ATACTGCATAGACTGGTAGGTCAACCATCACTGTAGCACCTTCCTATCAA
GAGTTATGATTTTTCAAATCAATTTTTTTGCCGAAAACAGCTTATTTTGG
CATGTCAATTGTCACGAGGCATGTCATATTTGAATGATTCTGGCGCGCAA
ATGATTAAGTCAATCACAAAACAAATACCTGAATCCATCAAATAGTACCC
TCAGCTGATATGTTAACATTTTAAAGGGCCATATCTATGTATATTGTAGA
CTCTATGAGTATACAAAGTTGGCATGTGAAAATTTTTGTCACCCAAAAAG
TGTGTTTTTCGGGCAAAATCGGCCACAAATCAACATTTTGTAGCAAAACG
ATGTACGATGCACGCGTTTTGACAAAAAAATCATGTTCTACAAACAATTT
TACCCTAGAAAAGACACCTTAGAAATTAAACATAGCTATTTTCACTCTGG
GGTGAATTTTTACACACTTTGGCAGTGAAACCTGCTTCAAATCTGAGACC
ATGTCCTACATACACGTTAAGTATAAAACATCAGATTTATAAAGTTTACT
TCAAGTACTGTTAAATATCAAAAATATACATTTTTAATCATTTGCCATAA
AA
>CL149.Contig1_6    size  432    gap  0  0%
TATTCGAGGTGTCCAGGCACATATATTATGATCAAAATCACAAAATAACC
GTTTGCAAAAAATCTATAAAAAATTAGTTTTTATCAAAATCTTAAGGTGT
TGCATAGTAATGCATGTATATTATGATATGTGTTAATAGCTACATAATAA
GGCTGCACTATCCTTGGTAACAAAACTGCGATAGATAAATGTTCAAACAC
TTGTGTTTATTAATATAAACATTAATATGTTGGGAAGTTGATACAAAAAA
AGTTGCGCCGATTTCTTGAATTTACACTCAAGGATTTTGAATTGTGTGTC
AGCTTTATTCATCTCAATATTTGAGTGCAAACACCACTAGGTCATGCTCC
AGGTCTATACGCAGGGGGGAGGGTGCGGGTGCTGCTTTTGACGCTTTTTT
GGACAAAAAAGGTCAAAATTTTGTCCACTTTT
>CL149.Contig2_6    size  486    gap  0  0%
TATTCGAGGTGTCCAGGCACATATATTATGATCAAAATCACAAAATAACC
GTTTGCAAAAAATCTATAAAAAATTAGTTTTTATCAAAATCTTAAGGTGT
TGCATAGTAATGCATGTATATTATGATATGTGTTAATAGCTACATAATAA
GGCTGCACTATCCTTGGTAACAAAACTGCGATAGATAAATGTTCAAACAC
TTGTGTTTATTAATATAAACATTAATATGTTGGGAAGTTGATACAAAAAA
AGTTGCGCCGATTTCTTGAATTTACACTCAAGGATTTTGAATTGTGTGTC
AGCTTTATCCACCTCACCTTAAAGTTGTGACTATGAAAGAATATACATTT
GTGACACATGTACATGCTTAATTAATATGGCACTATCATACAAAAAATAT
AAACATATGGCAAAATTGAAAGCATATGTATACAATACACACAGCACAAA
AATGGTGAATAAAACGGTATATACCACAATAAACAT
>CL150.Contig1_6    size  369    gap  0  0%
ACCGGGACAAATGCGCGCGAAAATGTGCAGAAATGTATCAAAATTATGAC
AATATTGAGGCGTAAAACCGGGACAAATGAAGATGTGTCAATTTCACCTT
TTGGTCAACTTTGTATAGGTATTCGAATTAACCAGGGGAGCAACTTTCCC
CCAGTCGATATGCCTCTGGTTGCCAAACAAACAAACAAAACACTCTACAA
CATGAAAAATATGCAATATAAAAGGGATAATAGTTTGTTAGTACATGTCT
AATTAATGAAGGGGCATATTTTTCATTAAAAAAATTAAATTCGCCGAAAT
TTCACTATGTTTCAAACCAAACAAATTATTGTAAAAGATTAAAAAGACAA
AGGCGACATTATACGATAA
>CL152.Contig1_6    size  857    gap  0  0%
ATGATTCATGTGGCTTGATTTCATAAGGAAATATGCCTTCAGGTTTGTTG
GGCATATTGCCATGGCGATTGGCCATTATTTTTCAAATGGCTGTTAATCT
TCATAGTATATTGTGCCTCTCTAGTGTTTTATACACATTCCATTTCTTTG
TAATTATCCAAATTTGAAGAAAAAAAATGAAAAAGTAAATTTTGTGTCAA
TTGTCATTCCTGTATAGTTCAACAGCATGTGTGATACTGATCTGTCCGTC
TTTTTATAATGTACATGTCACATGCTTCTCCGTTAGAAATTAAGAGTTGC
ATGATTTATAAAACTTGTTGTGAATGCCAAAAACATGAAATTTAAGACTC
GCAAATTTATATTTGGAGGCAAATTCCTGTTCTGAGCAGCCCAATCTTTG
TGAAATTTGCCATATATCTGTTATCACCAGGGCTGAATATCTATTGGGCT
ATTTTGAAAAGGTAAGAAAGCCTTAAAAGGGTGCTATTTTATGCATTTGC
TGCACCTTGCAGCCAACTTGTGCCTCAAAAGAAACCAATGATGATGAAAA
AAATATTGGGCTACTCTGATCTTGCTGGTTTCATAGAACTAAGAAGCAAC
CCTGGTTGTCGATTCAATTAAACAAGTTTTGTAAATCAACACCAACTCAT
TAAAATATGCATGTTTTTTTTTTTATAAAACCAGTAATAGTGACATACTG
TAAATTGTATATAAAATCTGCAATTTCTAATAAAGAATTCTTCAAGACAA
ATGTCAAAAAAAATCCAACTCTTAAAAGTGAAAATAATCTGTTTTTTAAA
GTCTGTTTTGTACTAATTTGGCAAAAATTGTTTGTCTGGACAACATGTGA
CTGTGAG
>CL152.Contig2_6    size  792    gap  0  0%
ATGATTCATGTGGCTTGATTTCATAAGGAAATATGCCTTCAGGTTTGTTG
GGCATATTGCCATGGCGATTGGCCATTATTTTTCAAATGGCTGTTAATCT
TCATAGTATATTGTGCCTCTCTAGTGTTTTATACACATTCCATTTCTTTG
TAATTATCCAAATTTGAAGAAAAAAAATGAAAAAGTAAATTTTGTGTCAA
TTGTCATTCCTGTATAGTTCAACAGCATGTGTTGCATGATTTATAAAACT
TGTTGTGAATGCCAAAAACATGAAATTTAAGACTCACAAATTTATATTTG
GACGCAAATTCCTGTTCTGAGCAGCCCAATCTTTGTGAAATTTGCCATAT
ATCTGTTATCACCAGGGCTGAATATCTATTGGGCTATTTTGAAAAGGTAA
GAAAGCCTTAAAAGGGTGCTATTTTATGCATTTGCTGCACCTTGCAGCCA
ACTTGTGCCTCAAAAGAAACCAATGATGATGAAAAAAATATTGGGCTACT
CTGATCTTGCTGGTTTCATAGAACTAAGAAGCAACCCTGGTTGTCGATTC
AATTAAACAAGTTTTGTAAATCAACACCAACTCATTAAAATATGCATGTT
TTTTTTTTTATAAAACCAGTAATAGTGACATACTGTAAATTGTATATAAA
ATCTGCAATTTCTAATAAAGAATTCTTCAAGACAAATGTCAAAAAAAATC
CAACTCTTAAAAGTGAAAATAATCTGTTTTTTAAAGTCTGTTTTGTACTA
ATTTGGCAAAAATTGTTTGTCTGGACAACATGTGACTGTGAG
>CL153.Contig1_6    size  374    gap  0  0%
GTGGGTTCCTCTCAATCCTTAATTCAAATGGCCGATATAACGATAAAGAA
GTGGTATCTTCATCATGTTCACAAACAGCTTTCAGACATGCTTCTAAGAA
CACTATATTTATGTGTCCCTGATGGTACACCCTATGCGGTATAACTTTGG
TACTTACTTCAAGGGTCTCCAAACGTTCAAAGTAATGCAGGTTCCTCAAA
AGACAATCAAGTGTCTGATGAGAGTCAACATTCTGAAAAATTATTTCCTC
CAGGTTCTTGTCATAAATTGGGAACCGAGTATGATGTTTAACAAATTGGA
TAAATGATTTCATATTTTGAGGATTCTTGGCATAATTAGACCAAACAAAT
GTACATAATTGCTTAAGAATGTGC
>CL153.Contig2_6    size  368    gap  0  0%
GTGGGTTCTTCTCAATGCTTAATTCAAATGGCCGAGATAAAGAAGTGGTA
TCTGCATCATGTTCACGAACAGCTTGAAGACACGCTTCTAAGAACATAGC
ATTTTTGTGTCCCGGATGGTATACCATATAAGGTATTACTTTGGTACTCA
GTTCAAGGGTCTCTAAATGTTCAAAATAATGCAGGTTCCTCAAAAAATAA
TCAAGTGTCTGATGAGAGTCAACATTCTGAAAAATTATTTCCTCCAGGTT
CTTGTCATAAATTGGGAACCGAGTATGATGTTTAACAAATTGGATAAATG
ATTTCATATTTTGAGGATTCTTGGCATAATTAGACCAAACAAATGTACAT
AATTGCTTAAGAATGTGC
>CL154.Contig1_6    size  452    gap  0  0%
AAATTGGGACTCGAGTACGGGTATGGGTCCCAGTAAGGGTACGGGCCATG
GGAACGGGTATGGAAATTTGGACTTGAATGAGTCCAATTATGGGTATGAG
TATATACAAATTAATTAAACAAGTACAAAAAGAGATTAAATATTGGTGGT
CATGGTGAATGTGGCATATTTTGGGATGCAAGTGAAAAAACTATGTCTAT
GTATGGACACCCAGACTGTGCAATACTAATTTCAACATACTTTAGTATAT
TTAGCAGCTTTTGAGTCTGGACTCGGACTCAAGTCCACTTTTTATTGGAC
TCGGCTCGGAATTGAACATTAAAAGGCTCCGCTCAGCTCGCTTAAAAAAA
GAACTCGGACTCGAAGTCGACCCCAGTCCGATTCCAGTCCAATCAATACA
TGTATAATGTGGAAAATTTATTTGTCTCAAAACATCAATTGGAATTGAAT
TT
>CL154.Contig2_6    size  376    gap  0  0%
TACGGGTCCCAGTATGGGTACGGGCCATGGGTACGGGTATGGAAATTTGG
ACTTGTATGGGTCCAATTATGGGTATGAGTATAAATAAATAAATTAAACA
TGTACAAGAAGAGATTAAATATTTCAAGTCTGGACTCGGACTCAAGTCCA
CTTTTTGCTGGACTCGGACTCGGCTCAGAATTGAACATTAAAAGGCTTAG
CTCAGCTCGGTCAAAAAATAGGACTCGGGCTCGAAGTCGACCCAGCCCAG
TCCGATTCCAGTCCAATAAATCCATGTGGAAAAATTATTTATCTCAAAAC
ATCAATTGGACTTGAATTAATTGTCAATTTCCCAAGTACATGTAAGTGGA
ATCATTCATGCACATCTACACATCCA
>CL156.Contig1_6    size  798    gap  0  0%
AACAGTATTTTCTAATTGCCAAAGGGGGCGCTTTCTACTTGCACACTTTT
TTGAGACATGCTGTACATAGCAAATGTGTAAATGTTTTACTGAGTAGCAA
CAAACTGTTTTCCCCCAATAGCTAGGCTTATTTTCACAAAACATACGTTA
CGTAAAATTTACACAATTTTTATGAGGTTCTATACGTACATTGAAATTGT
GTAAAATTTTGTGAATGTGTACATTATGGTTTTTATATAGCAAAGGTGGA
TGGTGGTCACTTGAAACTTGGCATTTGTAGGATGGCCCGGGGCACTGTCA
CTATCTCACAGTTGGTTCCGGTGTACCCCGGTGCGCATTCGCATGTGTAT
TGATTGATCCCATCTGTACATGTACCCCCGTTCTTACACGGGTTGCTTGA
GCATCCGTTGATGTTGGTATCTAGAGTGACTGTCTCACATTTGGTTCCGG
TGTATCCCTGTTCACATTGGCAATGGCTGACGTCTAATGAATCATCATGC
ACACATTGACCACCATTCTCACACGGGACAAGATCGCAATTTACCTCCCC
TATCTCACAGTTGGTTCCGGTGTACCCCGGTGCGCATTCGCATGTGTATT
GATTGATCCCATCTGTACATGTACCCCCGTTCTTACACGGGTTGCTTGAG
CATCCGTTGATGTTGGTATCTAGAGTGACTGTCTCACATTTGGTTCCGGT
GTATCCCTGTTCACATTGGCAATGGCTGACGTCTAATGAATCATCATGCA
CACATTGACCACCATTCTCACACGGGACAAGATCGCAATTTACCTCCC
>CL156.Contig2_6    size  754    gap  0  0%
AACAGTATTTTCTAATTGCCAAAGGGGGCGCTTTCTACTTGCACACTTTT
TTGAGACATGCTGTACATAGCAAATGTGTAAATGTTTTACTGAGTAGCAA
CAAACTGTTTTCCCCCAATAGCTAGGCTTATTTTCACAAAACATACGTTA
CGTAAAATTTACACAATTTTTATGAGGTTCTATACGTACATTGAAATTGT
GTAAAATTTTGTGAATGTGTACATTATGGTTTTTATATAGCAAAGGTGGA
TGGTGGTCACTTGAAACTTGGCATTTGTAGGATGGCCCGGGGCACTGTCA
CTATCTCACAGTTGGTTCCGGTGTACCCCGGTGCGCATTCGCATGTGTAT
TGATTGATCCCATCTGTACATGTACCCCCGTTCTTACACGGGTTGCTTGA
GCATCCGTTGATGTTGGTATCTAGAGTGACTGTCTCACATTTGGTTCCGG
TGTATCCCTGTTCACATTGGCAATGGCTGACGTCTAATGAATCATCATGC
ACACATTGACCACCATTCTCACACGGGACAAGATCGCAATTTACCTCCCC
GGTCGCATGAGCGACGGTTATGAAAGTGCCACTGAAGAACAAGATGCTCA
CAAGTAGTGCAGCTAGGAATCTGAGGAACATTGCTCTGTTGAAGATTGCG
AAACCGTAACAAAGAATTGTATTAGTCGTTCTATAGAGCCAATTCAGATG
CTTCGTCAAAAACCGAGATAGCCTACTCTATAGCTGAACCGATGCAGGTT
GTGT
>CL156.Contig3_6    size  554    gap  0  0%
ATTTTTCCATTTCCACGGTAGGCCTGCAGCTTTATCATCTACCCAGTGGG
TACAATCTTCTAAACCATTGGCATTTGTAGGATGGCCCGGGGCACTGTCA
CTATCTCACAGTTGGTTCCGGTGTACCCCGGTGCGCATTCGCATGTGTAT
TGATTGATCCCATCTGTACATGTACCCCCGTTCTTACACGGGTTGCTTGA
GCATCCGTTGATGTTGGTATCTAGAGTGACTGTCTCACATTTGGTTCCGG
TGTATCCCTGTTCACATTGGCAATGGCTGACGTCTAATGAATCATCATGC
ACACATTGACCACCATTCTCACACGGGACAAGATCGCAATTTACCTCCCC
GGTCGCATGAGCGACGGTTATGAAAGTGCCACTGAAGAACAAGATGCTCA
CAAGTAGTGCAGCTAGGAATCTGAGGAACATTGCTCTGTTGAAGATTGCG
AAACCGTAACAAAGAATTGTATTAGTCGTTCTATAGAGCCAATTCAGATG
CTTCGTCAAAAACCGAGATAGCCTACTCTATAGCTGAACCGATGCAGGTT
GTGT
>CL157.Contig1_6    size  464    gap  0  0%
AGGTATTGTTTCATTGAACTGCACAATTTTCTTTCATCGTAAAATGTATT
ATATCATCAGGTATTATGTGATCCATTGTTTTATTTTTCATTTTTATCCC
ATGTAACAAAAGAGGTAAAACAGTAATATACGCAGACAGACGTCATAATG
ATGATTATGTACAACACTATATCCTCCTTCAAGGACATCAAATCGAGGTG
CAACTTTCATGATTAAATGATAAGAAAAACAACATTGAATCCTGATACCA
TTTTTGCACTTTTGTCATTTTGAGTGGGCGACAATACGTAAAAAAGCACA
AAATCAATCATCAGCGTGTCATTATTCAGATTGGCATGGGAAGTGAAGCA
TCAATCACAACACGCCTTTTATGTTAGAAAAATAATCAAGCACAAATCAC
ATGGTGTTTCTCTTATTGATCATAAAAACAGCTGGCTCTCAATATGCGAT
ATTCAAAATTCCCG
>CL157.Contig2_6    size  287    gap  0  0%
AAAATTCCCGTGCCGAAATTGCCTAGTGTAATGACGTCAGTCTTCATTGC
ACTAGACAATTTCAGTACCTTCATTTTTGCACTTTTGTCATTTTGAGTGG
GCGACAATACGTAAAAAAGCACAAAATCAATCATCAGCGTGTCATTATTC
AGATTGGCATGGGAAGTGAAGCATCAATCACAACACGCCTTTTATGTTAG
AAAAATAATCAAGCACAAATCACATGGTGTTTCTCTTATTGATCATAAAA
ACAGCTGGCTCTCAATATGCGATATTCAAAATTCCCG
>CL158.Contig1_6    size  534    gap  0  0%
TCAACCATTGAAAAAGATGTCACAACTACTTGGAGTGCACCCGAAGACTT
CGAAGTTGTCATAGAGAAGTTTGAGGAAGCTCAAGAAGTCCAAGCATCAA
CTATCGAAGCTGCTCAACTTGAGGAACAAACTCCTTGGACAGGAGTGGAA
GAAGCTCCCTCAGAAGTGCCTAAAGCAGAACAAGTCCAAATGGAAGAGAC
TCTGGCTGTCTCGACCATTGAAAAAGATGTCACAACCCCATGGAGTGCTC
CTGAAGAGTTTGAAGTTGTGATTGAGAAGTTTGAGGAAGCACAGGAGGTA
CCAGCTTCAACAATTGAAGCACCACAACTTGAGGAACAGACTCCATGGAC
AGGGGTAGAGGAGGCCCCGTCTGAAGTACCAAAGGCAGAGCAAGTCCAAA
TGGAAGAAACTCTTCCCGTTTCCACAATAGAGAAAGATGTCACTACAACA
TGGAGTGCTCCGGAGGACTTTGAAGTTGTAATAGAAAAGTTTGAGGAAGC
CCAAGAAGTACCAGCATCAACAATTGAAGCTGCC
>CL158.Contig2_6    size  202    gap  0  0%
CAGCTTGAAGAACAGACACCATGGACAGGAGTTGAGGAAGCTCCATCTGA
GGTACCTAAAGCTGAGCAGGTCCAAATGGAAGAGACTATCCCTGTTTCAA
CCACAGAAAAGGATGTTACCACAACTTGGAGTGCTCCAGATGACTTTGAA
GTTGTAATAGAAAAGTTTGAGGAAGCCCAAGAAGTACCAGCATCAACAAT
TG
>CL159.Contig1_6    size  251    gap  0  0%
CCGCTGTGGATTATAATATACTGACAATTCAATTTGTGCTGTAATGAAAA
TATTAAGTAATAAAAAAACAGCTTAACATAGAATGGAAAATTTTTGGTTC
ATTTTTGCGGTTGAATAGTTCGTAAATTGATCCACACAGCTTTTATGAAT
GTTTTGGCACCTGAAGATAGTTGTGTCCGTATTATAACTCACAACTTTCG
AAATTCTTATAAACTAAGAACAGCTAGGTACAGACTTGACATTAAGTATG
G
>CL160.Contig1_6    size  1409    gap  0  0%
CAAAAGTTAGGAAATAACTTTACATAGAAGGTTGATAATCTCTAGGTGAA
ATAATAAACCATTTCTGCATTTGCCAAAATGCTTTATGTCGGAATAAAAA
CTGTGTCTTCAAATGCCAGTGTACATGCTTGATGCTGCTGCATATTGAAC
TCTTTTTTAGCATGCATATTGGCATTTGATGATTTAAGTGTCAATGCTGG
TATTGTAGGGAATACGTAAAAGGTGTATTCAAGAAGTTTCAAAATATTGT
ACTTTTATATATTATGGTAGAGCAGAATTTCGAGGTTTGATAATGATTAT
AAATATGAAATTAATAATTCAGTAACCATTTCTGAAGATTTTAATCTTAC
GTGTCCAATCTAATTGATGATTAATTAAGACTCTGGCTCCCATAAGAATG
TACATAAGGACTGACCCTGGAGGAGGGGGTTGTCTTTGATGTTTGGAATT
TTGCAAAAAGCAGTTTAAATTTGGTCATTTCATTTAGACTATTAGTATAT
TTTGGGGTCTCTTTTTCATTTAAAGTTGGCATCATTCCGGGGTCAGTTTT
TAGAATATTGGCGATACTTCTCAACTCAAGCCAAAATTGAAACAGGGTTT
GTGAAACAGGGAAAAGGTTGTATCTGATTTTATAAAGATTCAAACGTGTG
TGGTAAGTTGACAAATTCAACTAAAACTTAGCAAGGAATTTAGGAGTAGA
TTTGAGCACTTCTTGTTTGTTTTAAATATACCCTGTGGTCATGTGGTCCC
ATTCTTTGGTAAGCCAAATAGAATTTACTTATAAAACAGGCAGATGCAAT
TCAAATTAAAATGACAGTACTAAAAAGTTTATACAGAATAAATTGCTAAT
GAATATTTTTGCTACTCAGAAAGAATAAACTATGTAGAATAGTGATTTGC
ACATTGAATCCTACTTAGCATCCTGCGTCTTTGTTCAAGTATCTCTGTTG
TATGGTCACAGGGATACCAATGTATGAAAAAGCTAAAATATTCTGGGTCG
TAGTGAATACGTCATACCCTACAATCTTGGAAATAAGTCTTGGAACACTT
TTGTGTCAAGAATTAAAAACTGACACCCCTCTCCCCTGTGCATTGTTGGG
AAATGCTAATGTCTTCTGCAGTTTTCCAAAGTGTTCCAACATTGATTGAT
GGGGAGAGGGGAAGGGTAACCCGTAAATCATTGCTGTAGATGTCATGTTT
GTTCAAAACCAAAATACACAACATTCCCAGGATCATTGCAAATTTTGCAC
GGAATTACGACAACATGTACCAAGTGTTCCAAGTACTTTTTTCCAAGATT
GTAGTCACCTTGGTAGTTACCAGCTTGGTTTGCACGCCCATTGAATTTGT
GTTGTGGTCATTTTGATTGTGGTTCTAAATACAGGTAGTGTGAACCAGTT
GACCTGGCA
>CL160.Contig2_6    size  1444    gap  0  0%
CAAAAGTTAGGAAATAACTTTACATAGAAGGTTGATAATCTCTAGGTGAA
ATAATAAACCATTTCTGCATTTGCCAAAATGCTTTATGTCGGAATAAAAA
CTGTGTCTTCAAATGCCAGTGTACATGCTTGATGCTGCTGCATATTGAAC
TCTTTTTTAGCATGCATATTGGCATTTGATGATTTAAGTGTCAATGCTGG
TATTGTAGGGAATACGTAAAAGGTGTATTCAAGAAGTTTCAAAATATTGT
ACTTTTATATATTATGGTAGAGCAGAATTTCGAGGTTTGATAATGATTAT
AAATATGAAATTAATAATTCAGTAACCATTTCTGAAGATTTTAATCTTAC
GTGTCCAATCTAATTGATGATTAATTAAGACTCTGGCTCCCATAAGAATG
TACATAAGGACTGACCCTGGAGGAGGGGGTTGTCTTTGATGTTTGGAATT
TTGCAAAAAGCAGTTTAAATTTGGTCATTTCATTTAGACTATTAGTATAT
TTTGGGGTCTCTTTTTCATTTAAAGTTGGCATCATTCCGGGGTCAGTTTT
TAGAATATTGGCGATACTTCTCAACTCAAGCCAAAATTGAAACACTATTA
AACCCCCTACCCTGGGATTGACTTGACAGGGTTTGTGAAACAGGGGAAAA
AGTTGTATCTGATTTTATAAAGATTCAAACGTGTGTGGTAAGTTGACAAA
TTCAACTAAAACTTAGCAAGGAATTTAGGAGTAGATTTGAGCACTTCTTG
TTTGTTTTAAATATACCCTGTGGTCATGTGGTCCCATTCTTTGGTAAGCC
AAATAGAATTTACTTATAAAACAGGCAGATGCAATTCAAATTAAAATGAC
AGTACTAAAAAGTTTATACAGAATAAATTGCTAATGAATATTTTTGCTAC
TCAGAAAGAATAAACTATGTAGAATAGTGATTTGCACATTGAATCCTACT
TAGCATCCTGCGTCTTTGTTCAAGTATCTCTGTTGTATGGTCACAGGGAT
ACCAATGTATGAAAAAGCTAAAATATTCTGGGTCGTAGTGAATACGTCAT
ACCCTACAATCTTGGAAATAAGTCTTGGAACACTTTTGTGTCAAGAATTA
AAAACTGACACCCCTCTCCCCTGTGCATTGTTGGGAAATGCTAATGTCTT
CTGCAGTTTTCCAAAGTGTTCCAACATTGATTGATGGGGAGAGGGGAAGG
GTAACCCGTAAATCATTGCTGTAGATGTCATGTTTGTTCAAAACCAAAAT
ACACAACATTCCCAGGATCATTGCAAATTTTGCACGGAATTACGACAACA
TGTACCAAGTGTTCCAAGTACTTTTTTCCAAGATTGTAGTCACCTTGGTA
GTTACCAGCTTGGTTTGCACGCCCATTGAATTTGTGTTGTGGTCATTTTG
ATTGTGGTTCTAAATACAGGTAGTGTGAACCAGTTGACCTGGCA
>CL160.Contig3_6    size  615    gap  0  0%
CAGTTTAAATTTGGTCATTTCATTTAGACTATTAGTATATTTTGGGGTCT
GATTTTATAAAGATTCAAATGTGTGTGGTAAGTTGACAAATTCAACTTAG
CAAGGAATTTAGGAGTAGATTTGAGCACTTCTTGTTTGTTTTAAATATAC
CCTGTGGTCATGTGGTCCCATTCTTTGGTAAGCCAAATAGAATTTACTTA
TAAAACAGGCAGATGCAATTCAAATTAAAATGACAGTACTAAAAAGTTTA
TACAGAATAAATTGCTAATGAATATTTTTGCTACTCAGAAAGAATAAACT
ATGTAGAATAGTGATTTGCACATTGAATCCTACTTAGCATCCTGCGTCTT
TGTTCAAGTATCTCTGTTGTATGGTCACAGGGAAACCAAATGGATAAAGA
TTATTACAAGAATGTATGAAAAAGCTAAAATATTCTGTGTCGTAGTGAAT
ACGTCATACCCTACAATCTTGGAAATAAGTCTTGGAACACTTTTGTGTCA
AGAATTAAAAACTGACACCCCTTCTCCCCGTGCAATGTTGGGAAATGCCA
ATGTCTTCTGCAGTTTTTCAAAGTAAAAAAAAAAAAAAGAAAGGTTTTAT
TTCAAACTCTAATCG
>CL160.Contig4_6    size  1231    gap  0  0%
CAAAAGTTAGGAAATAACTTTACATAGAAGGTTGATAATCTCTAGGTGAA
ATAATAAACCATTTCTGCATTTGCCAAAATGCTTTATGTCGGAATAAAAA
CTGTGTCTTCAAATGCCAGTGTACATGCTTGATGCTGCTGCATATTGAAC
TCTTTTTTAGCATGCATATTGGCATTTGATGATTTAAGTGTCAATGCTGG
TATTGTAGGGAATACGTAAAAGGTGTATTCAAGAAGTTTCAAAATATTGT
ACTTTTATATATTATGGTAGAGCAGAATTTCGAGGTTTGATAATGATTAT
AAATATGAAATTAATAATTCAGTAACCATTTCTGAAGATTTTAATCTTAC
GTGTCCAATCTAATTGATGATTAATTAAGACTCTGGCTCCCATAAGAATG
TACATAAGGACTGACCCTGGAGGAGGGGGTTGTCTTTGATGTTTGGAATT
TTGCAAAAAGCAGTTTAAATTTGGTCATTTCATTTAGACTATTAGTATAT
TTTGGGGTCTCTTTTTCATTTAAAGTTGGCATCATTCCGGGGTCAGTTTT
TAGAATATTGGCGATACTTCTCAACTCAAGCCAAAATTGAAACACTATTA
AACCCCCTACCCTGGGATTGACTTGACAGGGTTTGTGAAACAGGGGAAAA
AGTTGTATCTGATTTTATAAAGATTCAAACGTGTGTGGTAAGTTGACAAA
TTCAACTAAAACTTAGCAAGGAATTTAGGAGTAGATTTGAGCACTTCTTG
TTTGTTTTAAATATACCCTGTGGTCATGTGGTCCCATTCTTTGGTAAGCC
AAATAGAATTTACTTATAAAACAGGCAGATGCAATTCAAATTAAAATGAC
AGTACTAAAAAGTTTATACAGAATAAATTGCTAATGAATATTTTTGCTAC
TCAGAAAGAATAAACTATGTAGAATAGTGATTTGCACATTGAATCCTACT
TAGCATCCTGCGTCTTTGTTCAAGTATCTCTGTTGTATGGTCACAGGGAA
ACCAAATGGATAAAGATTATTACAAGAATGTATGAAAAAGCTAAAATATT
CTGTGTCGTAGTGAATACGTCATACCCTACAATCTTGGAAATAAGTCTTG
GAACACTTTTGTGTCAAGAATTAAAAACTGACACCCCTTCTCCCCGTGCA
ATGTTGGGAAATGCCAATGTCTTCTGCAGTTTTTCAAAGTAAAAAAAAAA
AAAAGAAAGGTTTTATTTCAAACTCTAATCG
>CL160.Contig5_6    size  1196    gap  0  0%
CAAAAGTTAGGAAATAACTTTACATAGAAGGTTGATAATCTCTAGGTGAA
ATAATAAACCATTTCTGCATTTGCCAAAATGCTTTATGTCGGAATAAAAA
CTGTGTCTTCAAATGCCAGTGTACATGCTTGATGCTGCTGCATATTGAAC
TCTTTTTTAGCATGCATATTGGCATTTGATGATTTAAGTGTCAATGCTGG
TATTGTAGGGAATACGTAAAAGGTGTATTCAAGAAGTTTCAAAATATTGT
ACTTTTATATATTATGGTAGAGCAGAATTTCGAGGTTTGATAATGATTAT
AAATATGAAATTAATAATTCAGTAACCATTTCTGAAGATTTTAATCTTAC
GTGTCCAATCTAATTGATGATTAATTAAGACTCTGGCTCCCATAAGAATG
TACATAAGGACTGACCCTGGAGGAGGGGGTTGTCTTTGATGTTTGGAATT
TTGCAAAAAGCAGTTTAAATTTGGTCATTTCATTTAGACTATTAGTATAT
TTTGGGGTCTCTTTTTCATTTAAAGTTGGCATCATTCCGGGGTCAGTTTT
TAGAATATTGGCGATACTTCTCAACTCAAGCCAAAATTGAAACAGGGTTT
GTGAAACAGGGAAAAGGTTGTATCTGATTTTATAAAGATTCAAACGTGTG
TGGTAAGTTGACAAATTCAACTAAAACTTAGCAAGGAATTTAGGAGTAGA
TTTGAGCACTTCTTGTTTGTTTTAAATATACCCTGTGGTCATGTGGTCCC
ATTCTTTGGTAAGCCAAATAGAATTTACTTATAAAACAGGCAGATGCAAT
TCAAATTAAAATGACAGTACTAAAAAGTTTATACAGAATAAATTGCTAAT
GAATATTTTTGCTACTCAGAAAGAATAAACTATGTAGAATAGTGATTTGC
ACATTGAATCCTACTTAGCATCCTGCGTCTTTGTTCAAGTATCTCTGTTG
TATGGTCACAGGGAAACCAAATGGATAAAGATTATTACAAGAATGTATGA
AAAAGCTAAAATATTCTGTGTCGTAGTGAATACGTCATACCCTACAATCT
TGGAAATAAGTCTTGGAACACTTTTGTGTCAAGAATTAAAAACTGACACC
CCTTCTCCCCGTGCAATGTTGGGAAATGCCAATGTCTTCTGCAGTTTTTC
AAAGTAAAAAAAAAAAAAAGAAAGGTTTTATTTCAAACTCTAATCG
>CL161.Contig1_6    size  329    gap  0  0%
GAGGAGTTGGATGATGTCATCTGGAGTGAGATTTGTTCTTGCATTGAGCG
TCTTGTCTTTTTCCAGCCTGTCTTTGATGATGTCAAGTGACTTGTCAATG
GGCGTGTTCGTAAATAATGACACCACGTCATGGGAATTAAAGATGTCATT
TTCCTCTATCAGCACACCTGTCATCTCTTCAGCCAGTTGCTTTGAATTGA
CAACATGATGATCTGTGTTGCCAACTAAGGGGCCCAGAATTTCCGCAAGA
GCTTTGGAAGTTTGGTAGCCTAACGACCCAGTATAGTCCACAATAGGTCT
GATGGGATTTCCTTCTTTATGGATTTTGG
>CL161.Contig2_6    size  323    gap  0  0%
GAGGAGTTGGATGATGTCATCTGGAGTGAGATTTGTTCTTGCATTGAGCG
TCTTGTCTTTTTCCAGCCTGTCTTTGATGATGTCAAGTGACTTGTCAATG
GGCGTGTTCGTAAATAATGACACCACGTCATGGGAATTGAAGATGTCATT
ATCTTCAATCAGTACACCTGTCATCTCTTCAGCCAGCTGCTTAGAATTAA
CAACATGATGCTCAGTGTTACCGACTAAGGGGCCCAGAATTTCAGCGAGA
GCTTTAGAGGTTTGGTAGCCCAACGACCCCGTATAATCCACAATGGGCCT
GATGGGATTTCCTTCCTTTCCTG
>CL162.Contig1_6    size  225    gap  0  0%
AATCAAACTAACAGACTACAAGCTGAATAATGTATATCTTTATTGTGTGA
TCTTGCAAGTTGTCAATTCACCTTTTTGGTAAATCCCATAAGCTTTGCGG
GTAAACCTGTGTTGTTGCCATGCCAATGCGCACATTGTTGCTGCGCACAC
CGTTACTGCGCTCTACACAGCTTACAAATGTGCAGTAATGATGTTCTCTA
AACCCCAGACAAACAAGTACCTAGA
>CL163.Contig1_6    size  367    gap  0  0%
AGCTGCACACAAGGGCAACATGGTCACAAAGTTCATGGAGGGTGATACAT
CCCCTCTAAGACATAACTTACAATATTTTAGAAGAATTTAGCCCTGGTTT
TCATTGCTCTAGCTTTAAGAGGATATTATTTATAGAATTATCCACAGAAT
TGATTTCATGTGGTAATTTCAGCATGTTAGTTGAGACAATTTTAAGATAG
TCAGTTGAAATGGTGTTGTTGTTAATTACAAGAGATGATATGTCTACTGA
TACTAAAGGTGATACTATAAGTGTCAACCCTTATGCCAATTTTAATCATT
TTACTGAACCTGTTACATGTATTTGATACCATAGGCAAAATATTGAATTC
TCGATCATGAGAGGATG
>CL163.Contig2_6    size  337    gap  0  0%
AGCTGCACACAAGGGCAACATGGTCACAAAGTTCATGGAGGGTGATACAT
CCCCTCTAAGACATAACTTACAATATTTTAGAAGAATTTAGCCCTGGTTT
TCATTGCTCTAGCTTTAAGAGGATATTATTTATAGAATTATCCACAGAAT
TGATTTCATGTGGTAATTTCAGCATGTTAGTTGAGACAATTTTAAGATAG
TCAGTTGAAATGGTGTTGTTGTTAATTACAAGAGATGATATGTCTACTGA
TACTAAAGGTGATACTATAAGTGTCAACCCTTATGCATGTATTTGATACC
ATAGGCAAAATATTGAATTCTCGATCATGAGAGGATG
>CL164.Contig1_6    size  2353    gap  0  0%
AATTGACTTCCGGTAGAGAAACCCCAAATCCGCGTATTGGCAGTAACGTA
AACACTAAGCGCAGCCTAAGACTTGAAAAACTACTCTTGTTTGCCAGAAA
AGTCCATGAATGCCCAGAAAGCCACTAAATATTGCCATTAAATGTTTTAA
CATTTTGTGCCCAGGTTGATTGGCAATATGTTGCCTTTTTTTGGACATTT
AAGGACAAAAATGTCGTTTTCTGGACTATGAATTAGAGATCATGCGCAAA
TGTTATTGTAGGTACATTACCTAGGAACTTAAAAGGTCAGTGGTTTATAT
ATCATCCAGTAAAATGTCGTAAATTACGCATTCAAATATCGATTTCTACT
TCCTATACGCGGCAACAGACAGTTTACGTTAAAAGTATCGATGTAACGTA
AACAAGCGTAGCCACAAGTATTATGAACTACTTCAAGATCTCTACCAACG
ACAAGTGCTTGGTAATAATGGATGCCGTTTTCTATTCATACACCTGTACA
GGCTAATTAACACTGGAGTCATATTCTATTTGGCTAGTTTGTTTATCACT
CCCTTCAAATAGCAACTAATGACTCTACATAATTTGAACCTTTTTTTCAG
GGGAGAAAAACAATCTTGAATCAAGAGACAAATAATGCCTTAATGATGGA
CACAATCATACTATATAAAACATTCCATTGCCAAAGTCAGGATTACATTA
ACGTAATGTTATACCAACCGGGGACTAACTCGTCCCAAGTTGGTATACTT
TATACTCTTTGTGTACAGTATTTTCGCCTAACCAAATGTAATAATGCATC
TAATACTATCATTATCAACCTCTAACTATTATTCGTTGTTGTTTATGGAA
CACCATTTTATTTATCTCTATTAACTAAAACTGGACCGACAGAGTCAAGT
CAAACTCAAATCAGATGTTGACCCAAACTTCGTATTTATACTTAGAGATA
CATTTCATTACACTAGAGGCCGGGTTACAAGGAATCGAAGCTCTCTAACT
TCTGTGGGTGGATTTTAATCAGGTCAAGGAGCGTTTATTCAAAGAGAACG
ATACTATTTATATTATGTATCCCAAAATGCATTTTTCTGAGAGGTGCTTC
CGCTAGATGCCCCAAATTTGACCCTGCGCGAAGATAACAGTACGCGATCT
CCATAAATAATGCATTATGGGTCATAATTCGAAAAGATTCTCTAATCCAC
CCGTTGGATATATCCTAATAGACATTTGTGATTTACGTTATGTCGAACCT
CACATCGTCACTGGGCATGTTTGACTGCTCAAGAGTGCGTAGTGACTATG
TGCGCATCGATTATGACGTTGTCTTGGTTTCAAAAGCAAAGGCTTTCGGG
AAACACCGATGTGGTCTATGGACAAGGATCCACACCATGAAGTTAGCCAT
ATTGGCTCAACTCTGTCCATCCATTTTCTGTGTTACACTATTAAAATTTA
GACACTAATGTAGTCTTTCTCAATCTCGAATGCTCATGTATGTTTATTTT
CCTTCATTGATATCTGTAAATTAATTCCTTCATTCTCTACCTTGAATAAT
GCCCATGTATTCATTTGCTTTTTCAAGTATTCTACTTGCCAAACACACAA
TTATTTTACAAATGATCTAACCTAATTATGTACATAAATAAGATCAGTAG
TTACTCCACGCAAAGTAAAAATAGTATTTGTTTTTTCAACTTAAGCACAT
ACTTTTAAACTTTTGTAAAACCATTTGTCCCATGGGGTGAACGTTTATTC
AAAATTATTGTGCAGGTCATCATCAAAATGTAAACAGAAAAAGTAATGAG
TGTTCTGTAATTACTTCCTTCCTTGGCCAGGTCTCCCCAGTACACCAGTT
CTCCAGAAAAGATTACCTGCCCTTCTGACTTGAGTTTGTTGAGTTTCTTT
ATCGTTGTTTCTCTTATCTAAAGGTTGCAATTGGTTGTTCATCCTGTCAG
TCAATGTTTCTAGTGCTCTTGTGAGAATAACCAGCGCCATCCGTTGCCAT
GCTGCTTCTTCGTTTGTAGTTACATCTTGTATTGGAAATTCATCATTATC
ATCTGTGTAAGGTGTGAGTGACATGCATTGTGCAACCTGACCCAAAATAA
ACAGCAATGATAAAACTGCTATACAGATATGTGATGTTGTTGATAACGAA
ACCATATTGAAGAAAAGTTTTTTGCAAATTCGTTTGCTCCTCCAAACACC
CTCTCACTCACTTCCTCACGGACTGCAACTTCTTCAACTTAAGCGATAAA
TTCTCTATGGTCTTTGCTTGTTTTGCTGCTCCTGTACGCGAGTAAAAGTC
TTTTCTGCCTTTCCCTGATTATTAAATGTCGTTTTGTGGTGTAACACTCT
TTG
>CL164.Contig2_6    size  2309    gap  0  0%
AATTGACTTCCGGTAGAGAAACCCCAAATCCGCGTATTGGCAGTAACGTA
AACACTAAGCGCAGCCTAAGACTTGAAAAACTACTCTTGTTTGCCAGAAA
AGTCCATGAATGCCCAGAAAGCCACTAAATATTGCCATTAAATGTTTTAA
CATTTTGTGCCCAGGTTGATTGGCAATATGTTGCCTTTTTTTGGACATTT
AAGGACAAAAATGTCGTTTTCTGGACTATGAATTAGAGATCATGCGCAAA
TGTTATTGTAGGTACATTACCTAGGAACTTAAAAGGTCAGTGGTTTATAT
ATCATCCAGTAAAATGTCGTAAATTACGCATTCAAATATCGATTTCTACT
TCCTATACGCGGCAACAGACAGTTTACGTTAAAAGTATCGATGTAACGTA
AACAAGCGTAGCCACAAGTATTATGAACTACTTCAAGATCTCTACCAACG
ACAAGTGCTTGGTAATAATGGATGCCGTTTTCTATTCATACACCTGTACA
GGCTAATTAACACTGGAGTCATATTCTATTTGGCTAGTTTGTTTATCACT
CCCTTCAAATAGCAACTAATGACTCTACATAATTTGAACCTTTTTTTCAG
GGGAGAAAAACAATCTTGAATCAAGAGACAAATAATGCCTTAATGATGGA
CACAATCATACTATATAAAACATTCCATTGCCAAAGTCAGGATTACATTA
ACGTAATGTTATACCAACCGGGGACTAACTCGTCCCAAGTTGGTATACTT
TATACTCTTTGTGTACAGTATTTTCGCCTAACCAAATGTAATAATGCATC
TAATACTATCATTATCAACCTCTAACTATTATTCGTTGTTGTTTATGGAA
CACCATTTTATTTATCTCTATTAACTAAAACTGGACCGACAGAGTCAAGT
CAAACTCAAATCAGATGTTGACCCAAACTTCGTATTTATACTTAGAGATA
CATTTCATTACACTAGAGGCCGGGTTACAAGGAATCGAAGCTCTCTAACT
TCTGTGGGTGGATTTTAATCAGGTCAAGGAGCGTTTATTCAAAGAGAACG
ATACTATTTATATTATGTATCCCAAAATGCATTTTTCTGAGAGGTGCTTC
CGCTAGATGCCCCAAATTTGACCCTGCGCGAAGATAACAGTACGCGATCT
CCATAAATAATGCATTATGGGTCATAATTAGACAGGATTCTCTAATCCAC
CTGTTGGGTATATCCTAATAGCCATTTGTGATTGAAAGCGATAATACGTT
ATGTCTATATGTGCGCAACGATGACGGTTTCAAAAGCAAAGGCTTTCGGG
AAATACCGAAGTACATGTAGTCTATAGACAAGGATCCACACCATGAGGGT
AGCCATATTGGCTCAACTCTGGCCATCCATTTTCTGTGTTACACTATTAA
AATTTAGACACTAATGTAGTCTTTCTCAATCTCGAATGCTCATGTATGTT
TATTTTCCTTCATTGATATCTTTAAATTAATTCCTTCATTATCTACCTTG
AATAATGCCCATGTATTCATTTGCTTTTTCAAGTATTCTACTTGCCAAAC
ACACAATTATTTTACAAATGATCTAACCTAATTATGTACATAAATAAGAT
CAGTAGTTACTCCACGCAAAGTAAAAATAGTATTTGTTTTTTCAACTTAA
GCACATACTTTTAAACTTTTGTAAAACCATTTGTCCCATGGGGTGAACGT
TTATTCAAAATTATTGTGCAGGTCATCATCAAAATGTAAACAGAAAAAGT
AATGAGTGTTCTGTAATTACTTCCTTCCTTGGCCAGGTCTCCCCAGTACA
CCAGTTCTCCAGAAAAGATTACCTGCCCTTCTGACTTGAGTTTGTTGAGT
TTCTTTATCGTTGTTTCTCTTATCTAAAGGTTGCAATTGGTTGTTCATCC
TGTCAGTCAATGTTTCTAGTGCTCTTGTGAGAATAACCAGCGCCATCCGT
TGCCATGCTGCTTCTTCGTTTGTAGTTACATCTTGTATTGGAAATTCATC
ATTATCATCTGTGTAAGGTGTGAGTGACATGCATTGTGCAACCTGACCCA
AAATAAACAGCAATGATAAAACTGCTATACAGATATGTGATGTTGTTGAT
AACGAAACCATATTGAAGAAAAGTTTTTTGCAAATTCGTTTGCTCCTCCA
AACACCCTCTCACTCACTTCCTCACGGACTGCAACTTCTTCAACTTAAGC
GATAAATTCTCTATGGTCTTTGCTTGTTTTGCTGCTCCTGTACGCGAGTA
AAAGTCTTTTCTGCCTTTCCCTGATTATTAAATGTCGTTTTGTGGTGTAA
CACTCTTTG
>CL166.Contig1_6    size  1259    gap  0  0%
ATTGCACTTCACAGCAAACATAGAAATCATATCATCCTCCGAATCAAATT
TAATGGCATTTTAAGAATGAGTTACCTAGATGTATGATGGTGTCCTGGAG
CTAGAACTGATACGCAATGGAAATTCTTGAGTGTGATGTTGCAGATAAAT
ATATAATTTGGTTATGTGTACTGTAGATGGCAAGTACTGTTTTAAGTACC
ATTATTTACAACATTGAGTGGAGTAGTTAGGTAGAAATGATGGCGTTTAT
ATTTCCATTTCGTTCACATAGGTGTCATGCCACAAATTCTTTGCTGGTGC
ATCCTGTTTAGTTTACTAACAACACTTGGTATTTGAATTAAGCTTCTAGC
ATGTACACATTTGATTTGATAATACTGCACGTCTTTTCAAGATGTGCATA
CTTTTTGTAAAATGATAGCCATTCCAAACTTTTGCTGTCACTTCTATCAA
CAGTACCCATAACACACGTTACATTTATCGCAGGCCCGTACGCAGGATTT
TTTGGGGGTGCGGATTTTGAAAAAGTGGACTTCTTTCCAGGACACTGAGG
AGGGGGTGATTTTGTGAAAAGTGACTTTCTTCCCAATGTTTGGACCTTTT
CTGATCAAAAAAGCATCAAATTTTTTTTTTTTGCTCACTACGCTGGTAAA
TACTTTTGCAAATTTGGGAAGGTGCAACCGCACCACCCCTTTGTACGGGC
CTGATTAATCGTATCACTATTTAAACATACGAGTGGATATTCATACGATT
GTAGACAAGATATCATTACAGCATCACCATCTGCTGAAGACGCTAGTCGA
ACTAGTGAAAACGTTCCAGGTGAGCGAAAAATAGTGTAGTGTTGAAGTTA
AACTCTTTAATCACTATTTAAACAATTTACAAAATGTGTGCTTCTGTCTC
AAAGGACAGTGAGTTTGTCCTGTGAAGAAAATGTTTACATGTTATGCAAA
ATAAATGAAGATGTATTCAGAGATTTCATGTTCACATAATTTCCATCTGC
AAGATCAACATCAGTGATGAGATGAATCAAAGAGTGCACTATGTGAACCA
TATTACATCAGTATGTCCTGGATATTCCTGATGGCACTGCATATTGATGT
TCTGCATATACGATGGACAACAGCGTCACAGCCGCAAATACGTTAGAGGT
TCTGCTTCTTAGAGACATCCTGTGCCATTGTCATCTTGACCATAAGAACA
CTCATGTACTGGACTGTCTTTGCATTCCTGGTATCTATAGGGTCCACAAC
TTATAAGTT
>CL166.Contig2_6    size  553    gap  0  0%
CCATCTGCTGAAGACACTAGTCGAACCAGTGAAAACGCTCCAGGTGAGCG
AAAAACAGTGTACAGTGTTGAAGTTAAAATTTTAATTCGTCATTAAGATT
GTAAGTATTTTTGAAATGAAAAAAAGAAATGGCAAAATATGATGCAAAAT
GCAAAGTTGAAGACCCATTCAAAGCTAATTTATTATATATTCATGTAAAA
TGTCTTGGCTAGTTTAATTCTATGTTAGCACATCTGTGATTCAAGCAAAG
GTGCCAAATTCTGAATTGATTATTTTTATGATCCTCTGGATAAGCAAATT
ACTGAATAGGCCTTTAATCGATTAAACATTTAATAACCACAGATCCTGTT
TACACAAAAACAATTCTAAGGTCATCAATATTGAAATACCAATGAGATCA
GCACAGTTTCTATACTATTTACAGAATGTGCATGCCAATGGATAGCGAAG
TTCATGTGAAGACTTCAAATGCAGTGTGTAATACATCAGAAGGCTGCCAT
GTGATAAATATAACTTGTTACTTATAAGAGATATTTTGTGATCACTTATT
ACG
>CL168.Contig1_6    size  713    gap  0  0%
TGGAACCCAAATTCCAATCAAAAATAAAAACAAATTTGTTATCAAATACA
CTAGGCCTATACATTGTATTACAGGAATTTAATAGATGGTGCATTTTAAT
AAATAAATAGATTAACACGGGTAATGGACAAGAAATATTTGGCAATACCG
GATTTACCAGAGAGCCAGTGGATAAAGAAATTAATTAAAATTAAAACAAA
TTAAATGAGAAAATGAAAGCAAGGACATTTGGTGTTCAAAGTATTGTTTT
AGAATACGAAGGAGTCCTAAATGTTATCCTGGCCCAGGACACTGATTAAT
GTAAATTCGACCCATAGTTATTTTATCTACTTTTGCCAGCATTCAACCTG
TTTTCAATGTGATTTGTGCCTATTTTTAATACAATTCCGAAATCTGACGT
ATCAATGTTGTATCGTCCACAAACTATGATCCGAGACTATTTCATTTGAC
ACGGTTGTATGGATTTCAGAAGATCGGTCCTATAATAGATATCGATTAGA
GAATTACAGCAAGAGGCTTTGAGGATGCCGTAATCCTCTTGACAATCAAC
CAATCAGAGAGACATATTTCAGAAATATATTCGTAGGATTGAAACTCTTT
CAACTCTGAAATATATATTTCAAGTAATCTCGTTTCACACTTTGGCTTGC
AATAAAGCCACGAAGGGGCGGTAATGTTAATATACGATTTCAGTCAAATA
TTGGTGCAAATAT
>CL168.Contig2_6    size  727    gap  0  0%
TGGAACCCAAATTCCAATCAAAAATAAAAACAAATTTGTTATCAAATACA
CTAGGCCTATACATTGTATTACAGGAATTTAATAGATGGTGCATTTTAAT
AAATAAATAGATTAACACGGGTAATGGACAAGAAATATTTGGCAATACCG
GATTTACCAGAGAGCCAGTGGATAAAGAAATTAATTAAAATTAAAACAAA
TTAAATGAGAAAATGAAAGCAAGGACATTTTGGTGTTCAAAGTTCCGGTT
CAAAGTATTGTTTTAGAATGCGAAGGAGTCCTAAATGTTATCCTGGCCCA
GGACACTGATTAATGTAAATTCGACCCATAGTTATTTTATCTACTTTTGC
CAGCATTCAACCTGTTTTCAATGTGATTTGTGCCTATTTTTAATACAATT
CCGAAATCTGACGTATCAATGTTGTATCGTCCACAAACTATGATCCGAGA
CTATTTCATTTGACACGGTTGTATGGATTTCAGAAGATCGGTCCTATAAT
AGATATCGATTAGAGAATTACAGCAAGAGGCTTTGAGGATGCCGTAATCC
TCTTGACAATCAACCAATCAGAGAGACATATTTCAGAAATATATTCGTAG
GATTGAAACTCTTTCAACTCTGAAATATATATTTCAAGTAATCTCGTTTC
ACACTTTGGCTTGCAATAAAGCCACGAAGGGGCGGTAATGTTAATATACG
ATTTCAGTCAAATATTGGTGCAAATAT
>CL168.Contig3_6    size  1292    gap  0  0%
TGGAACCCAAATTCCAATCAAAAATAAAAACAAATTTGTTATCAAATACA
CTAGGCCTATACATTGTATTACAGGAATTTAATAGATGGTGCATTTTAAT
AAATAAATAGATTAACACGGGTAATGGACAAGAAATATTTGGCAATACCG
GATTTACCAGAGAGCCAGTGGATAAAGAAATTAATTAAAATTAAAACAAA
TTAAATGAGAAAATGAAAGCAAGGACATTTGGTGTTCAAAGTATTGTTTT
AGAATACGAAGGAGTCCTAAATGTTATCCTGGCCCAGGACACTGATTAAT
GTAAATTCGACCCATAGTTATTTTATCTACTTTTGCCAGCATTCAACCTG
TTCAATGTGATTTATGCCTATTTTTAATAAAATTCCGAAATCTGACGTAC
GGTAGGCCTATCAACGTTGTATCGTGCACAAATTATGATTCGAGACTATT
TCATTTGACACGGTTGTATGGATTTCAGAAGATCGGTCCTATAATAGATA
TCGATTAGAGAATTACAGCAAGAGGCTTTGAGGATGCCGTAATCCTCTTG
ACAATCAACCAATCAGAGAGACATATTTCAGAAATATATTCGTAGGATTG
AAACTCTTTCAACTCTGAAATATATATTTCAAGTAATCTCGTTTCACACT
TTGGCTTGCAATAAAGCCACGAAGGGGCGGTAATGTTAATATACGATTTC
AGTCAAATATTGGTGCAAATATACGATTTCGGTCAACTATTTGGCTATCC
TTTGCCCAAAATTATGAAATGTTTATTAGTAACAACAACTCTTAGGAGGG
TTTTCGAGTAATTTTAGCGAAATAATGAGGTTAAATAAAAGAAAACCCAC
TTACAATTTTGGACGCTTAACTGTGGTGTTCTAGGGGAATTAAAATATCA
CAATTAACATGTTTAATTCAAAATCGTTGTCCTACAAGCACGTGTTAAAT
GGCTCGATTCACATTAGGTATAAGTTGGGACATTGTCAGATTGTGTGAAC
ATTACAAATACAAACAATAAGGTTGAAAAATAAATAGCCATTTAAAAATG
ATTTTAAAAGATCGTCTATTTTGTAGCTTTATGACACTGAATAGGCCAAA
TATCTGCCTCTGACGAAAAAAAATGTTTTCCATGCTGATTTGTTTTTGTA
ACAAGTACCGTATGTCATTTCAAAAAGAAAGAAAAAAAGACGGATATTAC
TTTTTTAAAACTCAACGCATTACTATTAATACGCCTATAATTAATGAATG
AAAAAGTATAGAAGGCGTTGCATCCGGTTCTGATGAGGGGGG
>CL168.Contig4_6    size  1829    gap  0  0%
CAGACTCCGTATTGTACGTACAATGTTGTATGTACAGTGCTTTTCGTGAC
GTCAAAAAGTATTACACGTGCAATAAATATACGTGCCACGACTCGTTGAA
TCAGATTAAATAACGCGCTATAACCCTGACGGTTCATTGTTTGCTAAATC
CAAGCGAGGTCACCAGAAAATCTATGCAAGAGAAATTTCTACTGCTGCTG
ATGAAAAAATCCTAGAGTGCGTTTGGAGGTTTTTTCTGCACTTTACCAGT
AGCCCTAATAAATTCATAAAACAATAAAAATCAAATAAAGATTTAGGGCA
AATGTTTTTACTCACTGCTCATCTGATCCACTTTCCCAGGAAACTAAATA
CCGATACTCCTTAGTTTTTCCCTGACTTTCCAGACATAATTATGAGTAAA
CATCAAATTTAATGTTTACAAAACAATCAAATATATATACATTCTTTTGC
ATTTTGTACATAAATATTGATATCAATAATGTAGGCCTACAAACATTAAA
AAAGGGGGCCTAAGAGTATGTCTATTTTTAATCATATACTAATTCCGCCA
TGCCCAAACATATCTTATTATGAAATCGTGTAATGGAAGTGGAACCCAAA
TTCCAATCAAAAATAAAAACAAATTTGTTATCAAATACACTAGGCCTATA
CATTGTATTACAGGAATTTAATAGATGGTGCATTTTAATAAATAAATAGA
TTAACACGGGTAATGGACAAGAAATATTTGGCAATACCGGATTTACCAGA
GAGCCAGTGGATAAAGAAATTAATTAAAATTAAAACAAATTAAATGAGAA
AATGAAAGCAAGGACATTTTGGTGTTCAAAGTTCCGGTTCAAAGTATTGT
TTTAGAATGCGAAGGAGTCCTAAATGTTATCCTGGCCCAGGACACTGATT
AATGTAAATTCGACCCATAGTTATTTTATCTACTTTTGCCAGCATTCAAC
CTGTTCAATGTGATTTATGCCTATTTTTAATAAAATTCCGAAATCTGACG
TACGGTAGGCCTATCAACGTTGTATCGTGCACAAATTATGATTCGAGACT
ATTTCATTTGACACGGTTGTATGGATTTCAGAAGATCGGTCCTATAATAG
ATATCGATTAGAGAATTACAGCAAGAGGCTTTGAGGATGCCGTAATCCTC
TTGACAATCAACCAATCAGAGAGACATATTTCAGAAATATATTCGTAGGA
TTGAAACTCTTTCAACTCTGAAATATATATTTCAAGTAATCTCGTTTCAC
ACTTTGGCTTGCAATAAAGCCACGAAGGGGCGGTAATGTTAATATACGAT
TTCAGTCAAATATTGGTGCAAATATACGATTTCGGTCAACTATTTGGCTA
TCCTTTGCCCAAAATTATGAAATGTTTATTAGTAACAACAACTCTTAGGA
GGGTTTTCGAGTAATTTTAGCGAAATAATGAGGTTAAATAAAAGAAAACC
CACTTACAATTTTGGACGCTTAACTGTGGTGTTCTAGGGGAATTAAAATA
TCACAATTAACATGTTTAATTCAAAATCGTTGTCCTACAAGCACGTGTTA
AATGGCTCGATTCACATTAGGTATAAGTTGGGACATTGTCAGATTGTGTG
AACATTACAAATACAAACAATAAGGTTGAAAAATAAATAGCCATTTAAAA
ATGATTTTAAAAGATCGTCTATTTTGTAGCTTTATGACACTGAATAGGCC
AAATATCTGCCTCTGACGAAAAAAAGGCGGATATTACTTTTTAAAAACTC
AACGCATTACTATTAATACGCCTATAATTAATGAATGAAAAAGTATAGAA
GGCGTTGCATCCGGTTCTGATGAGGGGGG
>CL169.Contig1_6    size  512    gap  0  0%
GGGACCACTAGCCAAACAAGTGTGAAACTTACATGGTGGGGATGGTACTC
CTCTCATTCATAAGGCAGTGACATCCATTTTTGATGTACCTGTAAAGCAC
ATGTATCAATATGCCGCCTTTGTGCATGTGTGACAGGAGTTACCATGTAA
TGACACATTAGTTGATGCCTTGTGCATTAGTTGATGCTCAAGTAAGGAAA
ATATACTGTTACCTCCTTGACAAAGCTGATTACAGCTAGATAGAGCTATA
ACAATAGGAAGCTGCATACTCTTTGTTGGTACATCAAGGCCGTAGCAAGC
GGGACATCATGGTTGCCCAATACTGGAGTTATTTCTTATGTATTTCTTGG
TAACATCATATCAATTTGGACATAAAACCTTATTTTGGCCTCACCAATTC
CCAATAGCCGTCCTGGTACATCGCTTTTTGAAAGCAGTAACAAAATTCGA
ACAATATACTCATCACATGGCTTTCGCATTTGTCCATGTCTAATTTGACG
GGTTTATGCAAT
>CL170.Contig1_6    size  2756    gap  0  0%
ATGCAGGTCGCCATTTTTTTTCTTTTTTTCACGTTATGATTGTGATATTT
TTTTATTGAGTTACCATTTATGTACGATACAAACATGACAAATGTTGGGG
TCTTTATTTATAAATATTATTTTCATATCTAATAATTTACATAAAAAGAC
CCTATTTGGAGTAGACCTGATGATACATAGAGGGCAAAAAAATATGAAAA
ATAATAAATTAACAACTTCCAGCGGGGATTTTTAACTACTCGTCTATACA
TTTTTTTAAGTACTGTTCACAATAAGCTAACTTTGCGAATGCGACCTTCA
CGACGTATGTTACTAAATAAACCTAGCGTCGCTAGACGGTCATTTGCCAA
AACCAAGTGAACACAGTATATAATTCTCAGTTGGCCATGCAGGTCGCCAT
TTTTTAAAAATCAAATCACACATTTAAATAATATTGCACCGATCTCATTC
TCTTCATATCATTCAAAGAAATTTTCTTTCAAAGTTAATTTAGAGTAGTA
CGCGTTTGCTTTTTTAAAAGACAGTTCTTGTCCATTCTTGTTCAATTCGT
TAAAAGGCAGAAAATTTCAATTCGATAATGCCAACTTTCATTCCTTGCCA
AACAACTTTCTGTAAGTATGCAACAACACACATAAGCATAACTCAAACAT
TCCTTAACACAATTACTTGAAATTTACACCTAGTCACGGAAATTGCACCA
TAACCTCTCACCTTTAAACTTTCACCCGGAAGTGTGATTCCCATTCTCAC
TGACCGCCATCTTGGTTTGGCAAATAAACCACTTTGAAACATATCACATC
CCAGCTCGACTCTCACAACAACAAAATAAATAATGCAGCGGGAGATTTTT
AAGTTCTACTTTATAGTACTACTATATTTAATATTCATCAACACTATTAA
TGAATATTCATTATTCTAATGACTACTATGACGATATGCTAATGTTGGGC
CCTCTGAAACAGGCAAATGGCTGTTTTGAGTGAAAGTCATATTGAGTTGT
GCATTAAACATTGCTGTTACCAATACTCAACCGTATTAATTCCATTATCA
AAAATGAATATTAATTAAAAAAATGAATATTTATTAACTACTAATTGGCA
GTGGTTGATAAGTGATAAAGCTAAAATTTGAAAACAGAGAGCACGGCCCG
GCATTTCTCGGCAGACTTATGACTGCTAGAAGTTATAATATTAGTATACT
ATAACTCTGATTGCACTGATTTTCACATTCACATGTGTGTCCCTTTAGGT
CAATGTATGTCCCCTTAAGTCAATGTTAATTTGATGACCACTTTTTGTGC
ATATTGTTCGGTAATCTGTGAAACTTTTATTAAGTTAATATTGCATAATC
CAAGTTGGCGCCATATAGAAATGGATGCATGCCAATTTTGACAAAAGTAA
AAAACAGATTATACAAAAAGTCTGAGTTGCAGCAAATAATTTAGAAGCAT
TTACGGTGGACAATGCTTGGGCCGGATTCGTCGTACTCTTGCTTGCTGAT
CCACATCTGTTGGAAGGTTGAGAGGGAAGCCAAGATGGAGCCACCGATCC
ATACGGAGTATTTACGCTCTGGTGGAGCAATGATCTTGATCTTCATGGTG
CTTGGGGCCAAGGCAGTGATTTCCTTCTGCATTCTGTCGGCAATACCGGG
GTACATGCTGGTACCACCAGAAAGCACAGTGTTGGCGTACAGATCCTTAC
GGATATCAATGTCACACTTCATGATACTGTTGTATGTGGTTTCATGGATA
CCAGAGGATTCCATACCGACAAATGATGGTTGGAAGAGGGTCTCTGGGCA
CCTGAAACGCTCGTTGCCAATGGTGATGACTTGACCATCGGGCAATTCGT
AGCTCTTCTCTAGTGAGGAGCTGGCGGCTGCGGTTGCCATCTCGTTCTCG
AAGTCAAGTGCTACATAGCACAACTTCTCCTTGATGTCACGTACGATTTC
CCGCTCAGCTGTGGTTGTGAATGAGTAACCACGCTCGGTGAGGATCTTCA
TGAGATAATCTGTAAGATCACGTCCGGCAAGATCCAGACGGAGGATAGCA
TGGGGAAGGGCATAACCTTCATAGATGGGGACTGTGTGGGTTACACCATC
ACCGGAGTCAAGGACGATACCGGTGGTACGACCAGAGGCGTACAGTGATA
GGACAGCCTGGATGGCGACGTACATTGCTGGTGCGTTGAAGGTTTCAAAC
ATGATTTGTGTCATCTTTTCTCTGTTCATTTTTGGGTTGAGTGGAGCCTC
AGTAAGGAGGACGGGATGTTCTTCTGGTGCTACACGGAGTTCATTGTAGA
AGGTGTGATGCCAGATCTTCTCCATATCGTCCCAGTTAGTGACGATACCG
TGCTCAATTGGGTATTTCAGGGTGAGGATACCTCTCTTGCTCTGGGCCTC
ATCTCCTACATAGCTGTCCTTCTGTCCCATACCGACCATGACACCCTGAT
GACGTGGTCTTCCTACGATGGAAGGGAAGACAGCCCTGGGCGCATCATCT
CCAGCAAAACCGGCCTTGCACATACCAGATCCATTGTCTACTACGAGTGC
AGCAACGTCCTCGTCACACATTTTGTTTGTTGGTGTGTTGCGTAACTACT
ACAACAATTAAAACAAGACCGATTTCGTTTGGGAGTATATCCTCTCCGTT
CAATAGACACAAGCAAGTGACAGACTCAGGGAATAACGATTCGTTTTATA
CCCGTACCAAAACCTCTAATTGATGTTAAACTTCATCCCCTAAAACTCCA
AACTTG
>CL170.Contig2_6    size  702    gap  0  0%
TCTAGACGAAGGATAGCATGATGAAGAGCGTAGCCTTCATAGATGGGTAC
AGTGTGGGAGACACCATCACCGGAGTCAAAGACGATACCAGTGGTACGAC
CAGAGGCGTAGAGAGACAGCACAGCCTGGATGGCTACGTACATAGCTGGT
GTGTTGAAGGTCTCGAACATAATCTGTGTCATCTTTTCTCTGTTGGCTTT
GGGGTTAAGTGGGGCTTCAGTGAGCAGTACGGGATGTTCTTCTGGGGCTA
CACGCAACTCGTTGTAGAAAGTGTGATGCCAGATCTTCTCCATATCGTCC
CAGTTAGTGACGATACCGTGTTCGATGGGGTATTTCAGGGTGAGGATACC
TCTCTTGCTCTGAGCCTCATCACCGACGTAGCTGTCTTTCTGGCCCATAC
CAACCATCACACCTTGATGACGGGGTCTTCCGACGATGGATGGGAACACA
GCTCTTGGAGCATCGTCTCCAGCGAAACCGGCTTTGCACATACCGGATCC
ATTGTCTACTACCAAAGCTTGAACTTCGTCGTCACACATGTTGTTTGATG
TTTAATGTTAGCTGATCTGTGGATGAAACCTTAGCTGTGTGTTATTCTTT
CCCTGATCGGTACAGAAGAGGAAACACTCAGATTTCTCTCGCGGGTTTTA
TATATACTAACAACCAACCAGCAAAAGTTTCTGAGTTTGCCTGGTGTCAA
AG
>CL170.Contig3_6    size  2804    gap  0  0%
ATGCAGGTCGCCATTTTTTTTCTTTTTTTCACGTTATGATTGTGATATTT
TTTTATTGAGTTACCATTTATGTACGATACAAACATGACAAATGTTGGGG
TCTTTATTTATAAATATTATTTTCATATCTAATAATTTACATAAAAAGAC
CCTATTTGGAGTAGACCTGATGATACATAGAGGGCAAAAAAATATGAAAA
ATAATAAATTAACAACTTCCAGCGGGGATTTTTAACTACTCGTCTATACA
TTTTTTTAAGTACTGTTCACAATAAGCTAACTTTGCGAATGCGACCTTCA
CGACGTATGTTACTAAATAAACCTAGCGTCGCTAGACGGTCATTTGCCAA
AACCAAGTGAACACAGTATATAATTCTCAGTTGGCCATGCAGGTCGCCAT
TTTTTAAAAATCAAATCACACATTTAAATAATATTGCACCGATCTCATTC
TCTTCATATCATTCAAAGAAATTTTCTTTCAAAGTTAATTTAGAGTAGTA
CGCGTTTGCTTTTTTAAAAGACAGTTCTTGTCCATTCTTGTTCAATTCGT
TAAAAGGCAGAAAATTTCAATTCGATAATGCCAACTTTCATTCCTTGCCA
AACAACTTTCTGTAAGTATGCAACAACACACATAAGCATAACTCAAACAT
TCCTTAACACAATTACTTGAAATTTACACCTAGTCACGGAAATTGCACCA
TAACCTCTCACCTTTAAACTTTCACCCGGAAGTGTGATTCCCATTCTCAC
TGACCGCCATCTTGGTTTGGCAAATAAACCACTTTGAAACATATCACATC
CCAGCTCGACTCTCACAACAACAAAATAAATAATGCAGCGGGAGATTTTT
AAGTTCTACTTTATAGTACTACTATATTTAATATTCATCAACACTATTAA
TGAATATTCATTATTCTAATGACTACTATGACGATATGCTAATGTTGGGC
CCTCTGAAACAGGCAAATGGCTGTTTTGAGTGAAAGTCATATTGAGTTGT
GCATTAAACATTGCTGTTACCAATACTCAACCGTATTAATTCCATTATCA
AAAATGAATATTAATTAAAAAAATGAATATTTATTAACTACTAATTGGCA
GTGGTTGATAAGTGATAAAGCTAAAATTTGAAAACAGAGAGCACGGCCCG
GCATTTCTCGGCAGACTTATGACTGCTAGAAGTTATAATATTAGTATACT
ATAACTCTGATTGCACTGATTTTCACATTCACATGTGTGTCCCTTTAGGT
CAATGTATGTCCCCTTAAGTCAATGTTAATTTGATGACCACTTTTTGTGC
ATATTGTTCGGTAATCTGTGAAACTTTTATTAAGTTAATATTGCATAATC
CAAGTTGGCGCCATATAGAAATGGATGCATGCCAATTTTGACAAAAGTAA
AAAACAGATTATACAAAAAGTCTGAGTTGCAGCAAATAATTTAGAAGCAT
TTACGGTGGACAATGCTTGGGCCGGATTCGTCGTACTCTTGCTTGCTGAT
CCACATCTGTTGGAAGGTTGAGAGGGAAGCCAAGATGGAGCCACCGATCC
ATACGGAGTATTTACGCTCTGGTGGAGCAATGATCTTGATCTTCATGGTG
CTTGGGGCCAAGGCAGTGATTTCCTTCTGCATTCTGTCGGCAATACCGGG
GTACATGCTGGTACCACCAGAAAGCACAGTGTTGGCGTACAGATCCTTAC
GGATATCAATGTCACACTTCATGATACTGTTGTATGTGGTTTCATGGATA
CCAGAGGATTCCATACCGACAAATGATGGTTGGAAGAGGGTCTCTGGGCA
CCTGAAACGCTCGTTGCCAATGGTGATGACTTGACCATCGGGCAATTCGT
AGCTCTTCTCTAGTGAGGAGCTGGCGGCTGCGGTTGCCATCTCGTTCTCG
AAGTCAAGTGCTACATAGCACAACTTCTCCTTGATGTCACGTACGATTTC
CCGCTCAGCTGTGGTTGTGAATGAGTAACCACGCTCGGTGAGGATCTTCA
TGAGATAATCTGTAAGATCACGTCCGGCAAGATCCAGACGGAGGATAGCA
TGGGGAAGGGCATAACCTTCATAGATGGGGACTGTGTGGGTTACACCATC
ACCGGAGTCAAGGACGATACCGGTGGTACGACCAGAGGCGTACAGTGATA
GGACAGCCTGGATGGCGACGTACATTGCTGGTGCGTTGAAGGTTTCAAAC
ATGATTTGTGTCATCTTTTCTCTGTTCATTTTTGGGTTGAGTGGAGCCTC
AGTAAGGAGGACGGGATGTTCTTCTGGTGCTACACGGAGTTCATTGTAGA
AGGTGTGATGCCAGATCTTCTCCATATCGTCCCAGTTAGTGACGATACCG
TGCTCAATTGGGTATTTCAGGGTGAGGATACCTCTCTTGCTCTGAGCCTC
ATCACCGACGTAGCTGTCTTTCTGGCCCATACCAACCATCACACCTTGAT
GACGGGGTCTTCCGACGATGGATGGGAACACAGCTCTTGGAGCATCGTCT
CCAGCGAAACCGGCTTTGCACATACCGGATCCATTGTCTACTACCAAAGC
TTGAACTTCGTCGTCACACATTTTGTTCTGTTTTTATGGGGAGTTGCTAT
TTACGAGATGAAACGAAGTACAGCTTTTCCTGAGTATCCTTTGTGAAGTC
ACCAAACGGAATGGACGATTAAATACCACACAGGTCAAAAAATGCAATTC
TATGTGAATGGGCTGGTGCTTAAAGTTGGGGGCGGGACAGACGGGCACAC
TGTTTCTCCGACTAGAATTTCATTGTTTGTTCGGGTTGTTTATTCCAGTA
TAGC
>CL170.Contig4_6    size  1253    gap  0  0%
TACAGAGTATTTACGCTCTGGTGGGGCAATGATCTTGATCTTCATTGTTG
GTGGGGCCAGAGCTGTGATTTCCTTCTGCATTCTGTCAGCAATGCCAGGG
AACATAGTGGAACCTCCAGACAATACAGTGTTGGCATACAGATCTTTCCT
AATGTCCACATCACATTTCATGATGCTATTGTATGTGGTTTCGTGGATAC
CAGCGGATTCCATTCCCAAGAAAGCTGGTTGCAACATAGCTTCGGGGCAC
CTAAATCGCTCGTTACCAATGGTAATAACTTGTCCATCAGGAAGCTCATA
GCTCTTTTCAAGAGATGAGCTGGATGCAGCCGTTTGCATCTCCTGCTCAA
AGTCCAATGCAACATAGCACAACTTCTCCTTGATATCACGGACAATTTCT
CTCTCGGCTGTTGTTGTGAATGAGTAGCCTCTCTCTGTGAGGATCTTCAT
GAGATAATCTGTAAGATCACGTCCGGCAAGATCCAGACGGAGGATAGCAT
GGGGAAGGGCATAACCTTCATAGATGGGGACTGTGTGGGTTACACCATCA
CCGGAGTCAAGGACGATACCGGTGGTACGACCAGAGGCGTACAGTGATAG
GACAGCCTGGATGGCGACGTACATTGCTGGTGCGTTGAAGGTTTCAAACA
TGATTTGTGTCATCTTTTCTCTGTTCATTTTTGGGTTGAGTGGAGCCTCA
GTAAGGAGGACGGGATGTTCTTCTGGTGCTACACGGAGTTCATTGTAGAA
GGTGTGATGCCAGATCTTCTCCATATCGTCCCAGTTAGTGACGATACCGT
GCTCAATTGGGTATTTCAGGGTGAGGATACCTCTCTTGCTCTGAGCCTCA
TCACCGACGTAGCTGTCTTTCTGGCCCATACCAACCATCACACCTTGATG
ACGGGGTCTTCCGACGATGGATGGGAACACAGCTCTTGGAGCATCGTCTC
CAGCGAAACCGGCTTTGCACATACCGGATCCATTGTCTACTACCAAAGCT
TGAACTTCGTCGTCACACATTTTGTTCTGTTTTTATGGGGAGTTGCTATT
TACGAGATGAAACGAAGTACAGCTTTTCCTGAGTATCCTTTGTGAAGTCA
CCAAACGGAATGGACGATTAAATACCACACAGGTCAAAAAATGCAATTCT
ATGTGAATGGGCTGGTGCTTAAAGTTGGGGGCGGGACAGACGGGCACACT
GTTTCTCCGACTAGAATTTCATTGTTTGTTCGGGTTGTTTATTCCAGTAT
AGC
>CL170.Contig5_6    size  1183    gap  0  0%
TACAGAGTATTTACGCTCTGGTGGGGCAATGATCTTGATCTTCATTGTTG
GTGGGGCCAGAGCTGTGATTTCCTTCTGCATTCTGTCAGCAATGCCAGGG
AACATAGTGGAACCTCCAGACAATACAGTGTTGGCATACAGATCTTTCCT
AATGTCCACATCACATTTCATGATGCTATTGTATGTGGTTTCGTGGATAC
CAGCGGATTCCATTCCCAAGAAAGCTGGTTGCAACATAGCTTCGGGGCAC
CTAAATCGCTCGTTACCAATGGTAATAACTTGTCCATCAGGAAGCTCATA
GCTCTTTTCAAGAGATGAGCTGGATGCAGCCGTTTGCATCTCCTGCTCAA
AGTCCAATGCAACATAGCACAACTTCTCCTTGATATCACGGACAATTTCT
CTCTCGGCTGTTGTTGTGAATGAGTAGCCTCTCTCTGTGAGGATCTTCAT
GAGATAATCTGTAAGATCACGTCCGGCAAGATCCAGACGGAGGATAGCAT
GGGGAAGGGCATAACCTTCATAGATGGGGACTGTGTGGGTTACACCATCA
CCGGAGTCAAGGACGATACCGGTGGTACGACCAGAGGCGTACAGTGATAG
GACAGCCTGGATGGCGACGTACATTGCTGGTGCGTTGAAGGTTTCAAACA
TGATTTGTGTCATCTTTTCTCTGTTCATTTTTGGGTTGAGTGGAGCCTCA
GTAAGGAGGACGGGATGTTCTTCTGGTGCTACACGGAGTTCATTGTAGAA
GGTGTGATGCCAGATCTTCTCCATATCGTCCCAGTTAGTGACGATACCGT
GCTCAATTGGGTATTTCAGGGTGAGGATACCTCTCTTGCTCTGGGCTTCA
TCTCCTACGTAGCTGTCCTTCTGACCCATACCAACCATCACACCCTGATG
GCGAGGCCTGCCGACAATTGAAGGGAAGACGGCTCTTGGCGCGTCGTCTC
CAGCAAAACCAGCCTTGCACATACCGGAGCCATTATCGATGACCAAAGCG
CTCACTTCGTCGTCACACATTTTGTTTGATGTTTAATGTTAGCTGATCTG
TGGATGAAACCTTAGCTGTGTGTTATTCTTTCCCTGATCGGTACAGAAGA
GGAAACACTCAGATTTCTCTCGCGGGTTTTATATATACTAACAACCAACC
AGCAAAAGTTTCTGAGTTTGCCTGGTGTCAAAG
>CL170.Contig6_6    size  2927    gap  0  0%
ATGCAGGTCGCCATTTTTTTTCTTTTTTTCACGTTATGATTGTGATATTT
TTTTATTGAGTTACCATTTATGTACGATACAAACATGACAAATGTTGGGG
TCTTTATTTATAAATATTATTTTCATATCTAATAATTTACATAAAAAGAC
CCTATTTGGAGTAGACCTGATGATACATAGAGGGCAAAAAAATATGAAAA
ATAATAAATTAACAACTTCCAGCGGGGATTTTTAACTACTCGTCTATACA
TTTTTTTAAGTACTGTTCACAATAAGCTAACTTTGCGAATGCGACCTTCA
CGACGTATGTTACTAAATAAACCTAGCGTCGCTAGACGGTCATTTGCCAA
AACCAAGTGAACACAGTATATAATTCTCAGTTGGCCATGCAGGTCGCCAT
TTTTTAAAAATCAAATCACACATTTAAATAATATTGCACCGATCTCATTC
TCTTCATATCATTCAAAGAAATTTTCTTTCAAAGTTAATTTAGAGTAGTA
CGCGTTTGCTTTTTTAAAAGACAGTTCTTGTCCATTCTTGTTCAATTCGT
TAAAAGGCAGAAAATTTCAATTCGATAATGCCAACTTTCATTCCTTGCCA
AACAACTTTCTGTAAGTATGCAACAACACACATAAGCATAACTCAAACAT
TCCTTAACACAATTACTTGAAATTTACACCTAGTCACGGAAATTGCACCA
TAACCTCTCACCTTTAAACTTTCACCCGGAAGTGTGATTCCCATTCTCAC
TGACCGCCATCTTGGTTTGGCAAATAAACCACTTTGAAACATATCACATC
CCAGCTCGACTCTCACAACAACAAAATAAATAATGCAGCGGGAGATTTTT
AAGTTCTACTTTATAGTACTACTATATTTAATATTCATCAACACTATTAA
TGAATATTCATTATTCTAATGACTACTATGACGATATGCTAATGTTGGGC
CCTCTGAAACAGGCAAATGGCTGTTTTGAGTGAAAGTCATATTGAGTTGT
GCATTAAACATTGCTGTTACCAATACTCAACCGTATTAATTCCATTATCA
AAAATGAATATTAATTAAAAAAATGAATATTTATTAACTACTAATTGGCA
GTGGTTGATAAGTGATAAAGCTAAAATTTGAAAACAGAGAGCACGGCCCG
GCATTTCTCGGCAGACTTATGACTGCTAGAAGTTATAATATTAGTATACT
ATAACTCTGATTGCACTGATTTTCACATTCACATGTGTGTCCCTTTAGGT
CAATGTATGTCCCCTTAAGTCAATGTTAATTTGATGACCACTTTTTGTGC
ATATTGTTCGGTAATCTGTGAAACTTTTATTAAGTTAATATTGCATAATC
CAAGTTGGCGCCATATAGAAATGGATGCATGCCAATTTTGACAAAAGTAA
AAAACAGATTATACAAAAAGTCTGAGTTGCAGCAAATAATTTAGAAGCAT
TTACGGTGGACAATGCTTGGGCCGGATTCGTCGTACTCTTGCTTGCTGAT
CCACATCTGTTGGAAGGTTGAGAGGGAAGCCAAGATGGAGCCACCGATCC
ATACGGAGTATTTACGCTCTGGTGGAGCAATGATCTTGATCTTCATGGTG
CTTGGGGCCAAGGCAGTGATTTCCTTCTGCATTCTGTCGGCAATACCGGG
GTACATGCTGGTACCACCAGAAAGCACAGTGTTGGCGTACAGATCCTTAC
GGATATCAATGTCACACTTCATGATACTGTTGTATGTGGTTTCATGGATA
CCAGAGGATTCCATACCGACAAATGATGGTTGGAAGAGGGTCTCTGGGCA
CCTGAAACGCTCGTTGCCAATGGTGATGACTTGACCATCGGGCAATTCGT
AGCTCTTCTCTAGTGAGGAGCTGGCGGCTGCGGTTGCCATCTCGTTCTCG
AAGTCAAGTGCTACATAGCACAACTTCTCCTTGATGTCACGTACGATTTC
CCGCTCAGCTGTGGTTGTGAATGAGTAACCACGCTCGGTGAGGATCTTCA
TGAGATAATCTGTAAGATCACGTCCGGCAAGATCCAGACGGAGGATAGCA
TGGGGAAGGGCATAACCTTCATAGATGGGGACTGTGTGGGTTACACCATC
ACCGGAGTCAAGGACGATACCGGTGGTACGACCAGAGGCGTACAGTGATA
GGACAGCCTGGATGGCGACGTACATTGCTGGTGCGTTGAAGGTTTCAAAC
ATGATTTGTGTCATCTTTTCTCTGTTCATTTTTGGGTTGAGTGGAGCCTC
AGTAAGGAGGACGGGATGTTCTTCTGGTGCTACACGGAGTTCATTGTAGA
AGGTGTGATGCCAGATCTTCTCCATATCGTCCCAGTTAGTGACGATACCG
TGCTCAATTGGGTATTTCAGGGTGAGGATACCTCTCTTGCTCTGAGCCTC
ATCACCGACGTAGCTGTCTTTCTGGCCCATACCAACCATCACACCTTGAT
GACGGGGTCTTCCGACGATGGATGGGAACACAGCTCTTGGAGCATCGTCT
CCAGCGAAACCGGCTTTGCACATACCGGAGCCATTATCTACTACCAAAGC
TGACACATCGTCTTCACACATTTTGTTTGGTTATGTGTTGTTCTGGAACA
AGTACAAATTATCTGCCAGATAGGCTGTAGTGTATTCTCAGAGCTAGCGA
GGTATAGGTCCGCTTCTTCCTTAATTTAGGACTCGAATGGAATGTGTACA
CAGAAAAAATTCATGGGTTTGGTATAGCGGAGGAGTTCCTATGTCAGGAT
ATATTTTTTTCAATAACAATCAATTGTTATTACAATTAGTTTAAAATGAT
GAAGACTTATAGCCCTGGATCGCGTCCACGAGAATTTTGTTGCCTTTTAT
GGTCACAAAATGCCATGAGAGTTATGAAACCGTGACAAACTTATGAATAT
TCATTGCACCCAATGCACCGTAATGAC
>CL170.Contig7_6    size  1376    gap  0  0%
TACAGAGTATTTACGCTCTGGTGGGGCAATGATCTTGATCTTCATTGTTG
GTGGGGCCAGAGCTGTGATTTCCTTCTGCATTCTGTCAGCAATGCCAGGG
AACATAGTGGAACCTCCAGACAATACAGTGTTGGCATACAGATCTTTCCT
AATGTCCACATCACATTTCATGATGCTATTGTATGTGGTTTCGTGGATAC
CAGCGGATTCCATTCCCAAGAAAGCTGGTTGCAACATAGCTTCGGGGCAC
CTAAATCGCTCGTTACCAATGGTAATAACTTGTCCATCAGGAAGCTCATA
GCTCTTTTCAAGAGATGAGCTGGATGCAGCCGTTTGCATCTCCTGCTCAA
AGTCCAATGCAACATAGCACAACTTCTCCTTGATATCACGGACAATTTCT
CTCTCGGCTGTTGTTGTGAATGAGTAGCCTCTCTCTGTGAGGATCTTCAT
GAGATAATCTGTAAGATCACGTCCGGCAAGATCCAGACGGAGGATAGCAT
GGGGAAGGGCATAACCTTCATAGATGGGGACTGTGTGGGTTACACCATCA
CCGGAGTCAAGGACGATACCGGTGGTACGACCAGAGGCGTACAGTGATAG
GACAGCCTGGATGGCGACGTACATTGCTGGTGCGTTGAAGGTTTCAAACA
TGATTTGTGTCATCTTTTCTCTGTTCATTTTTGGGTTGAGTGGAGCCTCA
GTAAGGAGGACGGGATGTTCTTCTGGTGCTACACGGAGTTCATTGTAGAA
GGTGTGATGCCAGATCTTCTCCATATCGTCCCAGTTAGTGACGATACCGT
GCTCAATTGGGTATTTCAGGGTGAGGATACCTCTCTTGCTCTGAGCCTCA
TCACCGACGTAGCTGTCTTTCTGGCCCATACCAACCATCACACCTTGATG
ACGGGGTCTTCCGACGATGGATGGGAACACAGCTCTTGGAGCATCGTCTC
CAGCGAAACCGGCTTTGCACATACCGGAGCCATTATCTACTACCAAAGCT
GACACTTCGTCCTCACACATTTTGTTTGGTTATGTGTTGTTCTGGAACAA
GTACAAATTATCTGCCAGATAGGCTGTAGTGTATTCTCAGAGCTAGCGAG
GTATAGGTCCGCTTCTTCCTTAATTTAGGACTCGAATGGAATGTGTACAC
AGAAAAAATTCATGGGTTTGGTATAGCGGAGGAGTTCCTATGTCAGGATA
TATTTTTTTCAATAACAATCAATTGTTATTACAATTAGTTTAAAATGATG
AAGACTTATAGCCCTGGATCGCGTCCACGAGAATTTTGTTGCCTTTTATG
GTCACAAAATGCCATGAGAGTTATGAAACCGTGACAAACTTATGAATATT
CATTGCACCCAATGCACCGTAATGAC
>CL170.Contig8_6    size  772    gap  0  0%
TCTAGACGAAGGATAGCATGATGAAGAGCGTAGCCTTCATAGATGGGTAC
AGTGTGGGAGACACCATCACCGGAGTCAAAGACGATACCAGTGGTACGAC
CAGAGGCGTAGAGAGACAGCACAGCCTGGATGGCTACGTACATAGCTGGT
GTGTTGAAGGTCTCGAACATAATCTGTGTCATCTTTTCTCTGTTGGCTTT
GGGGTTAAGTGGGGCTTCAGTGAGCAGTACGGGATGTTCTTCTGGGGCTA
CACGCAACTCGTTGTAGAAAGTGTGATGCCAGATCTTCTCCATATCGTCC
CAGTTAGTGACGATACCGTGTTCGATGGGGTATTTCAGGGTGAGGATACC
TCTCTTGCTCTGAGCCTCATCACCGACGTAGCTGTCTTTCTGGCCCATAC
CAACCATCACACCTTGATGACGGGGTCTTCCGACGATGGATGGGAACACA
GCTCTTGGAGCATCGTCTCCAGCGAAACCGGCTTTGCACATACCGGATCC
ATTGTCTACTACCAAAGCTTGAACTTCGTCGTCACACATTTTGTTCTGTT
TTTATGGGGAGTTGCTATTTACGAGATGAAACGAAGTACAGCTTTTCCTG
AGTATCCTTTGTGAAGTCACCAAACGGAATGGACGATTAAATACCACACA
GGTCAAAAAATGCAATTCTATGTGAATGGGCTGGTGCTTAAAGTTGGGGG
CGGGACAGACGGGCACACTGTTTCTCCGACTAGAATTTCATTGTTTGTTC
GGGTTGTTTATTCCAGTATAGC
>CL170.Contig9_6    size  1172    gap  0  0%
TACAGAGTATTTACGCTCTGGTGGGGCAATGATCTTGATCTTCATTGTTG
GTGGGGCCAGAGCTGTGATTTCCTTCTGCATTCTGTCAGCAATGCCAGGG
AACATAGTGGAACCTCCAGACAATACAGTGTTGGCATACAGATCTTTCCT
AATGTCCACATCACATTTCATGATGCTATTGTATGTGGTTTCGTGGATAC
CAGCGGATTCCATTCCCAAGAAAGCTGGTTGCAACATAGCTTCGGGGCAC
CTAAATCGCTCGTTACCAATGGTAATAACTTGTCCATCAGGAAGCTCATA
GCTCTTTTCAAGAGATGAGCTGGATGCAGCCGTTTGCATCTCCTGCTCAA
AGTCCAATGCAACATAGCACAACTTCTCCTTGATATCACGGACAATTTCT
CTCTCGGCTGTTGTTGTGAATGAGTAGCCTCTCTCTGTGAGGATCTTCAT
GAGATAATCTGTAAGATCACGTCCGGCAAGATCCAGACGGAGGATAGCAT
GGGGAAGGGCATAACCTTCATAGATGGGGACTGTGTGGGTTACACCATCA
CCGGAGTCAAGGACGATACCGGTGGTACGACCAGAGGCGTACAGTGATAG
GACAGCCTGGATGGCGACGTACATTGCTGGTGCGTTGAAGGTTTCAAACA
TGATTTGTGTCATCTTTTCTCTGTTCATTTTTGGGTTGAGTGGAGCCTCA
GTAAGGAGGACGGGATGTTCTTCTGGTGCTACACGGAGTTCATTGTAGAA
GGTGTGATGCCAGATCTTCTCCATATCGTCCCAGTTAGTGACGATACCGT
GCTCAATTGGGTATTTCAGGGTGAGGATACCTCTCTTGCTCTGGGCTTCA
TCTCCTACGTAGCTGTCCTTCTGACCCATACCAACCATCACACCCTGATG
GCGAGGCCTGCCGACAATTGAAGGGAAGACGGCTCTTGGCGCGTCGTCTC
CAGCAAAACCAGCCTTGCACATACCGGAGCCATTATCGATGACCAAAGCG
CTCACTTCGTCGTCACACATTTTGTTTGGTTTATTTTCCTTTCAAGTTAT
TAACAAATATAAAATCCTTTGGCTGGTTATCAGCTTCGATATCGGCACGT
CTTACCTCAGTGGAGTTGAGATTAGAACAGGTGGTGTGTAACGGCTGTAC
ATTTGCTATTATACGAACCGCG
>CL170.Contig10_6    size  650    gap  0  0%
TCTAGACGAAGGATAGCATGATGAAGAGCGTAGCCTTCATAGATGGGTAC
AGTGTGGGAGACACCATCACCGGAGTCAAAGACGATACCAGTGGTACGAC
CAGAGGCGTAGAGAGACAGCACAGCCTGGATGGCTACGTACATAGCTGGT
GTGTTGAAGGTCTCGAACATAATCTGTGTCATCTTTTCTCTGTTGGCTTT
GGGGTTAAGTGGGGCTTCAGTGAGCAGTACGGGATGTTCTTCTGGGGCTA
CACGCAACTCGTTGTAGAAAGTGTGATGCCAGATCTTCTCCATATCGTCC
CAGTTAGTGACGATACCGTGTTCGATGGGGTATTTCAGGGTGAGGATACC
TCTCTTGCTCTGGGCTTCATCTCCTACGTAGCTGTCCTTCTGACCCATAC
CAACCATCACACCCTGATGGCGAGGCCTGCCGACAATTGAAGGGAAGACG
GCTCTTGGCGCGTCGTCTCCAGCAAAACCAGCCTTGCACATACCGGAGCC
ATTGTCGATAACCAAAGCACTTGTTTCGTCTTCCATATTGATGTGTTTTG
TGTTTGTTGTTTAGATCAAGGAGGCGGAGAGGTGCCACCTGTAGCCGGTT
TGGTGTATGTCTGAACGAAAAATGCAGCGATTGATACACCTGAAGATTGG
>CL171.Contig1_6    size  808    gap  0  0%
GGTTTATACACAGGGTTACATTCATGGGGCAGCCAACTTCCCTTTCGAAA
AATTCAATGAAGTGTTAAAAAAAGTAAACAAATAGGCAATGCAACAATAA
TAGTATTACTGCTTGCAACACATTAACATTGTGATAGCATATACACCAGT
AACCAGCCAAATTCTTCTGAAACTCCCATCCTGGCATATTTCCATTAACA
ATCTTAGGCCTGCACAATCTTGAAATATTTCCTTGACACAAATAAATCAT
ATTGACAGAAAGGTTGACCGACCTTTGCTGAGATAATTACACAGACTACA
AATCAGTATGTCAAAATAACTTGTTTATTTCCTCTTTAATCGATATCACA
TTATATTTCCTTCCCTCTTCCACATAATTCAAACATTTTTGTTCCCACAC
ATTCAGTCATGCATACGGTGAATCAAGTAAGACAATACATTGTTGACAGC
CCTCTTTCCCCAATTATGGTCTGTGTTAGTTACATCAAGTAATATCAAGT
ATTTAGTTTTGATTATGTGATGTGCCATGGTAGTAACCATATTATTTACT
GGTACTAAAATAAATAACCACATAAATCTTAAGCAGGGGGATTTCCCCTT
TCATGCCCTTTTGGATGGTGATGGTTAAAACCAAAACCTTCAAAATATAT
TGTTACAGTCAGGGCATAATTTTGCATAGCAAAATTGTGACAAAGTTTTA
TTTGTATAGCAATTATTTATGTGTAGCAATGACATATGTGATGCCATCAA
GCAAAATGAGTTGGAAATATTGATTTTGAGATATGGCCAAACAAAGGAAA
TATTTCCT
>CL171.Contig2_6    size  1736    gap  0  0%
TTCCACTCAGGTATTCAATTGTACACACACCCATATTTCATAAATATCCG
ATTTGATAACCATTTATCTGTGCCAATATAAAGATAGGTAAATAGTTTTA
AAAAAAATACAAGTGTGTGGTTTTGGATACAAGCCTTCCCATTTATTGAT
GATTCTTTTTTTACCCGATATTAGAATTGGGTGAAAGGAAAGTATGAAGC
AAGAAATTTTGAAACAGTTGCCAACTACATTTCGACTGACCAATAGTACA
CCAGTATACAAATCAATATTTTCAGCTGAACTGATAACTATGTTTACTTT
GATATATATTACACATCCATATTAATCCAGTCATATTAAGCAATAACGTT
TTTCAAACGTTATCCAGAATTGCTTCTTACTATTCTGTTGCTTACCAAAG
TTCAATGTCACCTCTAACAATAAAAACCACGCCTTGTACTTTTAAGAGGT
TTACCATTACCAGCAAGGTAAATCATTATATTGTTTGCGAACTTATTGTC
TAGCAAATAAACACATTTTAAAGGGTTGCATGGTAACCTAGTAGTTTTGG
GATTTATAACATAATTACCCCACCCACTTGCAAAACAATGTCTCATCCCA
TCCATGCACAGTTCACATAACATCATTTACTCATGTACTTCCAATTTTTG
ACCTTTGAATAATGGCTATGAGTTATGAACACCAAAACACAAGATTTGAG
ATTTACAATGACATTTGAAATTGACACTGCTGTCCATGTTGGACACTGTT
GATTTGAGGTTTACAATGACATTGTTTCTCTTGAAATGTATGACAGTGTT
AGAAAGTCAACCTTGCCCACATATTAAACCACAATCCTTACACATTGTTG
CTCCCCACTCATACCATAATAACTTTCTCTTATATTTACAAAATGTCTGT
GTGCCTGGCAATGGTCAGATTTGGTTTTGGGTAATACCGGTAGTTTATAC
CCCGGTTTATACACAGGGTTACATTCATGGGGCAGCCAACTTCCCTTTCG
AAAAATTCAATGAAGTGTTAAAAAAAGTAAACAAATAGGCCATGCAACAA
TAATAACATTAACATTGTGATAGCATATACACCAGTAACCAGCCAAATTC
TTCTCAAACTCCCATCCTGGCATATTAACAATCTTAGGCCCGCACAATCT
TGAAATATTTCCTTGACACAAATAAATCATATTGACAGAAAGGTTGACCG
ACCTTTGCTGAGATAATTACGGACTACAAATCAGTATGTCAAAATAACTT
GTTTATTTCCTCTTTAATCGATATCACATTATATTTCCTTCCCTCTTCCA
CATAATTCAAACATTTTTGTTCCCACACATTCAGTCATGCATACGGTGAA
TCAAGTAAGACAATACATTGTTGACAGCCCTCTTTCCCCAATTATGGTCT
GTGTTAGTTACATCAAGTAATATCAAGTATTTAGTTTTGATTATGTGATG
TGCCATGGTAGTAACCATATTATTTACTGGTACTAAAATAAATAACCACA
TAAATCTTAAGCAGGGGGATTTCCCCTTTCATGCCCTTTTGGATGGTGAT
GGTTAAAACCAAAACCTTCAAAATATATTGTTACAGTCAGGGCATAATTT
TGCATAGCAAAATTGTGACAAAGTTTTATTTGTATAGCAATTATTTATGT
GTAGCAATGACATATGTGATGCCATCAAGCAAAATGAGTTGGAAATATTG
ATTTTGAGATATGGCCAAACAAAGGAAATATTTCCT
>CL171.Contig3_6    size  289    gap  0  0%
GTATTTAGTTTTGATTATGTGATGTGCCATGGTAGTAAAATAAATAACCA
CATAAAATCTGAAGCAGGGGGATTTCGCCTTTCATGCCCTTTTGGATGGT
GATGGTTAAAACCAAAACCTTCAAAATATATTGTTACAGTCAGGGCATAA
TTTAGTGTCAAAATTTTGCATAGCAAAAAAGTTTGTATAGCAATTATTTA
TGTGTAGCAATGACATATGTGATGCCATCAAGCAAAATGAGTTGGAAATA
TTGATTTTGAGATATGGCCAAACAAAGGAAATATTTCCT
>CL171.Contig4_6    size  817    gap  0  0%
TTCCACTCAGGTATTCAATTGTACACACACCCATATTTCATAAATATCCG
ATTTGATAACCATTTATCTGTGCCAATATAAAGATAGGTAAATAGTTTTA
AAAAAAATACAAGTGTGTGGTTTTGGATACAAGCCTTCCCATTTATTGAT
GATTCTTTTTTTACCCGATATTAGAATTGGGTGAAAGGAAAGTATGAAGC
AAGAAATTTTGAAACAGTTGCCAACTACATTTCGACTGACCAATAGTACA
CCAGTATACAAATCAATATTTTCAGCTGAACTGATAACTATGTTTACTTT
GATATATATTACACATCCATATTAATCCAGTCATATTAAGCAATAACGTT
TTTCAAACGTTATCCAGAATTGCTTCTTACTATTCTGTTGCTTACCAAAG
TTCAATGTCACCTCTAACAATAAAAACCACGCCTTGTACTTTTAAGAGGT
TTACCATTACCAGCAAGGTAAATCATTATATTGTTTGCGAACTTATTGTC
TAGCAAATAAACACATTTTAAAGGGTTGCATGGTAACCTAGTAGTTTTGG
GATTTATAACATAATTACCCCACCCACTTGCAAAACAATGTCTCATCCCA
TCCATGCACAGTTCACATAACATCATTTACTCATGTACTTCCAATTTTTG
ACCTTTGAATAATGGCTATGAGTTATGAACACCAAAACACAAGATTTGAG
ATTTACAATGACATTTGAAATTGACACTGCTGTCCATGTTGGACACTGTT
GATTTGAGGTTTACAATGACATTGTTTCTCTTGAAATTGATATGTATGAC
AGTGTCAGAAAGTCAAT
>CL172.Contig1_6    size  1307    gap  0  0%
AATGGAGTCACTCATTCAGGTAACATTATTTGAAATTAACATTCATTGTT
TGGGAGAATTTTATGTCTTCCAGAGGGGTGTATGGATTTGCATTTCCATA
GCCCAATGCAACATCAAAGGTAAAATTTAGTTGGATCAATACGTTATTGT
ACAGGTTTTCAATAGGTGGCCCGCAGACCAAATCCAGGCAGCCAACCATT
TGTGTTTGGCCCTGGAGTTAAAATACAAAGGAAAACATATCTAACCCTCA
AGCAAGCACTTTTAAAATATGTTGGGCCCATCATGGTCTTTGAACATTTA
TAATTGAGAACCTCTGCATTAGTGTATTGAAAATAAGTTCTTTAAAAACA
CACACACACATCAAATAGTACCAAAATGCCATCTACATGTACTACATTCC
AGTTTCCCATGACAAGTGCCTGATACTACCACAGTGAATTATTTATGTTA
GATCATCCATAGAACTAGGTATGTGGGTATGAGAGTTATGTTGTAGACAC
AAAATGACAGAACCTTGTCTGAGCATATTTGGTGATTCTGTGATATGTAG
ATCAAAATATTAACAAGGATTTTATCTCAGCAATGTTGTGCAGGATGATT
CTAAGTAAGCTTATGGAAAAAAAGTAATACTCTTTCTTTGACTTTGGCGT
GATTTCTGTAAAGAAACTAAAGATGACGATAGTTATATAAATATTTTATT
ATACCAATTACTATAATAGTACAAAATATATATAAGTTGCCATGGAAACT
GATTTAGGCTTTTTGGCTTGTATTGAAGGCTCATGACGATTCCCAATGGA
TATTTTTTTGCATTCGCATTTATTGCAGAGGACCCCACTTTGAGTCGTTT
GCCCTTTTTACTACTGATACAAAAAAAACCTAATTGTCGAGTCTGCTCAA
TACTTCAAAAAAATTGTAAATACCAGACATTCTTTAGTTAATGTTAATAT
GGTATAATCACAGTGAAATAGGCAAGATATTCCTCCAATTAAGGCTGTTG
TAATACTCATACTCTATATGTGTGTTTGTCAGATACGTACTTCAATATTT
GTGCGTAATCCAAATCATCATGGGAAAAAATATCTGAAAATATTGAGGAA
TTTCTTGGGTTTTTAACTATGGTTTTTAAAAAATCAGTTTGACAAGGGGC
ATATGATTGCCATGTTTGCTTTTGATATGTATTGCATTCATTTATACCAA
TATAATATGATAGTAACCATTATATTATGTATCAAATTTGTTGTGACTTG
TTTAATTCATAATTGCAACAATAAAAGGGAAGTGGGAAATAAAAATCACT
CTCCTGT
>CL172.Contig2_6    size  1279    gap  0  0%
AATGGAGTCACTCATTCAGGTAACATTATTTGAAATTAACATTCATTGTT
TGGGAGAATTTTATGTCTTCCAGAGGGGTGTATGGATTTGCATTTCCATA
GCCCAATGCAACATCAAAGGTAAAATTTAGTTGGATCAATACGTTATTGT
ACAGGTTTTCAATAGGTGGCCCGCAGACCAAATCCAGGCAGCCAACCATT
TGTGTTTGGCCCTGGAGTTAAAATACAAAGGAAAACATATCTAACCCTCA
AGCAAGCACTTTTAAAATATGTTTGGCCCATCATGGTAGTGGATAGTGTA
TTGAAAATAATTTCTTTAAAAACACACACACATCAAATAGTACCAAAATG
CCATCTACATGTACTACATTCCAGTTTCCCATGACAAGTGCCTGATACTA
CCACAGTGAATTATTTATGTTAGATCATCCATAGAACTAGGTATGTGGGT
ATGAGAGTTATGTTGTAGACACAAAATGACAGAACCTTGTCTGAGCATAT
TTGGTGATTCTGTGATATGTAGATCAAAATATTAACAAGGATTTTATCTC
AGCAATGTTGTGCAGGATGATTCTAAGTAAGCTTATGGAAAAAAAGTAAT
ACTCTTTCTTTGACTTTGGCGTGATTTCTGTAAAGAAACTAAAGATGACG
ATAGTTATATAAATATTTTATTATACCAATTACTATAATAGTACAAAATA
TATATAAGTTGCCATGGAAACTGATTTAGGCTTTTTGGCTTGTATTGAAG
GCTCATGACGATTCCCAATGGATATTTTTTTGCATTCGCATTTATTGCAG
AGGACCCCACTTTGAGTCGTTTGCCCTTTTTACTACTGATACAAAAAAAA
CCTAATTGTCGAGTCTGCTCAATACTTCAAAAAAATTGTAAATACCAGAC
ATTCTTTAGTTAATGTTAATATGGTATAATCACAGTGAAATAGGCAAGAT
ATTCCTCCAATTAAGGCTGTTGTAATACTCATACTCTATATGTGTGTTTG
TCAGATACGTACTTCAATATTTGTGCGTAATCCAAATCATCATGGGAAAA
AATATCTGAAAATATTGAGGAATTTCTTGGGTTTTTAACTATGGTTTTTA
AAAAATCAGTTTGACAAGGGGCATATGATTGCCATGTTTGCTTTTGATAT
GTATTGCATTCATTTATACCAATATAATATGATAGTAACCATTATATTAT
GTATCAAATTTGTTGTGACTTGTTTAATTCATAATTGCAACAATAAAAGG
GAAGTGGGAAATAAAAATCACTCTCCTGT
>CL172.Contig3_6    size  1264    gap  0  0%
AATGGAGTCACTCATTCAGGTAACATTATTTGAAATTAACATTCATTGTT
TGGGAGAATTTTATGTCTTCCAGAGGGGTGTATGGATTTGCATTTCCATA
GCCCAATGCAACATCAAAGGTAAAATTTAGTTGGATCAATACGTTATTGT
ACAGGTTTTCAATAGGTGGCCCGCAGACCAAATCCAGGCAGCCAACCATT
TGTGTTTGGCCCTGGAGTTAAAATACAAAGGAAAACATATCTAACCCTCA
AGCAAGCACTTTTAAAATATGTTGGGCCCATCATGGTCTTTGAACATTTA
TAATTGAGAACCTCTGCATTAGTGTATTGAAAATAAGTTCTTTAAAAACA
CACACACACATCAAATAGTACCAAAATGCCATCTACATGTACTACATTCC
AGTTTCCCATGACAAGTGCCTGATACTACCACAGTGAATTATTTATGTTA
GATCATCCATAGAACTAGGTATGTGGGTATGAGAGTTATGTTGTAGACAC
AAAATGACAGAACCTTGTCTGAGCATATTTGGTGATTCTGTGATATGTAG
ATCAAAATATTAACAAGGATTTTATCTCAGCAATGTTGTGCAGGATGATT
CTAAGTAAGCTTATGGAAAAAAACTAAAGATGACGATAGTTATATAAATA
TTTTATTATACCAATTACTATAATAGTACAAAATATATATAAGTTGCCAT
GGAAACTGATTTAGGCTTTTTGGCTTGTATTGAAGGCTCATGACGATTCC
CAATGGATATTTTTTTGCATTCGCATTTATTGCAGAGGACCCCACTTTGA
GTCGTTTGCCCTTTTTACTACTGATACAAAAAAAACCTAATTGTCGAGTC
TGCTCAATACTTCAAAAAAATTGTAAATACCAGACATTCTTTAGTTAATG
TTAATATGGTATAATCACAGTGAAATAGGCAAGATATTCCTCCAATTAAG
GCTGTTGTAATACTCATACTCTATATGTGTGTTTGTCAGATACGTACTTC
AATATTTGTGCGTAATCCAAATCATCATGGGAAAAAATATCTGAAAATAT
TGAGGAATTTCTTGGGTTTTTAACTATGGTTTTTAAAAAATCAGTTTGAC
AAGGGGCATATGATTGCCATGTTTGCTTTTGATATGTATTGCATTCATTT
ATACCAATATAATATGATAGTAACCATTATATTATGTATCAAATTTGTTG
TGACTTGTTTAATTCATAATTGCAACAATAAAAGGGAAGTGGGAAATAAA
AATCACTCTCCTGT
>CL172.Contig4_6    size  1236    gap  0  0%
AATGGAGTCACTCATTCAGGTAACATTATTTGAAATTAACATTCATTGTT
TGGGAGAATTTTATGTCTTCCAGAGGGGTGTATGGATTTGCATTTCCATA
GCCCAATGCAACATCAAAGGTAAAATTTAGTTGGATCAATACGTTATTGT
ACAGGTTTTCAATAGGTGGCCCGCAGACCAAATCCAGGCAGCCAACCATT
TGTGTTTGGCCCTGGAGTTAAAATACAAAGGAAAACATATCTAACCCTCA
AGCAAGCACTTTTAAAATATGTTTGGCCCATCATGGTAGTGGATAGTGTA
TTGAAAATAATTTCTTTAAAAACACACACACATCAAATAGTACCAAAATG
CCATCTACATGTACTACATTCCAGTTTCCCATGACAAGTGCCTGATACTA
CCACAGTGAATTATTTATGTTAGATCATCCATAGAACTAGGTATGTGGGT
ATGAGAGTTATGTTGTAGACACAAAATGACAGAACCTTGTCTGAGCATAT
TTGGTGATTCTGTGATATGTAGATCAAAATATTAACAAGGATTTTATCTC
AGCAATGTTGTGCAGGATGATTCTAAGTAAGCTTATGGAAAAAAACTAAA
GATGACGATAGTTATATAAATATTTTATTATACCAATTACTATAATAGTA
CAAAATATATATAAGTTGCCATGGAAACTGATTTAGGCTTTTTGGCTTGT
ATTGAAGGCTCATGACGATTCCCAATGGATATTTTTTTGCATTCGCATTT
ATTGCAGAGGACCCCACTTTGAGTCGTTTGCCCTTTTTACTACTGATACA
AAAAAAACCTAATTGTCGAGTCTGCTCAATACTTCAAAAAAATTGTAAAT
ACCAGACATTCTTTAGTTAATGTTAATATGGTATAATCACAGTGAAATAG
GCAAGATATTCCTCCAATTAAGGCTGTTGTAATACTCATACTCTATATGT
GTGTTTGTCAGATACGTACTTCAATATTTGTGCGTAATCCAAATCATCAT
GGGAAAAAATATCTGAAAATATTGAGGAATTTCTTGGGTTTTTAACTATG
GTTTTTAAAAAATCAGTTTGACAAGGGGCATATGATTGCCATGTTTGCTT
TTGATATGTATTGCATTCATTTATACCAATATAATATGATAGTAACCATT
ATATTATGTATCAAATTTGTTGTGACTTGTTTAATTCATAATTGCAACAA
TAAAAGGGAAGTGGGAAATAAAAATCACTCTCCTGT
>CL173.Contig1_6    size  333    gap  0  0%
AGCTTTAAAAATCTGAAATTATTTGAAAAAATATAACTATTATATATATT
CTCTGCAGCTGTTTTTTCTCTATATGAAGCTGTTTCCAAACATTTGTAAG
TACCTAGGGTATAATAGTTTGTCAGGTTTTTTTTTACATAATTGTTTTTC
AGGAGAGGCTAAATGACCTTACAAATCACAGATCTGAAATTTTTTACAGC
AGCTGTTTTAATATTTCTCCATTATGAAGTTACGTTGTTATGTTGTTACC
ATGCATTTGCAGGCTACCACAAAAACCCCACTATTCTATATGCGGATAGC
AGTGGCCGGGCCAGAATTTTTTAAGGGCAGGGG
>CL174.Contig1_6    size  323    gap  0  0%
GTGACAAAATTGATTGAAATAAAAAGAAGCTTCAGAATGGAAAGTTAGAT
CTTAAAATGAAGGTTTTATTTTGCAACATTTACAACCTTTGTCGCGGAGT
GAAGGTATTACTTGTCATGTGCAGAACACAAACAGTGTATGAAAACTCGT
GCTCTGGGCATGACAACCACATAGTGCATCTACTCCGCACAGCAACTAAA
GGTCATAAATATAAGGCCTAAAAAATTGTATTGCTCTTACAGCTCCAAAG
TCATAGTCAGTTTACTTTTTTTACATACAATATCAAGAAATGCAAGATCA
CTACAAAAACCATGGTAAACAAT
>CL174.Contig2_6    size  306    gap  0  0%
GTGACAAAATTGATTGAAATAAAAAGAAGCTTCAGAATGGAAAGTTAGAT
CTTAAAATGAAGGTTTTATTTTGCAACATTTACAACCTTTGTCACGGAGT
GGAGGTATTACTTGTCATGTGCATGAAAACTCATGCTCTGGGCATGACAA
CCACATAATACATCTACTCTGCACAGCAACTAAAGGTCATAAATATAAGG
CCTAAAAATTGTATTGCTCTTACAGCTCCAAAGTCATAGTCAGTTTACTT
TTTTTACATACAATATCAAGAAATGCAAGATCACTACAAAAACCATGGTA
AACAAT
>CL175.Contig1_6    size  463    gap  0  0%
ATGCAAAGTACATGGGATATTTGTATTTTTGGGACATGGTGATGTTCATG
TTTTCTGCTCTAGAACCCGAAACTGCTTTTTGTCTTGTGAAGTGCAGTCG
GTGATGTGTGTGTTTAGAACTGCTGCATAGCACTGAGGCAGCGGTATTTG
AACTTGAAAATTCCATATGTTTTGGTACAAATAAAGCATTCTTGGAAGTT
ATGAAAGAAAAAGGCCCTTTTACACTTTGAAAAACATGTCAAATTATGAA
AATTATAAACATCTCTTGAAAATAAAGGTATGGAGAGAAATAACCCCTTC
TATAAAAACATTACCCCTGCTGACACATCACTGAATGCACCAGGCAAAAA
GTACTCTAATATATAGTTTGATCAGCTCCTAATTGGTATTAGGTTTTGCC
ACTACACCAAAAAGTAGAACCATGTTAAGAGTGCTGTTATTGACCTGTCT
GGTCTATATTTTG
>CL175.Contig2_6    size  331    gap  0  0%
ATGCAAAGTACATGGGATATTTGTATTTTTGGGACATGGTGATGTTCATG
TTTTCTGCTCTAGAACCCGAAACTGCTTTTTGTCTTGTGAAGTGCAGTCG
GTGATGTGTGTGTTTAGAACTGCTGCATAGCACTGAGGCAGCGGTATTTG
AACTTGAAAATTCCATATGTTTTGGTACAAATAAAGCATTCTTGGAAGTT
ATGAAAGAAAAAGGCCCTTTTACCCTTTTGAAAAACGTGTCAAAAATGTC
TGCCAAAATATATATCCCTGCTGACACGCCACTGAATGCACCAGGCAAAA
AGCACTCTAATATGTGACACAATCTGCTCCA
>CL176.Contig1_6    size  209    gap  0  0%
GAGAAAGGTCGGCATTATAAAAATGAAGACTCTCTTTATGTTCATAAAAC
ATACATTTAGGTACTTGTAGGTATTCGGCCGGTCCATGATTACGTTTGGA
GAAGGGTCAGCATTATAAAAAGATTGGGGTAACTTGGTAGCTATGTACAT
AAAGCTCATTTATTCTTTCTTTGATTAAAAATATTGACATTTTATTCTTT
AGGCACAAC
>CL177.Contig1_6    size  256    gap  0  0%
GTGAAGCGCCCGCAAAAATGTCAATTTTAGACTATTTTATCATCCCAAAT
TGAAGATGAATTTTGCTAGTATAATTTTGCAATTTTTGCACCCTATTTTG
TCCCATGACATTGTGTTTTCCGGCTAAAATGGAAGATGCACACTCCACAG
GGCAATTTTTGGGGCCTTGGGCCCGGGCTCATCTGGCCCTATGGTTAATC
CGGCCCTGTGTTCACCCCATCAACTGCAGGAAGGTGCCATTTATAGGAAT
GGTCTA
>CL178.Contig1_6    size  267    gap  0  0%
TGAAATGACAAGCCCAGGATTTCCTGATTTTATACGTTCTTGCCAGATTG
GTCCAATAACAATACGAGGAAATAAACAGAGTGTAAACCCTGCCACACAA
ACTCCAATTGTCACGGAAACGATAAAACACAAAACACTGCTTCCAAATGA
TTGTAGCACTGAATGTCCACATGAAGATAAATATACTGTTTTGTATTTAA
GTGTAGCTACCATCGGCGCTTCTATGTTATGCTTAGTCTTTCTTACAACT
ACGATCATTTGGTGTTA
>CL179.Contig1_6    size  390    gap  0  0%
GAATATCTTACACCAAGGATACATAAATATTTGGCACATAAAGATGCATA
TTTATTGTCCAGGAATGTTGTTCAAAGGAATGTTTGTGGGGAACGTCTAG
CCATAACACCATCTATAATTTTCGGCAAGGTTTTTCAGCGGTCTGCTGAT
TTGGGGCTATTTATAATGTAACCACAGAAATATTCTTTCTGACTTATGGA
ATCACGTCATCCTCACACCGGCACCTATTTCTTTTTACAAGATAATCAGG
AACAGCAGTCAAACACCACTGCAGGACTTTGCTGAATACTATAATAGATG
TGGCTACATTTTCTCATCTTGGTCCAAGTGAGGCGAATCTATTTTTCATA
GTATTCTCTCATTACAGTCCCATTGGGCTATTCCAGTTGA
>CL180.Contig1_6    size  1215    gap  0  0%
CATTGAAGCCCTTAGTTTCTTATTGAGGGAGAGGTTACAAATGTACATTG
ATATAAAATTGGATCGATTTTGCTCATATTGACTGCATTATTTTAAGACT
CATAGCAAGAATAAGTAGTGGGCATTTTATCATTATGTTTTGGATGTAAT
ATTTTCACACACTTGGATCCACCAAAACATAATAATGGTTGCAATAGCAA
ATTGTTGACGGACACACACAAACATAATTGCACAGACACGACTAGTGATG
CCATAAGGTCTTTTCCTTCGGACGACCTAAAAAACCTTTTGAAATTGTGC
CTGGTAAACTTGTAGTTTATTGGACAGAGAGGAAGATAGAAAAGAGGAAC
ATACTTTTGTATTTATTTTGCTTTTGATGTATTTAAAGGGGTGGTCAGAT
ATTTTTTAATGTCTGAACTATTCAAGGCATTAACAGCTGTTATCAGTGCC
ATAGCGCTGCATGGGTTAGCGCGCTTGAAGCTTAGCCGATTCTGGTTGGA
GGTAATTGAACCAGGTAGAGCATTGCATAACTAAGCTGAGGATGGAAGGA
ATGATCTTTGGTGGCTGAACAGATTGGATCTTGGAATTCATATTGTGTTT
TCTATCTTTATAGATGGATATCATTAAAACAATATGTTTTCAAGTTTTGA
CCTATATTGCTCGAGTGGTTTTGATATGAGAAGCATACGTGCATATAACA
AAATGACCCCTAAGGATAGTACAGACTCTCAATATGAAAGATTGATGGTC
AAGTGAGCTTCAGTCTGTATTACTGGCTTTGGTCAAAGCATTTGAGACAA
ATCAACAAAAGAAATCAAAGGCCAAGGGTTAACAATTGGGTAAACATTTT
GGTTAAGGGCTCGGATAGCGACGTTTCACGTATTGTTGTGGGCCCTCAGA
GCACATCGCACATGTTTTAATTTTTTGAAATCCGCGACATAATATACGTT
TTTCTGGCAAATGACCAAAAAAAATTATTTTTGAAATTGAACAGTCCGCG
GAGCAAATGGTATAAATCTAACTTGATATGTACTTCAAGTTTATGTAGCT
GGGATGAAAACCCGTCCATTGTGAACATTTTGACCTTTCGTAAAGATGTA
GAATTTTCCCCAAAACACCAAAAAAATGTATATCTTCAATATGAGGGGTC
AAATTTTTCAATTGATCGGCTTTTCATCCCAGCTACATGTACATACACTA
AGTACATATCATTCA
>CL180.Contig2_6    size  362    gap  0  0%
CATTGAAGCCCTTAGTTTCTTATTGAGGGAGAGGTTACAAATGTACATTG
ATATAAAATTGGATCGATTTTGCTCATATTGACTGCATTATTTTAAGACT
CATAGCAAGAATAAGTAGTGGGCATTTTATCATTATGTTTTGGATGTAAT
ATTTTCACACACTTGGATCCACCAAAACATAATAATGGTTGCAATAGGAT
TTGAACTGTCATATGAGAGCAAATTTTAGCCAAAAGCCTAGCAAATTGTT
GACGGACACACACAAACATAGTGACACTGACACGACTCGTGATGCCATAA
GGTCTTTTCCTTCGGACGACCTAAAAAACCTTTTGAAATTGTGCCTGGTA
AACTTGTAGTTT
>CL181.Contig1_6    size  667    gap  0  0%
CCAAGTCACATGGTTTAGGAATATACTGAGAACATACCTTAACCATGTGA
CTTAATTGGGGATGATTTGAAGCGACCTCTTCTTGAGATGAGTCTGGTAT
TTCATGATGTAAGCACAGTGGCATAATGGTTAGGGCGCGAGCTTCGTAAT
CGAAAGGTTGCGGGTTCGAGCCCCACCACGGCCAGTGTGTTGCGTCCTTG
AGCAAGATAGCTTAATTCCCAATTGCTTCACTCCACCCAGGTGTAAAATG
GGGAGCTGCTGGGGGTAATCACAATCTAAGTCACTGAGAGTACCTGCGCA
TCAGTTGCGGACTTGTGGAAGCGGAAATGATTCTGATATATCCTAATGGC
AGCGGAATAATTGTTGAAGTGTGCTGGTACTTAGGTGTAGCGCACGTTAA
ATCACCGACATTTATTTTTAGTACAGTACATCTGTATCTTGCCAAGGAAG
AGTGGATTTCAAGATCATTACATGATGAAGGCAAATTTGTCACATCATTG
CCTCAATTCTCTGTGACACTGAGTCTGTTACACTCAACATCATTACCTGC
TCTCATTCCAAGTCCATACCCAAGATTACTTAAGGGCGCACCGACCAAGA
TATTGATTGAATTCTGTCATAAATATCACGTAAATAGTTCAAGTTCCCTA
GGTAATTTTGACTCTTG
>CL181.Contig2_6    size  256    gap  0  0%
AGAATAACAAAATCAAAATTTGACTGAAATCGTACATTAAGGCTTTAATC
ACAATCTTTAAGTCGCTGAAAGTACCTGCACATCAGTTGCGGACTTGGTG
AAGCAGAAATGATTCTGATATATCTAATGGCAGCGGAATAATTGTTGCAG
TGTGCTGATAATTAAGTCATGCCTAGCTGAAGTGCACGTTTATCACCAAT
TAATTTTTTTTTACCGATATGTGCGTCCACAGATATTGGAACATATGTTC
CAATAT
>CL181.Contig3_6    size  261    gap  0  0%
GTCCCTTTGAAAGTTACCGGTTTGTTTTAAAATTGACTGGGAAGTACAGT
GGCCTAATGATTTAGGTCGCGAATCGAAAGTTTGCGGGTTCGAGGCCCAC
CACGGCCAGCGTGTTGCGTCCTTGTGCAAGACGGCTGAAGTCCCAATTGC
TTCACTCCTCCCAGGAGTAAAATGGGAAGCCTCTGAGGTAATTGCAATCT
AGAGTACCTGTGCATCAGTTGTGAACTTGGTGAAACGAAAATGATTCTGA
TATATCCTAAT
>CL182.Contig1_6    size  413    gap  0  0%
TACTGTTTGATATAATTCATACAAATAAATATATTGCCCAAAATTATGAT
AATCTGGGAAAAGTTAGTTTTACCAGCATTGTAAGTTTCAAATATTGTAT
ATTCGTTCATTTGTCGCGTTATGTTAAGCACGTGCCTTACTAATCAACTC
ACTAAGTACTTGCAAAGTGAAACCGTGTGCAGCTTCAAAAATGGGTGGTT
TTATTCAAATGAGTATAACTTACTTTTTTTTTACTTAGAAGTTAAGAATT
TGCTCTTCCCAATGATGTTTTCATTTAGAACGGATTCCTCAGACAGCCCC
TCAAACATGGGTTTACTTCTGACAAATGGCAAGGAAATTTTCAAAAAACC
TTTTTATTATGAAATGTAAGGAATAAGTTATATGATTTAGCTAATTTAAA
TTTAAAATATATG
>CL182.Contig2_6    size  371    gap  0  0%
AAGTAGATAACAGTTATATTAAAATAATACTGTACTGTTTGATATAATTC
ATACAAATAAATATATTGCCCAAAATTATGATAATCTGGGAAAAGTTACC
AATCAACTCACTAAGTACTTGGAAAGTGAAACCGTGTGCAGCTTCAAAAA
TGGGTGGTTTTATTCAAATGAGTATATCTTGGTTTTTTTTACTTAGAAGT
TAAGAATTTGCTCTTCCCAATGATGTTTTCATTTAGAACGGATTCCTCAG
ACAGCCCCTCAAACATGGGTTTACTTCTGACAAATGGCAAGGAAATTTTC
AAAAAACCTTTTTATTATGAAATGTAAGGAATAAGTTATATGATTTAGCT
AATTTAAATTTAAAATATATG
>CL183.Contig1_6    size  201    gap  0  0%
AGTGCAAATTAATGCTATACCAGATCATGCTGGTTATCTGGTAGTCTATA
CTTAAAAGGTGGTGGTTTTATAAAGCCCATCAGAACAGCTAATATACCAC
TAGAATGATAACGGACCAAACTGAATGACAGTGATGTCACCTGGTTAAAA
TTTACTCTTTTGAACAAGAATCACTATCTATTGTGGAAAAAATGTGCAGT
G
>CL184.Contig1_6    size  258    gap  0  0%
GGGGTTTTACGGTATAACATGGTCAAGCGAGTGTGCATCTACGCGATACA
TACACTCGCTATTTGAAATAATCGGAGGCACATAGCAAGAATGAAAATAA
ATGTATTGTTTTCAGCAACTGTCGTACATCCATCCTGTCATATAACACGG
GCAAAATCATTATTTTTGGCGTAAAACTACTCGGCTTCACCTCATTGTTA
TACTTAAAATAATGATGTCACCTGTGTTATATGAGTAGATGCAGACAGCG
GCTGAAAA
>CL185.Contig1_6    size  247    gap  0  0%
TAAGGTTATATTTAGGGTTAGGGGTTAGGTTATAGGTTAGGATGAAGTTT
AGGGTTCTTGGACTAATAACCTTTCTATCGACCTGTAACCATGGAATATA
TCAAAGGGATGATGCAAAAGCTGCCCTATTGAAAATCGCTGCGTTCCGTA
TTGTGCACGTCTAAAAAAATAACATCTGGCAGCTATTGCAGGTGGGACCT
TGAACCTAACCACTTATGTTGGGCAGGAAAGGCCTATATACTTCTAG
>CL185.Contig2_6    size  227    gap  0  0%
TAAGGTTATATTTAGGGTTAGGGGTTAGGTTATAGGTTAGGATGAAGTTT
AGGGTTCTTGGACTAATAACCTTTCTGTTGACCTGCAACCATGGAATATA
GCAAAGGGTTAAATGCAAAAAGGCTGTGTCAGCAAAAGCTGCCCTATTGA
CAATTGCTGTCCTATTGAAAATAACTGCATTCCGTATTGTACATGTCTAA
AAAATAACATCTGGCAGCTATTACAGG
>CL186.Contig1_6    size  1773    gap  0  0%
ACATGCTCCAGGGTGAAAACATCATGAAAGATTGTGAAAGATTTGTTTTG
GCCCCCGAACATGTATAAAACATTACCAAACTATACGAAACTATACGCAA
CTTTAGTGTATACATGTTGAGGGGCCAAGTGGACTTACGGTCTTCTTGCG
CTCAGGTCTTCAATTGTTGCATCGAAAAAATAGAGCTGAACATGGCCATT
ATTTAGATCGAAAGCCATCAGATGTTGTGTTATGAAAATAGCTTATTCCG
GTATATTAATTATGCGTGAAATTATACGGTCAGTGTTTTTTGTGACTGTT
CCCTAAATAAACAAGCACAGTTTACATTGATCATAAAGCCCACATTTGGC
TATTCCAGAAAATAGATGCACACTCCCCTATAGAGGAATTTGGATTTCCA
GACTTTTTGTCCAGTAGCGAATGTTGGAAATCCAGACTGTTAGAGTGTCC
AAAAGCGAAAACATCCAACAGAATATATATAGTTCAAAATCGGAAATCAC
CCATTTGAGAGCTCATTTTGGACATTTCCGTGATTTTTCATGCATTTAAC
CGCATTTCCAAGCTTTTTTCCAGTAACTTTGGCAACTGTGATTTTCAAAA
AGCAAACCTGGAAATCCAGACATTTCTTTAATTGAAAAGTTACTCCTCTA
AAGGGGGTGTGCACTAATTTTTGTTGGAATAGTGCATTGTCCTATAGTAT
TGTATAAACAAATAGTTTTTACAATTTAATTTCCTTTCTAGATTTATAAG
CAAAAAGCGAAATAAAGTTATTCAGAATATCGCTTTGATAATCAGGGAAA
ATAATGTTCGCACACTTTAGCATACTAAATGTAAGTCGCCCCCCAATTCA
ATATTGACGGAACCAGTTTGATAGTATACCCCAACATTGATTGAGGAGGA
TGGGGGAGGAATGGGAAATTGGAAGGTTAATACCTCATCAAACATACTAA
TGTAACTAAACTAGCAGAGCGCAATGAAGAGTTGGAACATATATGTGGTA
TATTGAAAGGAGACACTTTTGGGCAGGATAATTGTATAAATGGAGAAATA
GCAAAAAATCTGCCTTGGGGTGATATCTCTTAGATTGTAAAAAACTCAAA
ATTGGTAACCTGCCCAAAAGTGTCTCTTTTTGATATGGCACGTCATATGT
GTTTTTCCCCCGTTGATTGTTTGTGGTCGAGAGCTGTCGAGTATGCGCAA
TGATGATGTTCGCACGTGATTTTGGAACTAAGACATTCGGGATATACCAA
AAGGGTCAATAATACGTAGTTTTTACATTAAATAATCCTTTAATAAACGA
AATATAATGTGTGGATCACTGAATGTTTATGTTCATTCTTATGGGCATAA
ACACCAATCTGGCTCAGGCTCTCCCGGTAGGCAAACTATAGATGGGCATG
GCCACTGCCCGGGGCCCTGCCTCTTCTGCTGTGCATATCCTTCATTTTCA
TCCACTCTCTTTTCCACTGCCTGAAATGCATTTTTGAGATCTTCCACGTC
AAGATCAGCCAATGGTATTGCGTAAGCTGCGGCCATGAGAGCCAGCCCGA
GGATGAGCAAAAGTGCCTTAGACGCCATTTCCCGCAATATGCTTAATCTT
TCACCGAAGAACAGTTGATTACAACAGCAGTTTGTTGTTAGTTGATTGTG
AGAACGAGACGATGTTGAGATCGAGACGATTGTGAGACCTATCCTGAAAA
ATCCTTCCTTTTAAACGTTTTGCAATCCGAGCTAACCATGCACTGTTAGC
ACGGTTAGTCGCTGCAATCATAG
>CL186.Contig2_6    size  1677    gap  0  0%
ACATGCTCCAGGGTGAAAACATCATGAAAGATTGTGAAAGATTTGTTTTG
GCCCCCGAACATGTATAAAACATTACCAAACTATACGAAACTATACGCAA
CTTTAGTGTATACATGTTGAGGGGCCAAGTGGACTTACGGTCTTCTTGCG
CTCAGGTCTTCAATTGTGCGTGAAATTATACGGTCAGTGTTTTTTGTGAC
TGTTCCCTAAATAAACAAGCACAGTTTACATTGATCATAAAGCCCACATT
TGGCTATTCCAGAAAATAGATGCACACTCCCCTATAGAGGAATTTGGATT
TCCAGACTTTTTGTCCAGTAGCGAATGTTGGAAATCCAGACTGTTAGAGT
GTCCAAAAGCGAAAACATCCAACAGAATATATATAGTTCAAAATCGGAAA
TCACCCATTTGAGAGCTCATTTTGGACATTTCCGTGATTTTTCATGCATT
TAACCGCATTTCCAAGCTTTTTTCCAGTAACTTTGGCAACTGTGATTTTC
AAAAAGCAAACCTGGAAATCCAGACATTTCTTTAATTGAAAAGTTACTCC
TCTAAAGGGGGTGTGCACTAATTTTTGTTGGAATAGTGCATTGTCCTATA
GTATTGTATAAACAAATAGTTTTTACAATTTAATTTCCTTTCTAGATTTA
TAAGCAAAAAGCGAAATAAAGTTATTCAGAATATCGCTTTGATAATCAGG
GAAAATAATGTTCGCACACTTTAGCATACTAAATGTAAGTCGCCCCCCAA
TTCAATATTGACGGAACCAGTTTGATAGTATACCCCAACATTGATTGAGG
AGGATGGGGGAGGAATGGGAAATTGGAAGGTTAATACCTCATCAAACATA
CTAATGTAACTAAACTAGCAGAGCGCAATGAAGAGTTGGAACATATATGT
GGTATATTGAAAGGAGACACTTTTGGGCAGGATAATTGTATAAATGGAGA
AATAGCAAAAAATCTGCCTTGGGGTGATATCTCTTAGATTGTAAAAAACT
CAAAATTGGTAACCTGCCCAAAAGTGTCTCTTTTTGATATGGCACGTCAT
ATGTGTTTTTCCCCCGTTGATTGTTTGTGGTCGAGAGCTGTCGAGTATGC
GCAATGATGATGTTCGCACGTGATTTTGGAACTAAGACATTCGGGATATA
CCAAAAGGGTCAATAATACGTAGTTTTTACATTAAATAATCCTTTAATAA
ACGAAATATAATGTGTGGATCACTGAATGTTTATGTTCATTCTTATGGGC
ATAAACACCAATCTGGCTCAGGCTCTCCCGGTAGGCAAACTATAGATGGG
CATGGCCACTGCCCGGGGCCCTGCCTCTTCTGCTGTGCATATCCTTCATT
TTCATCCACTCTCTTTTCCACTGCCTGAAATGCATTTTTGAGATCTTCCA
CGTCAAGATCAGCCAATGGTATTGCGTAAGCTGCGGCCATGAGAGCCAGC
CCGAGGATGAGCAAAAGTGCCTTAGACGCCATTTCCCGCAATATGCTTAA
TCTTTCACCGAAGAACAGTTGATTACAACAGCAGTTTGTTGTTAGTTGAT
TGTGAGAACGAGACGATGTTGAGATCGAGACGATTGTGAGACCTATCCTG
AAAAATCCTTCCTTTTAAACGTTTTGCAATCCGAGCTAACCATGCACTGT
TAGCACGGTTAGTCGCTGCAATCATAG
>CL187.Contig1_6    size  268    gap  0  0%
GTGGTCAATGAATGGTGCAAAACATTCAAACGGAACTCTGGGTAAATGAA
CAAACTTGTTTACAATACACTATAGAAATTGCAGGTTTGCATATTATGGT
GAACCTGGTAGACTGTTTGAGCATTGTGTTACGCTAACCTCCTCTATAGT
GACGGACCAATGGCAATTTGCGCTCCAAATTTGACAGATTTCTTTTTATA
TGCAGCAGATATTCATGTATGTTTTGATACAGAGTATATCATTTTGGCTA
TTCAAAATTCCTGTCAGA
>CL187.Contig2_6    size  247    gap  0  0%
GTGGTCAATGAATGGTGCAAAACATTCAAACGGAACTCTGGGTAAATGAA
CAAACTTGTTTACAATACACTATAGAAATTGCAGGTTTGCATATTATGGT
GAACCTGGTAGACTGTTTGAGCATTGTGTTACGCTAACCTCCTCTATAGT
GACGGACCAATGGCAATTTGCGCTCCAAATTTGACAGATATTCATGTATG
TTTTGATACAGAGTATATCATTTTGGCTATTCAAAATTCCTGTCAGA
>CL189.Contig1_6    size  1212    gap  0  0%
GCAGAATTCAATGAGAAGGAAGCGTTTGAATCGTATCTGGACAGCCTGTT
GAACAATCAATTATTATACTGTTGTTGCTGGTATCTGCTACGATTTGAAC
GGTCGTGAAACATGGCGAGTGAAAAAGAAGCTGATAATGCACCTCTCCTG
CGTGGAAAGTGGTACAACGAACTGGGCTCTATGATGTTCATTGAGAGGGT
TCATAGCGACGGAGTCTTCCATGGCTGGTACGAAACTGCAGTTGGCAGGC
AAACAGGTGTCAAGTTCCCGCTGGTTGGCAAGATATCAACCAGCCAGACC
AATCCAACGTTCGGCTTCACTGTGGTGTGGAAAGAGTCTACAACGACTTG
GGTAGGTCAGTTCTTCGACCGTAATGGAGAACAAACTCTGCTGACTACGT
GGATTTTGAGGAATGACAATACGTACGAGGATGATTGGGAAAGCACTTTG
ATTGGCAAGGATCAGTTCAAACGCACCGAATCACCAAAGAAATGAGCACT
GAAATGTCAAAAAAGAAAAACATGGGACTAATAATGATATAAATATTAAA
TATAATGCTAATTGTTTCCAATAGTTAAATACGTTTATTTTTCAAGATTT
TACAATTTGTCACCAACATGATGAACATAATAATTATACACAAAAATGAT
GCTATACAAAGAAGAGCGGTACGGATCATTGGCGACAGAAGAAGATGGAA
AGAACTATAAAATACAACACCTGGGCATAGAAGAGCAACGGGAACCATCA
CTCTATTTCATAGGTTGTTCTTTGATGAAGCTCGTATGTGGCGCTCTGTC
AGATCCCACGACCAAGCTATCAAAATTCAAAGATCCAACCTGGTCAGCTA
CCAGAGATCATTCCTACAACCCTCAGCTCACTTATGGAATGCTCTACCTC
TTCCAATCACCTCCAAAATCGGCTGAGCTTCAAGCGGGAGGTTAACAACT
ATCTTGGCGCCAACCCATCAGCGCTATTAATGCCTTCTTTGGAACGAACA
AACTTTTAAAATGTAACATTTTTCAGCTGCGACCTCAATAAGAACTGTTG
CATACAAATAGAAAAGACTAATAAGCAGCTGGAAAGACAAAAGACAAACC
TCATGTCCTTCAGTCAATCTTTATTTGATTAACGTGGTGGCATCCTTCCG
TCGAAAACAAATAAACAAATGTTGGGATATATTACAGTGTGTATCAAAAT
AAAGTAAACAGT
>CL189.Contig2_6    size  1270    gap  0  0%
GCAGAATTCAATGAGAAGGAAGCGTTTGAATCGTATCTGGACAGCCTGTT
GAACAATCAATTATTATACTGTTGTTGCTGGTATCTGCTACGATTTGAAC
GGTCGTGAAACATGGCGAGTGAAAAAGAAGCTGATAATGCACCTCTCCTG
CGTGGAAAGTGGTACAACGAACTGGGCTCTATGATGTTCATTGAGAGGGT
TCATAGCGACGGAGTCTTCCATGGCTGGTACGAAACTGCAGTTGGCAGGC
AAACAGGTGTCAAGTTCCCGCTGGTTGGCAAGATATCAACCAGCCAGACC
AATCCAACGTTCGGCTTCACTGTGGTGTGGAAAGAGTCTACAACGACTTG
GGTAGGTCAGTTCTTCGACCGTAATGGAGAACAAACTCTGCTGACTACGT
GGATTTTGAGGAATGACAATACGTACGAGGATGATTGGGAAAGCACTTTG
ATTGGCAAGGATCAGTTCAAACGCACCGAATCACCAAAGAAATGAGCACT
GAAATGTCAAAAAAGAAAAACATGGGACTAATAATGATATAAATATTAAA
TATAATGCTAATTGTTTCCAATAGTTAAATACGTTTATTTTTCAAGATTT
TACAATTTGTCACCAACATGATGAACATAATAATTATACACAAAAATGAT
GCTATACAAAGAAGAGCGGTACGGATCATTGGCGACAGAAGAAGATGGAA
AGAACTATAAAATACAACACCTGGGCATAGAAGAGCAACGGGAACCATCA
CTCTATTTCATAGGTTGTTCTTTGATGAAGCTCCAAAAATCCTTCAACAC
CTTTTACCAGATCATTGATCCTCGTATGTGGCGCTCTGTCAGATCCCACG
ACCAAGCTATCAAAATTCAAAGATCCAACCTGGTCAGCTACCAGAGATCA
TTCCTTCCACCCTCAGCTCACTTATGGAATGCTCTACCTCTTCCAATCAC
CTCCAAAATCGGCTGAGCTTCAAGCGGGAGGTTAACAACTATCTTGGCGC
CAACCCATCAGCGCTATTACACTGATAGCAGATATTAATGCCTTCTTTGG
AACGAACAAACTTTTAAAATGTAACATTTTTCAGCTGCGACCTCAATAAG
AACTGTTGCATACAAATAGAAAAGACTAATAAGCAGCTGGAAAGACAAAA
GACAAACCTCATGTCCTTCAGTCAATCTTTATTTGATTAACGTGGTGGCA
TCCTTCCGTCGAAAACAAATAAACAAATGTTGGGATATATTACAGTGTGT
ATCAAAATAAAGTAAACAGT
>CL189.Contig3_6    size  338    gap  0  0%
TTCAAATTCCAAGATCCAACCTGGAGAGCCACCTCCAAAAAGAATCGACT
GAGCTTCAATCGGGAGGTTAACAACTATCTTGGCGCCAACCCATCAGCGC
TATTAATGCCTTCTTTGGAACGAACAAACTTTTAAAATGTAACATTTTTC
AGCTGCGACCTCAATAAGAACTGTTGCATACAAATAGAAAAGACTAATAA
GCAGCTGGAAAGACAAAAGACAAACCTCATGTCCTTCAGTCAATCTTTAT
TTGATTAACGTGGTGGCATCCTTCCGTCGAAAACAAATAAACAAATGTTG
GGATATATTACAGTGTGTATCAAAATAAAGTAAACAGT
>CL189.Contig4_6    size  606    gap  0  0%
AGAAGAGCGGTACGGATCATTGGCGACTGAGACGCCAACAATCCGTACCG
CTCCGTCTCAGAAGAAGATGGAAAGAACTATAAAATACAACACCTGGGCA
TAGAAGAGCAACGGGAACCATCACTCTATTTCATAGGTTGTTCTTTGATG
AAGCTCCAAAAATCCTTCAACACCTTTTACCAGATCATTGATCCTCGTAT
GTGGCGCTCTGTCAGATCCCACGACCAAGCTATCAAAATTCAAAGATCCA
ACCTGGTCAGCTACCAGAGATCATTCCTTCCACCCTCAGCTCACTTATGG
AATGCTCTACCTCTTCCAATCACCTCCAAAATCGGCTGAGCTTCAAGCGG
GAGGTTAACAACTATCTTGGCGCCAACCCATCAGCGCTATTAATGCCTTC
TTTGGAACGAACAAACTTTTAAAATGTAACATTTTTCAGCTGCGACCTCA
ATAAGAACTGTTGCATACAAATAGAAAAGACTAATAAGCAGCTGGAAAGA
CAAAAGACAAACCTCATGTCCTTCAGTCAATCTTTATTTGATTAACGAAA
ACAAATAAACAAATGTAGGGATATATTACAGTGTGTATCAAAATAAAGTA
AACAGT
>CL189.Contig5_6    size  585    gap  0  0%
AGAAGAGCGGTACGGATCATTGGCGACTGAGACGCCAACAATCCGTACCG
CTCCGTCTCAGAAGAAGATGGAAAGAACTATAAAATACAACACCTGGGCA
TAGAAGAGCAACGGGAACCATCACTCTATTTCATAGGTTGTTCTTTGATG
AAGCTCGTATGTGGCGCTCTGTCAGATCCCACGACCAAGCTATCAAAATT
CAAAGATCCAACCTGGTCAGCTACCAGAGATCATTCCTACAACCCTCAGC
TCACTTATGGAATGCTCTACCTCTTCCAATCACCTCCAAAATCGGCTGAG
CTTCAAGCGGGAGGTTAACAACTATCTTGGCGCCAACCCATCAGCGCTAT
TAATGCCTTCTTTGGAACGAACAAACTTTTAAAATGTAACATTTTTCAGC
TGCGACCTCAATAAGAACTGTTGCATACAAATAGAAAAGACTAATAAGCA
GCTGGAAAGACAAAAGACAAACCTCATGTCCTTCAGTCAATCTTTATTTG
ATTAACGTGGTGGCATCCTTCCGTCGAAAACAAATAAACAAATGTTGGGA
TATATTACAGTGTGTATCAAAATAAAGTAAACAGT
>CL189.Contig6_6    size  566    gap  0  0%
AGAAGAGCGGTACGGATCATTGGCGACTGAGACGCCAACAATCCGTACCG
CTCCGTCTCAGAAGAAGATGGAAAGAACTATAAAATACAACACCTGGGCA
TAGAAGAGCAACGGGAACCATCACTCTATTTCATAGGTTGTTCTTTGATG
AAGCTCGTATGTGGCGCTCTGTCAGATCCCACGACCAAGCTATCAAAATT
CAAAGATCCAACCTGGTCAGCTACCAGAGATCATTCCTACAACCCTCAGC
TCACTTATGGAATGCTCTACCTCTTCCAATCACCTCCAAAATCGGCTGAG
CTTCAAGCGGGAGGTTAACAACTATCTTGGCGCCAACCCATCAGCGCTAT
TAATGCCTTCTTTGGAACGAACAAACTTTTAAAATGTAACATTTTTCAGC
TGCGACCTCAATAAGAACTGTTGCATACAAATAGAAAAGACTAATAAGCA
GCTGGAAAGACAAAAGACAAACCTCATGTCCTTCAGTCAATCTTTATTTG
ATTAACGAAAACAAATAAACAAATGTAGGGATATATTACAGTGTGTATCA
AAATAAAGTAAACAGT
>CL189.Contig7_6    size  627    gap  0  0%
AGAAGAGCGGTACGGATCATTGGCGACTGAGACGCCAACAATCCGTACCG
CTCCGTCTCAGAAGAAGATGGAAAGAACTATAAAATACAACACCTGGGCA
TAGAAGAGCAACGGGAACCATCACTCTATTTCATAGGTTGTTCTTTGATG
AAGCTCCAAAAATCCTTCAACACCTTTTACCAGATCATTGATCCTCGTAT
GTGGCGCTCTGTCAGATCCCACGACCAAGCTATCAAAATTCAAAGATCCA
ACCTGGTCAGCTACCAGAGATCATTCCTTCCACCCTCAGCTCACTTATGG
AATGCTCTACCTCTTCCAATCACCTCCAAAATCGGCTGAGCTTCAAGCGG
GAGGTTAACAACTATCTTGGCGCCAACCCTTCAGCGCTATTACACTGATA
GCAGATATTAATGCCTTCTTTGGAACGAACAAACTTTTAAAATGTAACAT
TTTTTCAGCTGCGACCTCAACAAGAGAAAAGATTAATAAGCAGCTGGAAA
GACAAAAGACAAACCTCATGTCCTTCAGTCAATCTTTATTTGATTAACGT
GGTGGCATCCTTCCGTCGAAAACAAATAAACAAATGTTGGGATATATTAC
AGTGTGTATCAAAATAAAGTAAACAGT
>CL189.Contig8_6    size  625    gap  0  0%
AGAAGAGCGGTACGGATCATTGGCGACTGAGACGCCAACAATCCGTACCG
CTCCGTCTCAGAAGAAGATGGAAAGAACTATAAAATACAACACCTGGGCA
TAGAAGAGCAACGGGAACCATCACTCTATTTCATAGGTTGTTCTTTGATG
AAGCTCCAAAAATCCTTCAACACCTTTTACCAGATCATTGATCCTCGTAT
GTGGCGCTCTGTCAGATCCCACGACCAAGCTATCAAAATTCAAAGATCCA
ACCTGGTCAGCTACCAGAGATCATTCCTTCCACCCTCAGCTCACTTATGG
AATGCTCTACCTCTTCCAATCACCTCCAAAATCGGCTGAGCTTCAAGCGG
GAGGTTAACAACTATCTTGGCGCCAACCCATCAGCGCTATTAATGCCTTC
TTTGGAACGAACAAACTTTTAAAATGTAACATTTTTCAGCTGCGACCTCA
ATAAGAACTGTTGCATACAAATAGAAAAGACTAATAAGCAGCTGGAAAGA
CAAAAGACAAACCTCATGTCCTTCAGTCAATCTTTATTTGATTAACGTGG
TGGCATCCTTCCGTCGAAAACAAATAAACAAATGTTGGGATATATTACAG
TGTGTATCAAAATAAAGTAAACAGT
>CL190.Contig1_6    size  233    gap  0  0%
GGGGCGCACAGGGGCTACTGAGCCAAGAGGAGCAAAATTTCGAAAGTTGT
TCCGCTAACCCGCTATTAAAATGACTTTACAGGGAAAATGCCCTTGAAAC
ATGTGAAAATTGGTCAGTTTAACACTAAAATGGGTCATAATTAGGACACC
TGTGGTTTATAAAACAGGGCCAAAAGATGCACTAACAACTTCTGGTCAAT
TTTGTCCAGGTATTTAAAGCCAGAAGGGGCAAC
>CL190.Contig2_6    size  719    gap  0  0%
GGTGCATCTAACATGGGTGTTTCCCTGAATTATTTTCCCCGTCTTTAGGA
TGAAGGGCAAGGGCGTACTGGGGCCAGCGAACCAAGAGGGGCAAAATTTC
CAAAATTGTCCCGCTACCCTGCTACTAAAACGACTTTACAGGGACAAATG
CGCTTGAACATGTGAAAACTGATCATTTTAGCATGGGTCATAATTAGGAC
AATTGTGGTCTATAAAATGAGGCCAAAAAAAGATGCATTAACAACTTCTG
GTCACTTTTGAAGGGGCAACTTGTTCCACCCTACCCCACCCCTCCTTGTT
AGTATGCCTCTGATGAAGAGTGATTTCAAGGCCTAATACTGTAACCCAAC
ACAGCCTATTAATAGGTTTCTATTGTACCAACTAACAATGTGGGCTTTAC
TTTCCTACATAGCGTATATTCTCTAATTAACGCCCCCCCACTCTTACAAA
ATAAATCACATTCTTGCACAAAAATGCAATATTAGTTACAGATCTAATTA
GGCGTTGCTATGTTGTATTCCAAAACGGAAGTCCTTTCGAAAATGTTATG
CCCCGGGGGCATTTATTAGAGAATATATGATAATTATATTGCAACGTAAC
TTTGGTATTATAAATATTGCATCCAATTTGGGCATTTAGTTAGCTGTACA
TACAAGATATTACAATTGAGTTTCAAATGGGGTAACCTGAATCTGAGTCT
ACACCCCCTGTGTGGAAGA
>CL190.Contig3_6    size  465    gap  0  0%
GCCCCTCCTCTCCTTGTTGGTACGCTTCTGATGAAGGGTGGTTGGTCCAT
GGAGGGCAGCATTAAATATTTTCAAGGCCTAATACTGTAACCCAACACAG
CCTATTAATAGGTTTCTATTGTACCAACTAACAATGTGGGCTTTACTTTC
CTACATAGCGTATATTCTCTAATTAACGCCCCCCCACTCTTACAAAATAA
ATCACATTCTTGCACAAAAATGCAATATTAGTTACAGATCTAATTAGGCG
TTGCTATGTTGTATTCCAAAACGGAAGTCCTTTCGAAAATGTTATGCCCC
GGGGGCATTTATTAGAGAATATATGATAATTATATTGCAACGTAACTTTG
GTATTATAAATATTGCATCCAATTTGGGCATTTAGTTAGCTGTACATACA
AGATATTACAATTGAGTTTCAAATGGGGTAACCTGAATCTGAGTCTACAC
CCCCTGTGTGGAAGA
>CL191.Contig1_6    size  214    gap  0  0%
GAAAAGTACGCGGAGTGCATTGATCGTCTATAATGTGCACTTCGCGTACT
ACGCGCAGTGCTTTCGCACGCGTTCGCGACGCGTAGGGCGGATTCATTTT
TCGGGCGGATTGATACATTTATATTTTGGTCCTATTTCCAACATTTTTAG
TGATAATTATGTTATAAAAACAGCAAAAATCACGTGTTTTTTTCTTCTCG
TGTATGAAATAGGT
>CL192.Contig1_6    size  974    gap  0  0%
CACACCTCCCCTGATATGACAACACGAGCACAGCAGACCGACCGATGAAG
CAATCAGCTAGACGCATGAACTCACACCGTGTGTATGTACATTCACAGAA
TTTGACAAGTGTATTCCTGGCTATATTTACACATACAAGGCTACGTATTT
GACATCATTTAAGGTTATATTTTTTATTCTGGAAAATAAGTAATTACTCC
GTAACCATGACATCCTCCTCGCCAGTAGATTCAACTCATCATTCGCTATT
ATGGGAAGCGGCAGAAAGAAGGAAAAATAGGATAAATACAGTTTATACAT
ACAAACCACCGCCGAAGAAAGATAAAAAGATGGAGGAGACCAAAATATAT
GAGAAGAAATTTAGTAAAGAAGAATTAAAAAACAGACTAACACCATTGCA
GTACCATATAACTCAGGAAAGGGGAACAGAAAGGGCATTCACCGGGGAAC
TATACAAAATCGCAGATGATGGAGCATACCATTGTGTAGTATGTGACGCT
TTACTTTTCAAATCAGAGACAAAATTTGACTCTGGCTGTGGTTGGCCTTC
TTTTTATGACATGGCTGGGCAAGGCACTGTAATATTTAATGAAGACTCAA
CACACGGAATGAAAAGAGTAGAAACAGTATGTGCCAAGTGTGGTGCGCAT
TTGGGACATGTCTTTGAAGATGGGCCATCAGATAAGACGGGGCAACGGTA
CTGCATCAACTCGGCATCACTTAAGTTTAACCCAAAGAAGAAAGCTGACA
AGAGCGAGTTATAGTAGTAATATTTGGATCAAAGATAGAAGGTGAAAGGT
CATGACAATGTTTTTGTTAAAGAAATTGCATCGTTGACGATGAGCATATC
ATTTTAAACAAATGTCGCAGATTGCACTTTTATGCTCTTGGTGTATCATG
TGGTTGTGTAAGGGAACAATCCAAAAGATTGATGAAGTCCCAAAAGGTAA
CTATAGTGGAAATTTCAATTGAAT
>CL192.Contig2_6    size  784    gap  0  0%
ATAGGGTGTGGATATTACCAAGCTCTGCAGAACTTGAACTTACTGTGTTT
AATTTCTGACTTAAATCTTTCCCATCTGATCAAATTTAAAGTGTGGTAGC
TTGGGAAAGCAGTACAGACTAATCTGACAAGATAAAAAGATGGAGGAGAC
CAAAATATATGAGAAGAAATTTAGTAAAGAAGAATTAAAAAACAGACTAA
CACCATTGCAGTACCATATAACTCAGGAAAGGGGAACAGAAAGGGCATTC
ACCGGGGAACTATACAAAATCGCAGATGATGGAGCATACCATTGTGTAGT
ATGTGACGCTTTACTTTTCAAATCAGAGACAAAATTTGACTCTGGCTGTG
GTTGGCCTTCTTTTTATGACATGGCTGGGCAAGGCACTGTAATATTTAAT
GAAGACTCAACACACGGAATGAAAAGAGTAGAAACAGTATGTGCCAAGTG
TGGTGCGCATTTGGGACATGTCTTTGAAGATGGGCCATCAGATAAGACGG
GGCAACGGTACTGCATCAACTCGGCATCACTTAAGTTTAACCCAAAGAAG
AAAGCTGACAAGAGCGAGTTATAGTAGTAATATTTGGATCAAAGATAGAA
GGTGAAAGGTCATGACAATGTTTTTGTTAAAGAAATTGCATCGTTGACGA
TGAGCATATCATTTTAAACAAATGTCGCAGATTGCACTTTTATGCTCTTG
GTGTATCATGTGGTTGTGTAAGGGAACAATCCAAAAGATTGATGAAGTCC
CAAAAGGTAACTATAGTGGAAATTTCAATTGAAT
>CL193.Contig1_6    size  298    gap  0  0%
GTTTACTTCAAATAAGGTGTGAGGTGAACAAGACAAATTACACGATTGAT
TATTTGATTACTATAATTAGACTATGTTAAGATACTGAAACCAGTGCTCG
AAATACCACATGCATACATGCACAGATGCATGTAACTTTGACTCTGTGCA
TGTAGAATTTTGCCTGTGCATGCAAAATTTTGTGTTATTCAGCCCATTTT
GAGGAAAAAATCAGTGTTGTGCATGTAAATTTTATTTTCTAAATTAAATC
GACCCCTGATATTCATGTAGCCCTGAATGTTTCACAATATTTCTTTTT
>CL193.Contig2_6    size  279    gap  0  0%
GTTTACTTCAAATAAGGTGTGAGGTGAACAAGACAAATTACACGATTGAT
TATTTGATTACTATAATTAGACTATGTTAAGATACTGAAACCAGTGCTCG
AAATACCACATGCATACATGCACAGATGCATGTAACTTTGACTCTGTGCA
TGTAGAATTTTGCCTGTGCATGCAAAATTTTGTGTTATTCAGCCCATTTT
GTGGGAAAAAAACCAGAATTGTACATGTAAATTTTATTTTCTAAATCAAA
CCCTGCACCCATATAAATGTTTTTGAACC
>CL194.Contig1_6    size  1467    gap  0  0%
CTCACAGTCGTTATCATCAAGTATCGTCACATCAACATCTTTGAAGGTGT
CATCCACGCCAAACACCACTTCAGAAGCAGCGGTACCGCCAACTATAGCG
ATGTAATCTACATACTCTACTGCTGAAGCTGTTGGGGTAATTTCAGCAGT
TGTCACATATGCGGTTGTCGCTTTTCCTGTGTATCCTACTCGTGGTAGTC
CTTCTCGTAACAGTCTAGCTGTTATTGTAGAAGCGCCCTCAAGGACCTCA
TATTTTATAAATTCCCACCTGTATGTAGGTTCATCTGCCAAAATATTGTA
AGTGGCAACATCATAGGTAACAGCATCGGCATCTCCTGCACACAAACCAG
GTGACAAATTGGCAAACTCAAATACTAATGTCTCATCATCTTCACATGTA
ACATCATCATTGAAAGTGATGTCATAGGTCAAAGGTTTACAGGTCACAGT
TGTAGGGCCACTGGGGCTATTGAGGTCACTGGGGTCACATTCAAAGGTGG
TTCCTGTTGTTGTCAAAGCTGGACTAATGCTATAATCAGGAGCAGTAGCA
GTGGTTCCAGCAGCTTGTATACGTACATCAAAGCTGAGGCAAGTTGGATG
ATCAGTCACATCAGTAAGCGTTATGGTTAGGGTCTTCGTATTGAGATCAT
CTTCCAGATCAGATACGGTGGATACAGAAAACCCAACTTTAGGTTTGTCT
TCTTCAGATATATCCAAACCCCAGACCTCTACCTCACACAGAGAAAACCA
AGCAACATCTGGATCTGTAGTTGTCTTAACTATATACACAAATTGTCCAA
AATAATCACATTCGCGAAGCAGCCAGAACCCTGCATGGTCAATTTTTGCT
TCCGTAGAAGAGACAGAAACACCACACATGGTATTCTTCTCCATGATCGT
TAGCTGATCGCCGGCATCTGTTTCATCAGTATGGTCGCATGATCCCACAC
GAACCTCTGCATTCACTAAACTGGTTTCATCTGGTACATCATCTAGCATA
ACTGCACTTTGACAAACATATTCGTTGGTTATAAGAGTACAATCTGCATC
GTTCCACATAAGCATATCAAGACCAGGTGCACCAGCACCTCGATCTATAA
GTTCAACACAACTCTGAGCATCTGTACTATCACTAGGTTGCCCTCCTGCC
CAATCAGTAAAAGCAGAACTAGGAGTAGGGGCTCCACCGGCTGCACCCGT
CCAGACAAAACCAGGATCATCATCAGCATGCCATACATATGTACCTTCTG
TCACGTCACTTAAACCTATCCAATAGTTCGTATTTCCAGCAGTAAAATCC
AGGTAATGCACAAGGAATTGCTGTTTTTCTGCAGAGTTGACCGTTGCAAG
ATGCCCTCCCTTAGCTACACAGTCATCTCCTGCATCACCCCAATCCATCG
AAGTTGTAACCTTAAGATAACAATGATTTTCAAACAGTATCCAATTGTTC
CCATCATCTGGACAAAG
>CL194.Contig2_6    size  4656    gap  0  0%
AAGGTCATGTCTTTCTTAGGGGGTGTATGGATTTCAACCGACATAGCCCA
TTGCATAAAGTTTGAGATGTTGAAGGAAGCTGTTTACACTGTCATTTAAA
CGAAACAATGATTAAAAAAACCCAGAAATTTTGCCACTTTCCACAACTTC
TCTCCACATAAGTATCTGCCTTTGTTCAAAACGACTCGAGATCTAGTTAT
AACGAATTGATTGAGGTCGTTGAACCTGACGTGGATTAGCATATGTCACC
AATGATGGCTGAGCATAGTACCCTGGGGGTGGTGCGACTGGTTGTCTCTG
TATACGTGCAGTGACAGGAAGTCTTGGAGAGGCTCGTGTCGCAGCTGCAG
TAGTTTGACGCGAGGCTAAATAGCATCCCATAAGGCCAAGGACAATGATG
AGTACCAACAGTCCTAGTCCACCTCCAATACCAACGATGAAGGGTCGTGA
CAGACCAGTGTCGGATGAATCATCTTGCCCATCATCGCCTCCTCCGTCAA
CACCACCATCGCCTCCATCATCATCATTGATGCACACAGTCCATCTGCTC
GGGTAACCAATTAAGTTATTCTGATTAGGGGACACTTCCACCAGTTCCAC
CACAAAGGCTTCCTGGTTCTCACCCACCTCATCATCCTCTATGTCCACAA
GAATATCCAGTTTTGATCGACCATTAGGAAAAGTTAACGTTGTACTGGTG
AAGGTGAAGTCGACACCATCTCCATCTGCTCTTGACGCGCCATTAGTAAG
ACTTTGGGGGATTTCTCTGACTGTCACAGTGACAGTGACACTTCCAGCAG
GCAATGATGATCCATAGCCTTCTCTCTGCACTGGTAGACGTATGGTGCCA
TCAGACTCTGACACAGTCAAACATGTATCAGTTACTATTGTTCCAGGAAT
GGGCACAAACTTGACTACATAATCATCATCAAGGATGGTGACCGTCTCCA
CACACTGCTCTGCATCTCTGTCCTCTTCTGCGGCCCAACAGACTAAGAAT
TCCTCGGACCCTTCTAGGATCTTATCATCTTTAATATTCACACTTAGAGA
TGCCGTTGTTGCTCCCTCAGCAAATGTAACCGGTACAAGGACAAGTGGTT
GGTAATCTGCAGATGTTGCATCATTATCCTTGGTGGAAACATAGACTGTT
TGTTCTTCTGTAGTAGGTCCAGTCCTTTCCAATGTGATTTTAACACTTCC
AACTGACTCCGAATATCTCCCAAGAGGTAGCAGGTTTAAGGTGCCATCAT
CATCACGGATGTACACCACGGTTTCCCTGTTGTCGTTATCAATGGTAGCA
TCAGTAACACTGATCCCACCATTAGGATTCTGTCTCACTTCCTTAATCCT
CACTATAAAACTCTCTAGACCAGATTCCTCTATTTCATCATCAATAATAG
GAACTCGTACTATCTTCCTATCATCTCCTTGGTCAAATGTAACTGTGATA
GGGACATGGATGAAATCCTCATTTATGGTGGCCGCACTGGATATCCCATC
CACGTCTCTTGGCAGAATGTTCAAAGTGACAGTATCAACTCTAACCAGTG
AGCCAGTCCTTAACACTGGAATGTACGCAAAACCATCATCTTCATTCACA
GTAATAGAATCCTCCTCCACAGAAACTGTCACCTCATCATTATCCTCAAT
TCCAACAACAAATCGGTTGCTCCCAAACACAGTGCAATTATCTCCCGTCA
AAGAAACCACAAAATACTCGTTCACTTCAGGATACAGGTCATCAAAGATT
GCAATTTTGACTATTTGTGATGTCTGTCCAGGTTCAAAGGTCACGAAAAC
CAAGTCAGATAGTGCATCATAGTCTACACCCGGAGTGGCATCCGTTTCTT
TCAGGGGATCATTTACTGTAGTTGTGCGCAGAGTAACAGTTGAGGAGTAA
TCGGTGTATCCACCTCTCGTCAATATCAAAGATACCTCACCAATGTCCTC
AGGCACCAACCTGTCCTCATCTGACATTGAAATTGAGAATCCACAATCAT
CATCCTGGATGGTGACCACGCATCTTGCAATTGTTTCATCAACAGATGTT
TCTTGGTTCTGTTTTCTGACCTGCACAACAAACGTCTCATCACCTTCAAA
CTCTTTGTCATCATTGATGATGATCTTACGATCAATGGTTACTTGGTTAA
AGCTGAAATTTATCTCTTCTATGAACCTAACAAAATCTACATCAGATGTG
GTTGTCTGTGGGTTGGTGAAAACCAACACTGAGTCTGATTCTGTGAGGTC
TCCAGACCTTTCAAGAGTGAATCTCAATTCCCCAGCACTCTCTAGGATCA
ACATGCCATCTTGGTCACAGGTGGTTAGTCTCACTGTCACATCATCATCA
TTGATAGTCACTCTAGTTGTGAGTGCCTGGCTCAGTTGCCCATCACCAGT
GGACACCAGAGTGACATCAAAGAATTCCACAGGTTCCTCAACAAAGTCAT
CTAGGATTGGTATCTGGATTGTGGTAGATGTCTGTCCACGAGGGATGACC
ACTGTAATTGTACCACTTTGGGTGAAATCAATACCGGGAGTTGCAGCTGT
ACCATCGGTGATTCCTGAAGAACTTATCTGTAATTCAGCAGATCGAGATC
GATCAGGAACTCTCCCATCTGGTCTATCACATATTATGGTTAGGGTTGCG
ACACCACTGTCTTCAACTGCTGAAATCTCTTCAGTCATCACACTCCAGTT
ACAATCATTATCAGTAATTACAACATCAGCCATCTTGTCCTCAAGTAATG
CACAATCTGGTAGACTCAGTGGATTCTTCACCAACACCAGGTTGAATATC
TCATCGTCTTCTACCATGTCATCATCAGTCACTGTGACAGTAAAGGAAGC
AGTGGTCTTCCCTGGAGTAAAAGTCAGTGTGGTGGTGTCTATTGCTGTAT
AGTCTTCTGCCTTGGCACTGGCCACTGGTACAAGAGGCTGAGCTTTGACA
TCAATGTAAGCAGTATTATCTATTTTGCCCACTCTCTCTACAACCACCTC
CACAGTACGTTCTGATTCACTAACAGTGTATTCTGCATCAGTGCTAGGCA
GTGTTGTCGTACTCAGAAAATGGAATTGAACATCGTCTGGTATAATACAA
ACTTCTGTTGTGCCAACAATGATCTGACAAGCGTCGTCTGCAGTGACGAC
TAACTCAAATGTCTCTGCACCATCAGCTGGTAATTCACAATCGTTATCAT
CAAGTATCGTCACTTCGACATCTTTGAAGGTGTCATCTACGCCAAACATC
ACTTCAGAAGCAGCGGTACCACCAACTATAGCGATGTAATCTACATACTC
TACTGCTGAAGCTGTTGGGGTAATTTCAGCAGTTGTCACATATGCAGTTG
TAGCTTTTCCTGTATATCCTACTCGTGGCAGTCCTTCTCGTAACAGTCTA
GCTCTTATTGTAGTAGCGCCCTCAAGGACCTCATATTTTATAAATTCCCA
CCTGTATGTAGGTTCATCTGCCAAAATATTGTAAGTGGCAACATCATAGG
TAACAGGATTAGCACCAGCATCTCCTGCACACAAACCAGGTGACAAATTG
GTAAACTCAAACACCAATGTCTCATCATCTTCACATGTAACATCATCATT
GAAAGTGATGTCATAGGTCAAAGGTTTACAGGTCACAGTTGTAGGGCCAC
TGGGGCTATTGAGGTCACTGGGGTCACATTCAAAGGTGGTTCCTGTTGTT
GTCAAAGCTGGACTAATGCTATAATCAGGAGCAGTAGCAGTGGTTCCAGC
AGCTTGTATACGTACATCAAAGCTGAGGCAAGTTGGATGATCAGTCACAT
CAGTAAGCGTTATGGTTAGGGTCTTCGTATTGAGATCATCTTCCAGATCA
GATACGGTGGATACAGAAAACCCAACTTTAGGTTTGTCTTCTTCAGATAT
ATCCAAACCCCAGACCTCTACCTCACACAGAGAAAACCAAGCAACATCTG
GATCTGTAGTTGTCTTAACTATATACACAAATTGTCCAAAATAATCACAT
TCGCGAAGCAGCCAGAACCCTGCATGGTCAATTTTTGCTTCCGTAGAAGA
GACAGAAACACCACACATGGTATTCTTCTCCATGATCGTTAGCTGATCGC
CGGCATCTGTTTCATCAGTATGGTCGCATGATCCCACACGAACCTCTGCA
TTCACTAAACTGGTTTCATCTGGTACATCATCTAGCATAACTGCACTTTG
ACAAACATATTCGTTGGTTATAAGAGTACAATCTGCATCGTTCCACATAA
GCATATCAAGACCAGGTGCACCAGCACCTCGATCTATAAGTTCAACACAA
CTCTGAGCATCTGTACTATCACTAGGTTGCCCTCCTGCCCAATCAGTAAA
AGCAGAACTAGGAGTAGGGGCTCCACCGGCTGCACCCGTCCAGACAAAAC
CAGGATCATCATCAGCATGCCATACATATGTACCTTCTGTCACGTCACTT
AAACCTATCCAATAGTTCGTATTTCCAGCAGTAAAATCCAGGTAATGCAC
AAGGAATTGCTGTTTTTCTGCAGAGTTGACCGTTGCAAGATGCCCTCCCT
TAGCTACACAGTCATCTCCTGCATCACCCCAATCCATCGAAGTTGTAACC
TTAAGATAACAATGATTTTCAAACAGTATCCAATTGTTCCCATCATCTGG
ACAAAG
>CL194.Contig3_6    size  430    gap  0  0%
TACAATCTGCATCGTTCCACATAAGCATAGCAAGATTAGCTGGGGCACCT
CGATCTATAAGTTCAACACAACTCTGAGCATCTGTACTATCACTAGGTTG
CCCTCCTGCCCAATCAGTAAAAGCAGAACCAGGAGTAGGGGCTCCACTGG
CTGCACCCGTCCAGACAAAACCAGGATCATCATCAGCATGCCATACGTAT
GTACCATCTGTAGTTATGTCATTTAAACCAATCCAATAGTTGGTATCTCC
AGCAGTAAAATCTAGGTAATGCACAAGGAATTGCTGTTTTTCTGCAGAGT
TGACCGTTGCAAGATGCCCTCCCTTAGCTACACAGTCATCTCCTGCATCA
CCCCAATCCATCGAAGTTGTAACCTTAAGATAACAATGATTTTCAAACAG
TATCCAATTGTTCCCATCATCTGGACAAAG
>CL195.Contig1_6    size  245    gap  0  0%
GTTGGCATACAATAAAAAAGAACTCTTGAAATTAAAGTCAGCATTTACTA
CTTACTTACTAAGTCCTGATCATCTACTTACTAAGTCCTGATCATCTTGT
ACTTTGGTTAAAAATAAACATGTTGTCTCTAAGCTCCTGTGCACAATCAT
TTAACACCCTGCATTAAATATTATGATCATTTTTTTAAAATTCTTGACAA
AATTGACCATTATTAATTGAAAAGAAATGCAGCCGTCCCGTTTGT
>CL195.Contig2_6    size  219    gap  0  0%
TGTTGGTATACAATAAACAAGAACTCTTGAAATAAAAGTCAGCATTTCTA
CTTACTAAGTCCTGATCATCTTGTACTTTGGTTAAAAATAAACATGTTGT
CTCTAAGCTCCTGTGCACAATCATTTAACACCCTGCATTAAATATTATGA
TCATTTTTTTAAAATTCTTGACAAAATTGACCATTATTAATTGAAAAGAA
ATGCAGCCGTCCCGTTTGT
>CL196.Contig1_6    size  622    gap  0  0%
GCAGGCTGGCTGAGCTGATATTTTTAAATATCAGCTCAAAATTTTTATGC
CTTTTTTGTGCTTTTTGCCCCCCCCCCTCTGAACATCTGAAAAAGTCCTA
GCTATGCCACTTTCAACAACAAGTTACAATAAGGTTGAACACAGGTGGGA
TATTGTTCAACTGCCCAGTCAGTCACTCCTTGGATGCTGGCCATGTATTA
TTTGCTGTAGGCCTACTTGTTTACACACCATGCATTCATCAATCCTTTAA
ATGCAAGTTAACATTACTTGGAAAATAATTGGTTTTTGTGCAGATTACAA
TTTGTACAACTGTGCATTTTTAGTTGTTAGTATATATCATGAGATCACAC
AATGTACTATGATCAAGCAGCAATGAGTATTGGGAAAATTCATGTGATAT
TGCATACTGTCTTTTTGCTTAACCAAATATCCTGTCACCCATGGCAATAC
TGCTGTATGATATAATGGACAAATAGCACTCTTTAAGTTCAAATTGACAA
AGTTTAAAGCAACAAAGTGACATCTGGCTATTAACCAACAATCTCAGATT
CTCATCAACAGATTTGACTTAATAAACACTTGATTTTTGTTCATCTTTGA
TGTTTAATACAAAAGCTACATG
>CL196.Contig2_6    size  368    gap  0  0%
ATTAAATGCAAACTAATATTTTGAAATCATTGGAAAATAATTAGTTTTTG
TGCAGATTACACTTTGTACAACTGTGCATTTTTAGTTGTTAGTATATATC
ATGAGATCAAGCAGCAATGAGTTTTGGGAAAATTCATTTGCAATATTGCA
TACTGTCTTTTTGCTTAACCAAATATCCTGTCACCCATGGCAATACTGCT
GTATGATATAATGGACAAATAGCACTCTTTAAGTTCAAATTGACAAAGTT
TAAAGCAACAAAGTGACATCTGGCTATTAACCAACAATCTCAGATTCTCA
TCAACAGATTTGACTTAATAAACACTTGATTTTTGTTCATCTTTGATGTT
TAATACAAAAGCTACATG
>CL197.Contig1_6    size  210    gap  0  0%
AATACCTTTATTCTCATTCTTAAGCACTTCAATTCAAATAAATATATTAA
TCATAAGTATACCAAGTTTAAATCAAATTAAATACTACATTTTACAAGGA
ATTGCCTAGGGCTTAAAATCGATCAGTCTCGTTGTTGCTGTGCGCCTCCG
ATTGGTCCAAATAGCGAGTACGTGTATCGCGTCGACGCACACGCACTGAC
CCGTGTGATA
>CL197.Contig2_6    size  327    gap  0  0%
GGTGGGGAATAATAGAGCATGTGTGAAGCTGTTAAATTAGGCATTCTTAA
ACATTTGAGAAAGTTCCTGCAATCGTTTTGGTTGTTAGCCATGTTATATG
ACATGATATTGATATAACACAGTCCAGCAAGTGCCATCAATGCGATACGT
GTATGCGCTATTTGAACCAATCGCAGATGCATAGCAACAACAGGACTGAA
CGATTCTAAGCTCTAGGTAATTCCATGCAAAATGTAGGACTTAGTTTGAT
TAAAATTTGGTATACTTATGATTAATATTTTTATTTGAATTGAAGTGCTT
AAAAATGAGAATAAAGATATTGTTTTT
>CL198.Contig1_6    size  333    gap  0  0%
AAAATAAAACATGTTTCTCGTCCAAATTTTGGAAAAATAGGAGGAAGAGT
TTTTTTATTGAAAAAATACCTTAAATTGCCCTATTTTGATGCTTTTTATC
CTTTTTATAGCGTAAAGATTAGAAGCTGAAAAACATGAAGAGGCTCTTTT
TATCTTGTTGTTTTGAGATGTCAACCCCTCATCACAAAACACTTCACAAG
TGCTTCTAATACTATTGTAAAGGCTTATAAGAAGAAGTTGCAACTTCTCT
AGCATCGTCACAAAAAGTTATGACAGAAAGATTGCAAAATTAAAAGAAAA
ATGCAAAATCTTCAAAAAAGGAAGCGGGAGGGG
>CL198.Contig2_6    size  259    gap  0  0%
GGGCTTTTTATTTTTTATGTTTTATTGAAAAAATGCCCTAAATTGCCTGA
AAAAAATGAAGAGGCTCTTTTTATTTTGTTGTTTTGAGATGTCAACCCCT
CTGGTCATCACAAAACACTTCACAAATGCTTCTAATACTATTGTAAAGGC
TTATAAGAAGAAGTTGCAACTTCTCTAGCATCGTCACAAAAAGTTATGAC
AGAAAGATTGCAAAATTAAAAGAAAAATGCAAAATCTTCAAAAAAGGAAG
CGGGAGGGG
>CL198.Contig3_6    size  243    gap  0  0%
GGGCTTTTTATTTTTTATGTTTTATTGAAAAAATGCCCTAAATTGCCTGA
AAAAAATGAAGAGGCTCTTTTTATTTTGTTGTTTTGAGATGTCAACCCCT
CATCACAAAACACTTCACAAGTGCTTCTAAAGGCTTATAAGAAGAAGTTG
CAACTTCTCTAGCATCGTCACAAAAAGTTATGACAGAAAGATTGCAAAAT
TAAAAGAAAAATGCAAAATCTTCAAAAAAGGAAGCGGGAGGGG
>CL199.Contig1_6    size  804    gap  0  0%
CGCGTTGTTGCATGTGGATCAAGTGGGCGTTGCTCGAAACAAGTCTCTCA
AATTCAGTAATTTTAACAGGTTTATAATATAAGCAACATGTCAGGATCTG
AAGCATTCCAGAAGGCTGCAGTAGATGTGAAGAACCTCAAAGCCAGACCC
TCAGATGATGAAATGTTGAAGACTTACTCACTCTTTAAGCAAGTCACAGT
TGGGGACTGCAACACAGACAGACCAGGAATGATGGATTTTACAGGCAAGG
CAAAGTGGGATGCATGGAATGCAAGAAAAGGAACCAGTCAGGCAGATGCT
GATGCAGAGTATGTGAAACATGTGGAAGAGTTGAAAACCAAATATGGCAT
GAAATAACTCAACTTGTGACTGATGAATAGATGTCTAGTTTTGTGGTCTA
AAATCAGATTAAATTAACTCATTGGCAGGTGTGATTAACTCATTGGCAGG
AATGACTCCCTGTTGAAAGTATTAGATGTATGATTAGCAACAAAGCTCAA
AAACTGTTATGATAAGATCATCACTACTCTTAGTAACCAAGTGCTTTGTG
ACCTACAAAACCATGAAAATTGACAAATTAATGGTATCACCTCATGTGAT
TAAGCTCCAGTTTAGAAAGTTAACCTGGAGTTATTTTTACTCCACTTAGT
GAAAACCAGGCAAAGGTTATCAATTTGGTTCACCAAGAATGTGATAATAC
AAATTAAGAGTAGCAGTTGCATAAAACCTTTTTACCCTGCATGTATGGGC
TATTCCAGTTGGCATGCTTACACCCCCTGTGGAAGACAAGACCCACATGC
GGTA
>CL199.Contig2_6    size  968    gap  0  0%
CGCGTTGTTGCATGTGGATCAAGTGGGCGTTGCTCGAAACAAGTCTCTCA
AATTCAGTAATTTTAACAGGTTTATAATATAAGCAACATGTCAGGATCTG
AAGCATTCCAGAAGGCTGCAGTAGATGTGAAGAACCTCAAAGCCAGACCC
TCAGATGATGAAATGTTGAAGACTTACTCACTCTTTAAGCAAGTCACAGT
TGGGGACTGCAACACAGACAGACCAGGAATGATGGATTTTACAGGCAAGG
CAAAGTGGGATGCATGGAATGCAAGAAAAGGAACCAGTCAGGCAGATGCT
GATGCAGAGTATGTGAAACATGTGGAAGAGTTGAAAACCAAATATGGCAT
GAAATAACTCAACTTGTGACTGATGAATAGATGTCTAGTTTTGTGGTCTA
AAATCAGATTAAATTAACTCATTGGCAGGTGTGATTAACTCATTGGCAGG
AATGACTCCCTGTTGAAAGTATTAGATGTATGATTAGCAACAAGGCCAGG
ATTCACAAAAACTCACAAAATGGAACTTGTCCAGATAGGTCCTTAAAATT
GCACTCAAAAACTGTTATGATAAGATCATCACTATTAGTAACCAAGTGCT
TTGTGACCTACAAAACCATGAAAATTGACAAATTAATGGTATCACCTCAT
GTGATTAAGCTCCAGTTTAGAAAGTTAACCTGGAGTTATTTTTACTCCAC
TTAGTGAAAACCAGGCAAAGGTTATCAATTTGGTTCACCAAGAATGTGAT
AATACAAATTAAGAGTAGCAGTTGCATAAAACCTTTTTACCCTGCATGTA
TGGGCTATTCCAGTTGGCATGCTTACACCCCCTGTGGAAGACAAGACCCA
CATGCGGTAAATTTCAAATGGGGTTGTCTGAATGGGAGACTCCATTTGAC
GTCTACACACCTTTTGTAGGAGATTAAGGTCATGTCATCCATTAAGGGTG
TGTGGATTTCAACAGGAA
>CL200.Contig1_6    size  1749    gap  0  0%
CATCGTCATGCACCAGTGTCAAATGATTCTCTCACGAATCAACTGATATT
AAAAGCGCTTGCGTAATAGGACTCTCATAATGTCATAAGAAGATCCAAGG
GACTGTACGTGGTTTCACTAAAGTTTATCAAGTATACCTGCTGCTAATTT
TCAACCTCATTTTCTTCATTTTTAAGAAAACATGAGTACCAATCCTACCA
ATCCATTTGGCGTCGGTCGGGGATCATTTTGTACCCCATCATCGAGTGGC
TTTCCCGAGGGTTTTCCTTGTGATTTTAATAATGTAACTCCAGGGTGTAG
CATAGTGTTTATGCCTACGATGGTGTCACCAAATCAGGCGCAGATCGCAC
CATATCTACTGCCTAGCCTAAGTGCTGCATGTTCGCCTACATACCTACCT
CATAATACTATCTACCAACCGAAGGCTCACGGTGCTGATGTAACTCAAGC
CGCCGCGAATGCAGTGTCGAACATATTTCCAGATAAAGACTTCTTGCGGC
GTACTGCACGAGTAGAATCCAACGATGGATGCCATCCTAGTACATTCCGC
AGTGGGTACCATGGTGGAATATTTCAGGTTGATGAAATTGGATTTAAAGA
CACACAGAACACAGCTTCTCACCCAGGTCTCATCCGTAAATACCAAGCTA
TCCAGAAGGAGTTTGGTATCGATTGGAAATCGGTTGAATATAGTGATCTT
CAAAAGCCGCTCTACTCCGCGATAGCTGCTAGACTTCTCCTCTCTAACAA
ACCTGAGGCCATACCTTCCACAGTAGAGGGCCAGGCTGCTTACTGGAAGA
AGCATTACAACACGACAGCAGGTGCTGGGACAGAGAAGCGATTTATTGAT
GCTAACAAGAATCATTAGAGCGGCAGTAAGAAGCATGCAGTCAGTGCTCA
AGAATTGGACCATCTCTATCGCAAATGGCGACTGGAAATATGTACTATAT
GAAGAAACTTATTATTTACACAGTTAACTATAAACATTAACAGCTGATTA
AGCTTAAAGTTTGAGTCCATTTTGGTCGAATCAGTGGCGTGCCAGTAAGG
GGCACGAAGGGTGGGGGTGGGGGTGGAGCGACCGTCCCTAACGAAAAATT
GCCATTTAGGCCCTCGTCCCTCAGAGTAGAGCTGGTTTTTGTGAATTTTG
CGTCTTAAAAGTTGGGCCCGTCCCTGGACATGGCCTTGCCCCCCTAACGA
AAATCCCAGGTTCCCTGGCCACTTAATGACTAGAGTTTCAAACCTAATAA
TTTACATTGGTTATCTGTATGAACTCACTCACCCCTACCATCCTACTCGC
AATCTTTGGTAATTTCCGAATCAATGTATCTGTCCAGCTAGAGGTATGAA
GTAAAGCTACAGTTTTGATGCTGCTCTTCTGGTTGTTCTGCATAAGCTGT
GTCCACGAATGCCATATTGCCATGATTGCAAATGTGAGTCATACAAAATA
GATTAGTATTTCTTTGCCATAAAATGTTACCTTTTACTATCGCATATATC
CCCTTTTAGTTTTGAGCCGAACAACTAAGGCAAAGCAAAGAAAATTGGAA
CTTACTACCAGCGCCGATGTCGACAATACATATCACTCTTTCGGTCTTGT
TACGGCACGTTTCTTTGTTGTATAGATCACCGCACGCCATGTATGTACTG
TGTTATGAACATCGCGTATGCATTCGACTAATATTTCCATCGTAATGATA
AAACGACGGTTCCTGCGTTTTATTTTAAATCTCGGATTTTGACAAAACT
>CL200.Contig2_6    size  1821    gap  0  0%
CATCGTCATGCACCAGTGTCAAATGATTCTCTCACGAATCAACTGATATT
AAAAGCGCTTGCGTAATAGGACTCTCATAATGTCATAAGAAGATCCAAGG
GACTGTACGTGGTTTCACTAAAGTTTATCAAGTATACCTGCTGCTAATTT
TCAACCTCATTTTCTTCATTTTTAAGAAAACATGAGTACCAATCCTACCA
ATCCATTTGGCGTCGGTCGGGGATCATTTTGTACCCCATCATCGAGTGGC
TTTCCCGAGGGTTTTCCTTGTGATTTTAATAATGTAACTCCAGGGTGTAG
CATAGTGTTTATGCCTACGATGGTGTCACCAAATCAGGCGCAGATCGCAC
CATATCTACTGCCTAGCCTAAGTGCTGCATCATCGCATACATCAAAGAGC
CCCTGGCTCTCTGGAAGTACCTACCTACATGCTGACAGTGCCCTTTTTCT
GAAATCCGCCTCAGACCTACCTCATAATACTATCTACCAACCGAAGGCTC
ACGGTTCTGATGTAACTCAAGCCGCCGCGAATGCAGTGTCGAACATATTT
CCAGATAAAGACTTCTTGCGGCGTACTGCACGAGTAGAATCCAACGATGG
ATGCCATCCTAGTACATTCCGCAGTGGGTACCATGGTGGAATATTTCAGG
TTGATGAAATTGGATTTAAAGACACACAGAACACAGCTTCTCACCCAGGT
CTCATCCGTAAATACCAAGCTATCCAGAAGGAGTTTGGTATCGATTGGAA
ATCGGTTGAATATAGTGATCTTCAAAAGCCGCTCTACTCCGCGATAGCTG
CTAGACTTCTCCTCTCTAACAAACCTGAGGCCATACCTTCCACAGTAGAG
GGCCAGGCTGCTTACTGGAAGAAGCATTACAACACGACAGCAGGTGCTGG
GACAGAGAAGCGATTTATTGATGCTAACAAGAATCATTAGAGCGGCAGTA
AGAAGCATGCAGTCAGTGCTCAAGAATTGGACCATCTCTATCGCAAATGG
CGACTGGAAATATGTACTATATGAAGAAACTTATTATTTACACAGTTAAC
TATAAACATTAACAGCTGATTAAGCTTAAAGTTTGAGTCCATTTTGGTCG
AATCAGTGGCGTGCCAGTAAGGGGCACGAAGGGTGGGGGTGGGGGTGGAG
CGACCGTCCCTAACGAAAAATTGCCATTTAGGCCCTCGTCCCTCAGAGTA
GAGCTGGTTTTTGTGAATTTTGCGTCTTAAAAGTTGGGCCCGTCCCTGGA
CATGGCCTTGCCCCCCTAACGAAAATCCCAGGTTCCCTGGCCACTTAATG
ACTAGAGTTTCAAACCTAATAATTTACATTGGTTATCTGTATGAACTCAC
TCACCCCTACCATCCTACTCGCAATCTTTGGTAATTTCCGAATCAATGTA
TCTGTCCAGCTAGAGGTATGAAGTAAAGCTACAGTTTTGATGCTGCTCTT
CTGGTTGTTCTGCATAAGCTGTGTCCACGAATGCCATATTGCCATGATTG
CAAATGTGAGTCATACAAAATAGATTAGTATTTCTTTGCCATAAAATGTT
ACCTTTTACTATCGCATATATCCCCTTTTAGTTTTGAGCCGAACAACTAA
GGCAAAGCAAAGAAAATTGGAACTTACTACCAGCGCCGATGTCGACAATA
CATATCACTCTTTCGGTCTTGTTACGGCACGTTTCTTTGTTGTATAGATC
ACCGCACGCCATGTATGTACTGTGTTATGAACATCGCGTATGCATTCGAC
TAATATTTCCATCGTAATGATAAAACGACGGTTCCTGCGTTTTATTTTAA
ATCTCGGATTTTGACAAAACT
>CL200.Contig3_6    size  1822    gap  0  0%
CATCGTCATGCACCAGTGTCAAATGATTCTCTCACGAATCAACTGATATT
AAAAGCGCTTGCGTAATAGGACTCTCATAATGTCATAAGAAGATCCAAGG
GACTGTACGTGGTTTCACTAAAGTTTATCAAGTATACCTGCTGCTAATTT
TCAACCTCATTTTCTTCAAGAAGCAGACACTTTGATGATGCTTCTGAAAT
GGCCACAGAAAGCCTTACCCACCTCACTATGATGCACATTATTTTTAAGA
AAACATGAGTACCAATCCTACCAATCCATTTGGCGTCGGTCGGGGATCAT
TTTGTACCCCATCATCGAGTGGCTTTCCCGAGGGTTTTCCTTGTGATTTT
AATAATGTAACTCCAGGGTGTAGCATAGTGTTTATGCCTACGATGGTGTC
ACCAAATCAGGCGCAGATCGCACCATATCTACTGCCTAGCCTAAGTGCTG
CATGTTCGCCTACATACCTACCTCATAATACTATCTACCAACCGAAGGCT
CACGGTGCTGATGTAACTCAAGCCGCCGCGAATGCAGTGTCGAACATATT
TCCAGATAAAGACTTCTTGCGGCGTACTGCACGAGTAGAATCCAACGATG
GATGCCATCCTAGTACATTCCGCAGTGGGTACCATGGTGGAATATTTCAG
GTTGATGAAATTGGATTTAAAGACACACAGAACACAGCTTCTCACCCAGG
TCTCATCCGTAAATACCAAGCTATCCAGAAGGAGTTTGGTATCGATTGGA
AATCGGTTGAATATAGTGATCTTCAAAAGCCGCTCTACTCCGCGATAGCT
GCTAGACTTCTCCTCTCTAACAAACCTGAGGCCATACCTTCCACAGTAGA
GGGCCAGGCTGCTTACTGGAAGAAGCATTACAACACGACAGCAGGTGCTG
GGACAGAGAAGCGATTTATTGATGCTAACAAGAATCATTAGAGCGGCAGT
AAGAAGCATGCAGTCAGTGCTCAAGAATTGGACCATCTCTATCGCAAATG
GCGACTGGAAATATGTACTATATGAAGAAACTTATTATTTACACAGTTAA
CTATAAACATTAACAGCTGATTAAGCTTAAAGTTTGAGTCCATTTTGGTC
GAATCAGTGGCGTGCCAGTAAGGGGCACGAAGGGTGGGGGTGGGGGTGGA
GCGACCGTCCCTAACGAAAAATTGCCATTTAGGCCCTCGTCCCTCAGAGT
AGAGCTGGTTTTTGTGAATTTTGCGTCTTAAAAGTTGGGCCCGTCCCTGG
ACATGGCCTTGCCCCCCTAACGAAAATCCCAGGTTCCCTGGCCACTTAAT
GACTAGAGTTTCAAACCTAATAATTTACATTGGTTATCTGTATGAACTCA
CTCACCCCTACCATCCTACTCGCAATCTTTGGTAATTTCCGAATCAATGT
ATCTGTCCAGCTAGAGGTATGAAGTAAAGCTACAGTTTTGATGCTGCTCT
TCTGGTTGTTCTGCATAAGCTGTGTCCACGAATGCCATATTGCCATGATT
GCAAATGTGAGTCATACAAAATAGATTAGTATTTCTTTGCCATAAAATGT
TACCTTTTACTATCGCATATATCCCCTTTTAGTTTTGAGCCGAACAACTA
AGGCAAAGCAAAGAAAATTGGAACTTACTACCAGCGCCGATGTCGACAAT
ACATATCACTCTTTCGGTCTTGTTACGGCACGTTTCTTTGTTGTATAGAT
CACCGCACGCCATGTATGTACTGTGTTATGAACATCGCGTATGCATTCGA
CTAATATTTCCATCGTAATGATAAAACGACGGTTCCTGCGTTTTATTTTA
AATCTCGGATTTTGACAAAACT
>CL200.Contig4_6    size  1894    gap  0  0%
CATCGTCATGCACCAGTGTCAAATGATTCTCTCACGAATCAACTGATATT
AAAAGCGCTTGCGTAATAGGACTCTCATAATGTCATAAGAAGATCCAAGG
GACTGTACGTGGTTTCACTAAAGTTTATCAAGTATACCTGCTGCTAATTT
TCAACCTCATTTTCTTCAAGAAGCAGACACTTTGATGATGCTTCTGAAAT
GGCCACAGAAAGCCTTACCCACCTCACTATGATGCACATTATTTTTAAGA
AAACATGAGTACCAATCCTACCAATCCATTTGGCGTCGGTCGGGGATCAT
TTTGTACCCCATCATCGAGTGGCTTTCCCGAGGGTTTTCCTTGTGATTTT
AATAATGTAACTCCAGGGTGTAGCATAGTGTTTATGCCTACGATGGTGTC
ACCAAATCAGGCGCAGATCGCACCATATCTACTGCCTAGCCTAAGTGCTG
CATCATCGCATACATCAAAGAGCCCCTGGCTCTCTGGAAGTACCTACCTA
CATGCTGACAGTGCCCTTTTTCTGAAATCCGCCTCAGACCTACCTCATAA
TACTATCTACCAACCGAAGGCTCACGGTTCTGATGTAACTCAAGCCGCCG
CGAATGCAGTGTCGAACATATTTCCAGATAAAGACTTCTTGCGGCGTACT
GCACGAGTAGAATCCAACGATGGATGCCATCCTAGTACATTCCGCAGTGG
GTACCATGGTGGAATATTTCAGGTTGATGAAATTGGATTTAAAGACACAC
AGAACACAGCTTCTCACCCAGGTCTCATCCGTAAATACCAAGCTATCCAG
AAGGAGTTTGGTATCGATTGGAAATCGGTTGAATATAGTGATCTTCAAAA
GCCGCTCTACTCCGCGATAGCTGCTAGACTTCTCCTCTCTAACAAACCTG
AGGCCATACCTTCCACAGTAGAGGGCCAGGCTGCTTACTGGAAGAAGCAT
TACAACACGACAGCAGGTGCTGGGACAGAGAAGCGATTTATTGATGCTAA
CAAGAATCATTAGAGCGGCAGTAAGAAGCATGCAGTCAGTGCTCAAGAAT
TGGACCATCTCTATCGCAAATGGCGACTGGAAATATGTACTATATGAAGA
AACTTATTATTTACACAGTTAACTATAAACATTAACAGCTGATTAAGCTT
AAAGTTTGAGTCCATTTTGGTCGAATCAGTGGCGTGCCAGTAAGGGGCAC
GAAGGGTGGGGGTGGGGGTGGAGCGACCGTCCCTAACGAAAAATTGCCAT
TTAGGCCCTCGTCCCTCAGAGTAGAGCTGGTTTTTGTGAATTTTGCGTCT
TAAAAGTTGGGCCCGTCCCTGGACATGGCCTTGCCCCCCTAACGAAAATC
CCAGGTTCCCTGGCCACTTAATGACTAGAGTTTCAAACCTAATAATTTAC
ATTGGTTATCTGTATGAACTCACTCACCCCTACCATCCTACTCGCAATCT
TTGGTAATTTCCGAATCAATGTATCTGTCCAGCTAGAGGTATGAAGTAAA
GCTACAGTTTTGATGCTGCTCTTCTGGTTGTTCTGCATAAGCTGTGTCCA
CGAATGCCATATTGCCATGATTGCAAATGTGAGTCATACAAAATAGATTA
GTATTTCTTTGCCATAAAATGTTACCTTTTACTATCGCATATATCCCCTT
TTAGTTTTGAGCCGAACAACTAAGGCAAAGCAAAGAAAATTGGAACTTAC
TACCAGCGCCGATGTCGACAATACATATCACTCTTTCGGTCTTGTTACGG
CACGTTTCTTTGTTGTATAGATCACCGCACGCCATGTATGTACTGTGTTA
TGAACATCGCGTATGCATTCGACTAATATTTCCATCGTAATGATAAAACG
ACGGTTCCTGCGTTTTATTTTAAATCTCGGATTTTGACAAAACT
>CL200.Contig5_6    size  313    gap  0  0%
TTACGATGGAAATATTAGTCGAACGCGTACACGATGTTCATAACACAGTG
CGTACATGGCGTGTGGGACGGATACACATCAAAGGATAGTAAAGTAATAC
AACCGACGGAGTGATACATATTGGCGACATTGGCGTTGGTAGTAAATTCC
AATGTTCTTTGCTTTTCCTCAGCTGTTCGGTCAAAATTAAAAGGAGACAT
ATCTGATAATAAAAGCTAACATTAAAATACTAATCTATTTTGTATGGAAA
TGTTATAATAATGGCTTTAATTGATTGAAGGATAGTACAAAAGCCTGATA
GTTCTGATGAGTT
>CL200.Contig6_6    size  1749    gap  0  0%
CATCGTCATGCACCAGTGTCAAATGATTCTCTCACGAATCAACTGATATT
AAAAGCGCTTGCGTAATAGGACTCTCATAATGTCATAAGAAGATCCAAGG
GACTGTACGTGGTTTCACTAAAGTTTATCAAGTATACCTGCTGCTAATTT
TCAACCTCATTTTCTTCAAGAAGCAGACACTTTGATGATGCTTCTGAAAT
GGCCACAGAAAGCCTTACCCACCTCACTATGATGCACATTATTTTTAAGA
AAACATGAGTACCAATCCTACCAATCCATTTGGCGTCGGTCGGGGATCAT
TTTGTACCCCATCATCGAGTGGCTTTCCCGAGGGTTTTCCTTGTGATTTT
AATAATGTAACTCCAGGGTGTAGCATAGTGTTTATGCCTACGATGGTGTC
ACCAAATCAGGCGCAGATCGCACCATATCTACTGCCTAGCCTAAGTGCTG
CATGTTCGCCTACATACCTACCTCATAATACTATCTACCAACCGAAGGCT
CACGGTGCTGATGTAACTCAAGCCGCCGCGAATGCAGTGTCGAACATATT
TCCAGATAAAGACTTCTTGCGGCGTACTGCACGAGTAGAATCCAACGATG
GATGCCATCCTAGTACATTCCGCAGTGGGTACCATGGTGGAATATTTCAG
GTTGATGAAATTGGATTTAAAGACACACAGAACACAGCTTCTCACCCAGG
TCTCATCCGTAAATACCAAGCTATCCAGAAGGAGTTTGGTATCGATTGGA
AATCGGTTGAATATAGTGATCTTCAAAAGCCGCTCTACTCCGCGATAGCT
GCTAGACTTCTCCTCTCTAACAAACCTGAGGCCATACCTTCCACAGTAGA
GGGCCAGGCTGCTTACTGGAAGAAGCATTACAACACGACAGCAGGTGCTG
GGACAGAGAAGCGATTTATTGATGCTAACAAGAATCATTAGAGCGGCAGT
AAGAAGCATGCAGTCAGTGCTTAAGAAGCGGTAATACGCAAATGGTGACT
GGATGGAATGATTTACTGTAATGAAGCTTAATATTTACACAGATATATGT
TTTAAAATTAAAAACTATTGCTTTAAATAAAGGGGGAAGTGTTATAAACC
CGGGGTTATAAATTTAGTCAATTATACCATGTTCCTGTTGCTGCCGACCC
CAGGTACACTGCTGCCCAGCTTTTTTGTGGCTACTCTAGAGTACCAGTAC
AGTACCAATCCAGTACCAACGCTTGTACACTCTACATGTGGTCTGGGCGG
CAGTAACCGTAATCTGCATCTGGTATACACCTGATATCACGAAAAACAAC
CTGTTTTAGTTGTGTTAAATATTTCCCGCTTGCTAAAAGATTTGTATAGC
CTGTAGAATACCAATAGCGTAATAACAGGGGCGTAGCCAGGGGATGGTGC
AGGGTGGGACGCATCCCCCAATATCATGAATATAAAAATGTACTCAAAAA
GGTCCAAATTATCAAGACAATAACAAATGAGTCGCTTTTCTTGTTAAGTC
GTTTAAATGAGCCCGTAAAAGTCAAATGCTAGGGATCAGATCCACTTTTT
GTATGTAAAAAGCAAAGTTAGGAAAAACGTCCACTTTTTGGAAAGTCTAT
GCACCCAACCGCAAAATATCCTGGATAACGCCCCTGCGTAGAAACATACT
CATTTTTAAATAGCGGTGTTGGTCACTATCTCTTGTTATGGAAGGGCGTA
CGTGCTCGACATGTCACCTTTCATATCATATTTTTGTTGCAATCAGCAC
>CL200.Contig7_6    size  1748    gap  0  0%
CATCGTCATGCACCAGTGTCAAATGATTCTCTCACGAATCAACTGATATT
AAAAGCGCTTGCGTAATAGGACTCTCATAATGTCATAAGAAGATCCAAGG
GACTGTACGTGGTTTCACTAAAGTTTATCAAGTATACCTGCTGCTAATTT
TCAACCTCATTTTCTTCATTTTTAAGAAAACATGAGTACCAATCCTACCA
ATCCATTTGGCGTCGGTCGGGGATCATTTTGTACCCCATCATCGAGTGGC
TTTCCCGAGGGTTTTCCTTGTGATTTTAATAATGTAACTCCAGGGTGTAG
CATAGTGTTTATGCCTACGATGGTGTCACCAAATCAGGCGCAGATCGCAC
CATATCTACTGCCTAGCCTAAGTGCTGCATCATCGCATACATCAAAGAGC
CCCTGGCTCTCTGGAAGTACCTACCTACATGCTGACAGTGCCCTTTTTCT
GAAATCCGCCTCAGACCTACCTCATAATACTATCTACCAACCGAAGGCTC
ACGGTTCTGATGTAACTCAAGCCGCCGCGAATGCAGTGTCGAACATATTT
CCAGATAAAGACTTCTTGCGGCGTACTGCACGAGTAGAATCCAACGATGG
ATGCCATCCTAGTACATTCCGCAGTGGGTACCATGGTGGAATATTTCAGG
TTGATGAAATTGGATTTAAAGACACACAGAACACAGCTTCTCACCCAGGT
CTCATCCGTAAATACCAAGCTATCCAGAAGGAGTTTGGTATCGATTGGAA
ATCGGTTGAATATAGTGATCTTCAAAAGCCGCTCTACTCCGCGATAGCTG
CTAGACTTCTCCTCTCTAACAAACCTGAGGCCATACCTTCCACAGTAGAG
GGCCAGGCTGCTTACTGGAAGAAGCATTACAACACGACAGCAGGTGCTGG
GACAGAGAAGCGATTTATTGATGCTAACAAGAATCATTAGAGCGGCAGTA
AGAAGCATGCAGTCAGTGCTTAAGAAGCGGTAATACGCAAATGGTGACTG
GATGGAATGATTTACTGTAATGAAGCTTAATATTTACACAGATATATGTT
TTAAAATTAAAAACTATTGCTTTAAATAAAGGGGGAAGTGTTATAAACCC
GGGGTTATAAATTTAGTCAATTATACCATGTTCCTGTTGCTGCCGACCCC
AGGTACACTGCTGCCCAGCTTTTTTGTGGCTACTCTAGAGTACCAGTACA
GTACCAATCCAGTACCAACGCTTGTACACTCTACATGTGGTCTGGGCGGC
AGTAACCGTAATCTGCATCTGGTATACACCTGATATCACGAAAAACAACC
TGTTTTAGTTGTGTTAAATATTTCCCGCTTGCTAAAAGATTTGTATAGCC
TGTAGAATACCAATAGCGTAATAACAGGGGCGTAGCCAGGGGATGGTGCA
GGGTGGGACGCATCCCCCAATATCATGAATATAAAAATGTACTCAAAAAG
GTCCAAATTATCAAGACAATAACAAATGAGTCGCTTTTCTTGTTAAGTCG
TTTAAATGAGCCCGTAAAAGTCAAATGCTAGGGATCAGATCCACTTTTTG
TATGTAAAAAGCAAAGTTAGGAAAAACGTCCACTTTTTGGAAAGTCTATG
CACCCAACCGCAAAATATCCTGGATAACGCCCCTGCGTAGAAACATACTC
ATTTTTAAATAGCGGTGTTGGTCACTATCTCTTGTTATGGAAGGGCGTAC
GTGCTCGACATGTCACCTTTCATATCATATTTTTGTTGCAATCAGCAC
>CL200.Contig8_6    size  1735    gap  0  0%
CATCGTCATGCACCAGTGTCAAATGATTCTCTCACGAATCAACTGATATT
AAAAGCGCTTGCGTAATAGGACTCTCATAATGTCATAAGAAGATCCAAGG
GACTGTACGTGGTTTCACTAAAGTTTATCAAGTATACCTGCTGCTAATTT
TCAACCTCATTTTCTTCAAGAAGCAGACACTTTGATGATGCTTCTGAAAT
GGCCACAGAAAGCCTTACCCACCTCACTATGATGCACATTATTTTTAAGA
AAACATGAGTACCAATCCTACCAATCCATTTGGCGTCGGTCGGGGATCAT
TTTGTACCCCATCATCGAGTGGCTTTCCCGAGGGTTTTCCTTGTGATTTT
AATAATGTAACTCCAGGGTGTAGCATAGTGTTTATGCCTACGATGGTGTC
ACCAAATCAGGCGCAGATCGCACCATATCTACTGCCTAGCCTAAGTGCTG
CATGTTCGCCTACATACCTACCTCATAATACTATCTACCAACCGAAGGCT
CACGGTGCTGATGTAACTCAAGCCGCCGCGAATGCAGTGTCGAACATATT
TCCAGATAAAGACTTCTTGCGGCGTACTGCACGAGTAGAATCCAACGATG
GATGCCATCCTAGTACATTCCGCAGTGGGTACCATGGTGGAATATTTCAG
GTTGATGAAATTGGATTTAAAGACACACAGAACACAGCTTCTCACCCAGG
TCTCATCCGTAAATACCAAGCTATCCAGAAGGAGTTTGGTATCGATTGGA
AATCGGTTGAATATAGTGATCTTCAAAAGCCGCTCTACTCCGCGATAGCT
GCTAGACTTCTCCTCTCTAACAAACCTGAGGCCATACCTTCCACAGTAGA
GGGCCAGGCTGCTTACTGGAAGAAGCATTACAACACGACAGCAGGTGCTG
GGACAGAGAAGCGATTTATTGATGCTAACAAGAATCATTAGAGCGGCAGT
AAGAAGCATGCAGTCAGTGCTTAAGAAGCGGTAATACGCAAATGGTGACT
GGATGGAATGATTTACTGTAATGAAGCTTAATATTTACACAGATATATGT
TTTAAAATTAAAAACTATTGCTTTAAATAAAGGGGGAAGTGTTATAAATT
TAGTCAATTATACCATGTTCCTGTTGCTGCCGACCCCAGGTACACTGCTG
CCCAGCTTTTTTGTGGCTACTCTAGAGTACCAGTACAGTACCAATCCAGT
ACCAACGCTTGTACACTCTACATGTGGTCTGGGCGGCAGTAACCGTAATC
TGCATCTGGTATACACCTGATATCACGAAAAACAACCTGTTTTAGTTGTG
TTAAATATTTCCCGCTTGCTAAAAGATTTGTATAGCCTGTAGAATACCAA
TAGCGTAATAACAGGGGCGTAGCCAGGGGATGGTGCAGGGTGGGACGCAT
CCCCCAATATCATGAATATAAAAATGTACTCAAAAAGGTCCAAATTATCA
AGACAATAACAAATGAGTCGCTTTTCTTGTTAAGTCGTTTAAATGAGCCC
GTAAAAGTCAAATGCTAGGGATCAGATCCACTTTTTGTATGTAAAAAGCA
AAGTTAGGAAAAACGTCCACTTTTTGGAAAGTCTATGCACCCAACCGCAA
AATATCCTGGATAACGCCCCTGCGTAGAAACATACTCATTTTTAAATAGC
GGTGTTGGTCACTATCTCTTGTTATGGAAGGGCGTACGTGCTCGACATGT
CACCTTTCATATCATATTTTTGTTGCAATCAGCAC
>CL200.Contig9_6    size  1734    gap  0  0%
CATCGTCATGCACCAGTGTCAAATGATTCTCTCACGAATCAACTGATATT
AAAAGCGCTTGCGTAATAGGACTCTCATAATGTCATAAGAAGATCCAAGG
GACTGTACGTGGTTTCACTAAAGTTTATCAAGTATACCTGCTGCTAATTT
TCAACCTCATTTTCTTCATTTTTAAGAAAACATGAGTACCAATCCTACCA
ATCCATTTGGCGTCGGTCGGGGATCATTTTGTACCCCATCATCGAGTGGC
TTTCCCGAGGGTTTTCCTTGTGATTTTAATAATGTAACTCCAGGGTGTAG
CATAGTGTTTATGCCTACGATGGTGTCACCAAATCAGGCGCAGATCGCAC
CATATCTACTGCCTAGCCTAAGTGCTGCATCATCGCATACATCAAAGAGC
CCCTGGCTCTCTGGAAGTACCTACCTACATGCTGACAGTGCCCTTTTTCT
GAAATCCGCCTCAGACCTACCTCATAATACTATCTACCAACCGAAGGCTC
ACGGTTCTGATGTAACTCAAGCCGCCGCGAATGCAGTGTCGAACATATTT
CCAGATAAAGACTTCTTGCGGCGTACTGCACGAGTAGAATCCAACGATGG
ATGCCATCCTAGTACATTCCGCAGTGGGTACCATGGTGGAATATTTCAGG
TTGATGAAATTGGATTTAAAGACACACAGAACACAGCTTCTCACCCAGGT
CTCATCCGTAAATACCAAGCTATCCAGAAGGAGTTTGGTATCGATTGGAA
ATCGGTTGAATATAGTGATCTTCAAAAGCCGCTCTACTCCGCGATAGCTG
CTAGACTTCTCCTCTCTAACAAACCTGAGGCCATACCTTCCACAGTAGAG
GGCCAGGCTGCTTACTGGAAGAAGCATTACAACACGACAGCAGGTGCTGG
GACAGAGAAGCGATTTATTGATGCTAACAAGAATCATTAGAGCGGCAGTA
AGAAGCATGCAGTCAGTGCTTAAGAAGCGGTAATACGCAAATGGTGACTG
GATGGAATGATTTACTGTAATGAAGCTTAATATTTACACAGATATATGTT
TTAAAATTAAAAACTATTGCTTTAAATAAAGGGGGAAGTGTTATAAATTT
AGTCAATTATACCATGTTCCTGTTGCTGCCGACCCCAGGTACACTGCTGC
CCAGCTTTTTTGTGGCTACTCTAGAGTACCAGTACAGTACCAATCCAGTA
CCAACGCTTGTACACTCTACATGTGGTCTGGGCGGCAGTAACCGTAATCT
GCATCTGGTATACACCTGATATCACGAAAAACAACCTGTTTTAGTTGTGT
TAAATATTTCCCGCTTGCTAAAAGATTTGTATAGCCTGTAGAATACCAAT
AGCGTAATAACAGGGGCGTAGCCAGGGGATGGTGCAGGGTGGGACGCATC
CCCCAATATCATGAATATAAAAATGTACTCAAAAAGGTCCAAATTATCAA
GACAATAACAAATGAGTCGCTTTTCTTGTTAAGTCGTTTAAATGAGCCCG
TAAAAGTCAAATGCTAGGGATCAGATCCACTTTTTGTATGTAAAAAGCAA
AGTTAGGAAAAACGTCCACTTTTTGGAAAGTCTATGCACCCAACCGCAAA
ATATCCTGGATAACGCCCCTGCGTAGAAACATACTCATTTTTAAATAGCG
GTGTTGGTCACTATCTCTTGTTATGGAAGGGCGTACGTGCTCGACATGTC
ACCTTTCATATCATATTTTTGTTGCAATCAGCAC
>CL200.Contig10_6    size  1272    gap  0  0%
CATCGTCATGCACCAGTGTCAAATGATTCTCTCACGAATCAACTGATATT
AAAAGCGCTTGCGTAATAGGACTCTCATAATGTCATAAGAAGATCCAAGG
GACTGTACGTGGTTTCACTAAAGTTTATCAAGTATACCTGCTGCTAATTT
TCAACCTCATTTTCTTCAAGAAGCAGACACTTTGATGATGCTTCTGAAAT
GGCCACAGAAAGCCTTACCCACCTCACTATGATGCACATTATTTTTAAGA
AAACATGAGTACCAATCCTACCAATCCATTTGGCGTCGGTCGGGGATCAT
TTTGTACCCCATCATCGAGTGGCTTTCCCGAGGGTTTTCCTTGTGATTTT
AATAATGTAACTCCAGGGTGTAGCATAGTGTTTATGCCTACGATGGTGTC
ACCAAATCAGGCGCAGATCGCACCATATCTACTGCCTAGCCTAAGTGCTG
CATCATCGCATACATCAAAGAGCCCCTGGCTCTCTGGAAGTACCTACCTA
CATGCTGACAGTGCCCTTTTTCTGAAATCCGCCTCAGACCTACCTCATAA
TACTATCTACCAACCGAAGGCTCACGGTTCTGATGTAACTCAAGCCGCCG
CGAATGCAGTGTCGAACATATTTCCAGATAAAGACTTCTTGCGGCGTACT
GCACGAGTAGAATCCAACGATGGATGCCATCCTAGTACATTCCGCAGTGG
GTACCATGGTGGAATATTTCAGGTTGATGAAATTGGATTTAAAGACACAC
AGAACACAGCTTCTCACCCAGGTCTCATCCGTAAATACCAAGCTATCCAG
AAGGAGTTTGGTATCGATTGGAAATCGGTTGAATATAGTGATCTTCAAAA
GCCGCTCTACTCCGCGATAGCTGCTAGACTTCTCCTCTCTAACAAACCTG
AGGCCATACCTTCCACAGTAGAGGGCCAGGCTGCTTACTGGAAGAAGCAT
TACAACACGACAGCAGGTGCTGGGACAGAGAAGCGATTTATTGATGCTAA
CAAGAATCATTAGAGCGGCAGTAAGAAGCATGCAGTCAGTGCTCAAGAAT
TGGACCATCTCTATCGCAAATGGCGACTGGAAATATGTACTATATGAAGA
AACTTATTATTTACACAGTTAACTATAAACATTAACAGCTGATTAAGCTT
AAAGTTTGAGTCGATTTTGGTCGCTTGCAGAAGACTATTGCCTGAAATGT
TTTGGAAATTTTTAATACATAATGACGTCGGTAAGCATATGTTAAGGAGA
ATCAGTGGCGTGCCAGTAAGGG
>CL200.Contig11_6    size  1200    gap  0  0%
CATCGTCATGCACCAGTGTCAAATGATTCTCTCACGAATCAACTGATATT
AAAAGCGCTTGCGTAATAGGACTCTCATAATGTCATAAGAAGATCCAAGG
GACTGTACGTGGTTTCACTAAAGTTTATCAAGTATACCTGCTGCTAATTT
TCAACCTCATTTTCTTCAAGAAGCAGACACTTTGATGATGCTTCTGAAAT
GGCCACAGAAAGCCTTACCCACCTCACTATGATGCACATTATTTTTAAGA
AAACATGAGTACCAATCCTACCAATCCATTTGGCGTCGGTCGGGGATCAT
TTTGTACCCCATCATCGAGTGGCTTTCCCGAGGGTTTTCCTTGTGATTTT
AATAATGTAACTCCAGGGTGTAGCATAGTGTTTATGCCTACGATGGTGTC
ACCAAATCAGGCGCAGATCGCACCATATCTACTGCCTAGCCTAAGTGCTG
CATGTTCGCCTACATACCTACCTCATAATACTATCTACCAACCGAAGGCT
CACGGTGCTGATGTAACTCAAGCCGCCGCGAATGCAGTGTCGAACATATT
TCCAGATAAAGACTTCTTGCGGCGTACTGCACGAGTAGAATCCAACGATG
GATGCCATCCTAGTACATTCCGCAGTGGGTACCATGGTGGAATATTTCAG
GTTGATGAAATTGGATTTAAAGACACACAGAACACAGCTTCTCACCCAGG
TCTCATCCGTAAATACCAAGCTATCCAGAAGGAGTTTGGTATCGATTGGA
AATCGGTTGAATATAGTGATCTTCAAAAGCCGCTCTACTCCGCGATAGCT
GCTAGACTTCTCCTCTCTAACAAACCTGAGGCCATACCTTCCACAGTAGA
GGGCCAGGCTGCTTACTGGAAGAAGCATTACAACACGACAGCAGGTGCTG
GGACAGAGAAGCGATTTATTGATGCTAACAAGAATCATTAGAGCGGCAGT
AAGAAGCATGCAGTCAGTGCTCAAGAATTGGACCATCTCTATCGCAAATG
GCGACTGGAAATATGTACTATATGAAGAAACTTATTATTTACACAGTTAA
CTATAAACATTAACAGCTGATTAAGCTTAAAGTTTGAGTCGATTTTGGTC
GCTTGCAGAAGACTATTGCCTGAAATGTTTTGGAAATTTTTAATACATAA
TGACGTCGGTAAGCATATGTTAAGGAGAATCAGTGGCGTGCCAGTAAGGG
>CL200.Contig12_6    size  1199    gap  0  0%
CATCGTCATGCACCAGTGTCAAATGATTCTCTCACGAATCAACTGATATT
AAAAGCGCTTGCGTAATAGGACTCTCATAATGTCATAAGAAGATCCAAGG
GACTGTACGTGGTTTCACTAAAGTTTATCAAGTATACCTGCTGCTAATTT
TCAACCTCATTTTCTTCATTTTTAAGAAAACATGAGTACCAATCCTACCA
ATCCATTTGGCGTCGGTCGGGGATCATTTTGTACCCCATCATCGAGTGGC
TTTCCCGAGGGTTTTCCTTGTGATTTTAATAATGTAACTCCAGGGTGTAG
CATAGTGTTTATGCCTACGATGGTGTCACCAAATCAGGCGCAGATCGCAC
CATATCTACTGCCTAGCCTAAGTGCTGCATCATCGCATACATCAAAGAGC
CCCTGGCTCTCTGGAAGTACCTACCTACATGCTGACAGTGCCCTTTTTCT
GAAATCCGCCTCAGACCTACCTCATAATACTATCTACCAACCGAAGGCTC
ACGGTTCTGATGTAACTCAAGCCGCCGCGAATGCAGTGTCGAACATATTT
CCAGATAAAGACTTCTTGCGGCGTACTGCACGAGTAGAATCCAACGATGG
ATGCCATCCTAGTACATTCCGCAGTGGGTACCATGGTGGAATATTTCAGG
TTGATGAAATTGGATTTAAAGACACACAGAACACAGCTTCTCACCCAGGT
CTCATCCGTAAATACCAAGCTATCCAGAAGGAGTTTGGTATCGATTGGAA
ATCGGTTGAATATAGTGATCTTCAAAAGCCGCTCTACTCCGCGATAGCTG
CTAGACTTCTCCTCTCTAACAAACCTGAGGCCATACCTTCCACAGTAGAG
GGCCAGGCTGCTTACTGGAAGAAGCATTACAACACGACAGCAGGTGCTGG
GACAGAGAAGCGATTTATTGATGCTAACAAGAATCATTAGAGCGGCAGTA
AGAAGCATGCAGTCAGTGCTCAAGAATTGGACCATCTCTATCGCAAATGG
CGACTGGAAATATGTACTATATGAAGAAACTTATTATTTACACAGTTAAC
TATAAACATTAACAGCTGATTAAGCTTAAAGTTTGAGTCGATTTTGGTCG
CTTGCAGAAGACTATTGCCTGAAATGTTTTGGAAATTTTTAATACATAAT
GACGTCGGTAAGCATATGTTAAGGAGAATCAGTGGCGTGCCAGTAAGGG
>CL200.Contig13_6    size  1127    gap  0  0%
CATCGTCATGCACCAGTGTCAAATGATTCTCTCACGAATCAACTGATATT
AAAAGCGCTTGCGTAATAGGACTCTCATAATGTCATAAGAAGATCCAAGG
GACTGTACGTGGTTTCACTAAAGTTTATCAAGTATACCTGCTGCTAATTT
TCAACCTCATTTTCTTCATTTTTAAGAAAACATGAGTACCAATCCTACCA
ATCCATTTGGCGTCGGTCGGGGATCATTTTGTACCCCATCATCGAGTGGC
TTTCCCGAGGGTTTTCCTTGTGATTTTAATAATGTAACTCCAGGGTGTAG
CATAGTGTTTATGCCTACGATGGTGTCACCAAATCAGGCGCAGATCGCAC
CATATCTACTGCCTAGCCTAAGTGCTGCATGTTCGCCTACATACCTACCT
CATAATACTATCTACCAACCGAAGGCTCACGGTGCTGATGTAACTCAAGC
CGCCGCGAATGCAGTGTCGAACATATTTCCAGATAAAGACTTCTTGCGGC
GTACTGCACGAGTAGAATCCAACGATGGATGCCATCCTAGTACATTCCGC
AGTGGGTACCATGGTGGAATATTTCAGGTTGATGAAATTGGATTTAAAGA
CACACAGAACACAGCTTCTCACCCAGGTCTCATCCGTAAATACCAAGCTA
TCCAGAAGGAGTTTGGTATCGATTGGAAATCGGTTGAATATAGTGATCTT
CAAAAGCCGCTCTACTCCGCGATAGCTGCTAGACTTCTCCTCTCTAACAA
ACCTGAGGCCATACCTTCCACAGTAGAGGGCCAGGCTGCTTACTGGAAGA
AGCATTACAACACGACAGCAGGTGCTGGGACAGAGAAGCGATTTATTGAT
GCTAACAAGAATCATTAGAGCGGCAGTAAGAAGCATGCAGTCAGTGCTCA
AGAATTGGACCATCTCTATCGCAAATGGCGACTGGAAATATGTACTATAT
GAAGAAACTTATTATTTACACAGTTAACTATAAACATTAACAGCTGATTA
AGCTTAAAGTTTGAGTCGATTTTGGTCGCTTGCAGAAGACTATTGCCTGA
AATGTTTTGGAAATTTTTAATACATAATGACGTCGGTAAGCATATGTTAA
GGAGAATCAGTGGCGTGCCAGTAAGGG
>CL200.Contig14_6    size  1821    gap  0  0%
CATCGTCATGCACCAGTGTCAAATGATTCTCTCACGAATCAACTGATATT
AAAAGCGCTTGCGTAATAGGACTCTCATAATGTCATAAGAAGATCCAAGG
GACTGTACGTGGTTTCACTAAAGTTTATCAAGTATACCTGCTGCTAATTT
TCAACCTCATTTTCTTCAAGAAGCAGACACTTTGATGATGCTTCTGAAAT
GGCCACAGAAAGCCTTACCCACCTCACTATGATGCACATTATTTTTAAGA
AAACATGAGTACCAATCCTACCAATCCATTTGGCGTCGGTCGGGGATCAT
TTTGTACCCCATCATCGAGTGGCTTTCCCGAGGGTTTTCCTTGTGATTTT
AATAATGTAACTCCAGGGTGTAGCATAGTGTTTATGCCTACGATGGTGTC
ACCAAATCAGGCGCAGATCGCACCATATCTACTGCCTAGCCTAAGTGCTG
CATCATCGCATACATCAAAGAGCCCCTGGCTCTCTGGAAGTACCTACCTA
CATGCTGACAGTGCCCTTTTTCTGAAATCCGCCTCAGACCTACCTCATAA
TACTATCTACCAACCGAAGGCTCACGGTTCTGATGTAACTCAAGCCGCCG
CGAATGCAGTGTCGAACATATTTCCAGATAAAGACTTCTTGCGGCGTACT
GCACGAGTAGAATCCAACGATGGATGCCATCCTAGTACATTCCGCAGTGG
GTACCATGGTGGAATATTTCAGGTTGATGAAATTGGATTTAAAGACACAC
AGAACACAGCTTCTCACCCAGGTCTCATCCGTAAATACCAAGCTATCCAG
AAGGAGTTTGGTATCGATTGGAAATCGGTTGAATATAGTGATCTTCAAAA
GCCGCTCTACTCCGCGATAGCTGCTAGACTTCTCCTCTCTAACAAACCTG
AGGCCATACCTTCCACAGTAGAGGGCCAGGCTGCTTACTGGAAGAAGCAT
TACAACACGACAGCAGGTGCTGGGACAGAGAAGCGATTTATTGATGCTAA
CAAGAATCATTAGAGCGGCAGTAAGAAGCATGCAGTCAGTGCTTAAGAAG
CGGTAATACGCAAATGGTGACTGGATGGAATGATTTACTGTAATGAAGCT
TAATATTTACACAGATATATGTTTTAAAATTAAAAACTATTGCTTTAAAT
AAAGGGGGAAGTGTTATAAACCCGGGGTTATAAATTTAGTCAATTATACC
ATGTTCCTGTTGCTGCCGACCCCAGGTACACTGCTGCCCAGCTTTTTTGT
GGCTACTCTAGAGTACCAGTACAGTACCAATCCAGTACCAACGCTTGTAC
ACTCTACATGTGGTCTGGGCGGCAGTAACCGTAATCTGCATCTGGTATAC
ACCTGATATCACGAAAAACAACCTGTTTTAGTTGTGTTAAATATTTCCCG
CTTGCTAAAAGATTTGTATAGCCTGTAGAATACCAATAGCGTAATAACAG
GGGCGTAGCCAGGGGATGGTGCAGGGTGGGACGCATCCCCCAATATCATG
AATATAAAAATGTACTCAAAAAGGTCCAAATTATCAAGACAATAACAAAT
GAGTCGCTTTTCTTGTTAAGTCGTTTAAATGAGCCCGTAAAAGTCAAATG
CTAGGGATCAGATCCACTTTTTGTATGTAAAAAGCAAAGTTAGGAAAAAC
GTCCACTTTTTGGAAAGTCTATGCACCCAACCGCAAAATATCCTGGATAA
CGCCCCTGCGTAGAAACATACTCATTTTTAAATAGCGGTGTTGGTCACTA
TCTCTTGTTATGGAAGGGCGTACGTGCTCGACATGTCACCTTTCATATCA
TATTTTTGTTGCAATCAGCAC
>CL200.Contig15_6    size  1807    gap  0  0%
CATCGTCATGCACCAGTGTCAAATGATTCTCTCACGAATCAACTGATATT
AAAAGCGCTTGCGTAATAGGACTCTCATAATGTCATAAGAAGATCCAAGG
GACTGTACGTGGTTTCACTAAAGTTTATCAAGTATACCTGCTGCTAATTT
TCAACCTCATTTTCTTCAAGAAGCAGACACTTTGATGATGCTTCTGAAAT
GGCCACAGAAAGCCTTACCCACCTCACTATGATGCACATTATTTTTAAGA
AAACATGAGTACCAATCCTACCAATCCATTTGGCGTCGGTCGGGGATCAT
TTTGTACCCCATCATCGAGTGGCTTTCCCGAGGGTTTTCCTTGTGATTTT
AATAATGTAACTCCAGGGTGTAGCATAGTGTTTATGCCTACGATGGTGTC
ACCAAATCAGGCGCAGATCGCACCATATCTACTGCCTAGCCTAAGTGCTG
CATCATCGCATACATCAAAGAGCCCCTGGCTCTCTGGAAGTACCTACCTA
CATGCTGACAGTGCCCTTTTTCTGAAATCCGCCTCAGACCTACCTCATAA
TACTATCTACCAACCGAAGGCTCACGGTTCTGATGTAACTCAAGCCGCCG
CGAATGCAGTGTCGAACATATTTCCAGATAAAGACTTCTTGCGGCGTACT
GCACGAGTAGAATCCAACGATGGATGCCATCCTAGTACATTCCGCAGTGG
GTACCATGGTGGAATATTTCAGGTTGATGAAATTGGATTTAAAGACACAC
AGAACACAGCTTCTCACCCAGGTCTCATCCGTAAATACCAAGCTATCCAG
AAGGAGTTTGGTATCGATTGGAAATCGGTTGAATATAGTGATCTTCAAAA
GCCGCTCTACTCCGCGATAGCTGCTAGACTTCTCCTCTCTAACAAACCTG
AGGCCATACCTTCCACAGTAGAGGGCCAGGCTGCTTACTGGAAGAAGCAT
TACAACACGACAGCAGGTGCTGGGACAGAGAAGCGATTTATTGATGCTAA
CAAGAATCATTAGAGCGGCAGTAAGAAGCATGCAGTCAGTGCTTAAGAAG
CGGTAATACGCAAATGGTGACTGGATGGAATGATTTACTGTAATGAAGCT
TAATATTTACACAGATATATGTTTTAAAATTAAAAACTATTGCTTTAAAT
AAAGGGGGAAGTGTTATAAATTTAGTCAATTATACCATGTTCCTGTTGCT
GCCGACCCCAGGTACACTGCTGCCCAGCTTTTTTGTGGCTACTCTAGAGT
ACCAGTACAGTACCAATCCAGTACCAACGCTTGTACACTCTACATGTGGT
CTGGGCGGCAGTAACCGTAATCTGCATCTGGTATACACCTGATATCACGA
AAAACAACCTGTTTTAGTTGTGTTAAATATTTCCCGCTTGCTAAAAGATT
TGTATAGCCTGTAGAATACCAATAGCGTAATAACAGGGGCGTAGCCAGGG
GATGGTGCAGGGTGGGACGCATCCCCCAATATCATGAATATAAAAATGTA
CTCAAAAAGGTCCAAATTATCAAGACAATAACAAATGAGTCGCTTTTCTT
GTTAAGTCGTTTAAATGAGCCCGTAAAAGTCAAATGCTAGGGATCAGATC
CACTTTTTGTATGTAAAAAGCAAAGTTAGGAAAAACGTCCACTTTTTGGA
AAGTCTATGCACCCAACCGCAAAATATCCTGGATAACGCCCCTGCGTAGA
AACATACTCATTTTTAAATAGCGGTGTTGGTCACTATCTCTTGTTATGGA
AGGGCGTACGTGCTCGACATGTCACCTTTCATATCATATTTTTGTTGCAA
TCAGCAC
>CL201.Contig1_6    size  280    gap  0  0%
CAACACTATTTGGGTCTCCATTGTGATAAACCTATATGGCAGATTTACCA
TACCATTATACATGGTGCAAGTCTGAGTCGGTATGTGTACTCTTTTGGTC
TAATACATGTAAGTAAGAACTACTGGAAATTTGTACACATTTCAGTGAAT
TTCATGGCAGCTATAAAATGTTCAATGGTTTACAGATATAGTAAGTACAA
GATGCATATAAATGTCTAATTGGGACATTCCAGTTGAAATCCAAATTCAA
ATTCAAATTCAACTTTATTTAGCCACGGTG
>CL202.Contig1_6    size  703    gap  0  0%
AGTGACCACAGATAAAAAAGTCTGGGAAAGCGCATATACTTTTGTGCAGA
GGAAGTGCAGAAAAAGAGATAAAAATCAAGATCAACGAGTCTGAATTCAG
ATTTTAATCTTACACTCCTGTAAAATGCGCTTCATTCAGACACTCGACCT
TAGTGAATTTCAGAAGTTTTGGGATCATTGACTTGTACAAAATGCAAATT
GACACCCATTTTGACATGATTGTCCTTTCGGTGAAAATTCGATACAGAAA
TATGTTGCATAACACCAAATCAGAAGGATGTCATTGTTCAATCACTTGCC
AGTCTTAGTAAATAGATTTATTAAAATTTCAAATACAAATATACAATATT
TTTCTAATTAAAAACAAATAAATTTCAGTTTCATCCACGGCATAGTTTCT
CAAAGTTTGGACCACGTCTTGGTGTACTGTAGCATGAATGAATGGCGAGG
AACTTCTTCATCTTTAGTCCTTTGGAGAAGGACTGCGACTTCTGCTTCGG
CTGTCACGGTAGTTGCGTCTCGGCGAAATGGAGCGAGAACGGGACCTAGA
GCGGCTTCTTCTGTATCTGCCACCACCAGAACCCCTTTGACCATCGCCAG
GTCTGCGTCCATATTTACAGTCGCGTGCAAAATGTCCACGCTCCCCACAT
GCGTAGCAACTGTCGTTACGTCTGTCACGTGGCGGGCCTCTGCCGTATCC
ACC
>CL203.Contig1_6    size  3984    gap  0  0%
CAACAAGCAGGGGTGCGTAAGGAAGACCGTCAAAACAACTATTGAAGTTG
ATGAAGTGTGACTACATGATTGAATGTATACGCGCCTACGATGGCTCCAA
ATAAAGCTTACCAAGTGCAGACATTGGTCCTGCTGATGACATTGTTTCTT
TCATTGCAAGTCAGTGTTTATGCGGTAGCCCGTTATCATGCACTACCAGC
AGGGGAGAAGGCTGCAAATCAATACATTATCTGTCTAAAGGAAGGAGTTA
ATGTATATGCTTTTGTGATAAATAATTTCGGATATACTAGGGGAGCAGAC
CGTTTATTGGCAATGTACAGTTACGGTGCGTTACGCAGATTCATGTCAGT
CTACCTTGATCCAAACGGAGGGTCCTTGTTCAGGCTTTTACGTAGTGAAC
TTGTTGACTACATTGAGGACGATGGAATAGTCAATGGAAGCAGCATCCCT
TCTTGGGGACTTGACCGATCAGATCAGAGAAACCTACCGTTAAACAGCTA
TAAGGATTACAAAGGTGATGGATCTTGTACTCACATATACATCCTCGATA
CCGGCATTTCAAGTACTCATGCAGAGTTTAGTGGACGATTTAGTTCTCAG
GGATATGACTTTTGGCAAGGCACAATAGGAGTGGATTGTCATGGACATGG
AACCCATGTTGCAGGAACTGCTGCAGGTAGTACTGTGGGAGTGGCACCAG
GTGCAACAATACATAGTGTCAAAGTTCTGGATTGTGCTATATCCGAGACT
ACTGGGATGTTGATTACACGCGGGCTTCATTCTATAACTATGGCTGGTAT
AAACTGGGTACTTAGTAATGCCATCCAGCCAGCAGTAGCATGTATGTCTT
TAAGTGGTCCGAAATCCCCATCTGTGAACACCGCTGTAACTGAGCTGCAT
AATGCTGGTGTGGTAGTGACTGTGTCAGCAAGCAACCAGGGTATGGATGC
CTGTGAGTCCAGTTCACCAGCATCAGCCCCAGAGGCTGTTACAGTAGGCG
CTACAGATAACAATGATAACCGCGCTATTTGGTCCAATTATGGCTCTTGT
CTCGATATATTTGCACCTGGCGTTAGCATCTACAGCTCATTGAACAATGG
AGGCTACAGTTATAAAAGTGGAACTTCACAGGCTGCTCCACATGTCGCAG
GTGCTGCTGCCATTCTTCGAGGGTTATATCCAGCTCTGACACCAGATGCT
ATAATTTCTGAACTACTGAGCATTGCAACCCCAGGTGTAGTGATCAATCC
TGGAACAGGATCGCCTAATCGTCTCCTTTACATTGGCAGTGAGTGCTGCA
AACCAAATCCATGTCTGAATGGAGGAACTTGCAGTCATACCAGTCCAGAG
ACTGTTTTCACAGCTAACACATGCAGCATCAATTGTTTCACATGCTCATG
TAGTTTGCATTATTATGGAACCATATGCGAGTCTGTAGTAAAACCAATAG
GGGACGAAGCAGTGCCGCATTATCCATATTTTCCAGGTGGTTAAGCACAA
CCTTCAACATGTTTGAAAAGTGTTACACAATGGGGTTAATGATGTCATAA
TTTGATGCATATTGCACAGGAACAGTCAACCGGGCAGTCAACAAACCAAT
TACTCTGCATTCTAATTCAAATCATGTTCAATAAAGTACAAATGTGTCAA
TATAACAATTTTTGTTCAAAATATGTATTTATGATGAGTGTGTGTAATCC
CATTTGGAAGCACACAGTTTGATTCTACTACATATACTTGAAATAAATTG
TTGTAAATGAATTTCAGACTAAACTGAAGTTTGTGTGGTTTTTTTTTTAA
GTTTGTGTTTTCTGATTTGCATCAGGAACATCGCCCAAACATAAATATTT
TAAATTTACAAACACTAACATGTACTATAAGGCTATATTTTATCAAAATT
TGTAAGGGCGGTACTTTGTCAGGGGCGTATTGGAACCACCGAGCTGGGGG
GGGGTAACATTTCCAACCCCCCCGAGCCAATACTAAAATGACTTAACCGG
AACAAATGCACCAAAAATGTGTCCTAAACCGGGCAAAAGGAAAATATATT
GGTCCATTTTGTCCTGGTATTTAGAGCTGGGGAAAACATGACCCTTCCCT
AGCCCCCGGTCGCATCGGTACACTTCTCAGTTAACATCTTGTTTACCATT
TCATGCGGTATTTATGGCATATTGATTTGGTCATGCTGTACTGTAATATA
AAGCATATATAGCAATGTTATTGTTATATTTAATTATGTTTAGCATGTTT
AGTTAGAGTGTATGCTAGTCTAGGGAGTAGGCCTATAGGACCTACTTTTA
TTCTTCAATAAATCATGATAGATAGTATTGTTACACATAAATAGAGGAAA
TTAAGAAGTTTAAAGTTGAAACTTTGAAATATACAACATATACATGCATA
ATATATAAAAAAAAAAATAACAATACGCAATATTTTTAGAATTACAAATT
TAGTTTTTCACTTCTTCACTGTTTGTTAATTTCTTTGTTACCCAGAGTAA
AATATCCCTTGGTTCTCCCAAATGGCATGGTTATAAAAGTCTGTGTCAGT
CTTGAAATTCTAACTTTTATTATTTGTGCTAATCGAAATACTAAAATATG
CAGGACAAATTGATCTAAAGAACTCATTTGTTATCAAGTGTTGATTTTAT
TAAGAAATTAAACCAGTTTTAAGTGTAACAATACTATATGTGGTTGCAAT
TTATATTCAACATAGCAAATAAATAATAAACAGTAATAAGAATTGTAAGA
TTTTTATCAATAGAGGCCGTCAGCGTGACGTCATATGCCGCCATCTTGTG
GGTACACGCTGTGATGGTCGTTCGATCTCCATGCGTGAACAGCAAAATCA
CCGCGTTGATGCGCGATAACAGCTGCGTGGCAAGCTGCGCCCTGCGCGTA
GTGTCCGACGCATGAACACACAGATCATTTGTACCCACAAGATGGCGAAA
GGCTGACGGCCTCTATAAGAATTTTGAGAAAAAACCAATTGTTTGGTTGT
CCTCCACAACATTTCTGGGTTAGTTGCAGGTAGGTAAAAAAAAACTTACT
AATGAAGTACTGTATTAACAAGATGTGAATGGGGATATATCAATTTCAGG
TGATGAAAAAAAATATGTTTACGGGTGCACAGACATTTCAAGTTGGGTCA
GTTGGTCAAGATTTAAAAAAAAATCACTAGAGGCTAAAATGACCCCAAAA
TATCACTGATTGCCGATTCTACATGAATTTAGTCAAATTATAAAAAAAAA
CTTCAACCAAAAACGCAAACTCTGGGTTTGTCAGGCCATAGACCGGGGTT
CTTTCATGTTTCAACCATTTTAGAAGTGTGAACTTTTAAATCATAATTAA
AAATACAAAAATCTGAAATAAAACACACACTTTTTTTCTTGTATTTCAAA
TTAGGATTTTTTCCAGTTTCAAAAATTTAGTGCAGGGTGTGGAGGACAAC
CAACTAACTTTTTTCGCCTAATGGTGAAAGGGAAATAGTTATACAATATA
AGAGTTTTGAGCTCTACTTAATATTGCATTGTAAACAATGGTAATGGTAA
TGGAAAAAACAGCAGATTAAAGGTACTATCCATGTAAAACAGTAAAAATA
TTACTTTTTTTGAAATGGCTTGAAAGTTAAGTATAATTATCATTAGGTGA
TTTTTCATTTGAAAATAAGTGGCAAAAAGGGAGAAAATGGCAATGTTGAT
AAACATGAAACTCCATTCAATTGCATATAGCTACAAACGTCGTACAGACA
TACTCCTCAAAGATTGAATAAGATGTGATCTGGTACCCGTATTATTAAGG
TTGTGTCTAGTCGGATCACTTTTCAGGGTATTTCAGATATTTTAAAAGGC
AAAATTAATTTCAGATGTTTTTTTTTAATTTTCGATTGAGAGAATCACTG
ATAGTGCCTATAATGCTGCTCCTTCAATGGTATTGAAAACAGTGCTGGTC
ACTGAATATCATCTGAAATAAATCTATATTTGGG
>CL203.Contig2_6    size  5034    gap  0  0%
CAACAAGCAGGGGTGCGTAAGGAAGACCGTCAAAACAACTATTGAAGTTG
ATGAAGTGTGACTACATGATTGAATGTATACGCGCCTACGATGGCTCCAA
ATAAAGCTTACCAAGTGCAGACATTGGTCCTGCTGATGACATTGTTTCTT
TCATTGCAAGTCAGTGTTTATGCGGTAGCCCGTTATCATGCACTACCAGC
AGGGGAGAAGGCTGCAAATCAATACATTATCTGTCTAAAGGAAGGAGTTA
ATGTATATGCTTTTGTGATAAATAATTTCGGATATACTAGGGGAGCAGAC
CGTTTATTGGCAATGTACAGTTACGGTGCGTTACGCAGATTCATGTCAGT
CTACCTTGATCCAAACGGAGGGTCCTTGTTCAGGCTTTTACGTAGTGAAC
TTGTTGACTACATTGAGGACGATGGAATAGTCAATGGAAGCAGCATCCCT
TCTTGGGGACTTGACCGATCAGATCAGAGAAACCTACCGTTAAACAGCTA
TAAGGATTACAAAGGTGATGGATCTTGTACTCACATATACATCCTCGATA
CCGGCATTTCAAGTACTCATGCAGAGTTTAGTGGACGATTTAGTTCTCAG
GGATATGACTTTTGGCAAGGCACAATAGGAGTGGATTGTCATGGACATGG
AACCCATGTTGCAGGAACTGCTGCAGGTAGTACTGTGGGAGTGGCACCAG
GTGCAACAATACATAGTGTCAAAGTTCTGGATTGTGCTATATCCGAGACT
ACTGGGATGTTGATTACACGCGGGCTTCATTCTATAACTATGGCTGGTAT
AAACTGGGTACTTAGTAATGCCATCCAGCCAGCAGTAGCATGTATGTCTT
TAAGTGGTCCGAAATCCCCATCTGTGAACACCGCTGTAACTGAGCTGCAT
AATGCTGGTGTGGTAGTGACTGTGTCAGCAAGCAACCAGGGTATGGATGC
CTGTGAGTCCAGTTCACCAGCATCAGCCCCAGAGGCTGTTACAGTAGGCG
CTACAGATAACAATGATAACCGCGCTATTTGGTCCAATTATGGCTCTTGT
CTCGATATATTTGCACCTGGCGTTAGCATCTACAGCTCATTGAACAATGG
AGGCTACAGTTATAAAAGTGGAACTTCACAGGCTGCTCCACATGTCGCAG
GTGCTGCTGCCATTCTTCGAGGGTTATATCCAGCTCTGACACCAGATGCT
ATAATTTCTGAACTACTGAGCATTGCAACCCCAGGTGTAGTGATCAATCC
TGGAACAGGATCGCCTAATCGTCTCCTTTACATTGGCAGTGAGTGCTGCA
AACCAAATCCATGTCTGAATGGAGGAACTTGCAGTCATACCAGTCCAGAG
ACTGTTTTCACAGCTAACACATGCAGCATCAATTGTTTCACATGCTCATG
TAGTTTGCATTATTATGGAACCATATGCGAGTCTGTAGTAAAACCAATAG
GGGACGAAGCAGTGCCGCATTATCCATATTTTCCAGGTGGTTAAGCACAA
CCTTCAACATGTTTGAAAAGTGTTACACAATGGTACATATATCAATCACT
TTTCAATATTTCAATATAAATCTTAACATTACTGCTTGTATCCTGTCAGA
GTAGGTGTGTAGACTAGCAGGGTGTGTGTAGCCTGCAGTTTGCATATTTG
ATACCCATAAAAAACTAATAAAAACAGTGTCTTCTTTTTTACATCAAACC
TCACTTTTTTACCCCCTTTTGAACAATAAATCCTGGCGCCGTCACTGCAA
ACAATGCAAGATGATCTCTTTTATAGTTAAGCTCCTGTACATTGTATGTA
GGACAACACCGGGGTGAGAAGTAAGGCTAGACTGCTTGGCATTCCCCTTG
ATAAACAATTCACACCATGCATAAAACCCTGATAAAACACAACACAACAC
ACCAGGAGTGAGCAACCAACATTGAAGATTTTAGATGTTAGATCAGAACA
GTCTGGGTGACATTTCCATGGTCAGAAGGAATACAGGGATGATAAATTAA
AAGACAGGCCATAGCCCATGAAAATTGATTAGGGTCTGTAGATATTCAGA
CCTAAGGACCCAAATTGCTCTTGCAAATTTGGCTTTTTTTCTGACACTGG
TGGTTATAGGTACATGTAAGATAAACATTAAAGTTAATTACCAGTCAATT
TATAATAACAAGCATTAAGGTTTTATTAAAATACAGCCAATTAAAATGAA
TAAGTAGCTTGAAAATAGCACAGAGAAGCGGCAATATTACAGTTTTTTTT
TGTAAATCTACTTTCCGTTAGTAATGCTAGCCTTTAGATATATGGAATAA
TTCAAAAATGTTTCTGTAAATGTAATTTGAAATTTGTATGGTAATTGGAA
ACTCTTAATGTAGTTGTAAAGACCTCTAAAATTTTTGTCATTTTGTCAAT
ATGGCAACTTATAAAGTTACATCCGGGAACTTGATTGACCTCTGGGTTGA
ACTAACTAAATTTTAACAAGTAAAATAATGTTGATTTCAATTTCTAATCT
GACTTCAAATTTATTTATTATTCATGTCACTGTGTTCAATCTGCACAAGA
CTGTAATGATACTGATTTTTTTTTTAATCCAGGGGTTAATGATGTCATAA
TTTGATGCATATTGCACAGGAACAGTCAACCGGGCAGTCAACAAACCAAT
TACTCTGCATTCTAATTCAAATCATGTTCAATAAAGTACAAATGTGTCAA
TATAACAATTTTTGTTCAAAATATGTATTTATGATGAGTGTGTGTAATCC
CATTTGGAAGCACACAGTTTGATTCTACTACATATACTTGAAATAAATTG
TTGTAAATGAATTTCAGACTAAACTGAAGTTTGTGTGGTTTTTTTTTTAA
GTTTGTGTTTTCTGATTTGCATCAGGAACATCGCCCAAACATAAATATTT
TAAATTTACAAACACTAACATGTACTATAAGGCTATATTTTATCAAAATT
TGTAAGGGCGGTACTTTGTCAGGGGCGTATTGGAACCACCGAGCTGGGGG
GGGGTAACATTTCCAACCCCCCCGAGCCAATACTAAAATGACTTAACCGG
AACAAATGCACCAAAAATGTGTCCTAAACCGGGCAAAAGGAAAATATATT
GGTCCATTTTGTCCTGGTATTTAGAGCTGGGGAAAACATGACCCTTCCCT
AGCCCCCGGTCGCATCGGTACACTTCTCAGTTAACATCTTGTTTACCATT
TCATGCGGTATTTATGGCATATTGATTTGGTCATGCTGTACTGTAATATA
AAGCATATATAGCAATGTTATTGTTATATTTAATTATGTTTAGCATGTTT
AGTTAGAGTGTATGCTAGTCTAGGGAGTAGGCCTATAGGACCTACTTTTA
TTCTTCAATAAATCATGATAGATAGTATTGTTACACATAAATAGAGGAAA
TTAAGAAGTTTAAAGTTGAAACTTTGAAATATACAACATATACATGCATA
ATATATAAAAAAAAAAATAACAATACGCAATATTTTTAGAATTACAAATT
TAGTTTTTCACTTCTTCACTGTTTGTTAATTTCTTTGTTACCCAGAGTAA
AATATCCCTTGGTTCTCCCAAATGGCATGGTTATAAAAGTCTGTGTCAGT
CTTGAAATTCTAACTTTTATTATTTGTGCTAATCGAAATACTAAAATATG
CAGGACAAATTGATCTAAAGAACTCATTTGTTATCAAGTGTTGATTTTAT
TAAGAAATTAAACCAGTTTTAAGTGTAACAATACTATATGTGGTTGCAAT
TTATATTCAACATAGCAAATAAATAATAAACAGTAATAAGAATTGTAAGA
TTTTTATCAATAGAGGCCGTCAGCGTGACGTCATATGCCGCCATCTTGTG
GGTACACGCTGTGATGGTCGTTCGATCTCCATGCGTGAACAGCAAAATCA
CCGCGTTGATGCGCGATAACAGCTGCGTGGCAAGCTGCGCCCTGCGCGTA
GTGTCCGACGCATGAACACACAGATCATTTGTACCCACAAGATGGCGAAA
GGCTGACGGCCTCTATAAGAATTTTGAGAAAAAACCAATTGTTTGGTTGT
CCTCCACAACATTTCTGGGTTAGTTGCAGGTAGGTAAAAAAAAACTTACT
AATGAAGTACTGTATTAACAAGATGTGAATGGGGATATATCAATTTCAGG
TGATGAAAAAAAATATGTTTACGGGTGCACAGACATTTCAAGTTGGGTCA
GTTGGTCAAGATTTAAAAAAAAATCACTAGAGGCTAAAATGACCCCAAAA
TATCACTGATTGCCGATTCTACATGAATTTAGTCAAATTATAAAAAAAAA
CTTCAACCAAAAACGCAAACTCTGGGTTTGTCAGGCCATAGACCGGGGTT
CTTTCATGTTTCAACCATTTTAGAAGTGTGAACTTTTAAATCATAATTAA
AAATACAAAAATCTGAAATAAAACACACACTTTTTTTCTTGTATTTCAAA
TTAGGATTTTTTCCAGTTTCAAAAATTTAGTGCAGGGTGTGGAGGACAAC
CAACTAACTTTTTTCGCCTAATGGTGAAAGGGAAATAGTTATACAATATA
AGAGTTTTGAGCTCTACTTAATATTGCATTGTAAACAATGGTAATGGTAA
TGGAAAAAACAGCAGATTAAAGGTACTATCCATGTAAAACAGTAAAAATA
TTACTTTTTTTGAAATGGCTTGAAAGTTAAGTATAATTATCATTAGGTGA
TTTTTCATTTGAAAATAAGTGGCAAAAAGGGAGAAAATGGCAATGTTGAT
AAACATGAAACTCCATTCAATTGCATATAGCTACAAACGTCGTACAGACA
TACTCCTCAAAGATTGAATAAGATGTGATCTGGTACCCGTATTATTAAGG
TTGTGTCTAGTCGGATCACTTTTCAGGGTATTTCAGATATTTTAAAAGGC
AAAATTAATTTCAGATGTTTTTTTTTAATTTTCGATTGAGAGAATCACTG
ATAGTGCCTATAATGCTGCTCCTTCAATGGTATTGAAAACAGTGCTGGTC
ACTGAATATCATCTGAAATAAATCTATATTTGGG
>CL203.Contig3_6    size  4531    gap  0  0%
CAACAAGCAGGGGTGCGTAAGGAAGACCGTCAAAACAACTATTGAAGTTG
ATGAAGTGTGACTACATGATTGAATGTATACGCGCCTACGATGGCTCCAA
ATAAAGCTTACCAAGTGCAGACATTGGTCCTGCTGATGACATTGTTTCTT
TCATTGCAAGTCAGTGTTTATGCGGTAGCCCGTTATCATGCACTACCAGC
AGGGGAGAAGGCTGCAAATCAATACATTATCTGTCTAAAGGAAGGAGTTA
ATGTATATGCTTTTGTGATAAATAATTTCGGATATACTAGGGGAGCAGAC
CGTTTATTGGCAATGTACAGTTACGGTGCGTTACGCAGATTCATGTCAGT
CTACCTTGATCCAAACGGAGGGTCCTTGTTCAGGCTTTTACGTAGTGAAC
TTGTTGACTACATTGAGGACGATGGAATAGTCAATGGAAGCAGCATCCCT
TCTTGGGGACTTGACCGATCAGATCAGAGAAACCTACCGTTAAACAGCTA
TAAGGATTACAAAGGTGATGGATCTTGTACTCACATATACATCCTCGATA
CCGGCATTTCAAGTACTCATGCAGAGTTTAGTGGACGATTTAGTTCTCAG
GGATATGACTTTTGGCAAGGCACAATAGGAGTGGATTGTCATGGACATGG
AACCCATGTTGCAGGAACTGCTGCAGGTAGTACTGTGGGAGTGGCACCAG
GTGCAACAATACATAGTGTCAAAGTTCTGAATTGTGCTATATCCGAGACT
ACTGGGATGTTGATTACACGCGGGCTTCATTCTATAACTATTGCTGGTAT
AAACTGGGTACTTAGTAATGCCATCCAGCCAGCAGTAGTATGTATGTCTT
TAAGTGGTAAGGAGTCCCAATCTGTGAACACCGCTGTAACTGAGCTGCAT
AATGCTGGTGTGGTAGTGACTGTGTCAGCAGGCAACCAGGGTACGGATGC
CTGTAACCTTTCACCAGCATCAGCCCCAGAGGCTGTTACAGTAGGCGCTA
CAGATAACAATGATAACCGCGCTATTTGGTCCAATTATGGCTCTTGTCTC
GATATATTTGCACCTGGCGTTAGCATCTACAGCTCATTGAACAATGGAGG
CTACAGTTATAAAAGTGGAACTTCACAGGCTGCTCCACATGTCGCAGGTG
CTGCTGCCATTCTTCGAGGGTTATATCCAGCTCTGACACCAGATGCTATA
ATTTCTGAACTACTGAGCATTGCAACCCCAGGTGTAGTGATCAATCCTGG
AACAGGATCGCCTAATCGTCTCCTTTACATTGGCAGTGAGTGCTGCAAAC
CAAATCCATGTCTGAATGGAGGAACTTGCAGTCATACCAGTCCAGAGACT
GTTTTCACAGCTAACACATGCAGCATCAATTGTTTCACATGCTCATGTAG
TTTGCATTATTATGGAACCATATGCGAGTCTGTAGTAAAACCAATAGGGG
ACGAAGCAGTGCCGCATTATCCATATTTTCCAGGTGGTTAAGCACAACCT
TCAACATGTTTGAAAAGTGTTACACAATGGTACATATATCAATCACTTTT
CAATATTTCAATATAAATCTTAACATTACTGCTTGTATCCTGTCAGAGTA
GGTGTGTAGACTAGCAGGGTGTGTGTAGCCTGCAGTTTGCATATTTGATA
CCCATAAAAAACTAATAAAAACAGTGTCTTCTTTTTTACATCAAACCTCA
CTTTTTTACCCCCTTTTGAACAATAAATCCTGGCGCCGTCACTGCAAACA
ATGCAAGATGATCTCTTTTATAGTTAAGCTCCTGTACATTGTATGTAGGA
CAACACCGGGGTGAGAAGTAAGGCTAGACTGCTTGGCATTCCCCTTGATA
AACAATTCACACCATGCATAAAACCCTGATAAAACACAACACAACACACC
AGGAGTGAGCAACCAACATTGAAGATTTTAGATGTTAGATCAGAACAGTC
TGGGTGACATTTCCATGGTCAGAAGGAATACAGGGATGATAAATTAAAAG
ACAGGCCATAGCCCATGAAAATTGATTAGGGTCTGTAGATATTCAGACCT
AAGGACCCAAATTGCTCTTGCAAATTTGGCTTTTTTTCTGACACTGGTGG
TTATAGGTACATGTAAGATAAACATTAAAGTTAATTACCAGTCAATTTAT
AATAACAAGCATTAAGGTTTTATTAAAATACAGCCAATTAAAATGAATAA
GTAGCTTGAAAATAGCACAGAGAAGCGGCAATATTACAGTTTTTTTTTGT
AAATCTACTTTCCGTTAGTAATGCTAGCCTTTAGATATATGGAATAATTC
AAAAATGTTTCTGTAAATGTAATTTGAAATTTGTATGGTAATTGGAAACT
CTTAATGTAGTTGTAAAGACCTCTAAAATTTTTGTCATTTTGTCAATATG
GCAACTTATAAAGTTACATCCGGGAACTTGATTGACCTCTGGGTTGAACT
AACTAAATTTTAACAAGTAAAATAATGTTGATTTCAATTTCTAATCTGAC
TTCAAATTTATTTATTATTCATGTCACTGTGTTCAATCTGCACAAGACTG
TAATGATACTGATTTTTTTTTTAATCCAGGGGTTAATGATGTCATAATTT
GATGCATATTGCACAGGAACAGTCAACCGGGCAGTCAACAAACCAATTAC
TCTGCATTCTAATTCAAATCATGTTCAATAAAGTACAAATGTGTCAATAT
AACAATTTTTGTTCAAAATATGTATTTATGATGAGTGTGTGTAATCCCAT
TTGGAAGCACACAGTTTGATTCTACTACATATACTTGAAATAAATTGTTG
TAAATGAATTTCAGACTAAACTGAAGTTTGTGTGGTTTTTTTTTTAAGTT
TGTGTTTTCTGATTTGCATCAGGAACATCGCCCAAACATAAATATTTTAA
ATTTACAAACACTAACATGTACTATAAGGCTATATTTTATCAAAATTTGT
AAGGGCGGTACTTTGTCAGGGGCGTATTGGAACCACCGAGCTGGGGGGGG
GTAACATTTCCAACCCCCCCGAGCCAATACTAAAATGACTTAACCGGAAC
AAATGCACCAAAAATGTGTCCTAAACCGGGCAAAAGGAAAATATATTGGT
CCATTTTGTCCTGGTATTTAGAGCTGGGGAAAACATGACCCTTCCCTAGC
CCCCGGTCGCATCGGTACACTTCTCAGTTAACATCTTGTTTACCATTTCA
TGCGGTATTTATGGCATATTGATTTGGTCATGCTGTACTGTAATATAAAG
CATATATAGCAATGTTATTGTTATATTTAATTATGTTTAGCATGTTTAGT
TAGAGTGTATGCTAGTCTAGGGAGTAGGCCTATAGGACCTACTTTTATTC
TTCAATAAATCATGATAGATAGTATTGTTACACATAAATAGAGGAAATTA
AGAAGTTTAAAGTTGAAACTTTGAAATATACAACATATACATGCATAATA
TATAAAAAAAAAAATAACAATACGCAATATTTTTAGAATTACAAATTTAG
TTTTTCACTTCTTCACTGTTTGTTAATTTCTTTGTTACCCAGAGTAAAAT
ATCCCTTGGTTCTCCCAAATGGCATGGTTATAAAAGTCTGTGTCAGTCTT
GAAATTCTAACTTTTATTATTTGTGCTAATCGAAATACTAAAATATGCAG
GACAAATTGATCTAAAGAACTCATTTGTTATCAAGTGTTGATTTTATTAA
GAAATTAAACCAGTTTTAAGTGTAACAATACTATATGTGGTTGCAATTTA
TATTCAACATAGCAAATAAATAATAAACAGTAATAAGAATTGTAAGATTT
TTATCAATAGAGGCCGTCAGCGTGACGTCATATGCCGCCATCTTGTGGGT
ACACGCTGTGATGGTCGTTCGATCTCCATGCGTGAACAGCAAAATCACCG
CGTTGATGCGCGATAACAGCTGCGTGGCAAGCTGCGCCCTGCGCGTAGTG
TCCGACGCATGAACACACGTAGCATTTGTACCCACAAGATGGCTAAAGGC
TGACGGCCTCTATTAGTCCCTGTGAACATTGAAACATGATTCCTAGCACT
TATTAGCCCCAAACTATACTCTCCATTCAAAACTAAGTGCACAAATCATG
CTGTGCTGGCTTTGATGTCAAGAAGATCATGGTGTTGTTCTGTGTTGGCT
TCTGTTATCATTACAAATGAAATACACCCAGTCAGGAACCTATTTCTGAT
ACATTCCAGAATAATTACAGACAGGATTTATGCTACATTCCATGTCAAAG
GCTTCAATTTATCAAAAATATCAATAGAATGTGTCTTCCTTCAGAAACCG
CTTAATTGTAGGAGATTGTTCCAAACAAGATTCATATGTTACATTCCATA
CTTGGGTTTTCAACTTGTCCAAAATATTTAACACCATGAAAACAGGTTTT
ACTATCAGAAAGCTGACAAAAATTAATTCCAGAATACATCGCAGATTAGA
GTCATCCTACATTATATATTCGCCCATTGCACGGTTCTGCTATATGCAAT
GAGACTTCGCAGCATACATGAATGGGAATTG
>CL203.Contig4_6    size  3484    gap  0  0%
CAACAAGCAGGGGTGCGTAAGGAAGACCGTCAAAACAACTATTGAAGTTG
ATGAAGTGTGACTACATGATTGAATGTATACGCGCCTACGATGGCTCCAA
ATAAAGCTTACCAAGTGCAGACATTGGTCCTGCTGATGACATTGTTTCTT
TCATTGCAAGTCAGTGTTTATGCGGTAGCCCGTTATCATGCACTACCAGC
AGGGGAGAAGGCTGCAAATCAATACATTATCTGTCTAAAGGAAGGAGTTA
ATGTATATGCTTTTGTGATAAATAATTTCGGATATACTAGGGGAGCAGAC
CGTTTATTGGCAATGTACAGTTACGGTGCGTTACGCAGATTCATGTCAGT
CTACCTTGATCCAAACGGAGGGTCCTTGTTCAGGCTTTTACGTAGTGAAC
TTGTTGACTACATTGAGGACGATGGAATAGTCAATGGAAGCAGCATCCCT
TCTTGGGGACTTGACCGATCAGATCAGAGAAACCTACCGTTAAACAGCTA
TAAGGATTACAAAGGTGATGGATCTTGTACTCACATATACATCCTCGATA
CCGGCATTTCAAGTACTCATGCAGAGTTTAGTGGACGATTTAGTTCTCAG
GGATATGACTTTTGGCAAGGCACAATAGGAGTGGATTGTCATGGACATGG
AACCCATGTTGCAGGAACTGCTGCAGGTAGTACTGTGGGAGTGGCACCAG
GTGCAACAATACATAGTGTCAAAGTTCTGGATTGTGCTATATCCGAGACT
ACTGGGATGTTGATTACACGCGGGCTTCATTCTATAACTATGGCTGGTAT
AAACTGGGTACTTAGTAATGCCATCCAGCCAGCAGTAGCATGTATGTCTT
TAAGTGGTCCGAAATCCCCATCTGTGAACACCGCTGTAACTGAGCTGCAT
AATGCTGGTGTGGTAGTGACTGTGTCAGCAAGCAACCAGGGTATGGATGC
CTGTGAGTCCAGTTCACCAGCATCAGCCCCAGAGGCTGTTACAGTAGGCG
CTACAGATAACAATGATAACCGCGCTATTTGGTCCAATTATGGCTCTTGT
CTCGATATATTTGCACCTGGCGTTAGCATCTACAGCTCATTGAACAATGG
AGGCTACAGTTATAAAAGTGGAACTTCACAGGCTGCTCCACATGTCGCAG
GTGCTGCTGCCATTCTTCGAGGGTTATATCCAGCTCTGACACCAGATGCT
ATAATTTCTGAACTACTGAGCATTGCAACCCCAGGTGTAGTGATCAATCC
TGGAACAGGATCGCCTAATCGTCTCCTTTACATTGGCAGTGAGTGCTGCA
AACCAAATCCATGTCTGAATGGAGGAACTTGCAGTCATACCAGTCCAGAG
ACTGTTTTCACAGCTAACACATGCAGCATCAATTGTTTCACATGCTCATG
TAGTTTGCATTATTATGGAACCATATGCGAGTCTGTAGTAAAACCAATAG
GGGACGAAGCAGTGCCGCATTATCCATATTTTCCAGGTGGTTAAGCACAA
CCTTCAACATGTTTGAAAAGTGTTACACAATGGGGTTAATGATGTCATAA
TTTGATGCATATTGCACAGGAACAGTCAACCGGGCAGTCAACAAACCAAT
TACTCTGCATTCTAATTCAAATCATGTTCAATAAAGTACAAATGTGTCAA
TATAACAATTTTTGTTCAAAATATGTATTTATGATGAGTGTGTGTAATCC
CATTTGGAAGCACACAGTTTGATTCTACTACATATACTTGAAATAAATTG
TTGTAAATGAATTTCAGACTAAACTGAAGTTTGTGTGGTTTTTTTTTTAA
GTTTGTGTTTTCTGATTTGCATCAGGAACATCGCCCAAACATAAATATTT
TAAATTTACAAACACTAACATGTACTATAAGGCTATATTTTATCAAAATT
TGTAAGGGCGGTACTTTGTCAGGGGCGTATTGGAACCACCGAGCTGGGGG
GGGGTAACATTTCCAACCCCCCCGAGCCAATACTAAAATGACTTAACCGG
AACAAATGCACCAAAAATGTGTCCTAAACCGGGCAAAAGGAAAATATATT
GGTCCATTTTGTCCTGGTATTTAGAGCTGGGGAAAACATGACCCTTCCCT
AGCCCCCGGTCGCATCGGTACACTTCTCAGTTAACATCTTGTTTACCATT
TCATGCGGTATTTATGGCATATTGATTTGGTCATGCTGTACTGTAATATA
AAGCATATATAGCAATGTTATTGTTATATTTAATTATGTTTAGCATGTTT
AGTTAGAGTGTATGCTAGTCTAGGGAGTAGGCCTATAGGACCTACTTTTA
TTCTTCAATAAATCATGATAGATAGTATTGTTACACATAAATAGAGGAAA
TTAAGAAGTTTAAAGTTGAAACTTTGAAATATACAACATATACATGCATA
ATATATAAAAAAAAAAATAACAATACGCAATATTTTTAGAATTACAAATT
TAGTTTTTCACTTCTTCACTGTTTGTTAATTTCTTTGTTACCCAGAGTAA
AATATCCCTTGGTTCTCCCAAATGGCATGGTTATAAAAGTCTGTGTCAGT
CTTGAAATTCTAACTTTTATTATTTGTGCTAATCGAAATACTAAAATATG
CAGGACAAATTGATCTAAAGAACTCATTTGTTATCAAGTGTTGATTTTAT
TAAGAAATTAAACCAGTTTTAAGTGTAACAATACTATATGTGGTTGCAAT
TTATATTCAACATAGCAAATAAATAATAAACAGTAATAAGAATTGTAAGA
TTTTTATCAATAGAGGCCGTCAGCGTGACGTCATATGCCGCCATCTTGTG
GGTACACGCTGTGATGGTCGTTCGATCTCCATGCGTGAACAGCAAAATCA
CCGCGTTGATGCGCGATAACAGCTGCGTGGCAAGCTGCGCCCTGCGCGTA
GTGTCCGACGCATGAACACACGTAGCATTTGTACCCACAAGATGGCTAAA
GGCTGACGGCCTCTATTAGTCCCTGTGAACATTGAAACATGATTCCTAGC
ACTTATTAGCCCCAAACTATACTCTCCATTCAAAACTAAGTGCACAAATC
ATGCTGTGCTGGCTTTGATGTCAAGAAGATCATGGTGTTGTTCTGTGTTG
GCTTCTGTTATCATTACAAATGAAATACACCCAGTCAGGAACCTATTTCT
GATACATTCCAGAATAATTACAGACAGGATTTATGCTACATTCCATGTCA
AAGGCTTCAATTTATCAAAAATATCAATAGAATGTGTCTTCCTTCAGAAA
CCGCTTAATTGTAGGAGATTGTTCCAAACAAGATTCATATGTTACATTCC
ATACTTGGGTTTTCAACTTGTCCAAAATATTTAACACCATGAAAACAGGT
TTTACTATCAGAAAGCTGACAAAAATTAATTCCAGAATACATCGCAGATT
AGAGTCATCCTACATTATATATTCGCCCATTGCACGGTTCTGCTATATGC
AATGAGACTTCGCAGCATACATGAATGGGAATTG
>CL203.Contig5_6    size  3954    gap  0  0%
CAACAAGCAGGGGTGCGTAAGGAAGACCGTCAAAACAACTATTGAAGTTG
ATGAAGTGTGACTACATGATTGAATGTATACGCGCCTACGATGGCTCCAA
ATAAAGCTTACCAAGTGCAGACATTGGTCCTGCTGATGACATTGTTTCTT
TCATTGCAAGTCAGTGTTTATGCGGTAGCCCGTTATCATGCACTACCAGC
AGGGGAGAAGGCTGCAAATCAATACATTATCTGTCTAAAGGAAGGAGTTA
ATGTATATGCTTTTGTGATAAATAATTTCGGATATACTAGGGGAGCAGAC
CGTTTATTGGCAATGTACAGTTACGGTGCGTTACGCAGATTCATGTCAGT
CTACCTTGATCCAAACGGAGGGTCCTTGTTCAGGCTTTTACGTAGTGAAC
TTGTTGACTACATTGAGGACGATGGAATAGTCAATGGAAGCAGCATCCCT
TCTTGGGGACTTGACCGATCAGATCAGAGAAACCTACCGTTAAACAGCTA
TAAGGATTACAAAGGTGATGGATCTTGTACTCACATATACATCCTCGATA
CCGGCATTTCAAGTACTCATGCAGAGTTTAGTGGACGATTTAGTTCTCAG
GGATATGACTTTTGGCAAGGCACAATAGGAGTGGATTGTCATGGACATGG
AACCCATGTTGCAGGAACTGCTGCAGGTAGTACTGTGGGAGTGGCACCAG
GTGCAACAATACATAGTGTCAAAGTTCTGAATTGTACTAAGTCCGGGCTT
CATTCTATAACTATTGCTGGTATAAACTGGGTACTTAGTAATGCCATCCA
GCCAGCAGTAGTATGTATGTCTTTAAGTGGTAAGGAGTCCCAATCTGTGA
ACACCGCTGTAACTGAGCTGCATAATGCTGGTGTGGTAGTGACTGTGTCA
GCAGGCAACCAGGGTACGGATGCCTGTAACCTTTCACCAGCATCAGCCCC
AGAGGCTGTTACAGTAGGCGCTACAGATAACAATGATAACCGCGCTATTT
GGTCCAATTATGGCTCTTGTCTCGATATATTTGCACCTGGCGTTAGCATC
TACAGCTCATTGAACAATGGAGGCTACAGTTATAAAAGTGGAACTTCACA
GGCTGCTCCACATGTCGCAGGTGCTGCTGCCATTCTTCGAGGGTTATATC
CAGCTCTGACACCAGATGCTATAATTTCTGAACTACTGAGCATTGCAACC
CCAGGTGTAGTGATCAATCCTGGAACAGGATCGCCTAATCGTCTCCTTTA
CATTGGCAGTGAGTGCTGCAAACCAAATCCATGTCTGAATGGAGGAACTT
GCAGTCATACCAGTCCAGAGACTGTTTTCACAGCTAACACATGCAGCATC
AATTGTTTCACATGCTCATGTAGTTTGCATTATTATGGAACCATATGCGA
GTCTGTAGTAAAACCAATAGGGGACGAAGCAGTGCCGCATTATCCATATT
TTCCAGGTGGTTAAGCACAACCTTCAACATGTTTGAAAAGTGTTACACAA
TGGGGTTAATGATGTCATAATTTGATGCATATTGCACAGGAACAGTCAAC
CGGGCAGTCAACAAACCAATTACTCTGCATTCTAATTCAAATCATGTTCA
ATAAAGTACAAATGTGTCAATATAACAATTTTTGTTCAAAATATGTATTT
ATGATGAGTGTGTGTAATCCCATTTGGAAGCACACAGTTTGATTCTACTA
CATATACTTGAAATAAATTGTTGTAAATGAATTTCAGACTAAACTGAAGT
TTGTGTGGTTTTTTTTTTAAGTTTGTGTTTTCTGATTTGCATCAGGAACA
TCGCCCAAACATAAATATTTTAAATTTACAAACACTAACATGTACTATAA
GGCTATATTTTATCAAAATTTGTAAGGGCGGTACTTTGTCAGGGGCGTAT
TGGAACCACCGAGCTGGGGGGGGGTAACATTTCCAACCCCCCCGAGCCAA
TACTAAAATGACTTAACCGGAACAAATGCACCAAAAATGTGTCCTAAACC
GGGCAAAAGGAAAATATATTGGTCCATTTTGTCCTGGTATTTAGAGCTGG
GGAAAACATGACCCTTCCCTAGCCCCCGGTCGCATCGGTACACTTCTCAG
TTAACATCTTGTTTACCATTTCATGCGGTATTTATGGCATATTGATTTGG
TCATGCTGTACTGTAATATAAAGCATATATAGCAATGTTATTGTTATATT
TAATTATGTTTAGCATGTTTAGTTAGAGTGTATGCTAGTCTAGGGAGTAG
GCCTATAGGACCTACTTTTATTCTTCAATAAATCATGATAGATAGTATTG
TTACACATAAATAGAGGAAATTAAGAAGTTTAAAGTTGAAACTTTGAAAT
ATACAACATATACATGCATAATATATAAAAAAAAAAATAACAATACGCAA
TATTTTTAGAATTACAAATTTAGTTTTTCACTTCTTCACTGTTTGTTAAT
TTCTTTGTTACCCAGAGTAAAATATCCCTTGGTTCTCCCAAATGGCATGG
TTATAAAAGTCTGTGTCAGTCTTGAAATTCTAACTTTTATTATTTGTGCT
AATCGAAATACTAAAATATGCAGGACAAATTGATCTAAAGAACTCATTTG
TTATCAAGTGTTGATTTTATTAAGAAATTAAACCAGTTTTAAGTGTAACA
ATACTATATGTGGTTGCAATTTATATTCAACATAGCAAATAAATAATAAA
CAGTAATAAGAATTGTAAGATTTTTATCAATAGAGGCCGTCAGCGTGACG
TCATATGCCGCCATCTTGTGGGTACACGCTGTGATGGTCGTTCGATCTCC
ATGCGTGAACAGCAAAATCACCGCGTTGATGCGCGATAACAGCTGCGTGG
CAAGCTGCGCCCTGCGCGTAGTGTCCGACGCATGAACACACAGATCATTT
GTACCCACAAGATGGCGAAAGGCTGACGGCCTCTATAAGAATTTTGAGAA
AAAACCAATTGTTTGGTTGTCCTCCACAACATTTCTGGGTTAGTTGCAGG
TAGGTAAAAAAAAACTTACTAATGAAGTACTGTATTAACAAGATGTGAAT
GGGGATATATCAATTTCAGGTGATGAAAAAAAATATGTTTACGGGTGCAC
AGACATTTCAAGTTGGGTCAGTTGGTCAAGATTTAAAAAAAAATCACTAG
AGGCTAAAATGACCCCAAAATATCACTGATTGCCGATTCTACATGAATTT
AGTCAAATTATAAAAAAAAACTTCAACCAAAAACGCAAACTCTGGGTTTG
TCAGGCCATAGACCGGGGTTCTTTCATGTTTCAACCATTTTAGAAGTGTG
AACTTTTAAATCATAATTAAAAATACAAAAATCTGAAATAAAACACACAC
TTTTTTTCTTGTATTTCAAATTAGGATTTTTTCCAGTTTCAAAAATTTAG
TGCAGGGTGTGGAGGACAACCAACTAACTTTTTTCGCCTAATGGTGAAAG
GGAAATAGTTATACAATATAAGAGTTTTGAGCTCTACTTAATATTGCATT
GTAAACAATGGTAATGGTAATGGAAAAAACAGCAGATTAAAGGTACTATC
CATGTAAAACAGTAAAAATATTACTTTTTTTGAAATGGCTTGAAAGTTAA
GTATAATTATCATTAGGTGATTTTTCATTTGAAAATAAGTGGCAAAAAGG
GAGAAAATGGCAATGTTGATAAACATGAAACTCCATTCAATTGCATATAG
CTACAAACGTCGTACAGACATACTCCTCAAAGATTGAATAAGATGTGATC
TGGTACCCGTATTATTAAGGTTGTGTCTAGTCGGATCACTTTTCAGGGTA
TTTCAGATATTTTAAAAGGCAAAATTAATTTCAGATGTTTTTTTTTAATT
TTCGATTGAGAGAATCACTGATAGTGCCTATAATGCTGCTCCTTCAATGG
TATTGAAAACAGTGCTGGTCACTGAATATCATCTGAAATAAATCTATATT
TGGG
>CL203.Contig6_6    size  1155    gap  0  0%
GTTCGATCTCCATGAGGTGATGACGTGTGATAACAGCTAGCAGCTGCGTG
GCAAGCTGCGCCCTGCGCGTAGTGTCCGACGCATGAACACACAGATCATT
TGTACCCACAAGATGGCGAAAGGCTGACGGCCTCTATAAGAATTTTGAGA
AAAAACCAATTGTTTGGTTGTCCTCCACAACATTTCTGGGTTAGTTGCAG
GTAGGTAAAAAAAAACTTACTAATGAAGTACTGTATTAACAAGATGTGAA
TGGGGATATATCAATTTCAGGTGATGAAAAAAAATATGTTTACGGGTGCA
CAGACATTTCAAGTTGGGTCAGTTGGTCAAGATTTAAAAAAAAATCACTA
GAGGCTAAAATGACCCCAAAATATCACTGATTGCCGATTCTACATGAATT
TAGTCAAATTATAAAAAAAAACTTCAACCAAAAACGCAAACTCTGGGTTT
GTCAGGCCATAGACCGGGGTTCTTTCATGTTTCAACCATTTTAGAAGTGT
GAACTTTTAAATCATAATTAAAAATACAAAAATCTGAAATAAAACACACA
CTTTTTTTCTTGTATTTCAAATTAGGATTTTTTCCAGTTTCAAAAATTTA
GTGCAGGGTGTGGAGGACAACCAACTAACTTTTTTCGCCTAATGGTGAAA
GGGAAATAGTTATACAATATAAGAGTTTTGAGCTCTACTTAATATTGCAT
TGTAAACAATGGTAATGGTAATGGAAAAAACAGCAGATTAAAGGTACTAT
CCATGTAAAACAGTAAAAATATTACTTTTTTTGAAATGGCTTGAAAGTTA
AGTATAATTATCATTAGGTGATTTTTCATTTGAAAATAAGTGGCAAAAAG
GGAGAAAATGGCAATGTTGATAAACATGAAACTCCATTCAATTGCATATA
GCTACAAACGTCGTACAGACATACTCCTCAAAGATTGAATAAGATGTGAT
CTGGTACCCGTATTATTAAGGTTGTGTCTAGTCGGATCACTTTTCAGGGT
ATTTCAGATATTTTAAAAGGCAAAATTAATTTCAGATGTTTTTTTTTAAT
TTTCGATTGAGAGAATCACTGATAGTGCCTATAATGCTGCTCCTTCAATG
GTATTGAAAACAGTGCTGGTCACTGAATATCATCTGAAATAAATCTATAT
TTGGG
>CL204.Contig1_6    size  231    gap  0  0%
GGGATGAGGCTGTGGATCACGAATGCCCCTTTAATATTGTTAATGAGTAT
TAACAACAATTATATAGGGAGAGTCACTAATCAGGTGATCAAAATATGAA
CACCCTGAGAAGTAAAATAACACTCAACAATATATTGATGAAAAATAACG
CAAGGTAACCATGGCATTTATCTTTTTTATGTTTTTTTACAACTCTTCAA
TTTAATACTGAAATACAACACTGGTTTTATA
>CL205.Contig1_6    size  218    gap  0  0%
ATAGATTTCAACTGGAATAGTTCAATGCATACACTAGTAGCTCTATCTCA
AGATATTTAAAGTTAAGTACATCTAAAAGTCAGGATACAATGATAGCAAC
TGTTTTTGTTGGTTGTATGTGATGAATAGCAGCGCCAGACTTGATTTAAG
TTTAGCCATAGATTTTACATACTAGGCACCAATCATGGCATAAATATGTT
TTAAGTTTCAGCAAAAGG
>CL205.Contig2_6    size  240    gap  0  0%
ATAGATTTCAACTGGAATAGTTCAATGCATACACTAGTAGCTCTATCTCA
AGATATTTAAAGTTAAGTACATCTAAAAGTCAGGATACAATGATAGCAAC
TGTTTTTGTTGGTTGTATGTGATGAATAGCAGCGCCAGACTTGATTTAAG
TTTAGCCATAGATTTTAAATGGTTTAGCACTTCAATTTACATACTAGGCA
CCAATCATGGCATAAATATGTTTTAAGTTTCAGCAAAAGG
>CL207.Contig1_6    size  957    gap  0  0%
ACCCACAAGATGGCGAAAGGCTGATGGCCTCTATAGCACTGTTAATACCA
ACAACAAATTCCCCAGTGAGAAACAATGTGGTACTGCATGACAATTTATC
AATCACAACATGCCAAGCATTAAGTCTGGTGTAACCACTGTAACACTGAA
TAGCAATCTTTTATAATACCACCCATGTGACGTCATACAATCACAACGTC
AAGCTATAAGCTACCGTAACAGTAAGCTTACCTGTAATTGTGAGTGGTAT
AATAATAAGATTGCCAACTTCAATACACTGTGACACTACTGCCAATATTG
ACCATTGTAACCAACTATGACAAATTGTGATTTTGAATCACAGGACACCA
ATTTTCATAACCATGATAATTGTAACTGACTATGACTATTGCGCTCGTGG
ACTGAAATGATTTCCATCATGAATGGAAAAAAGTTTTAATTATTTAGTAG
TCATCTGCAATTAGAAACACTTGTGATGGGAAGCTATTTAAGTTATAGTA
AAATGAAATGTATTTACATTGTACTTGAATGTGATGTATGAAGTTGAGCG
CAAGCCTATTTTAACTACCTGCCTGAATACAGATAATAAGTGATGAATTT
GTTGATGATATGACTGATTGGAATTTACGATAATAACAAATAACAGTTGA
AATTATAATAATTAGAGTTGTAAATATTGTAGTTTATAATCATTTAAAGA
ATATGCCCCTTTAGTGAAGAGTGTGTATTAAAAGTGCAATTAGTACTGAA
ATCATTTTTGTTAGACCTAACAATGTTTTGTTGGCTTCACAGGTCAACAA
ATGGAAGGATGTCTCACAATTCAATTTTTGTGAATACACAATTATATTTT
GAAGAAAGTTTGAAGAAAGTTCTTTTTAAAAGGCATCCATTTTTCATTAA
TTAACTGGCGTTCATGACTGAAGTATTTTAAACAAATGTTATCATGTGAG
GCCAACA
>CL207.Contig2_6    size  927    gap  0  0%
ACCCACAAGATGGCGAAAGGCTGATGGCCTCTATAGCACTGTTAATACCA
ACAACAAATGACAATTTATCAATCACAACATGCCAAGCATTAAGTCTGGT
GTAACCACTGTAACACTGAATAGCAATCTTTTATAATACCACCCATGTGA
CGTCATACAATCACAACGTCAAGCTATAAGCTACCGTAACAGTAAGCTTA
CCTGTAATTGTGAGTGGTATAATAATAAGATTGCCAACTTCAATACACTG
TGACACTACTGCCAATATTGACCATTGTAACCAACTATGACAAATTGTGA
TTTTGAATCACAGGACACCAATTTTCATAACCATGATAATTGTAACTGAC
TATGACTATTGCGCTCGTGGACTGAAATGATTTCCATCATGAATGGAAAA
AAGTTTTAATTATTTAGTAGTCATCTGCAATTAGAAACACTTGTGATGGG
AAGCTATTTAAGTTATAGTAAAATGAAATGTATTTACATTGTACTTGAAT
GTGATGTATGAAGTTGAGCGCAAGCCTATTTTAACTACCTGCCTGAATAC
AGATAATAAGTGATGAATTTGTTGATGATATGACTGATTGGAATTTACGA
TAATAACAAATAACAGTTGAAATTATAATAATTAGAGTTGTAAATATTGT
AGTTTATAATCATTTAAAGAATATGCCCCTTTAGTGAAGAGTGTGTATTA
AAAGTGCAATTAGTACTGAAATCATTTTTGTTAGACCTAACAATGTTTTG
TTGGCTTCACAGGTCAACAAATGGAAGGATGTCTCACAATTCAATTTTTG
TGAATACACAATTATATTTTGAAGAAAGTTTGAAGAAAGTTCTTTTTAAA
AGGCATCCATTTTTCATTAATTAACTGGCGTTCATGACTGAAGTATTTTA
AACAAATGTTATCATGTGAGGCCAACA
>CL207.Contig3_6    size  538    gap  0  0%
ACCCACAAGATGGCGAAAGGCTGATGGCCTCTATAGCACTGTTAATACCA
ACAACAAATTCCCCAGTGAGAAACAATGTGGTACTGCATGACAATTTATC
AATCACAACATGCCAAGCATTAAGTCTGGTGTAACCACTGTAACACTGAA
TAGCAATCTTTTATAATACCACCCATGTGACGTCATACAATCACAACGTC
AAGCTATAAGCTACCGTAACAGTAAGCTTACCTGTAATTGTGAGTGGTAT
AATAATAAGATTGCCAACTTCAATACACTGTGACACTACTGCCAATATTG
ACCATTGTAACCAACTATGACAAATTGTGATTTTGAATCACAGGACACCA
ATTTTCATAACCATGATAATTGTAACTGACTATGACTATTGCGCTCGTGG
ACTGAAATGATTTCCATCATGAATGGAAAAAAGTTTTAATTATTTAGTAG
TCATCTGCAATTAGAAACACTTGTGATGGGAAGCTATTTAAGTTATAGAA
ACACTTGTGATGGGAAGCTATTTAAGTTATAGTAAAAT
>CL207.Contig4_6    size  508    gap  0  0%
ACCCACAAGATGGCGAAAGGCTGATGGCCTCTATAGCACTGTTAATACCA
ACAACAAATGACAATTTATCAATCACAACATGCCAAGCATTAAGTCTGGT
GTAACCACTGTAACACTGAATAGCAATCTTTTATAATACCACCCATGTGA
CGTCATACAATCACAACGTCAAGCTATAAGCTACCGTAACAGTAAGCTTA
CCTGTAATTGTGAGTGGTATAATAATAAGATTGCCAACTTCAATACACTG
TGACACTACTGCCAATATTGACCATTGTAACCAACTATGACAAATTGTGA
TTTTGAATCACAGGACACCAATTTTCATAACCATGATAATTGTAACTGAC
TATGACTATTGCGCTCGTGGACTGAAATGATTTCCATCATGAATGGAAAA
AAGTTTTAATTATTTAGTAGTCATCTGCAATTAGAAACACTTGTGATGGG
AAGCTATTTAAGTTATAGAAACACTTGTGATGGGAAGCTATTTAAGTTAT
AGTAAAAT
>CL208.Contig1_6    size  424    gap  0  0%
TTCTAGACGGAATTCTACGGTATGTTATCAAACTGAAGACCTTGAAAACA
ACTTATTTTACTTGTTGGAATTCCATGGGGGTGTGGAATTCATCTGGAAT
AGCTCAAAGATGTGTGTTGGTTTGCAATTGGAATAAGTGGTATAACTTTT
TAATATAAACAGGGTTTATTATGTTGAAGGAGTGTTAACACATTTCAGCA
TTAACAAGGAATTAAAAAGTGATTTATGATACGCACACATTTTATATGAA
ATATTGATCTTACATCTGACCCAGCACAATATGGTAAATTGTCAATATAA
ATGCATTTAAAATGAATTTTAATGCATGTACGGCTATCATGCCTAAGGAT
CGACCTATCCTTCATGTAAGCACACACTAACATATTATCAAGACTTCATT
GAGGATTAGAACACTTTAGTCCAT
>CL208.Contig2_6    size  398    gap  0  0%
TTCTAGACGGAATTCTACGGTATGTTATCAAACTGAAGACCTTGAAAACA
ACTTATTTTACTTGTTGTTATTCCATGGGGGGTGTGTGTTGGTTTGCAAT
GAGAATATAAGTGGTATAACTTTTTAATATAAACAGGGTTTATTATGTTG
AAGGAGTGTTAACACATTTCAGCATTAACAAGGAATTAAAAAGTGATTTA
TGATACGCACACATTTTATATGAAATATTGATCTTACATCTGACCCAGCA
CAATATGGTAAATTGTCAATATAAATGCATTTAAAATGAATTTTAATGCA
TGTACGGCTATCATGCCTAAGGATCGACCTATCCTTCATGTAAGCACACA
CTAACATATTATCAAGACTTCATTGAGGATTAGAACACTTTAGTCCAT
>CL209.Contig1_6    size  645    gap  0  0%
GGTGTGTGATTTGGAATGAAATTCTTAAGCCCCATCCCCTTCCCTATCTG
CGCTTCTGTCAGAGTTCTGTGTGGTTATATATTTTAAGTGTACACACATC
GGAATCACACGTACAGTACACACAGTGGTACTGGATTAGTACTGCACTGG
TACTCTAGAGTAGCTACAAAGTAACTTGACAGCAGTGTACCTATGGGGTC
GTCAGCAATAAGAATCCGGTAGTGTACTTTTGGTACTCTCTAACAGTAAA
ATCAGCATTTAACGCATTTTTGTGCTGACCCACAATGCAATAGACTAAGA
GTATTTCATGTGTACACTTTTCTCCTCACTATCTTAAATTCGACTGCTCA
GTGCCAGAAGTGGACAAGAGCAAAAGCTGCCATATGTAGATGAGAACAAT
ATACTGTGGGAAAATGCCAAATGTTGACAGGGCAGCTATTGCACTTACAC
TTCTTGCACTGAGCTGTCAAACTGGTTGAAGGTGTCACTATTGATACTTG
TGGTATTGTCAGTATTGGAGTATTGAATATTGAGTATCACCCAACACTAA
TAATTAGTTCCATAACAGCAGGTGCAAGGAAACAGGTTTCCTTCTAGTTA
TAATTATAGGTAGGTCCATTATAAAATCTTAAGCATATATTAAAG
>CL209.Contig2_6    size  4177    gap  0  0%
TACTAATCACCATAATTCGTTGTTGGTTGTACAACCAGCGCCCGCTCCTG
GCAAGCCAGTGTCATTTTATCGTAAGCCGGTCGCGGCCTCAGTGTACTCC
GCCGCAATATGGCGATGGCAGTTAGTACATGGAGCAGTGGCGAAGACCTG
GTAGCTGAAAAGGCTGTTGTTTCTCCAACCGTCCATACACCACAACAAGT
TGCATTACCACAACCACAAGCAACCCCACCGGCACCCCCACCGCCCGCAC
CATGCCCAGTACAACCTCCTCCTCAACCAACTACACCTGTGGCTCCGGCC
CCACCGAGTTTAGCCCAACCGCCACAACAGGCTTCTCCAACAACACCAAC
AGGACAAACCAATGGGACACCGGCTACACCAGGTCAGCCACAACAACAAC
AACAACAGCAACAGCAACAACAGACACCGCAACAACAGACAACAACACAG
ACCCCACAGCAGACCAATGACTGTCCTCCTCAAACAACACCAAATGGAAC
GAGTCAACAACAAATAGAGTGTGTGGTATGCGGTGATAAAAGTAGTGGAA
AACATTATGGCCAGTTTACTTGTGAGGGGTGTAAAAGTTTCTTCAAGCGG
AGTGTACGAAGGAATCTGTCCTACTCATGTCGGGCAAATAGAAATTGTCC
AATTGATCAACACCACCGAAATCAGTGTCAGTATTGTCGTTTGAAAAAGT
GCCTAAAGATGGGCATGAGGAGAGAAGCCGTACAGCGAGGCCGAGTGCCA
CCAACAACTCCAGGACCTGGCCAGTACTTGGACGGAAGATTTGAGGGCCA
TTCCTTCCTCTCTGGTTACATCTCGTTGCTTTTGAGAGCAGAACCATATC
CAACATCACGATACGCTCAGTGTATGCAGACCAACTCTGTAATGGGCATA
GACAATATTTGCGAGCTGGCCGCAAGATTACTGTTCAGTGCAGTAGAATG
GGCCAGGAACATCCCATTTTTTCCAGATCTCCAGGTTACAGACCAAGTAG
CTCTGTTAAGAATGAGCTGGAGCGAACTGTTTGTGTTGAACGCTTCCCAG
TGCTCCATGCCATTACACGTAGCGCCTTTACTGGCTGCCTCTGGACTTCA
TGCTAGCCCCATGTCTGCAGATCGTGTGGTGGCCTTTATGGATCATATCA
GGATATTCCAGGAACAAGTAGAAAAACTCAAGGCTCTACATGTGGATTCT
GCAGAGTATAGTTGCATCAAAGCCATCGTACTTTTCACGTCAGATGCATG
TGGGTTATCGGACGCAGCACACATTGAATCACTCCAAGAGAAATCCCAAT
GTGCACTAGAAGAATACGTGAGAAGTCAGTATCCCAATCAACCAAACCGA
TTTGGTAAACTCCTCTTACGTCTGCCATCTCTTCGTACCGTCTCGTCTCA
AGTAATAGAGCAGCTGTTTTTCGTACGACTTGTGGGTAAAACACCAATTG
AGACACTTATTCGGGACATGTTGTTGTCTGGTAGCTCATTTAATTGGCCA
TACATGGCTGTTCAGTGAACAAGTTGAGACGGTGTTATCCTGCGTGTCCC
ACCAGGTGTTTAATTGGAATGTTAATCCGCGTTGGAATGCAAACATTTGT
ATATAGGCTACCTAAAAGGTATTGAATGTCCGTTTTTGTAATGAAAGAAG
AAAAAGAGAAAGACATTCCAGTTAAACACCTGGTGAGAACAATAGGAGTT
AACACGATGAAGACAATTGTATATTGTGTATCAAAACAATTGAAATGAGA
CTGGATGGAGATAGTATTGATAGCACTGCCTCGGTGCACTGATGAACGGG
TTGTCATCTACTATTGCTGCTTAATGGATCTGAAATAAAAGGATACCAGT
GAAAAGGACATGTGGTATGCAAAGAAGATGAAACAAAGAACTATTATCTG
AAATGGAATTTTTTATATTATAGTTGAATATATGAGTGAAAAAGAATTTT
ATTTGTGTATGTGAGAAAAAATTATTGTGCGATGAATGAGTACTATTGTA
TGCGTGAGGGTGTGTTGATAGTAAAAAAAAAGCCGATACCAAATTGGATA
CTCTGTACTAGTACTTGCTGCTGAAATTTATATTGTTTTGTGCACGGCTT
AACCTTTTATTTACCAACCATACTGAAATGTAACAATCACGTAAATTAAA
TTATACTTTTGTTTTTCCAAAAAATGTTTAGCATCCTTTTTACAACTTTC
GATTTGTTATTTTTTTGGTGGAAGTTGTAACAGGGATGGTAAACTACCTG
TTCTCATAATTTTGGCACAAATGAATTACATAATTATATGACTTTATTTT
ACGCATTGCTTTGAATTGGGTAAACTTACGAGCTCAAGAACTTGACTTAC
AAGATGCACTCGCAATAAAGTAATTAAAAGAGAAAACAGGTTGGCACAAT
ATCTGTTTATTTTCATACAAAATCGGGCTTGTATTTTTACTTATCAGCAT
TCGCGTGCGTGTTAGATTGCACGGTCTGCATTCGCGTGCGTTTAAAATTG
CACGGTCTGCATTCGGGTGCATCTTAAATTGCACGATCTTCATTCGCGTG
CGTTTTAAATTGCACGGTCATTATGTAACAAGGTGTGCTTATAATATCTT
TCCAATATCAATTTCGGAATTGAGCTTTGACATTTCAAACATGTCCATAA
GATTTTAAATCAAGTGAGCACAGTTTTATGTGATTGAGCCAATTGGCATT
TTTTGTAGCATTTTTTATAATAGACATTATTCTATAAATATCTTGAATGT
AATATTCCAAAAGCACCCCATGAGTATGAAGGATATAAAACGGGTACCGG
AACAAACTTTAATTTGCCAAAATTAATTTCTACCAAAACTGCCGCTCTTT
CTGTTTCGCGTTCATTTTGTCTACGACTTTTTAGAATTTTTTAATTGACG
CATACTTTCTAAGAATTAAAGATTTTTTTTTAAATATGGGAGCAATAAAG
ATAAGAGTTTGGGTTTCTTACCGTTTAACCTTCATATTTCTTCTGTAGCT
AAACAAAGGTGTATAAGATTCCCTGAAATAAGCTTTGTAAGGGCATGTAA
TCAATTAGTGCTTTTTCATAAGAAAAAATAATAATGAAAAAATATATATT
CTAGAAATGCCGACTGCTATCCTTGCCATGCACGCGCTATGTTTCATTGC
GAGTTCGTATCTGCAGCTGCTACTTGTATTTTGGACAGAATTATTCTTTT
TTTATTTTCCATTAAAGAAATATGAAGTTATTCCATTTGTTCCATCATCA
CAATTTTTCACTTGTAACATAGATATATTGTAATTTTTTTCCACAAAAGA
TGTGGAGTTATGTCGTTCAGATGTGGACAAATTTTTGTGATCAATGTAAA
AAGACTATGTATTATCGATATGTTTAGAGTGTTATTGTCTGTGGTGTTGT
ATTTCTACTCAAAAGTTATTGGTATTTGTTGCGTGTATGGTGCTGATATT
TTTACACCCAATTGGTGTGTGATTTGGAATGAAATTCTTAAGCCCCATCA
TCCCCTTCCCTATCTACGCTGCCAGATTCTTATTCCTGCCACTCCCAGAG
ATACACTGCTGTCCAGCTATATATCATAGGTACTCTACATCTCGAGTCCT
GAGTAGGTATATACTTTAAGTGTACACATATCGGAATCACACGTACAGTA
CACACAGTGGTACTGGATTAGTACTGCACTGGTACTCTAGAGTAGCTACA
TAGTAGCTTGACAGCAGTGTACCTATGGGGTCGCCAGCAATAGGAATTTG
GTAGGGTACTTTTGGTACTCTCTAACAGTAAAATCAGCATTTAACGCATT
TTTGTGCTGACCCACAATGCAATAGACTAAGAGTATTTCATGTGTACACT
TTTCTCCTCACTATCTTAAATTCGACTGCTCAGTGCCAGAAGTGGACAAG
AGCAAAAGCTGCCATATGTAGATGAGAACAATATACTGTGGGAAAATGCC
AAATGTTGACAGGGCAGCTATTGCACTTACACTTCTTGCACTGAGCTGTC
AAACTGGTTGAAGGTGTCACTATTGATACTTGTGGTATTGTCAGTATTGG
AGTATTGAATATTGAGTATCACCCAACACTAATAATTAGTTCCATAACAG
CAGGTGCAAGGAAACAGGTTTCCTTCTAGTTATAATTATAGGTAGGTCCA
TTATAAAATCTTAAGCATATATTAAAG
>CL209.Contig3_6    size  4443    gap  0  0%
ACTTTATCGGTTGAACAGCTAGACCGAATGCTGTCTCCTAGAATTTGTGG
AGATTTGTTAAGGAAAAGGGAACCTAACCAGGTTGTGTTTAACACAATTT
GACCAATTTCCGACGTTTTGGTGTGTTGTTTGGCTGCTTTGGACGCCATT
TCATTCAAGGTGTTTATGATTGTCTACTATAGTACTAATCACCATAATTC
GTTGTTGGTTGTACAACCAGCGCCCGCTCCTGGCAAGCCAGTGTCATTTT
ATCGTAAGCCGGTCGCGGCCTCAGTGTACTCCGCCGCAATATGGCGATGG
CAGTTAGTACATGGAGCAGTGGCGAAGACCTGGTAGCTGAAAAGGCTGTT
GTTTCTCCAACCGTCCATACACCACAACAAGTTGCATTACCACAACCACA
AGCAACCCCACCGGCACCCCCACCGCCCGCACCATGCCCAGTACAACCTC
CTCCTCAACCAACTACACCTGTGGCTCCGGCCCCACCGAGTTTAGCCCAA
CCGCCACAACAGGCTTCTCCAACAACACCAACAGGACAAACCAATGGGAC
ACCGGCTACACCAGGTCAGCCACAACAACAACAACAACAGCAACAGCAAC
AACAGACACCGCAACAACAGACAACAACACAGACCCCACAGCAGACCAAT
GACTGTCCTCCTCAAACAACACCAAATGGAACGAGTCAACAACAAATAGA
GTGTGTGGTATGCGGTGATAAAAGTAGTGGAAAACATTATGGCCAGTTTA
CTTGTGAGGGGTGTAAAAGTTTCTTCAAGCGGAGTGTACGAAGGAATCTG
TCCTACTCATGTCGGGCAAATAGAAATTGTCCAATTGATCAACACCACCG
AAATCAGTGTCAGTATTGTCGTTTGAAAAAGTGCCTAAAGATGGGCATGA
GGAGAGAAGGGCTTCGTATGACAACATGTATGAGCAACCCAACTCATCAT
CTAGTAACCAATCCCAACTATGACTATTCGGTTGCTCTTACAGCCGTACA
GCGAGGCCGAGTGCCACCAACAACTCCAGGACCTGGCCAGTACTTGGACG
GAAGATTTGAGGGCCATTCCTTCCTCTCTGGTTACATCTCGTTGCTTTTG
AGAGCAGAACCATATCCAACATCACGATACGCTCAGTGTATGCAGACCAA
CTCTGTAATGGGCATAGACAATATTTGCGAGCTGGCCGCAAGATTACTGT
TCAGTGCAGTAGAATGGGCCAGGAACATCCCATTTTTTCCAGATCTCCAG
GTTACAGACCAAGTAGCTCTGTTAAGAATGAGCTGGAGCGAACTGTTTGT
GTTGAACGCTTCCCAGTGCTCCATGCCATTACACGTAGCGCCTTTACTGG
CTGCCTCTGGACTTCATGCTAGCCCCATGTCTGCAGATCGTGTGGTGGCC
TTTATGGATCATATCAGGATATTCCAGGAACAAGTAGAAAAACTCAAGGC
TCTACATGTGGATTCTGCAGAGTATAGTTGCATCAAAGCCATCGTACTTT
TCACGTCAGATGCATGTGGGTTATCGGACGCAGCACACATTGAATCACTC
CAAGAGAAATCCCAATGTGCACTAGAAGAATACGTGAGAAGTCAGTATCC
CAATCAACCAAACCGATTTGGTAAACTCCTCTTACGTCTGCCATCTCTTC
GTACCGTCTCGTCTCAAGTAATAGAGCAGCTGTTTTTCGTACGACTTGTG
GGTAAAACACCAATTGAGACACTTATTCGGGACATGTTGTTGTCTGGTAG
CTCATTTAATTGGCCATACATGGCTGTTCAGTGAACAAGTTGAGACGGTG
TTATCCTGCGTGTCCCACCAGGTGTTTAATTGGAATGTTAATCCGCGTTG
GAATGCAAACATTTGTATATAGGCTACCTAAAAGGTATTGAATGTCCGTT
TTTGTAATGAAAGAAGAAAAAGAGAAAGACATTCCAGTTAAACACCTGGT
GAGAACAATAGGAGTTAACACGATGAAGACAATTGTATATTGTGTATCAA
AACAATTGAAATGAGACTGGATGGAGATAGTATTGATAGCACTGCCTCGG
TGCACTGATGAACGGGTTGTCATCTACTATTGCTGCTTAATGGATCTGAA
ATAAAAGGATACCAGTGAAAAGGACATGTGGTATGCAAAGAAGATGAAAC
AAAGAACTATTATCTGAAATGGAATTTTTTATATTATAGTTGAATATATG
AGTGAAAAAGAATTTTATTTGTGTATGTGAGAAAAAATTATTGTGCGATG
AATGAGTACTATTGTATGCGTGAGGGTGTGTTGATAGTAAAAAAAAAGCC
GATACCAAATTGGATACTCTGTACTAGTACTTGCTGCTGAAATTTATATT
GTTTTGTGCACGGCTTAACCTTTTATTTACCAACCATACTGAAATGTAAC
AATCACGTAAATTAAATTATACTTTTGTTTTTCCAAAAAATGTTTAGCAT
CCTTTTTACAACTTTCGATTTGTTATTTTTTTGGTGGAAGTTGTAACAGG
GATGGTAAACTACCTGTTCTCATAATTTTGGCACAAATGAATTACATAAT
TATATGACTTTATTTTACGCATTGCTTTGAATTGGGTAAACTTACGAGCT
CAAGAACTTGACTTACAAGATGCACTCGCAATAAAGTAATTAAAAGAGAA
AACAGGTTGGCACAATATCTGTTTATTTTCATACAAAATCGGGCTTGTAT
TTTTACTTATCAGCATTCGCGTGCGTGTTAGATTGCACGGTCTGCATTCG
CGTGCGTTTAAAATTGCACGGTCTGCATTCGGGTGCATCTTAAATTGCAC
GATCTTCATTCGCGTGCGTTTTAAATTGCACGGTCATTATGTAACAAGGT
GTGCTTATAATATCTTTCCAATATCAATTTCGGAATTGAGCTTTGACATT
TCAAACATGTCCATAAGATTTTAAATCAAGTGAGCACAGTTTTATGTGAT
TGAGCCAATTGGCATTTTTTGTAGCATTTTTTATAATAGACATTATTCTA
TAAATATCTTGAATGTAATATTCCAAAAGCACCCCATGAGTATGAAGGAT
ATAAAACGGGTACCGGAACAAACTTTAATTTGCCAAAATTAATTTCTACC
AAAACTGCCGCTCTTTCTGTTTCGCGTTCATTTTGTCTACGACTTTTTAG
AATTTTTTAATTGACGCATACTTTCTAAGAATTAAAGATTTTTTTTTAAA
TATGGGAGCAATAAAGATAAGAGTTTGGGTTTCTTACCGTTTAACCTTCA
TATTTCTTCTGTAGCTAAACAAAGGTGTATAAGATTCCCTGAAATAAGCT
TTGTAAGGGCATGTAATCAATTAGTGCTTTTTCATAAGAAAAAATAATAA
TGAAAAAATATATATTCTAGAAATGCCGACTGCTATCCTTGCCATGCACG
CGCTATGTTTCATTGCGAGTTCGTATCTGCAGCTGCTACTTGTATTTTGG
ACAGAATTATTCTTTTTTTATTTTCCATTAAAGAAATATGAAGTTATTCC
ATTTGTTCCATCATCACAATTTTTCACTTGTAACATAGATATATTGTAAT
TTTTTTCCACAAAAGATGTGGAGTTATGTCGTTCAGATGTGGACAAATTT
TTGTGATCAATGTAAAAAGACTATGTATTATCGATATGTTTAGAGTGTTA
TTGTCTGTGGTGTTGTATTTCTACTCAAAAGTTATTGGTATTTGTTGCGT
GTATGGTGCTGATATTTTTACACCCAATTGGTGTGTGATTTGGAATGAAA
TTCTTAAGCCCCATCATCCCCTTCCCTATCTACGCTGCCAGATTCTTATT
CCTGCCACTCCCAGAGATACACTGCTGTCCAGCTATATATCATAGGTACT
CTACATCTCGAGTCCTGAGTAGGTATATACTTTAAGTGTACACATATCGG
AATCACACGTACAGTACACACAGTGGTACTGGATTAGTACTGCACTGGTA
CTCTAGAGTAGCTACATAGTAGCTTGACAGCAGTGTACCTATGGGGTCGC
CAGCAATAGGAATTTGGTAGGGTACTTTTGGTACTCTCTAACAGTAAAAT
CAGCATTTAACGCATTTTTGTGCTGACCCACAATGCAATAGACTAAGAGT
ATTTCATGTGTACACTTTTCTCCTCACTATCTTAAATTCGACTGCTCAGT
GCCAGAAGTGGACAAGAGCAAAAGCTGCCATATGTAGATGAGAACAATAT
ACTGTGGGAAAATGCCAAATGTTGACAGGGCAGCTATTGCACTTACACTT
CTTGCACTGAGCTGTCAAACTGGTTGAAGGTGTCACTATTGATACTTGTG
GTATTGTCAGTATTGGAGTATTGAATATTGAGTATCACCCAACACTAATA
ATTAGTTCCATAACAGCAGGTGCAAGGAAACAGGTTTCCTTCTAGTTATA
ATTATAGGTAGGTCCATTATAAAATCTTAAGCATATATTAAAG
>CL209.Contig4_6    size  269    gap  0  0%
CCTGTGTGGGTACTCTACAGTACAAACATTGGAATCACACATACAGTACA
CACACTGGTATTACATTGGTACTGCACTGGTACTCTATAGTAGCCATAAA
ATAGCTGGGCAGCAGTCTACGTGTACCTCTGGGGTTGGCAACAATTAGGA
ATCTGGTGGTGTAAATATGGTCCTTAAATAATAACAATTACAATCATCAT
TGAAGCAAAGAACAGAGAAGCAAATCTATGATTTATAAGCACTTTTTTGT
CTTCTTATAAAATTGTTGG
>CL209.Contig5_6    size  425    gap  0  0%
TGTATCATTTTGATAGCAAAAACTGTTTTGAAATTTGTCTAGTTTTGACA
AAATTCTTCTGTTCAACAGACAGTAGTTCAAGAAGTACGCTTCCAGATTC
TTATTGCCGGTGCCGCCGCCAGAGGTGCTGCCCAGCTACTTTATTGGTAT
AGAGTACCTGTGTGGGTACTCTGGAGTACACAAATTGGAGTCACACATAC
ATTACACATACTGGTACTGTATTGGTTACTGCACTGGTACTAGAGTAACC
ACAAAATAGCTTGGCAGCATGGTACCTCTGAGGTCTGCAGCAATAGGAAT
CTGGTGGTGTAGTATTGCATAACATGTGGAGTACGGGTCCTTCAGATGGA
AACAGCACACATTGGGCTAATCCGTTTGAAATCCATACACACACCCTATA
CAAGACGTGACCTTGATCTCCCACA
>CL209.Contig6_6    size  4608    gap  0  0%
CAGAGGCCGTGTTACGTTCGCGCTATTTACTACCATCACTTACACGGAAG
CGAATACTTTACGGTTGTCTGCATCTGTACGGGTTAAAGTGGACGAGGGG
AAAGTTGTCAGATATGTCGCAGGGTTGGTGAAAAGGGTGATTGGCTCAGC
CGAGGTTGCATTAACATCAAGAAGAGAAAGCGGGACAACGTGTGTGTTTG
GCAAATCTTCAGTACTATTTTTCCTCGTCTTGCAGCAGGTACACACATAC
ACGAGCACCTATGTACTGCGCGACAGAGATACCAGAGCACTTTGTGTCTG
ATAATATGAACAATTACTATTGGAATACCATTGGGGCGTCTCCTCAGAGC
CTCAAACTTCTGCAGTGGGAGCCAGAGTACCATAAAGGGGTGGGTGCAGT
GGACTACAACGGACTTGGTCTTACACACGCCGGTCGCGGCCTCAGTGTAC
TCCGCCGCAATATGGCGATGGCAGTTAGTACATGGAGCAGTGGCGAAGAC
CTGGTAGCTGAAAAGGCTGTTGTTTCTCCAACCGTCCATACACCACAACA
AGTTGCATTACCACAACCACAAGCAACCCCACCGGCACCCCCACCGCCCG
CACCATGCCCAGTACAACCTCCTCCTCAACCAACTACACCTGTGGCTCCG
GCCCCACCGAGTTTAGCCCAACCGCCACAACAGGCTTCTCCAACAACACC
AACAGGACAAACCAATGGGACACCGGCTACACCAGGTCAGCCACAACAAC
AACAACAACAGCAACAGCAACAACAGACACCGCAACAACAGACAACAACA
CAGACCCCACAGCAGACCAATGACTGTCCTCCTCAAACAACACCAAATGG
AACGAGTCAACAACAAATAGAGTGTGTGGTATGCGGTGATAAAAGTAGTG
GAAAACATTATGGCCAGTTTACTTGTGAGGGGTGTAAAAGTTTCTTCAAG
CGGAGTGTACGAAGGAATCTGTCCTACTCATGTCGGGCAAATAGAAATTG
TCCAATTGATCAACACCACCGAAATCAGTGTCAGTATTGTCGTTTGAAAA
AGTGCCTAAAGATGGGCATGAGGAGAGAAGGGCTTCGTATGACAACATGT
ATGAGCAACCCAACTCATCATCTAGTAACCAATCCCAACTATGACTATTC
GGTTGCTCTTACAGCCGTACAGCGAGGCCGAGTGCCACCAACAACTCCAG
GACCTGGCCAGTACTTGGACGGAAGATTTGAGGGCCATTCCTTCCTCTCT
GGTTACATCTCGTTGCTTTTGAGAGCAGAACCATATCCAACATCACGATA
CGCTCAGTGTATGCAGACCAACTCTGTAATGGGCATAGACAATATTTGCG
AGCTGGCCGCAAGATTACTGTTCAGTGCAGTAGAATGGGCCAGGAACATC
CCATTTTTTCCAGATCTCCAGGTTACAGACCAAGTAGCTCTGTTAAGAAT
GAGCTGGAGCGAACTGTTTGTGTTGAACGCTTCCCAGTGCTCCATGCCAT
TACACGTAGCGCCTTTACTGGCTGCCTCTGGACTTCATGCTAGCCCCATG
TCTGCAGATCGTGTGGTGGCCTTTATGGATCATATCAGGATATTCCAGGA
ACAAGTAGAAAAACTCAAGGCTCTACATGTGGATTCTGCAGAGTATAGTT
GCATCAAAGCCATCGTACTTTTCACGTCAGATGCATGTGGGTTATCGGAC
GCAGCACACATTGAATCACTCCAAGAGAAATCCCAATGTGCACTAGAAGA
ATACGTGAGAAGTCAGTATCCCAATCAACCAAACCGATTTGGTAAACTCC
TCTTACGTCTGCCATCTCTTCGTACCGTCTCGTCTCAAGTAATAGAGCAG
CTGTTTTTCGTACGACTTGTGGGTAAAACACCAATTGAGACACTTATTCG
GGACATGTTGTTGTCTGGTAGCTCATTTAATTGGCCATACATGGCTGTTC
AGTGAACAAGTTGAGACGGTGTTATCCTGCGTGTCCCACCAGGTGTTTAA
TTGGAATGTTAATCCGCGTTGGAATGCAAACATTTGTATATAGGCTACCT
AAAAGGTATTGAATGTCCGTTTTTGTAATGAAAGAAGAAAAAGAGAAAGA
CATTCCAGTTAAACACCTGGTGAGAACAATAGGAGTTAACACGATGAAGA
CAATTGTATATTGTGTATCAAAACAATTGAAATGAGACTGGATGGAGATA
GTATTGATAGCACTGCCTCGGTGCACTGATGAACGGGTTGTCATCTACTA
TTGCTGCTTAATGGATCTGAAATAAAAGGATACCAGTGAAAAGGACATGT
GGTATGCAAAGAAGATGAAACAAAGAACTATTATCTGAAATGGAATTTTT
TATATTATAGTTGAATATATGAGTGAAAAAGAATTTTATTTGTGTATGTG
AGAAAAAATTATTGTGCGATGAATGAGTACTATTGTATGCGTGAGGGTGT
GTTGATAGTAAAAAAAAAGCCGATACCAAATTGGATACTCTGTACTAGTA
CTTGCTGCTGAAATTTATATTGTTTTGTGCACGGCTTAACCTTTTATTTA
CCAACCATACTGAAATGTAACAATCACGTAAATTAAATTATACTTTTGTT
TTTCCAAAAAATGTTTAGCATCCTTTTTACAACTTTCGATTTGTTATTTT
TTTGGTGGAAGTTGTAACAGGGATGGTAAACTACCTGTTCTCATAATTTT
GGCACAAATGAATTACATAATTATATGACTTTATTTTACGCATTGCTTTG
AATTGGGTAAACTTACGAGCTCAAGAACTTGACTTACAAGATGCACTCGC
AATAAAGTAATTAAAAGAGAAAACAGGTTGGCACAATATCTGTTTATTTT
CATACAAAATCGGGCTTGTATTTTTACTTATCAGCATTCGCGTGCGTGTT
AGATTGCACGGTCTGCATTCGCGTGCGTTTAAAATTGCACGGTCTGCATT
CGGGTGCATCTTAAATTGCACGATCTTCATTCGCGTGCGTTTTAAATTGC
ACGGTCATTATGTAACAAGGTGTGCTTATAATATCTTTCCAATATCAATT
TCGGAATTGAGCTTTGACATTTCAAACATGTCCATAAGATTTTAAATCAA
GTGAGCACAGTTTTATGTGATTGAGCCAATTGGCATTTTTTGTAGCATTT
TTTATAATAGACATTATTCTATAAATATCTTGAATGTAATATTCCAAAAG
CACCCCATGAGTATGAAGGATATAAAACGGGTACCGGAACAAACTTTAAT
TTGCCAAAATTAATTTCTACCAAAACTGCCGCTCTTTCTGTTTCGCGTTC
ATTTTGTCTACGACTTTTTAGAATTTTTTAATTGACGCATACTTTCTAAG
AATTAATTTCTTTAATGTGGGAGCAATAAAGATAAGAGTTTGGGTTTCTT
ACCGTTTAACCTTCATATTTCTTCTGTAGCTAAACAAAGGTGTATAAGAT
TCCCTGAAATAAGCTTTGTAAGGGCATGTAATCAATTAGTGCTTTTTCAT
AAGAAAAAATAATAATGAAAAAATATATATTCTAGAAATGCCGACTGCTA
TCCTTGCCATGCACGCGCTATGTTTCATTGCGAGTTCGTATCTGCAGCTG
CTACTTGTATTTTGGACAGAATTATTCTTTTTTTATTTTCCATTAAAGAA
ATATGAAGTTATTCCATTTGTTCCATCATCACAATTTTTCACTTGTAACA
TAGATATATTGTAATTTTTTTCCACAAAAGATGTGGAGTTATGTCGTTCA
GATGTGGACAAATTTTTGTGATCAATGTAAAAAGACTATGTATTATCGAT
ATGTTTAGAGTGTTATTGTCTGTGGTGTTGTATTTCTACTCAAAAGTTAT
TGGTATTTGTTGCGTGTATGGTGCTGATATTTTTACACCCAATTGGTGTG
TGATTTGGAATGAAATTCTTAAGCCCCATCATCCCCTTCCCTATCTACGC
TGCCAGATTCTTATTCCTGCCACTCCCAGAGATACACTGCTGTCCAGCTA
TATATCATAGGTACTCTACATCTCGAGTCCTGAGTAGGTATATACTTTAA
GTGTACACATATCGGAATCACACGTACAGTACACACAGTGGTACTGGATT
AGTACTGCACTGGTACTCTAGAGTAGCTACATAGTAGCTTGACAGCAGTG
TACCTATGGGGTCGCCAGCAATAGGAATTTGGTAGGGTACTTTTGGTACT
CTCTAACAGTAAAATCAGCATTTAACGCATTTTTGTGCTGACCCACAATG
CAATAGACTAAGAGTATTTCATGTGTACACTTTTCTCCTCACTATCTTAA
ATTCGACTGCTCAGTGCCAGAAGTGGACAAGAGCAAAAGCTGCCATATGT
AGATGAGAACAATATACTGTGGGAAAATGCCAAATGTTGACAGGGCAGCT
ATTGCACTTACACTTCTTGCACTGAGCTGTCAAACTGGTTGAAGGTGTCA
CTATTGATACTTGTGGTATTGTCAGTATTGGAGTATTGAATATTGAGTAT
CACCCAACACTAATAATTAGTTCCATAACAGCAGGTGCAAGGAAACAGGT
TTCCTTCTAGTTATAATTATAGGTAGGTCCATTATAAAATCTTAAGCATA
TATTAAAG
>CL209.Contig7_6    size  4524    gap  0  0%
CAGAGGCCGTGTTACGTTCGCGCTATTTACTACCATCACTTACACGGAAG
CGAATACTTTACGGTTGTCTGCATCTGTACGGGTTAAAGTGGACGAGGGG
AAAGTTGTCAGATATGTCGCAGGGTTGGTGAAAAGGGTGATTGGCTCAGC
CGAGGTTGCATTAACATCAAGAAGAGAAAGCGGGACAACGTGTGTGTTTG
GCAAATCTTCAGTACTATTTTTCCTCGTCTTGCAGCAGGTACACACATAC
ACGAGCACCTATGTACTGCGCGACAGAGATACCAGAGCACTTTGTGTCTG
ATAATATGAACAATTACTATTGGAATACCATTGGGGCGTCTCCTCAGAGC
CTCAAACTTCTGCAGTGGGAGCCAGAGTACCATAAAGGGGTGGGTGCAGT
GGACTACAACGGACTTGGTCTTACACACGCCGGTCGCGGCCTCAGTGTAC
TCCGCCGCAATATGGCGATGGCAGTTAGTACATGGAGCAGTGGCGAAGAC
CTGGTAGCTGAAAAGGCTGTTGTTTCTCCAACCGTCCATACACCACAACA
AGTTGCATTACCACAACCACAAGCAACCCCACCGGCACCCCCACCGCCCG
CACCATGCCCAGTACAACCTCCTCCTCAACCAACTACACCTGTGGCTCCG
GCCCCACCGAGTTTAGCCCAACCGCCACAACAGGCTTCTCCAACAACACC
AACAGGACAAACCAATGGGACACCGGCTACACCAGGTCAGCCACAACAAC
AACAACAACAGCAACAGCAACAACAGACACCGCAACAACAGACAACAACA
CAGACCCCACAGCAGACCAATGACTGTCCTCCTCAAACAACACCAAATGG
AACGAGTCAACAACAAATAGAGTGTGTGGTATGCGGTGATAAAAGTAGTG
GAAAACATTATGGCCAGTTTACTTGTGAGGGGTGTAAAAGTTTCTTCAAG
CGGAGTGTACGAAGGAATCTGTCCTACTCATGTCGGGCAAATAGAAATTG
TCCAATTGATCAACACCACCGAAATCAGTGTCAGTATTGTCGTTTGAAAA
AGTGCCTAAAGATGGGCATGAGGAGAGAAGCCGTACAGCGAGGCCGAGTG
CCACCAACAACTCCAGGACCTGGCCAGTACTTGGACGGAAGATTTGAGGG
CCATTCCTTCCTCTCTGGTTACATCTCGTTGCTTTTGAGAGCAGAACCAT
ATCCAACATCACGATACGCTCAGTGTATGCAGACCAACTCTGTAATGGGC
ATAGACAATATTTGCGAGCTGGCCGCAAGATTACTGTTCAGTGCAGTAGA
ATGGGCCAGGAACATCCCATTTTTTCCAGATCTCCAGGTTACAGACCAAG
TAGCTCTGTTAAGAATGAGCTGGAGCGAACTGTTTGTGTTGAACGCTTCC
CAGTGCTCCATGCCATTACACGTAGCGCCTTTACTGGCTGCCTCTGGACT
TCATGCTAGCCCCATGTCTGCAGATCGTGTGGTGGCCTTTATGGATCATA
TCAGGATATTCCAGGAACAAGTAGAAAAACTCAAGGCTCTACATGTGGAT
TCTGCAGAGTATAGTTGCATCAAAGCCATCGTACTTTTCACGTCAGATGC
ATGTGGGTTATCGGACGCAGCACACATTGAATCACTCCAAGAGAAATCCC
AATGTGCACTAGAAGAATACGTGAGAAGTCAGTATCCCAATCAACCAAAC
CGATTTGGTAAACTCCTCTTACGTCTGCCATCTCTTCGTACCGTCTCGTC
TCAAGTAATAGAGCAGCTGTTTTTCGTACGACTTGTGGGTAAAACACCAA
TTGAGACACTTATTCGGGACATGTTGTTGTCTGGTAGCTCATTTAATTGG
CCATACATGGCTGTTCAGTGAACAAGTTGAGACGGTGTTATCCTGCGTGT
CCCACCAGGTGTTTAATTGGAATGTTAATCCGCGTTGGAATGCAAACATT
TGTATATAGGCTACCTAAAAGGTATTGAATGTCCGTTTTTGTAATGAAAG
AAGAAAAAGAGAAAGACATTCCAGTTAAACACCTGGTGAGAACAATAGGA
GTTAACACGATGAAGACAATTGTATATTGTGTATCAAAACAATTGAAATG
AGACTGGATGGAGATAGTATTGATAGCACTGCCTCGGTGCACTGATGAAC
GGGTTGTCATCTACTATTGCTGCTTAATGGATCTGAAATAAAAGGATACC
AGTGAAAAGGACATGTGGTATGCAAAGAAGATGAAACAAAGAACTATTAT
CTGAAATGGAATTTTTTATATTATAGTTGAATATATGAGTGAAAAAGAAT
TTTATTTGTGTATGTGAGAAAAAATTATTGTGCGATGAATGAGTACTATT
GTATGCGTGAGGGTGTGTTGATAGTAAAAAAAAAGCCGATACCAAATTGG
ATACTCTGTACTAGTACTTGCTGCTGAAATTTATATTGTTTTGTGCACGG
CTTAACCTTTTATTTACCAACCATACTGAAATGTAACAATCACGTAAATT
AAATTATACTTTTGTTTTTCCAAAAAATGTTTAGCATCCTTTTTACAACT
TTCGATTTGTTATTTTTTTGGTGGAAGTTGTAACAGGGATGGTAAACTAC
CTGTTCTCATAATTTTGGCACAAATGAATTACATAATTATATGACTTTAT
TTTACGCATTGCTTTGAATTGGGTAAACTTACGAGCTCAAGAACTTGACT
TACAAGATGCACTCGCAATAAAGTAATTAAAAGAGAAAACAGGTTGGCAC
AATATCTGTTTATTTTCATACAAAATCGGGCTTGTATTTTTACTTATCAG
CATTCGCGTGCGTGTTAGATTGCACGGTCTGCATTCGCGTGCGTTTAAAA
TTGCACGGTCTGCATTCGGGTGCATCTTAAATTGCACGATCTTCATTCGC
GTGCGTTTTAAATTGCACGGTCATTATGTAACAAGGTGTGCTTATAATAT
CTTTCCAATATCAATTTCGGAATTGAGCTTTGACATTTCAAACATGTCCA
TAAGATTTTAAATCAAGTGAGCACAGTTTTATGTGATTGAGCCAATTGGC
ATTTTTTGTAGCATTTTTTATAATAGACATTATTCTATAAATATCTTGAA
TGTAATATTCCAAAAGCACCCCATGAGTATGAAGGATATAAAACGGGTAC
CGGAACAAACTTTAATTTGCCAAAATTAATTTCTACCAAAACTGCCGCTC
TTTCTGTTTCGCGTTCATTTTGTCTACGACTTTTTAGAATTTTTTAATTG
ACGCATACTTTCTAAGAATTAATTTCTTTAATGTGGGAGCAATAAAGATA
AGAGTTTGGGTTTCTTACCGTTTAACCTTCATATTTCTTCTGTAGCTAAA
CAAAGGTGTATAAGATTCCCTGAAATAAGCTTTGTAAGGGCATGTAATCA
ATTAGTGCTTTTTCATAAGAAAAAATAATAATGAAAAAATATATATTCTA
GAAATGCCGACTGCTATCCTTGCCATGCACGCGCTATGTTTCATTGCGAG
TTCGTATCTGCAGCTGCTACTTGTATTTTGGACAGAATTATTCTTTTTTT
ATTTTCCATTAAAGAAATATGAAGTTATTCCATTTGTTCCATCATCACAA
TTTTTCACTTGTAACATAGATATATTGTAATTTTTTTCCACAAAAGATGT
GGAGTTATGTCGTTCAGATGTGGACAAATTTTTGTGATCAATGTAAAAAG
ACTATGTATTATCGATATGTTTAGAGTGTTATTGTCTGTGGTGTTGTATT
TCTACTCAAAAGTTATTGGTATTTGTTGCGTGTATGGTGCTGATATTTTT
ACACCCAATTGGTGTGTGATTTGGAATGAAATTCTTAAGCCCCATCATCC
CCTTCCCTATCTACGCTGCCAGATTCTTATTCCTGCCACTCCCAGAGATA
CACTGCTGTCCAGCTATATATCATAGGTACTCTACATCTCGAGTCCTGAG
TAGGTATATACTTTAAGTGTACACATATCGGAATCACACGTACAGTACAC
ACAGTGGTACTGGATTAGTACTGCACTGGTACTCTAGAGTAGCTACATAG
TAGCTTGACAGCAGTGTACCTATGGGGTCGCCAGCAATAGGAATTTGGTA
GGGTACTTTTGGTACTCTCTAACAGTAAAATCAGCATTTAACGCATTTTT
GTGCTGACCCACAATGCAATAGACTAAGAGTATTTCATGTGTACACTTTT
CTCCTCACTATCTTAAATTCGACTGCTCAGTGCCAGAAGTGGACAAGAGC
AAAAGCTGCCATATGTAGATGAGAACAATATACTGTGGGAAAATGCCAAA
TGTTGACAGGGCAGCTATTGCACTTACACTTCTTGCACTGAGCTGTCAAA
CTGGTTGAAGGTGTCACTATTGATACTTGTGGTATTGTCAGTATTGGAGT
ATTGAATATTGAGTATCACCCAACACTAATAATTAGTTCCATAACAGCAG
GTGCAAGGAAACAGGTTTCCTTCTAGTTATAATTATAGGTAGGTCCATTA
TAAAATCTTAAGCATATATTAAAG
>CL209.Contig8_6    size  4290    gap  0  0%
TGCGTAAGGACGGGGAGACTGTGTCACTGTGGTCGTATGTATTCTTTACG
TACTGCGGTCTAAGGTTACATGAAAGTGTATAGGTCGGGAGTGCCGTAAG
CAGCTAGGCAGCCGGTCGCGGCCTCAGTGTACTCCGCCGCAATATGGCGA
TGGCAGTTAGTACATGGAGCAGTGGCGAAGACCTGGTAGCTGAAAAGGCT
GTTGTTTCTCCAACCGTCCATACACCACAACAAGTTGCATTACCACAACC
ACAAGCAACCCCACCGGCACCCCCACCGCCCGCACCATGCCCAGTACAAC
CTCCTCCTCAACCAACTACACCTGTGGCTCCGGCCCCACCGAGTTTAGCC
CAACCGCCACAACAGGCTTCTCCAACAACACCAACAGGACAAACCAATGG
GACACCGGCTACACCAGGTCAGCCACAACAACAACAACAACAGCAACAGC
AACAACAGACACCGCAACAACAGACAACAACACAGACCCCACAGCAGACC
AATGACTGTCCTCCTCAAACAACACCAAATGGAACGAGTCAACAACAAAT
AGAGTGTGTGGTATGCGGTGATAAAAGTAGTGGAAAACATTATGGCCAGT
TTACTTGTGAGGGGTGTAAAAGTTTCTTCAAGCGGAGTGTACGAAGGAAT
CTGTCCTACTCATGTCGGGCAAATAGAAATTGTCCAATTGATCAACACCA
CCGAAATCAGTGTCAGTATTGTCGTTTGAAAAAGTGCCTAAAGATGGGCA
TGAGGAGAGAAGGGCTTCGTATGACAACATGTATGAGCAACCCAACTCAT
CATCTAGTAACCAATCCCAACTATGACTATTCGGTTGCTCTTACAGCCGT
ACAGCGAGGCCGAGTGCCACCAACAACTCCAGGACCTGGCCAGTACTTGG
ACGGAAGATTTGAGGGCCATTCCTTCCTCTCTGGTTACATCTCGTTGCTT
TTGAGAGCAGAACCATATCCAACATCACGATACGCTCAGTGTATGCAGAC
CAACTCTGTAATGGGCATAGACAATATTTGCGAGCTGGCCGCAAGATTAC
TGTTCAGTGCAGTAGAATGGGCCAGGAACATCCCATTTTTTCCAGATCTC
CAGGTTACAGACCAAGTAGCTCTGTTAAGAATGAGCTGGAGCGAACTGTT
TGTGTTGAACGCTTCCCAGTGCTCCATGCCATTACACGTAGCGCCTTTAC
TGGCTGCCTCTGGACTTCATGCTAGCCCCATGTCTGCAGATCGTGTGGTG
GCCTTTATGGATCATATCAGGATATTCCAGGAACAAGTAGAAAAACTCAA
GGCTCTACATGTGGATTCTGCAGAGTATAGTTGCATCAAAGCCATCGTAC
TTTTCACGTCAGATGCATGTGGGTTATCGGACGCAGCACACATTGAATCA
CTCCAAGAGAAATCCCAATGTGCACTAGAAGAATACGTGAGAAGTCAGTA
TCCCAATCAACCAAACCGATTTGGTAAACTCCTCTTACGTCTGCCATCTC
TTCGTACCGTCTCGTCTCAAGTAATAGAGCAGCTGTTTTTCGTACGACTT
GTGGGTAAAACACCAATTGAGACACTTATTCGGGACATGTTGTTGTCTGG
TAGCTCATTTAATTGGCCATACATGGCTGTTCAGTGAACAAGTTGAGACG
GTGTTATCCTGCGTGTCCCACCAGGTGTTTAATTGGAATGTTAATCCGCG
TTGGAATGCAAACATTTGTATATAGGCTACCTAAAAGGTATTGAATGTCC
GTTTTTGTAATGAAAGAAGAAAAAGAGAAAGACATTCCAGTTAAACACCT
GGTGAGAACAATAGGAGTTAACACGATGAAGACAATTGTATATTGTGTAT
CAAAACAATTGAAATGAGACTGGATGGAGATAGTATTGATAGCACTGCCT
CGGTGCACTGATGAACGGGTTGTCATCTACTATTGCTGCTTAATGGATCT
GAAATAAAAGGATACCAGTGAAAAGGACATGTGGTATGCAAAGAAGATGA
AACAAAGAACTATTATCTGAAATGGAATTTTTTATATTATAGTTGAATAT
ATGAGTGAAAAAGAATTTTATTTGTGTATGTGAGAAAAAATTATTGTGCG
ATGAATGAGTACTATTGTATGCGTGAGGGTGTGTTGATAGTAAAAAAAAA
GCCGATACCAAATTGGATACTCTGTACTAGTACTTGCTGCTGAAATTTAT
ATTGTTTTGTGCACGGCTTAACCTTTTATTTACCAACCATACTGAAATGT
AACAATCACGTAAATTAAATTATACTTTTGTTTTTCCAAAAAATGTTTAG
CATCCTTTTTACAACTTTCGATTTGTTATTTTTTTGGTGGAAGTTGTAAC
AGGGATGGTAAACTACCTGTTCTCATAATTTTGGCACAAATGAATTACAT
AATTATATGACTTTATTTTACGCATTGCTTTGAATTGGGTAAACTTACGA
GCTCAAGAACTTGACTTACAAGATGCACTCGCAATAAAGTAATTAAAAGA
GAAAACAGGTTGGCACAATATCTGTTTATTTTCATACAAAATCGGGCTTG
TATTTTTACTTATCAGCATTCGCGTGCGTGTTAGATTGCACGGTCTGCAT
TCGCGTGCGTTTAAAATTGCACGGTCTGCATTCGGGTGCATCTTAAATTG
CACGATCTTCATTCGCGTGCGTTTTAAATTGCACGGTCATTATGTAACAA
GGTGTGCTTATAATATCTTTCCAATATCAATTTCGGAATTGAGCTTTGAC
ATTTCAAACATGTCCATAAGATTTTAAATCAAGTGAGCACAGTTTTATGT
GATTGAGCCAATTGGCATTTTTTGTAGCATTTTTTATAATAGACATTATT
CTATAAATATCTTGAATGTAATATTCCAAAAGCACCCCATGAGTATGAAG
GATATAAAACGGGTACCGGAACAAACTTTAATTTGCCAAAATTAATTTCT
ACCAAAACTGCCGCTCTTTCTGTTTCGCGTTCATTTTGTCTACGACTTTT
TAGAATTTTTTAATTGACGCATACTTTCTAAGAATTAATTTCTTTAATGT
GGGAGCAATAAAGATAAGAGTTTGGGTTTCTTACCGTTTAACCTTCATAT
TTCTTCTGTAGCTAAACAAAGGTGTATAAGATTCCCTGAAATAAGCTTTG
TAAGGGCATGTAATCAATTAGTGCTTTTTCATAAGAAAAAATAATAATGA
AAAAATATATATTCTAGAAATGCCGACTGCTATCCTTGCCATGCACGCGC
TATGTTTCATTGCGAGTTCGTATCTGCAGCTGCTACTTGTATTTTGGACA
GAATTATTCTTTTTTTATTTTCCATTAAAGAAATATGAAGTTATTCCATT
TGTTCCATCATCACAATTTTTCACTTGTAACATAGATATATTGTAATTTT
TTTCCACAAAAGATGTGGAGTTATGTCGTTCAGATGTGGACAAATTTTTG
TGATCAATGTAAAAAGACTATGTATTATCGATATGTTTAGAGTGTTATTG
TCTGTGGTGTTGTATTTCTACTCAAAAGTTATTGGTATTTGTTGCGTGTA
TGGTGCTGATATTTTTACACCCAATTGGTGTGTGATTTGGAATGAAATTC
TTAAGCCCCATCATCCCCTTCCCTATCTACGCTGCCAGATTCTTATTCCT
GCCACTCCCAGAGATACACTGCTGTCCAGCTATATATCATAGGTACTCTA
CATCTCGAGTCCTGAGTAGGTATATACTTTAAGTGTACACATATCGGAAT
CACACGTACAGTACACACAGTGGTACTGGATTAGTACTGCACTGGTACTC
TAGAGTAGCTACATAGTAGCTTGACAGCAGTGTACCTATGGGGTCGCCAG
CAATAGGAATTTGGTAGGGTACTTTTGGTACTCTCTAACAGTAAAATCAG
CATTTAACGCATTTTTGTGCTGACCCACAATGCAATAGACTAAGAGTATT
TCATGTGTACACTTTTCTCCTCACTATCTTAAATTCGACTGCTCAGTGCC
AGAAGTGGACAAGAGCAAAAGCTGCCATATGTAGATGAGAACAATATACT
GTGGGAAAATGCCAAATGTTGACAGGGCAGCTATTGCACTTACACTTCTT
GCACTGAGCTGTCAAACTGGTTGAAGGTGTCACTATTGATACTTGTGGTA
TTGTCAGTATTGGAGTATTGAATATTGAGTATCACCCAACACTAATAATT
AGTTCCATAACAGCAGGTGCAAGGAAACAGGTTTCCTTCTAGTTATAATT
ATAGGTAGGTCCATTATAAAATCTTAAGCATATATTAAAG
>CL209.Contig9_6    size  4206    gap  0  0%
TGCGTAAGGACGGGGAGACTGTGTCACTGTGGTCGTATGTATTCTTTACG
TACTGCGGTCTAAGGTTACATGAAAGTGTATAGGTCGGGAGTGCCGTAAG
CAGCTAGGCAGCCGGTCGCGGCCTCAGTGTACTCCGCCGCAATATGGCGA
TGGCAGTTAGTACATGGAGCAGTGGCGAAGACCTGGTAGCTGAAAAGGCT
GTTGTTTCTCCAACCGTCCATACACCACAACAAGTTGCATTACCACAACC
ACAAGCAACCCCACCGGCACCCCCACCGCCCGCACCATGCCCAGTACAAC
CTCCTCCTCAACCAACTACACCTGTGGCTCCGGCCCCACCGAGTTTAGCC
CAACCGCCACAACAGGCTTCTCCAACAACACCAACAGGACAAACCAATGG
GACACCGGCTACACCAGGTCAGCCACAACAACAACAACAACAGCAACAGC
AACAACAGACACCGCAACAACAGACAACAACACAGACCCCACAGCAGACC
AATGACTGTCCTCCTCAAACAACACCAAATGGAACGAGTCAACAACAAAT
AGAGTGTGTGGTATGCGGTGATAAAAGTAGTGGAAAACATTATGGCCAGT
TTACTTGTGAGGGGTGTAAAAGTTTCTTCAAGCGGAGTGTACGAAGGAAT
CTGTCCTACTCATGTCGGGCAAATAGAAATTGTCCAATTGATCAACACCA
CCGAAATCAGTGTCAGTATTGTCGTTTGAAAAAGTGCCTAAAGATGGGCA
TGAGGAGAGAAGCCGTACAGCGAGGCCGAGTGCCACCAACAACTCCAGGA
CCTGGCCAGTACTTGGACGGAAGATTTGAGGGCCATTCCTTCCTCTCTGG
TTACATCTCGTTGCTTTTGAGAGCAGAACCATATCCAACATCACGATACG
CTCAGTGTATGCAGACCAACTCTGTAATGGGCATAGACAATATTTGCGAG
CTGGCCGCAAGATTACTGTTCAGTGCAGTAGAATGGGCCAGGAACATCCC
ATTTTTTCCAGATCTCCAGGTTACAGACCAAGTAGCTCTGTTAAGAATGA
GCTGGAGCGAACTGTTTGTGTTGAACGCTTCCCAGTGCTCCATGCCATTA
CACGTAGCGCCTTTACTGGCTGCCTCTGGACTTCATGCTAGCCCCATGTC
TGCAGATCGTGTGGTGGCCTTTATGGATCATATCAGGATATTCCAGGAAC
AAGTAGAAAAACTCAAGGCTCTACATGTGGATTCTGCAGAGTATAGTTGC
ATCAAAGCCATCGTACTTTTCACGTCAGATGCATGTGGGTTATCGGACGC
AGCACACATTGAATCACTCCAAGAGAAATCCCAATGTGCACTAGAAGAAT
ACGTGAGAAGTCAGTATCCCAATCAACCAAACCGATTTGGTAAACTCCTC
TTACGTCTGCCATCTCTTCGTACCGTCTCGTCTCAAGTAATAGAGCAGCT
GTTTTTCGTACGACTTGTGGGTAAAACACCAATTGAGACACTTATTCGGG
ACATGTTGTTGTCTGGTAGCTCATTTAATTGGCCATACATGGCTGTTCAG
TGAACAAGTTGAGACGGTGTTATCCTGCGTGTCCCACCAGGTGTTTAATT
GGAATGTTAATCCGCGTTGGAATGCAAACATTTGTATATAGGCTACCTAA
AAGGTATTGAATGTCCGTTTTTGTAATGAAAGAAGAAAAAGAGAAAGACA
TTCCAGTTAAACACCTGGTGAGAACAATAGGAGTTAACACGATGAAGACA
ATTGTATATTGTGTATCAAAACAATTGAAATGAGACTGGATGGAGATAGT
ATTGATAGCACTGCCTCGGTGCACTGATGAACGGGTTGTCATCTACTATT
GCTGCTTAATGGATCTGAAATAAAAGGATACCAGTGAAAAGGACATGTGG
TATGCAAAGAAGATGAAACAAAGAACTATTATCTGAAATGGAATTTTTTA
TATTATAGTTGAATATATGAGTGAAAAAGAATTTTATTTGTGTATGTGAG
AAAAAATTATTGTGCGATGAATGAGTACTATTGTATGCGTGAGGGTGTGT
TGATAGTAAAAAAAAAGCCGATACCAAATTGGATACTCTGTACTAGTACT
TGCTGCTGAAATTTATATTGTTTTGTGCACGGCTTAACCTTTTATTTACC
AACCATACTGAAATGTAACAATCACGTAAATTAAATTATACTTTTGTTTT
TCCAAAAAATGTTTAGCATCCTTTTTACAACTTTCGATTTGTTATTTTTT
TGGTGGAAGTTGTAACAGGGATGGTAAACTACCTGTTCTCATAATTTTGG
CACAAATGAATTACATAATTATATGACTTTATTTTACGCATTGCTTTGAA
TTGGGTAAACTTACGAGCTCAAGAACTTGACTTACAAGATGCACTCGCAA
TAAAGTAATTAAAAGAGAAAACAGGTTGGCACAATATCTGTTTATTTTCA
TACAAAATCGGGCTTGTATTTTTACTTATCAGCATTCGCGTGCGTGTTAG
ATTGCACGGTCTGCATTCGCGTGCGTTTAAAATTGCACGGTCTGCATTCG
GGTGCATCTTAAATTGCACGATCTTCATTCGCGTGCGTTTTAAATTGCAC
GGTCATTATGTAACAAGGTGTGCTTATAATATCTTTCCAATATCAATTTC
GGAATTGAGCTTTGACATTTCAAACATGTCCATAAGATTTTAAATCAAGT
GAGCACAGTTTTATGTGATTGAGCCAATTGGCATTTTTTGTAGCATTTTT
TATAATAGACATTATTCTATAAATATCTTGAATGTAATATTCCAAAAGCA
CCCCATGAGTATGAAGGATATAAAACGGGTACCGGAACAAACTTTAATTT
GCCAAAATTAATTTCTACCAAAACTGCCGCTCTTTCTGTTTCGCGTTCAT
TTTGTCTACGACTTTTTAGAATTTTTTAATTGACGCATACTTTCTAAGAA
TTAATTTCTTTAATGTGGGAGCAATAAAGATAAGAGTTTGGGTTTCTTAC
CGTTTAACCTTCATATTTCTTCTGTAGCTAAACAAAGGTGTATAAGATTC
CCTGAAATAAGCTTTGTAAGGGCATGTAATCAATTAGTGCTTTTTCATAA
GAAAAAATAATAATGAAAAAATATATATTCTAGAAATGCCGACTGCTATC
CTTGCCATGCACGCGCTATGTTTCATTGCGAGTTCGTATCTGCAGCTGCT
ACTTGTATTTTGGACAGAATTATTCTTTTTTTATTTTCCATTAAAGAAAT
ATGAAGTTATTCCATTTGTTCCATCATCACAATTTTTCACTTGTAACATA
GATATATTGTAATTTTTTTCCACAAAAGATGTGGAGTTATGTCGTTCAGA
TGTGGACAAATTTTTGTGATCAATGTAAAAAGACTATGTATTATCGATAT
GTTTAGAGTGTTATTGTCTGTGGTGTTGTATTTCTACTCAAAAGTTATTG
GTATTTGTTGCGTGTATGGTGCTGATATTTTTACACCCAATTGGTGTGTG
ATTTGGAATGAAATTCTTAAGCCCCATCATCCCCTTCCCTATCTACGCTG
CCAGATTCTTATTCCTGCCACTCCCAGAGATACACTGCTGTCCAGCTATA
TATCATAGGTACTCTACATCTCGAGTCCTGAGTAGGTATATACTTTAAGT
GTACACATATCGGAATCACACGTACAGTACACACAGTGGTACTGGATTAG
TACTGCACTGGTACTCTAGAGTAGCTACATAGTAGCTTGACAGCAGTGTA
CCTATGGGGTCGCCAGCAATAGGAATTTGGTAGGGTACTTTTGGTACTCT
CTAACAGTAAAATCAGCATTTAACGCATTTTTGTGCTGACCCACAATGCA
ATAGACTAAGAGTATTTCATGTGTACACTTTTCTCCTCACTATCTTAAAT
TCGACTGCTCAGTGCCAGAAGTGGACAAGAGCAAAAGCTGCCATATGTAG
ATGAGAACAATATACTGTGGGAAAATGCCAAATGTTGACAGGGCAGCTAT
TGCACTTACACTTCTTGCACTGAGCTGTCAAACTGGTTGAAGGTGTCACT
ATTGATACTTGTGGTATTGTCAGTATTGGAGTATTGAATATTGAGTATCA
CCCAACACTAATAATTAGTTCCATAACAGCAGGTGCAAGGAAACAGGTTT
CCTTCTAGTTATAATTATAGGTAGGTCCATTATAAAATCTTAAGCATATA
TTAAAG
>CL209.Contig10_6    size  378    gap  0  0%
AAAGTGTGCCAACCTTTTTTTCCTTGATTGTAGGTACTCTGTGTGGGTAT
TTTAAATACACACATTGGAATCACATGTACAGTGCACACACATGTACTGG
ATTGGTACTGCACTGGTGCTCTAGAGTAGCCACACATATCTGGACAGCAG
TGTTCCTCTCAGCAGCATTAGGAAGCTAGAAGTGAATAGTAGGCACTGTA
GCACATGTTATGGTGCCCTCAGAGTGTGCAATACTGACAATGGATTGGAA
TCACTTTCATTTTGTGAGATTTTGACATGGATAGTTATTGCTATTTTTAC
AGTAATGCCCACGTCAGACTTTCCTGCGGCAAGCGGCAGAGCGTTTCAAC
CAATGACAAACCTTGATTGTGTCTGTTT
>CL210.Contig1_6    size  300    gap  0  0%
GTACCAATTGTCTGATGTGTGCGCATTTTTGCTTGATGTGAGTTGGACAG
TGGGGTGTGTTACAGGTGTATATCTGTGGTGGTTAGTCTGTGATAGTGCC
CAGTGGTGTATCCATGGTTGTCGTGAACAATTGATACCTCACATTCAATA
CACGACGGTTCCCTGTGGCGTGTGTAGGGGTGATCAAGGAGACTAACCAT
GCATCACATTCACACACTTGGCCCAAATCTACGACTTGCTTCCCCCACCA
CAACAACAACCATGTTTGGGCACATGTAAGCACAAATTGTAAGCACGGCG
>CL210.Contig2_6    size  280    gap  0  0%
GTACCAATTGTCTGATGTGTGCGCATTTTTGCTTGATGTGAGTTGGACAG
TGGGGTGTGTTACAGGTGTATATCTGTGGTGCTTAGTCTGCGATTCTGTG
AGAGTGCCCCGTGGTGTATCACATTAGATACACGACGGTGCCCGATGTCG
TGTGTACCGGTGATCTACGAGACTAACCATGCATCACATTCACACACTTG
GCCCAAATCTACGACTTGCTTCCCCCACCACAACAACAACCATGTTTGGG
CACATGTAAGCACAAATTGTAAGCACGGCG
>CL211.Contig1_6    size  488    gap  0  0%
CAAATGAGGTTACCTGAATGGGTGTCTTCATTTGAAATCTACACCCCCTA
TATGAGAGATTAAGATCATGTTTTCCATGGGGGGTGTAGGGAGTTTAAGT
GGAATTGCACAACGGGTGCAAATAAGATGTCTAACAAGTGAAGTTTATAT
ATGATGCGATCTGATCACAACCAGCCTAAGGTCGGCAATAATGAAACCGA
GATAAAGGTAAAAAGCGAGGAGGAAAAAACAATGCAAAACATAAAAAAAT
TGACATATAAAAGTTCATAAGTTTGCCACCAAGTATTCAAGAGACCTGGG
GATTCAACATCAGTATTTGTATGTACTGAGCACGTTAGTAATGGTAGTAA
CTCAATTTTCAAAATTTCCGACTTTGGCCTGAGTGGATCAGATAGGGTCA
CATGATCTTGATCTCTATGGAGCCCTACATGTATATAGCAGTGAATATGT
AATAAACATGAGTATGACAGTATCAATATCAGCAACAG
>CL211.Contig2_6    size  426    gap  0  0%
GTGGAAGATTAAGGTTGTGTTTTCCATAGGGGGTGTATGGGGTTTTGGGG
AATATCCCAGTGGGTGTAAATAAGGTGTCTGAAATTTATGTGTCCAGATC
TGGTCCAATCAGGCTAAAGTTGGCAATAATGAAACAGAGATAAAGGTAAA
AAGCGAGGAGGAAAAAACAATGCAAAACATAAAAAAATTGACATATAAAA
GTTCATAAGTTTGCCACCAAGTATTGAAGAGACCTGGGGATTCAACATCA
GTATTTGTATGTACTGAGCACGTTAGTAATGGTAGTAACTCAATTTTCAA
AATTTCCGACTTTGGCCTGAGTGGATCAGATAGGGTCACATGATCTTGAT
CTCTATGGAGCCCTACATGTATATAGCAGTGAATATGTAATAAACATGAG
TATGACAGTATCAATATCAGCAACAG
>CL211.Contig3_6    size  462    gap  0  0%
TGACTCCATTTGAAATCTACGCCCTTATATGAGAGATTGAGCTCATGTTT
TACATAGCGGGTGTATGGGGTTTAAGTGGAATATCCCAGTGGGATAGAAA
ATAAAGACTGTGTCTGAAGTTTATGTAACCAGATCTGGTCCAATCAGGCT
AAAGTTGGCAATAATGAAACTGAGATATAGGCAAAAAGTGAGGAGGAAAA
AACAGTACAAAACATAAGAAAATTGACATATAAAAGGTTCATAACTTTCC
AACCAAGCATTTAAGAGACTTGGGGATTCAACATCAGTATTTGTATGTAC
TGAGCACGTTAGTAATGGTAGTAACTCAATTTTCAAAATTTCCGACTTTG
GCCTGAGTGGATCAGATAGGGTCACATGATCTTGATCTCTATGGAGCCCT
ACATGTATATAGCAGTGAATATGTAATAAACATGAGTATGACAGTATCAA
TATCAGCAACAG
>CL211.Contig4_6    size  341    gap  0  0%
GGGGAACCAATTAAAATTAAAGTCAGAATTAAATCTCAACCAATAAATTC
ATTGAATGAACAAAGCACTTGTTGCAATGTAATGTACAGTTGATAATCTT
AACTATAATACATATGTGTGACCCAATCTGATCCACTCAGTCCAAAGTCA
GAAATGTTGATAATTGACTTAATAACATAACTAACTTGCTCAGTACATAC
AATTACTGATGTTGAATCCCCAGGTCTGTCTTGAATACTTGGTTGCAAAG
GTAAGAACTCCTTTTATATGTCCATTTTCTTGTGTTTTTTTAATTGTTTT
TGCTTAGCAATTGGTAAGCAACATGTGAAGGCGAGTCTTTC
>CL211.Contig5_6    size  445    gap  0  0%
TCCACTCAGGCCAAAGAAAATTTTACTAACTTGCTTAGTACCTACACTTA
CTGATGTTGATAGTCCCAGGTCTCTTGAATACTTGGATGCAAAGTTATGA
ATCTTTTATATGTCCATTTTCTTATGCGTTTTATTGTTTTTTCTCCTCAA
TTTTTGCCTGTATCGCAGTTTCATTATTGCAGACTTTAGCCTGATTGGAC
CAAATCTTGTCACATATTATTTCAAATGAAACAAGTTTTACTTAAAAACA
TGTAAGTTCCATGTTTTGGTCAAAATCATATAAAAGCAGCATTGAAAAGT
GAATAATTAACCCAGCAAAACAATTCACTTTGTGAAGAAAAAGTGCAGCA
ATATAAGAATTTACAGAAAATGGGAAAATAAAGACTCAAACAAAATTAAA
TTAAGAAAGAACTAAAAACTTCAAACTTAGGTACAGGAAAGGCAA
>CL211.Contig6_6    size  1649    gap  0  0%
GGAATTATTGCTTATTTTAGATGAGTATTGGTCAAACCATCCCGAGTTAC
ACGACATTCCAATTTATTATGCATCATCCCTCGCAAAGAAATGTATGGCT
GTGTATCAAACGTACATCAATGCAATGAATGAGAAGATTAGAAGACAGAT
TGCAATCAACAATCCATTTGTATTCAAGCACATCTCCAACTTACGAGGTA
TGGATCACTTTGACGATGTAGGGCCCTCAGTGGTTATGGCCAGCCCTGGT
ATGATGCAGAGTGGTCTCTCTAGAGATCTATTTGAAAGCTGGTGTACAGA
CAGAAGAAATGGAGTCATTATTGCTGGTTACTGTGTAGAGGGGACACTTG
CTAAGACAATCATGTCATCGCCAGAGGAGGTTACAACAATGAGTGGTCAG
AAGCTGCCTCTTAACATGTCTGTAGATTACATCTCATTCTCAGCCCATAC
TGACTACCAGCAGAGTAGTGATTTCATCAGGCAGCTAAAACCACCACATA
TTATTTTAGTTCATGGTGAGGGCAATGAGATGATGAGGTTAAAGACGGCC
ATCTTGAGAGAGTACGAAGATGATCCAGAGTATCACATCCAAGTACACAA
CCCCAAGACCACACAAGCTGTTGAGTTGTACTTCAGAGGAGAGAAAATGG
CAAAGGTCATGGGTAGCCTAGCAACCAAGAAACCAGATCAAAGTACAAAA
GTGTCAGGTATTCTCGTCAAACGAAACTTCAACTACCACATTATGGCGCC
ATCAGACTTGCCAGAATACACAGATCTCACTGTCGGCACGGTAACACAAC
GGTTGAGTATCGCTTACCAGGCTCCATTGTCGTTACTCATGCATTACCTG
ACCCAGCTCTCCGGGGACGTGGAGTATGTGGAGATCAACGACAAGCCAGG
ATTGCGCATATTTGGGAAAGTGACTATTATTCATGAGCCCACCAAAAATA
TGGTCGTATTAGAGTGGTTAGCCAATGCAGTCAATGATATGTATGCTGAT
GCAGTGAGTGCTGTCATAGTCAGGGTAGCTACAGATCCACAGGCACAAAA
ATTAAAACATCTGCCACCCAAAAATGACCCACAAATCTTCAGTGATAGAT
TAATGAGACTGCTTCAAGACATGTTTGGTGCCAAAGCTGTGTTCCGTGGA
AGTCTGGAGGAGCTATCTGTCAAAATTGAGGGCAAAGAAGCAACCATTGA
CTCTGACACATTGGAAGTGGTATGCACAGATAAACCAATGCATCAGATGA
TTACATCCGCCATCCAAAGATTACACAATGCCGTAGAGCCTGTGCAAAGT
TAACAATACACCACATCAGCTATCTGAATTAAGTCAGGGATGCTGAATCC
TGGTATTGACGTTGTAAGGGTGGAGTGTCTGTTGTGGTTCAGGGATGAAG
GTCTGATGATTACATCAGCCACCCAAAGATTACTTACTGCTCTAGAGCTT
GTGCACAGAACAGTTTAATGTACCACATCAGCCATCTGAATTTAGTCAAG
GATGCTGAATCCTATTTGTGACATGATCTTATCCACTCAGACCAAAGTTG
GACATTTTGAAAATTGAGTTATTACCATTACTAACTTGCTCCGTACCTGC
ACTTACTGATGTCGAATCCCTGGGTTTCTTGAATACTTGGTTGCAAAGT
>CL211.Contig7_6    size  458    gap  0  0%
GGTTTGGAAACAAGCTCTTCATATGTCACCAAATCTGATCCAATCAGGCT
AAAATCGGCAATAATGGAACTGAGATGCAGGCAAAAATTGAGGAAAAAAC
CAATAAAAAACATAAAATGGACATATAAAAGGTTCATAACTTTGCAACCA
AGTATTCAAGAGACCTGGGAATTCAACATCAGTAATTGTAGGTAGTGAGC
AAGTTAGTATGGTAGTAACTCAATTTCAACATTTCCAACTGTGGCCTGAG
TGGATCAGATCTGGTCACATATGTCAAGAGCCCAAAAATGAACCATTAAT
GTACCATTCTATATCAATCTATGATGTTACAAAGTCTTGACTTTTATGTA
CTGAACAAAACTTGGTGCTTCTGAAATCCGTGAAGAGATTCATCAGGTTC
GTAGATTACCAAAATAATACTTTTGGTGAATACAAGAGAACATATCTTAC
CCTTCCCA
>CL211.Contig8_6    size  472    gap  0  0%
GGTTTGGAAACAAGCTCTTCATATGTCACCAAATCTGATCCAATCAGGCT
AAAATCGGCAATAATGGAACTGAGATGCAGGCAAAAATTGAGGAAAAAAC
CAATAAAAAACATAAAATGGACATATAAAAGGTTCATAACTTTGCAACCA
AGTATTCAAGAGACCTGGGAATTCAACATCAGTAATTGTAGGTAGTGAGC
AAGTTAGTATGGTAGTAACTCAATTTCAACATTTCCAACTGTGGCCTGAG
TGGATCAGATCTGGTCACATATGTCAAGAGCCCAAAAATGAACCATATGT
ACCATCTGAGATCAGTGTACCATTCTATATCAATCTATGATGTTACAAAG
TCTTGACTTTTATGTACTGAACAAAACTTGGTGCTTCTGAAATCAATGAA
GAGATACATCAGGTTCATAAATTCCCAAAATAACACTTTTGGTGAATACA
AGAGAAGATATCTTGCCCTTCC
>CL211.Contig9_6    size  459    gap  0  0%
TGAAAGTCACACTCCCTGTGTGGAGGATTGAGGTCATGTTTTCCATGGGG
GGTGTGTGGAGTTTAAGTGGAATAGCCCAGTGGGTGTAAATAAGACGTCT
TACAAGTGAAGTTTATATGTGACCACTGACCAGATCTAGTCCAATCAGTC
TAAAGTCGGCAATAATGAAACCTAGATGTGAAAGGTGAGGAGGAAAAAAC
AATGCAAAACATAAAAAAATTGACATATAAAAGTTCATAAGTTTGCCACC
AAGTATTGAAGAGACCTGGGGATTCAACATCAGTATTTGTATGTACTGAG
CACGTTAGTAATGGTAGTAACTCAATTTTCAAAATTTCCAACTTTGGCCT
TGGTGGATCAGATAGGGTCACATATGTGATCTTGACCTCTATGCAGCCCT
ACATGTAAATAGCAGTTAATATGTAATAAACATGAATATGACAGTATCAA
TATCAGCAA
>CL212.Contig1_6    size  212    gap  0  0%
CCATAAAATTGACTCATTTGAGAGGGAATGGGTGGTTACAGTGACCTTAT
TGCAACCCAACTAAAGCCCAACTCATACTTTTATTCAATGTTAAAGATTT
AATGCCACAAGTATTTATTCTCCAATATCCAGTTATTTTTATCTTCAAAC
TAATGTTTGTTGATGTGAATTGATATTTAACATCAAAAACATTCCTCAGA
AGATGAAAATGA
>CL212.Contig2_6    size  497    gap  0  0%
CGGGGGCTGACATTTTCCACTCTCGTATTCTTTTATAATACACTGAATCA
AAAAAATGCTGATACAATAAGGGATACAACCCTCCACCTCTACTAGAGAC
AAAAATAACTGGTTGTCTTTAACCTTTGACATGATATTGACATCTACCAA
CAAAGTGACAGCATGAGAAATAAACAATAACAAACAAAATGAAAATTGCA
TCCCATTCTTTTGTCCACACATCAGTGATTTGTATATTCTATTCAGTGGC
CCATAAAATTGACTCATTTGAGAGAGAATGGGTGGTTACAGCGACCATAT
TGCAACCCAACTAAAAGCCCACCTCATTCAATGTTAAAGATTTGATGCCA
TAAGTATTTATTTTTCAGTTTCCAATTATTTTATCTTCTAATGTTTGATG
TGAATTGATATTTGACATCAAATACATTCCTCAGAAGATGAAAATGAATT
AAAACCAATTGAATAACAAATACTTACTGCAACATATCAAATATTTG
>CL213.Contig1_6    size  202    gap  0  0%
GTTGAATATTGTTATACGGGTGGTACAAAATGAGATTCAGAGGGGTGTAA
AATTGGCACCCCTGGGCAATTAGAGATATCAAAAGTCAAAGTTTATACAC
GGGTCAAAATTAAAAACTTGTCCAATTTGTCCAAACATGTGCCACACTAT
AATTCCTCTCGTCATAAAGATTAAGAAAATACAAAGTTTTACACACATAC
GA
>CL214.Contig1_6    size  505    gap  0  0%
ATTTTAGCCATTAAGCCCCCCACACAACTCTGAAAGATTTTTTGCACCAG
TTAAGGTCAATGCATGTGTGTAAGTTCCAACTCTGTACTACTTAATTTGT
GTTAGAAGTAGCTTTTTGAAGGTATTTCATAAATGACCGGAAGTGACCCT
TGATCCCAAAACTTTTTGTGTACCAGCAAAGTCAATGCATGTGTGCAAAT
CCTACCTCTGAGCTATGACAATTGTGGAAGGAGTAGCATTTTAAGCTGAA
ATCATGTTTTTGACCCTTGTGTGACCCTTGACCAGGAACTTCTCACCTAG
CATGTGTCATCATGGGCAGTGATACTTGTGAACCTTTTTTTACTTTGAAA
TATTGCTTTTCGGGCATAATGACCTTTGTATGACCTTTGACCTGGAGTTG
GTCACATGACATTTAAGCCACCAGCCATTGGTCCTAACGCCCAAGTGACA
TCCTAGTAATATGTAATTGACAGAAGAAGCACATTTTGAAGGTATTTGGT
TATAT
>CL214.Contig2_6    size  659    gap  0  0%
ATTTTAGCCATTAAGCCCCCCACACAACTCTGAAAGATTTTTTGCACCAG
TTAAGGTCAATGCATGTGTGTAAGTTCCAACTCTGTACTACTTAATTTGT
GTTAGAAGTAGCTTTTTGAAGGTATTTCATAAATGACCGGAAGTGACCCT
TGATCCCAAAACTACAAGATTAAGTTTTGTGTACCAGCAAAGTCAATGCA
TGTGTGCAAATCCTACCTCTGAGCTATGACAATTGTGGAAGGAGTAGCAT
TTTAAGCTGAAATCATGTTTTTGACCCTTGTGTGACCCTTGACCAGGAAC
TTCTCACCTAGCATGTGTCATCATGGGCAGTGATACTTGTGAACCTTTTT
TTACTTTGAAATATTGCTTAACTGACCTTTGACCCAATTATTTTTATACC
CTCTATAGACACTGGGTATATAATAGCTGATGCATGTGTGCAAGTGAAGT
CATATCATGCTACTGAAATATGTGGTAAGAGTAGCATTTTTAGTCAAACA
TAACAGGACATTTTCGGTCATAATGACCTTTGTATGACCTTTGACCTGGA
GTTGGTCACATGACATTTAAGCCACCAGCCATTGGTCCTAACGCCCAAGT
GACATCCTAGTAATATGTAATTGACAGAAGAAGCACATTTTGAAGGTATT
TGGTTATAT
>CL214.Contig3_6    size  1035    gap  0  0%
ATGCTACATACAGAAGTCACAATTCTGTACTACTTCATTTGTGCGAGAGT
TAACCTTTTGAGGTATTTGATGAATGACTAGAAGTGACCCCTAAATAATT
TTTGACCCCAAATTGGATGATAACTTAAGTATGTCAGCTAAGGTCACTGC
ATAATGCAAGTCCCAACTTGGTATTACTTAATTTGTGTGAGAAATAGCAG
CATTTTCAAGGTATTTGGTAAATGACCAGAAGTTACCCCTTAAATTACCT
TTGACCCCAAATCAGAGTTTAACTGTTGTGCACCAGCTCAATGCATGTGG
GCAAGTCCCAGCTCTGTAATACTTAATTTGCATGAGAAGCAGCATTTTCA
AGATATTTTGTAAATGGCCGGAAGTGACTCCTCAATGACATTTGACCCCA
AATTTAGTTTTAATTTTTTGCACCAGTTAAGGTCAATGCATGTGTGTAAG
TTCCAACTCTGTACTACTTAATTTGTGTTAGAAGTAGCTTTTTGAAGGTA
TTTCATAAATGACCGGAAGTGACCCTTGATCCCAAAACTACAAGATTAAG
TTTTGTGTACCAGCAAAGTCAATGCATGTGTGCAAATCCTACCTCTGAGC
TATGACAATTGTGGAAGGAGTAGCATTTTAAGCTGAAATCATGTTTTTGA
CCCTTGTGTGACCCTTGACCAGGAACTTCTCACCTAGCATGTGTCATCAT
GGGCAGTGATACTTGTGAACCTTTTTTTACTTTGAAATATTGCTTAACTG
ACCTTTGACCCAATTATTTTTATACCCTCTATAGACACTGGGTATATAAT
AGCTGATGCATGTGTGCAAGTGAAGTCATATCATGCTACTGAAATATGTG
GTAAGAGTAGCATTTTTAGTCAAACATAACAGGACATTTTCGGTCATAAT
GACCTTTGTATGACCTTTGACCTGGAGTTGGTCACATGACATTTAAGCCA
CCAGCCATTGGTCCTAACGCCCAAGTGACATCCTAGTAATATGTAATTGA
CAGAAGAAGCACATTTTGAAGGTATTTGGTTATAT
>CL214.Contig4_6    size  787    gap  0  0%
ATGCTACATACAGAAGTCACAATTCTGTACTACTTCATTTGTGCGAGAGT
TAACCTTTTGAGGTATTTGATGAATGACTAGAAGTGACCCCTAAATAATT
TTTGACCCCAAATTGGATGATAACTTAAGTATGTCAGCTAAGGTCACTGC
ATAATGCAAGTCCCAACTTGGTATTACTTAATTTGTGTGAGAAATAGCAG
CATTTTCAAGGTATTTGGTAAATGACCAGAAGTTACCCCTTAAATTACCT
TTGACCCCAAATCAGAGTTTAACTGTTGTGCACCAGCTCAATGCATGTGG
GCAAGTCCCAGCTCTGTAATACTTAATTTGCATGAGAAGCAGCATTTTCA
AGATATTTTGTAAATGGCCGGAAGTGACTCCTCAATGACATTTGACCCCA
AATTTAGTTTTAATTTTTTGCACCAGTTAAGGTCAATGCATGTGTGTAAG
TTCCAACTCTGTACTACTTAATTTGTGTTAGAAGTAGCTTTTTGAAGGTA
TTTCATAAATGACCGGAAGTGACCCTTGATCCCAAAAGTTTTTGACCCTT
GTGTGACCCTTGACCAGGAACTTCTCACCTAGCATGTGTCATCATGGGCA
GTGATACTTGTGAACCTTTTTTTACTTTGAAATATTGCTTTTCGGGCATA
ATGACCTTTGTATGACCTTTGACCTGGAGTTGGTCACATGACATTTAAGC
CACCAGCCATTGGTCCTAACGCCCAAGTGACATCCTAGTAATATGTAATT
GACAGAAGAAGCACATTTTGAAGGTATTTGGTTATAT
>CL215.Contig1_6    size  200    gap  0  0%
AGCAAATGAGCATGGAAATGAGCAGATGAGCATTGAAATGAGCAAATGTG
CATGGAAATGAGCAAATGAGCATTGAAATGAGCAAATGAGCAGGAAAATG
AGCAAATGAGCATGGAAATGAGCAGATGAGCATTGAAATGAGCAAATGTG
CATGGAAATGAGCAAATGAGCATTGAAATGAGCAAATGAGCAGGAAAATG
>CL216.Contig1_6    size  1527    gap  0  0%
GAAGACCCTGATCCAAAACCAATTGCTAAGGCTGGACGAAATGATAGAAG
TAACTCTTCTGGGCAACTGCAACGCCAAACATCTGCCAATATGACCAAGC
CGGATCAGCCGTTCGTTTGCATTTTTCATCTCGGAGGAAAATGTAACTAT
GATGAAAAGTGTTTTAATCTTCACACGGAGGAGCCGTTTCAATGGCAGTG
GCATGAAATCGACGGTAAATGGGATAATTTTGCACCAAGCCGCAATTTGG
AAATCGAGAAAGCATTTTGTAATGCAAAGCAAAACACAACTCAAGTCAAT
TTTCGAGGTAGTACGGGCAATACAATAATCGCTAATATCGATCTCAATAA
GCACCAAATGACGGGAAGCACACAGTTCGAGAGGGAAATTCGTCGCCTTG
GTCCACGTTTTGAGAGTCAGGGTTGGAGGAGTGCTTTCGTCACCACATGG
CTATGGTATTGGAAAGATGATAATGGGCAATATATCGAGTACGGAAAGAA
GAGCAAAAAAGGTACAGAAGCGGTAATAAATAGCAAATCTCTGGAAGAAG
CTTACAGAAGCTTTCTTAGTGGTGACCAGCAAGGGCGACTGCATTTTGAA
ACAGGGCAGCATCGTTACGAAATTGATTTTCAAAATATGAAGCAAAAGAA
TCAACGAATCGGAACAGAGAGAGAAGTGAGACGACGACCACAATTTACTT
CCAAGACCGATGTTAATGAACGGGTTCAAAGGCACAAAGATGCGTCAACT
GCTTTGACATCACTTCCTGACACATGGGACAAAGACGTTGTTTCTCAAAC
AGAAGATTTCCAACTTTGCTATGTTTCCGAGACATCTGATGAATTTCGAG
ATGCAGCACGACATTTCAAAGCAACGATGCCTATCGCTTCCATTGTATCA
ATCAAAAGGGTACAAAACGTGGAATTGTGGGAAGAGTTCAACAGAAAACG
AAAAAAGATGGAGAAGAAAAGCGGAGGGGTATCGATCAAAGAAGAGATAT
TGTTTCATGGGACTACGGAGCATGTTGTCTATGCAATTTGTCAACAAAAT
TTTGATCACCGTCTCAGCGGAACACGAGTTGGCGCTAAGTATGGACAAGG
AGCTTACTTCCACAAGAGTGCTAAATATTCCGATGGCTTCGCCAAAATTG
ATTCAAACGGTCACAAACGTATGTTCCTGGCTCGCGTACTCGTGGGGTCA
TTCACCAAGGGCAGTAAAGACCTACGACGTCCGCCTCCAAAAGATCCACG
AAGACCACTAGAAGATTTCTATGACACGTGTGTGGATGACACTGCGAATC
CATGTATATTTGTTACATTTGAAAACAACCAAGTGTATCCTGAATACATC
ATTGCCTACGCGTAAAAATATTGTGGAATGGAACAATTCATCATTTCCCT
TGTGCAGACCTGTAAGTGGTTAACATTGCCTAAACCACAGATATTGGAAT
ACCACCCTCTATAATAATGATCTCCATAGACTTAACATGTAAAATGTAAA
GTCCCGTTAAAAAGAATGGAATGACAT
>CL217.Contig1_6    size  332    gap  0  0%
ATTCTACAGTGGCAGATTTGAATTGCATGTGCTAACCCGATCCCATGGGG
CATATGCACACATGTAGAAGAGCGATCTGTCCTTACGCTGTCTTCATAAC
CGTGTAAACGCACTGATTCGGATCTGCAATTTGCCACTGCAAATTCCAAC
ATGGCGTTGATCTCAATTTGAGACAAGACACTATAGCATTACAGCTTTTT
ACTAAAACACAAGATTCAAAAACAAAATGCCGCCTAGTACAGCTTTATGG
TTAAATGTATTTGAAACATGTCTGGGACCCTAATGTACCAAATGATTAAA
CTATGTCAAAGGAATACCATTTAGTAGCGGTC
>CL218.Contig1_6    size  730    gap  0  0%
ATTTTTGAAATTCTATTTTTATTAACCGTGATTATATTTTGAAACAGATA
GATTGTATAGTTTTTATGGTGAGGAATTAAGAAAAGTCTGTAAATAGGTG
TTTAAATTAAATGTGGCTAATGTGTATATTTGTTCAACAATGTTATTAAT
AAATTTGATATATATTTTTTTAACTGTCGAAAAACAAGACTTTTCGGCAC
AGTAGCAGTGGCGTAGTCGGGGGGGGGGCAAGGGGTGCAGCTTCACCCCA
CCCCGTGAGAAGTCTTGCCCCTCTTGCCCCCCACCCCTGTGGGAGGCCTT
TTTAATAGTATTAAAATACTAATTACCACATTAATTATTGTAGCTTTGGG
GTGCGGGGTGTGTGTCATATGTGTGGTGTATGAGGGGTGGTGGGGGTGTG
CGTGGTTGTGTGATCATGATGTGTGTATTATGTGTGTGTGTGTGGGCATG
GGGTGTGGGTTGGGGCGAATAGTCGTTGCGTTACAGTCTATTTGAGATAC
GTAATATTAGGGGTGGGCACACAAGGACTTTTTTCTGCAAACTTATACAG
GAACCAGTTTTTCTATGGCCAAATTGCATCAGGAAAAAGAATCTGTCAAA
AAAAATTTCACCAGATGAAGTCTTAGGTCGGGTTTTGGCGAAAATTCAAA
ATGGCCGCCAAAATAGGTTTTTTTTTCAAGATTATGCCACTTTCTGTATA
GTTTTAGGTCAAATGCACCAAGTAATGTGT
>CL218.Contig2_6    size  564    gap  0  0%
ATTTTTGAAATTCTATTTTTATTAACCGTGATTATATTTTGAAACAGATA
GATTGTATAGTTTTTATGGTGAGGAATTAAGAAAAGTCTGTAAATAGGTG
TTTAAATTAAATGTGGCTAATGTGTATATTTGTTCAACAATGTTATTAAT
AAATTTGATATATATTTTTTTAACTGTCGAAAAACAAGACTTTTCGGCAC
AGTAGCAGTGGCGTAGTCGGGGGGGGGGCAAGGGGTGCAGCTTCACCCCA
CCCCGTGAGAAGTCTTGCCCCTCTTGCCCCCCACCCCTGTGGGAGGCCTT
TTTAATAGTATTAAAATACTAATTACCACATTAATTATTGTAGCTTTGGG
GTGCGGGGTGTGTGTCATATGTGTGGTGTATGAGGGGTGGTGGGGGTGTG
CGTGGTTGTGTGATCATGATGTGTGTATTATGCGTGTGTGTGGGCATGGG
GTGTGGGGTGTTGTGCGTAGTCGTTGCGTTGCAGTCTATTTGAGATACGT
AATATTGTATCTATTCAGCTCAGCGCCTTGTCAGGCCTTTCAATCCCAGC
AACCACAAAACGTT
>CL218.Contig3_6    size  521    gap  0  0%
GGGGGCAGCTGTCATCTGCCAAAGAAATGTAGGGGCAGCTTCCTCCCACC
CTGTGAGAAGTCTTGCATCCCCCCACCCCTGTGGGAGGCCTTTTTAATAG
TATTAAAATATTAATTAGCACATTAATTATTGTTGCTTTGGGGTGCGGGG
TGTGTGTCATATGTGCGGTGTATGAGGGGTGGTGGGGTGTGCGTGGTGGG
GTGATCGGGGTGTGTGTATTATGTGTGTGTGTGTGGGCATGGGGTGTGGG
TTGGGGCGAATAGTCGTTGCGTTACAGTCTATTTGAGATACGTAATATTA
TATCTATTCAGCTCAGCGCCTTGTCAGGCCTTTCAATCCCAGCAACCACA
AAACGTTGTCAACATTATTCGTAAAAGGTACGAAAAGGTGGCCAGAAAAC
GTTTAAATGGCGGGTTATATATAGGGTACATAAATGGTATGGAACGTTTT
CATAAAATTCAAAAATTTGAAAAACGTTTGCAGAATATTCTAACATATTT
AATGTTATTTAAGTGTTGACG
>CL218.Contig4_6    size  332    gap  0  0%
GGGGGCAGCTGTCATCTGCCAAAGAAATGTAGGGGCAGCTTCCTCCCACC
CTGTGAGAAGTCTTGCATCCCCCCACCCCTGTGGGAGGCCTTTTTAATAG
TATTAAAATATTAATTAGCACATTAATTATTGTTGCTTTGGGGTGCGGGG
TGTGTGTCATATGTGTGGTGCGTGAAAAGGTGGTGGGGTGATCAGGATGT
GTGTATTATGTGTATGGGTGTGCATGGGGTGTGGGGTGTGTGTGCGTAGT
CGTCTATGTGAGATACTTAATATTGTATCTATTCAGCTCAGCGCCTTGTC
AGGCCTTTCAATCCCAGCAACCACAAAACGTT
>CL219.Contig1_6    size  632    gap  0  0%
GTTTTGTACTTTTATTGACTTCAAGATATCATTATTTATTCTGTCTCCAT
TGTATCAGTCTACAAAAATGGTCAGTCTACACCGTCTGTGGTCTACACAA
ATGTTGTGAATTGATGTAGACAAATACCATACATGTGAGAAATTTGTGTA
AGATACCTTTGCATTGGGTCAAATTTTCCTGACAAGCTTGGAAAGTATTA
GCTGGCTAAATACCAATTGAAGCAATCAAAAATGCAGGTATTATGCATCT
AATAAAGATATACAGTGAGATGTACCCTTGTTTACCAACATGCTCAAAAC
TGTAAGCACTCTGTGATATCCTACAGCTTGTACAATCACATCTAGTATTG
CCAGCATTTATTTGGGAGAGTGTGGGACCGAACACCTCCCCTGACTACAG
ACCTAGGTATAACCTCTGCACAATATAAGGCAAGGGTAGAAAACATGGTA
TAAAGAAATGAAATGACAAGGAGAATATAAGAGACATCCTCTTTCCCAAA
AGATCTGCTGTGTTTAAATTTTAGCAAAGCAATGCAGTTGAATATTACAT
TGTCCTATTTGTGAATACACCACATTGTTTATACATAGCAATTTTTTCAT
ATTGGAGAATTGATTCATCCAAAGTGCCAGGC
>CL219.Contig2_6    size  620    gap  0  0%
GTTTTGTACTTTTATTGACTTCAAGATATCATTATTTATTCTGTCTCCAT
TGTATCAGTCTACAAAAATGGTCAGTCTACACCGTCTGTGGTCTACACAA
ATGTTGTGAATTGATGTAGACAAATACCATACATGTGAGAAATTTGTGTA
AGATACCTTTGCATTGGGTCAAATTTTCCTGACAAGCTTGGAAAGTATAT
TTCTGTAGTTTTAGCTGGCTATTAAAATACCAATTGAAGCAATCCAAAAT
GCAGGTATTATGCATCTAATAAAGATATACAGTGAGATGTACCCTTGTTT
ACCAACATGCTCAAAACTGTAAGCACTCTGGGATATCATACATCTATTGC
CAGCATTTATTTGGGAGAGTGTGGGACCGAACACTTCCCCTGACTACAGA
CCTAAGTACAATATAAGGCAAGGGTAGAAAACATGGTATAAAGAAATGAA
ATGACAAGGAGAATATAAGAGACATCCTCTTTCCCAAAAGATCTGCTGTG
TTTAAATTTTAGCAAAGCAATGCAGTTGAATATTACATTGTCCTATTTGT
GAATACACCACATTGTTTATACATAGCAATTTTTTCATATTGGAGAATTG
ATTCATCCAAAGTGCCAGGC
>CL220.Contig1_6    size  221    gap  0  0%
[truncated: 69,541,939 more chars]
