# Supplementary material for: De Novo Adult Transcriptomes of Two European Brittle Stars: Spotlight on Opsin-Based Photoreception
Source: PLoS One. 2016 Apr 27;11(4):e0152988. doi: 10.1371/journal.pone.0152988 (PMC4847921; doi:10.1371/journal.pone.0152988)
Supplement: S2 File — (ZIP) [file pone.0152988.s005.zip]

Archive with 1 entries (1 files):
- S2File_OaraneaUnigenes_30mar2016.fa
