# Supplementary material for: De Novo Adult Transcriptomes of Two European Brittle Stars: Spotlight on Opsin-Based Photoreception
Source: PLoS One. 2016 Apr 27;11(4):e0152988. doi: 10.1371/journal.pone.0152988 (PMC4847921; doi:10.1371/journal.pone.0152988)
Supplement: S2 File — (ZIP) [file pone.0152988.s005.zip › S2File_OaraneaUnigenes_30mar2016.fa]

>CL1.Contig1_O_aranea_07-12A    size  5243    gap  0  0%
AATTAAATAGATGCATATTTATATAGAGAACACTATGTATAGTGCCCCTA
CCCCTCAAAATGCCATCCCTTTTACGCTTCTACCGCCGAGCAATGTGGCG
TCTCTCCGGCAAAGTATCGCTGCAATGTGTGCATACAAGTACGAGACGAC
CAGCATATGGGGCTACATACCAGCCATATTTTTAACAATATTTCTACACT
ACGTCATGATACTGTGATACATTTTTTGTAAAGAGAATACATGTCGTTAA
ATCGAGTACAATTTCTGAACTGTGACAGGAATATTTATGGTACCAACCAA
GATGATCTGTGATTTTATGTCAATTACTATTCCTTGAGCTCTATCAATTG
TAATAACCAGAAAAAATATTATATATTGATGGTATTAATGGGAGTATTAT
TGGGAATATAACTGCCCATTTACAATTATTGGCATGCTCAGATAATAAGC
TATGTTACGTTTAAACACCAAGCAGCGAGAAGACCAAAACACGATTAATT
TTAAGACTTAACCAAATCCAAGCACTAAATGTGATCACATTATTGAGTGC
TACTTGAGATTTAAGTTAAAGATGAACTTTGGTGGCCATCACGTTTCATG
GATCAAAATGTGGAAATATTTGATACATTGGTTTAACAGCTGTACAAATA
TGCATATTTATCCAAAATGTAATGTTGTTTTTATTCCCAAATAGAATACA
AAGGCTAGCCAACTACTACAGATGACGACTGCACGAAAGACCACCACAAC
CATATCCCAAGACATATTATGTACATTTATATCATCGCTATAAGAATGGA
TGGAAAAGGAGCTAGGAGATGAAAAACTTGTCTGTCGGGAATCAACCAAA
AAGCTTGCATATCTCAATTCACAAATATCTGCACTGGTCTAGCTACGGAT
ATTTTAAAAGAGTATACTACTTGTGTATAGTATAGATTTTATTCAAAGTA
TTGTCACAATTAAATGTATCTATAGGGTAATCTCTTTCCACAAACTGATC
GGTTTCTGAGCAATGCTTGAGTGAAAGAAATCTTATCCTCTTGTCACAAC
CGCTCCAAGCAATGTGTACAAGTAAGGATGAACTCTGCAATGCACAAGAT
GCACTTGACATGTGGTGCACACCCGAAATGGGTTGAACTGTGGCACTGGG
TGATGAGAGTAGACATGCCCAAGCTGCAAGTTGTAATGGATTAATCATAA
TCGGAATAACACGACCACATGGTCTCATTTTAGGATTATATTGTTGGAGT
GATGTTTTAAGCCCGACTTGCTAGCCACTAAAATCCAACGACAGATGTAG
TTACATCGCCCTCAAAGACGTACCTTTAATAGATTAACTATAGATACAAG
AATCAACATCCTGGACTGTTATAAAGATTTTTTTGACACGAAAAAAGGTG
AACTCTATGCAGCCGTCCTACAAACTACAGATTTCATTTGCGCGGGTCCT
GCCTCCGCATTGCATGCCTCGCCCCCACGGAGAAACCGCAGAAAGCACTA
AATGACACAAATCTGCCAACTCGTAAGCAAACCGATTATAGGCTCCACTC
ACAAGTAGAGATCTGACGTTAAGTGCAGATAAGCTCTCCCGGGAGACCGG
ACATATTCCAAAGCGAGAGGTCCAGACACCATTTGCATATATCATGTTAT
GGTACACAGTACCACCGTGTGATGTTGTGCTATGCGGGAACACAAAGACG
ATTTAACTATCATAAAAATACAACCCGTCACTGTTACTAATAAATATAAT
TTTACTATTGATGGCCTAAGAAATGAAACATTTAAGTAAAAAACTAAAAT
CATATCTGTTGTTAGCTGGAACTGTTACCTGATGAAATCTGTGAATATTT
TAAACGATACAAGCCCAAGTTTAATTAAAACTTTGTTTATGCTAGAGAAG
CTACACTGTTCGTACAGTTCCGGTTTGGATATAATGGTGATGACCGGCTC
ATAGTTTACGGACGATTGGTAATCGTTCGCCGTTGCTGGGGGAGTCGGGT
TGAAGACTGGAGCTCGCAGATGATTGTTGTTGATAACCGGGGGTGGCTGT
AGCTCCATTGGGGGGTAGGGGGCATCCTTTCAGTAATATGTTTCTGATTC
CACCCAACCGCCAGGATAACGACGGAGGATGAAACGGCGGCACTCGTCGT
ACACAAAGATCAGAATGCTGAATGGAATAGCAGTGAACCACCATCCAATT
CTGAGCGGGTACATACGAAGACCATTCTCGAGTCCTGGGGTGTAGGACAG
AGTTGCAGCCAGAGCAGTTTCAAAGATCAAGCCTGTGTTCAGCACCCAGT
TGTGCATTCCCTGTTGGATGAGGGAGTTGCGTCTGGTTTTGCAGATGATG
ACATCAGCCCACTGTACCACCACGATGCTGACGAAGAAAGCTGTGTGGCA
GGTGTACTCCAGCACTTTGCGTTGGTCGTAAGACCACTGTTGTCCGTAAG
AATCTTCCACGTTGGACACCGATGGATTGTCCCAGTTGGCCCTGAGGTTG
ACGAGCGTGCTGGGCAAGAATCCGTTCTCGGCCATGACGACGAAGTAGGT
GTAGAAGCCTGCCGAGGCCTGGATCATACCGATTTGACCGTAGGACATAC
TGATCAACCGCTCATTCACAAGTTTATCTCCCTTAGGATCACGTGGCTTA
CGCTTCATGATGTCACTCTCCGCTTCTTCATAGGCAAGAGAAATGGCTGG
CCACAAGTCGGTTCCAAGATCGATGCACAGGATGGTGACGGTGCCAAGAG
GCAGAGGGACACTGGCCAGAATGAAGACCAGGAAAGGACTGATCTCCGGG
ATGTTACTAGTCAGGGTGTAAGCGATGGACTTCTTCAAGTTGTCAAAGAT
CAGACGACCTTCTTCCACACCGGTGACGATGGAGGCAAAGTTGTCGTCCA
GCAAGATCATGTCAGCAGCCTGTTTACTCACGTCACTACCGGCAATACCC
ATAGCAACACCAATATCTGCTTTCTTCAAGGCAGGGGAGTCATTCACGCC
GTCACCGGTCACGGCCACAATCTGGTTGGCACGTTGGCAACCTTCAACGA
TGATCAGCTTCTGCTGGGGCGAAGTACGGGCAAACACGATCTCGGTGTGG
TCGGCCAGGATGCTATCCAGATCTTCGGAACTGATGTCCTTCAGCTGGGA
ACCGTGGACGACAATAGCCTTGGCATCGCTTGGGTTGACCTCGGATACAT
CGCACTTCAGACGCTCAGCAATATCTTCCACTGTCTCGTTGCCCTCGGAG
ATGATACCTACGCCCTTGGCGATGGCCTTGGCTGTGATGGGATGATCGCC
TGTCACCATGATAACCTTGATGCCAGCACTTCGGCATTTGCCCACAGCGT
CGGGGACGGCAGCACGAGGAGGATCGATCATGGACATGAGACCGACAAAG
CAGAAGCCTTCGAGCGGGAAGTTGACCTCGTCCGTGTCAAATTCAAAGCC
CTTAGGGTATGTGTCCAGTGGCATGAAGAAATGGCAGAAACCAAGCACAC
GTTCTCCTAATCCACCAAGCTCCAGGTAGGCGTTGTTGAAGGCGGTCTTC
CACTCTTCGTTCATCTCGACCTCCTCGCCCTTCATCATGATGGTGGTGCA
ACGATCCAGGATACGTTCGGGGGCGCCCTTCATCACAAGGAGGTGGCGGT
CATCTTCTTCGCACTCATGAATGGAAACCTGATACTTGTTTGTTGAATTG
AATGGAATCTCCGCTATCTTCTTGTTGCGTTCTCTGAACTCGGTCGTGTT
GTACATGGACAGCTCCACGCACTTGATCAGGGCAGATTCTGAAGCATCAC
CAGTAGTTTCCCTCTTGAGAATGGGCACATTCTCTTGGTCAGCCTTGAAT
TGAGATCTGTTGCAGAGACAGGCGATACGGGCAAGGGCCTTCCATGTGAC
GGCACTCTTGTCAAACTGATCACCACTTTGATCTTCGGTTGTATCCGACT
CGACAATAGTGTTGTCAAACCACATGTGCGCCACAGTCATCCTGTTCTGT
GTGAGGGTACCGGTCTTATCGGAGCAGATGGTGGATGTACTACCGAGAGT
CTCCACGGCTTCCAGGTTCTTGACCAGGCAGTTCTTCTTGGCCATACGCT
TGGCGGTCAGTGTCAGGCACACGGTGACGGTAGCCAGCAGACCTTCCGGC
ACATTAGCCACAATGATACCAATCAAAAAGATGACGGATTCCAGCCACCT
GTAACCCAGCGGGATGGACAGGAAGAAGAAACTGACGCCGAGGAACACGG
CCACAGCAGTGATGATATGGATGAAATGCTCAATCTCTATGGCGATGGGG
GTGTCTCCCACAGCCAGACCGGATGCCAAGTTGGCGATACGACCCATCAC
GGTGCGGTCACCAGTTTTGATGACGATACCACGGGCAGTTCCTTCAACAG
CATTGGTAGAAAAGAATGCAATGTTTCTGGTCTCTAGAGGGTTATCGTGA
GTGCATTCAGCAGAGCGAGACTGCGGTTCTGATTCTCCAGTCAGGGAGGA
ATTGTCCACCTTAAAGCTACGGGCCTCAATCACACGAATATCAGCCGGGA
TTCTGTCACCACCTTTGACTTCTACTACGTCACCAGTAACGACCTGTGTG
GCATCGACAGAGGACCACTCACCTTCTCGGAGGATAAGAGCTTCCTGCGG
TACGAGGTTCTTAAAACTTTCCATAATCCTTGAACTTTTGGCTTCTTGGA
AGTAGGAGAAGACGCCAGTGATGATGACCACAGCGGCCAGCACAATTCCG
AGATACAAATTGTCTTTAGCTGGTTCGTCCTTGGTTCCCACCTCAATGCC
GAACGCAAAGAAGCACAGGAAAGATCCGATCCATAGCAGTGTGGCAAAGC
CGCCAAACAGTTGCTGACAGAACTTCACCCATTCTGGGGTCTTCGGAGGT
GGAGTGAGGGAGTTTGGACCGTCTCGTTCCATTATCATTTTCGCCTGATC
TTTGGTCAGACCTTTGATGGGATCGGTTCCCAGCCGTTCGTAGAGCTCTG
GAAGCTCGACCATGTGATCATCAAACTCCATTTCTTGCTTGAGTTCATTG
AGATCTTTCTTCTTGTTCTTTTTATTCGACTTGTTCTTCTTGCCTGCCTT
CTGGTTGACGGCATTAGGAGTGCCATCTGCCTGCTTGCCATCGTCAGGCA
ACTCCGTCTGCACCGCCACGCGGTAGCTGTCTCCGCCCTCGTCTTTTTCC
ATGTGTGCCGACATCTTGATCGCCGTGAAAGAGCCACGATCGG
>CL1.Contig2_O_aranea_07-12A    size  598    gap  0  0%
ACCATTCTCGAGTCCTGGGGTGTAAGATAATGTGGCAGCAAGAGCGGTCT
CAAAGATCAAACCCGTATTCAACACCCAATTATTCATTCCCTGTTGGATG
AGAGAGTTACGCCTAGTCTTACAGATGATGACATCGGCCCATTGTACTAC
CACGATGCTGACGAAGAAAGCAGTGTGGCAGGTGTACTCCAGAACCTTCC
TCTGCTCGTACGTCCATTGTTGACCATACGAGTCTTCCAGATTGTTGATT
TGCGGGTTGTCCCATTTAGCTCTAAGTCCGACTAGAAAATCCGGCAAGAA
TCCGTTCTCCGCCATGATGACGAAGTAGGTATAGAAACCAGCCGAGGCTT
GGATCATGCCAATCTGCCCATATGACATGCTGATTAATCTCTCATTCACA
AGCCTGTCTTTCTTTGGATCACGTGGTTTACGTTTCATGATATCGCTCTC
AGCCTGCTCGTAGGCAAGAGAAATAGCCGGCCACAAATCAGTTCCCAGAT
CGATGCAGAGGATGGTGACGGTGCCGAGAGGTAGAGGGACACTAGCCAGA
ATGAACACCAGGAAAGGACTGATCTCAGGGATGTTACTAGTCAGGGTG
>CL1.Contig3_O_aranea_07-12A    size  449    gap  0  0%
GCCGTAGCGGTCGTCCAAGGTGATATTGTTGAAATCAAAGGAGGTGACAG
AATCCCAGCCGATATACGTGTGATTGAATCGAAAAGTTTCAAGGTGGATA
ACTCCTCTTTGACCGGAGAATCAGAACCACAATCTCGCTCTCCAGACTTC
ACTAATGACAACCCTCTGGAGACAAGAAATATTGCCTTCTTTTCCACCAA
TGCTGTTGAAGGAACATGTCACGGTGTCGTCATCCAAACCGGCGATCGTA
CAGTGATGGGACGTATTGCAAACCTGGCGTCTGGTCTGTCCGTCGGTGAT
ACACCGATCGCTATCGAGATCGAACATTTCATTCACATCATTTCGGCAGT
GGCTGTGTTTCTTGGGGTCAGCTTCTTCATCCTGTCCTTCCCGCTGGGTT
ATAAATGGCTGGAAGCTGTCATCTTCTTGATTGGTATCATTGTGGCTAA
>CL1.Contig4_O_aranea_07-12A    size  252    gap  0  0%
GATTGTGTTTGCCCGTACCTCGCCTCAGCAGAAGCTGATCATTGTGGAAG
GTTGCCAGCGTGCAAACCAGATCGTGGCCGTCACAGGTGACGGTGTGAAT
GACTCCCCTGCATTGAAGAAGGCTGACATCGGTGTGGCCATGGGTATTGC
CGGAAGTGACGTAAGCAAACAGGCAGCTGATATGATCTTACTGGATGACA
ATTTCGCTTCCATCGTTACTGGTGTGGAGGAAGGTCGTCTGATCTTTGAC
AA
>CL1.Contig5_O_aranea_07-12A    size  443    gap  0  0%
GGGCGGCTTAGGAGAACGTGTACTTGGTTTCTGCCAATTTTTCATGCCTC
TGGACCAGTTTCCTAAGAAAGGCTTTGAATTTGACACGGATGACGTCAAT
TTCCCACTGGAAGGTTTCTGCTTCGTGGGTCTCATGTCCATGATTGACCC
TCCTCGTGCTGCCGTGCCTGATGCTGTAGGCAAATGTCGAAGTGCTGGTA
TCAAGGTTATAATGGTCACAGGAGATCATCCAATCACAGCTAAGGCCATT
GCAAAGGGTGTAGGAATTATCTCTGAGGGAAATGAGACTGTTGAAGATAT
TGCTGAACGTATGAGGTGTGACGTGTCACAGGTCAATCCTCGTGATGCCA
AAGCCATTGTGGTCCACGGAGCTCAGCTGAAAGACATCGCTAGTAAAGAC
TTGGATGACATCTTGGCCAACCACACCGAGATTGTGTTTGCCC
>CL1.Contig6_O_aranea_07-12A    size  356    gap  0  0%
CTCCTAAACCGCCCAGTTCCATGTACGCATTGTTAAAGGCATCCTTCCAT
TCTTCTGTCAATTCCTCCTCCTCTCCGTTCTGCAGGATGGTGGTGCAACG
GTCAAGAATACGCTCTGGGGCTCCTTTCATCACTAAGAGATAGCGTTCGT
CCTCCTCACACTCGTGGATGGATACCTGATACTTATTGGTTGAATTGAAA
GGTATTTCTGCTACTTTCTTGTTGCGGTCCCTAAATTGTGTTGTGTTGTA
CATGCAAAGTTCAACACATTTCACCAAGGCGGACTCTGAAGCATCTCCGG
TTGTCTCTCTCTTTAAGATCGGCACATTTTCCTGGTCAGCCTTGAATTGA
GATCTG
>CL2.Contig1_O_aranea_07-12A    size  510    gap  0  0%
GAGTCATCCTTAAAAGCATAGCTACCTCAAATATTCATAGGTCGTGAGAG
ACAAATCTCGGCTGACCCCATTATTTAGCATTAATGAATTTACTTCCGGG
TTAATTAATTTGGTGGCACTGCAGTAATAGCAAGTTTGCAGATACAATTC
TACCATTTGTAATTTGTACAAATTCAGAGAAATTATAGTATCTTGTTTTA
TAAGTAGTAGATATTGTAGTTAAAATTTATTTGGCAAATAGCATCAGGGC
TAAGCTGTATGGAGTACAAATAACGGTAACCATGTAAACGGGTTCAATTA
TGAACATTATATGCAACATAATATCCATCGATGTAGTAAGTTACTCGGTA
GACTTTTCATTTCGACTTGGCATCTTTGTATATCTCGCTTTAAAAGAATG
TCATATATTTTGGTTTGTCCCCAAACATCGTCACAAATTTCGCTGTAAAG
TAGCTGTAAGGGTCGTTTGAATAACTTGAAACACAACAAGAAACAGGTTA
TACGTACTAC
>CL2.Contig2_O_aranea_07-12A    size  529    gap  0  0%
GAGTCATCCTTAAAAGCATAGCTACCTCAAATATTCATAGGTCGTGAGAG
ACAAATCTCGGCTGACCCCATTATTTAGCATTAATGAATTTACTTCCGGG
TTAATTAATTTGGTGGCACTGCAGTAATAGCAAGTTTGCAGATACAATTC
TACCATTTGTAATTTGTACAAATTCAGAGAAATTATAGTATCTTGTTTTA
TAAGTAGTAGATATTGTAGTTAAAATTTATTTGGCAAATAGCATCAGGGC
TAAGCTGTATGGAGTACAAATAACGGTAACCATGTAAACGGGTTCAATTA
TGAACATTATATGCAACATAATATCCATCGATGTAGTAAGTTACTCGGTA
GACTTTTCATTTCGACTTGGCATCTTTGTATATCTCGCTTTAAGAGAATG
TCATATATTTGGGTTGTCCCCAAAACACATCGCAGTTATTTCAACATCGT
CACAAATTTCGCTGTAAAGTAGCTGTAAGGGTCGTTTGAATAACTTGAAA
CACAACAAGAAACAGGTTATACGTACTAC
>CL3.Contig1_O_aranea_07-12A    size  341    gap  0  0%
ACCAATCAGCGGCCGATAATGATATGATTGGGGAAAGAAATCAATGCGAA
ATAGGAAATTCAAGGCCGAAATTCGCACATTTAAATGTATTATTGGGTAT
TGTCCAGTGTCTACTCTTTCTGATTATCTATGGTTGGCGATGGCATCTCG
ATTCTTCAGATGGCAATATCGGGTCAAAATTTTAACATTTTGTGTAAAAC
CCGTTTATAATGTACATGCACACACAGTTTAGTCAGTCATGCAACTGCAT
TCAGTATTGATCGTCCCGACCGCAGACTGGCGTAGAGTTATACATTGGCG
GCCTAGAAATAGCCATGCAGCCTGTGGCGTAACCAGAGGGG
>CL4.Contig1_O_aranea_07-12A    size  900    gap  0  0%
GGGAATAGCTTAATGTCTTCTTTGATCCACTGCAGTAACTTTCAAATATT
TAATGTACAACAACTGTTGGTTTGCCCCTTCAAATGGCTGTGTGCAATAA
GTGTGTGCCTAACTAACCACAACATTTTCATGAGAAAATTTAAGTTAAAT
TGTTGGTGACTTGATGTTGAATTCACAGGCAATAGTGGAGGGACTGATGG
AGGCATTTATACACAGCCAATGATGAATTTTTTCAGGGGTGTGGCCCTTG
GACAATGTTCTACCTGGGCCCCTACGATCTATTAGGTCTTGGGCCTTGAG
TAATATGGGTACCCAAGCCTATGGGTCTTGGCCTTGAATCATATGGATAG
AAAGGGTCAACATCCAAAGAGGCCATATTCTGAATGAAAACCAAAATATC
TCTCTGGATTCATCCTTTAAATTCATGTATGATAATGATTTAGGTTGATT
TGGGTCCAAGTAAGCTATTGGCTGAGCTATTTTGTTTTCAAAAAAAATAA
TGTTGAAAAATGAACTTCATTTAATGATTTCAATTTTGTATCATACTTTG
TTTCTGGCCCAGGGGCCCTGCCTCTTGGACATTGTGGTTGCTACGCCCCT
GAATTAGCTACTGCCTTTTCTTGTGAAATGCTTCAAGATGCGATGGTTAA
TTTCCCATTCATTTGAGTCATACCATTTGGATGACATGCATGCTCTAATT
TAAAGGGATATTATGTGAATTTAATGTCTGAGCACCTGCAATTTGCAAAA
ATTTTCATTTTTGTGTATATTTGTATAGATCTTGTAATAACTGTAATGTA
AAGTGGCAAGTTTTCCGGGATTTAAAACAACGAATTCCGCGATTTTCCGT
GAATGGTTGAAAATACAAAATTCTGTTATTTTCTGTGATGTAATTTCAAT
>CL5.Contig1_O_aranea_07-12A    size  591    gap  0  0%
GTAATGGCGCTTTCAGCTACAAGGCCATGTGCGCCGTACTACAGTGTTTA
CATTGTCGGTTAAGACATGGTAAATTTAAAGATATAGAACATATGGTGTT
ACATAGGCAACTAAACGTAATATTGACACATGGAAGCAACCGCCATGATC
GCTGAATATTCAATAGCTACATGGTTAGTTTTTATCACGTCCAGCTCAAT
TTTCAATTGCAGAAAAGATTATCCTATTGATTATATCTGCCTAATCTATG
GACCAGTCCTTGGAGCTAGACTCTTTCACAAGTCAATGTAGTATTATATT
TAGTGTTTTTAATTTGAAAAAAATAAAGTTGCTTTAACATAATTGAATTA
ATAATGATAAATATCCTTAATGGTACTGAATTATTGGAGCATTAGGGCTA
TGGCTTGACGTATATGTAAGATAAATGGTTCAAAACAGACCATTACCAGA
AACAATCGGCGTCCCGTTCAAGTCTGGCTCGCATGTTAGTCGCTCGGAAG
TCTCGACCCCTGCGGGGTCTCGACTTCCGAGCGACTAACATGCTCACCAT
ACTTGAACAAGACGCCGATTATTTCTGGTAATGGTCTGTTT
>CL5.Contig2_O_aranea_07-12A    size  959    gap  0  0%
ATGCTCATTTAAATGATGTCTGAAGCGTTTCATACTGAAAATTCATTTTA
GAAACCTATCTAGTCCATCACGACTAAAATTTCATGGCAAGAAAGTCCGA
TCTACCAACAAATCAACCATAAAAAGCCTCGTAACGCAAATGAGCCTTAT
CTCGTACACTGACTGCTGAATTTGAACATGTTAGAGTGTGATCAAATGTG
TTCCATACAATTACTATTTTCTTTAGATGTTTGATTGCGTTAAATCCACA
ATTTTTTTGTCCTCAAAATGTCGCCGTTGCACACAAATAATGTACGCGTT
GAAGACGTCCCTTGAACTTGTTTCTACATGTACGTGCCTAATCTAGCGGC
GACTAATGCACACAAACATGTCCTACCACATTAGGCAATAGCACTATAGT
GTTTACATGGTCGGTTATTAGTAACACGTACATGGTCATTTAAAGATATA
GAATGTATGGTGTTATATTTGCAACTAAACGTAATATTGACGAATGGAAG
CAATCGCCATGATCTCTGAATATTCAATAGTTACATGGTTAGTTTGCAAC
ACGTCCAGCTCAATTTTCAATGGCAGAAAAGATTACCCTATTGATTATCT
CTACCTACTCTATGGGCCAGTCCTTGGAGCTAGACTCTTTCACAAGTCAA
TGTAGTATTATATTTAGTGTTTTTTTAATTTGAAAAAAAAATAAAGTTGC
TCTAACATAATTGAATTAATAATGATAAATATCCTTAATGGTACTGAATT
ATTGGAGCATTAGGGCTATGGCTTGACGTATATGTAAGATAAATGGTTCA
AAACAGACCATTACCAGAAACAATCGGCGTCCCGTTCAAGTCTGGCTCGC
ATGTTAGTCGCTCGGAAGTCTCGACCCCTGCGGGGTCTCGACTTCCGAGC
GACTAACATGCTCACCATACTTGAACAAGACGCCGATTATTTCTGGTAAT
GGTCTGTTT
>CL5.Contig3_O_aranea_07-12A    size  1673    gap  0  0%
TGGTCTGTTTCTCATCCTTTATCTTACAATATACGTCTAGCCCTTTTCTT
TTGTTTCATTATCCATTGTATTTCTTTTGTTGGAAATCGGTTGAACTGTC
CATTATATTTGGTAATGTGGTCAGTGTCCAAATTATCTAAATAATGTGGA
CAGTTCACGCGACTTTTATAACAGCGTGAAACCTGATCTAGAAACACCAT
CTACCATTGTCTTGGGGGGGAGGAAAGGGGTAAAGCATAACGGACAACAG
CTGTGATCGAAACATCTCCCGTGGCAACAAGCTGGCCTTAAGGAGATGGT
GACGAGACAAACATAAAGCTTGTCAAGCTGTAATGTCACTGCTTGAATTG
CTCGCTGTCTTTATTCACCCTAATTTCGTTCAACATATAAAAGCTATGGT
GTCACATTTGCCGCATATAGTTCCATCTTATTTACTCGCGGGACATTAAA
CAAAAGTATGTCAAAGAGTGATGGTATAAATACCGACCAGTGAGAACACC
AGAGTACCCACTACCCACTTTTAATCGTGGGTGTAGCGGTACGGGTACAG
GGACGCAATATATGTGAGAAGCAGGTTGAACCATGCTTAAATGTAAGGCG
ACTCTTGAGTTGCCCACCACGAAAGTCGCCTTGAGTTTCACGCATACGTT
TTCTATGGTGTTTTTGGTGTAAACAACGAAACCGGGTATTTTCAGGTTTT
TTTACCCATTATCAATGCTCATTTAAATGTTTGCAGCGTTTCATACTGAC
AATTCATTTTAGAAACATATCTAGTCCATCACGACTAATATTACATGGCG
AGAAAGTCATATTAACCAACAAATCAACCCCTAAAAAGTCCCGTTTAGCA
TCAGTCTCGTAATGCAAATGAACCTTATCTGGTACACAGACTGCTGAGTT
TTAACATGTTAGAGTGTGATCAATTCAATGTTTTTTTTCAGATGTTTGAT
TGCGTTACATCCACAATTTTTTTTCCTCAAAATGTCGCAGTTGCACACAA
ATAATGTACGCGTTGAAGACGTCCCTTGAACTTGTTTCTACATGTACGTG
CCTAATCTAGCGGCGACTAATGCACACAAACATGTCCTACCACATTAGGC
AATAGCACTATAGTGTTTACATGGTCGGTTATTAGTAACACGTACATGGT
CATTTAAAGATATAGAATGTATGGTGTTATATTTGCAACTAAACGTAATA
TTGACGAATGGAAGCAATCGCCATGATCTCTGAATATTCAATAGTTACAT
GGTTAGTTTGCAACACGTCCAGCTCAATTTTCAATGGCAGAAAAGATTAC
CCTATTGATTATCTCTACCTACTCTATGGGCCAGTCCTTGGAGCTAGACT
CTTTCACAAGTCAATGTAGTATTATATTTAGTGTTTTTTTAATTTGAAAA
AAAAATAAAGTTGCTCTAACATAATTGAATTAATAATGATAAATATCCTT
AATGGTACTGAATTATTGGAGCATTAGGGCTATGGCTTGACGTATATGTA
AGATAAATGGTTCAAAACAGACCATTACCAGAAACAATCGGCGTCCCGTT
CAAGTCTGGCTCGCATGTTAGTCGCTCGGAAGTCTCGACCCCTGCGGGGT
CTCGACTTCCGAGCGACTAACATGCTCACCATACTTGAACAAGACGCCGA
TTATTTCTGGTAATGGTCTGTTT
>CL5.Contig4_O_aranea_07-12A    size  244    gap  0  0%
AAACATGTCCTACCACATTAGGCGATAGTACAACAGTATTTACATGGTCG
GTTAACACATGGTCAATTTAAAGATATAGAATATATGGTGTTACATTTGC
AACTAAACGTAATATTGATGAATGGAAGCAATCGCCACGATCTCTGAAAA
GTCAATAACTACATGGTTAGTTTGCAACACGTCCAGCTCAATTTTCAATG
GCAGAAAAGATTACCCTATTGATTATCTCTACCTACTCTATGGG
>CL6.Contig1_O_aranea_07-12A    size  216    gap  0  0%
AAGAAATTGTCAAAATGTTGTGGTTATTGTGTGCTAATTTTTTCCATAAA
ATTGAGTGCCGTTCTTTTTGAACCATGCTGATCATATATATGAAAGGCCC
CGTTCACTGTGTGATGTGCGTGACAAAATGTTAACCCTGGCCTAAATGTG
CTGTAACTTTTGAATGTAGTAACCAATCTAGATCTAATCTGGTGGGATGT
TTGTCCAGTGGCGGAT
>CL7.Contig1_O_aranea_07-12A    size  247    gap  0  0%
AATTCTACCCGACCTAGATGTTATTGGAGGCTCTATAACTCCTATACAGC
ACATATATCTCGTCACTTGCATTTGGCGACAGTGTTTTTGGTGATACCCG
AGACATCTCGTAATTTCCCAATTGGATGTATATGGGTTAAAGGAGCTAAA
AGACAACACAAACCGAGTGCCACCCTGTGGCTGGAATCTCAAATTCTGCA
ATGCCTGTGCCTTCCATAAGGAATGTGTAGAATATTTATGTAATTGT
>CL7.Contig2_O_aranea_07-12A    size  1163    gap  0  0%
GTCACTGATTGGCTCAATATATAATCCAGTATTGATTTTAACCAATGTGC
AGGTAGTGTTCATGGGGTTAAACCACAATCAGTGATTTTGTCATTTAACG
TGAACTGACCCGGGTACTACAAAATACTGAACTTTGATTTCAATTGGATT
CAACATATTCATGAAATACACGTCATTCTGTAATCTTTCAGAGTTCCATG
GCAATGGGGCATTTCATTTGTATTCAATACACTCCTTATGGAAGGCACAG
ACATTGCAGAATTTGAAATTCCAGCCACGGGTTGGCACTCGGTTTGTGTC
GTCTTTTAGCTCTTTTAATCCATATACATCCAATTGGGATGGTAGAACAG
GTGTAACGTAAAACACTGTCGGCAAATGCAAATTACGAGATATACATGCT
GTATAGGAGTTATAGCGCCTCCGATAACATCTAGGTCGGGTAGAATTTTT
TTGTCCACATTTGCAAGCCCATAGGATACTGTAGAGATCAGCGCTGTAGA
CTAGCCTGGCGAAGTTGATGACATGTTTCAACCTGAGTGTTGGCTCCTAG
TTTAAATCCTCCTTAGTTCCAGCTGTGCCTTCAATAAAGGTGCATGGTGT
AAATGGGAAAGTCAATGCTTTTTCATTTATAATTTGTACCGTACCCCTCC
ATGGAGGTCACAGACATAGACCTCTTTAATCCAAATAGCGCCCTCCATAG
CAGAATATTGAATATAACTGAAATAATGACTTACCGTTTAATGCTTTAAT
ATTGTCTCATAATCTTATAAACCAACCCTATGGGAGTGTGACCATTATCT
TTGGTTTCAAATGGGTGACGCTTTAATTTGGTGTAGAAATATTAGGATTT
CAAAGAGAATTGCTTATCCAGTATCCCGACCTGGATAAGCTGTATTTTGT
TCATTAGAACTGAGGTGATTTGATTCAAGATATTTTTTGAGTTAATTTTT
ATCAAAATGGACCTGAAGGAATAGAATTACTGCATCACATCCGGCCTATA
ATACAGTCATCATACCAACACAATTACAGCTAATGACACCACATTGACTA
GCAGACATATTGTACACTCCTCTCCTATCAAGCATGGCCAAGCATTGGCA
TCAATTATCCTGTGCTTGTCGGCAGCAAGAGAGTCGTATACTTTGGACGT
AATCTTAGCGTGG
>CL7.Contig3_O_aranea_07-12A    size  1648    gap  0  0%
TTAGAGAACGGATTGACGCCCATGTACTCAATGCCCCTGGTACAGACACA
CACATAAAACACAACTGTTCTGATGCACTCAGTTTGGTCAACGTCATACA
TCTCCCAAGTCAGAGTATCGTGGGGAAATTTGTTTTGCTATATTTTTTTG
GTCTCTTATCTTCTGCTGCTAGACTCATAGATTATATAAACACAGATCAG
TGCAACGATACCTATATATAACACTGAAAGTTGTCGCTATTCATTAAATA
TAAAAAAACAAAAACACACTGTACATGAAATGTGTAAAATGGTTAATATT
GGAAGTCAGATGATGTACTACAGTACACGTAGGCCATTATTGTTATTCTT
CTAAGAGCGCTCACTTTTTTTCTTTTGCATGAGAAAGAATACCAAATATA
TATATACTTTTAATGATTAGTGAATGAAGACATTGACAATGGGGTCATTT
ACATCGACTCATTTTATATTTACACTTTTAATAATTGTAGAGAGAAATAC
AATCTTATTTTGTTGTCTAATTAATTTAAAGGACAATACTAGAACAGTGA
CAGGTGTAAATTTTATTCTTTTTATTTTTGTTATCCAATAATGTTAAAGG
TGAGGGTTGTCAAATGTCTGGTCAGGTATACTCCCACAGGGTGGAACAAT
TTGGATGATTGAATTTTTTACATTTGACTAGAGGTTTCAAATTACAGATT
GCATGATAGTATTGTAAACTGCTTTTGGAGGAATTCATAAAAGAGTGAAA
TATGTTTTGGTTTATTAACACAATACTCTTCCATATGATTGCTGCATTGA
CTCTACATTTAAAGAAATCAATCTAAAGGATTATATCATGATTTAGACTT
AAAATTTAATTTAAATCTGGAATGTTACAATTGAATATTATAGTTAAAAT
GGAAAAGAAAAATCAAAACAAAAGGACAATTACATAAATATTCTACACAC
TCCTTATGGAAGGCACAGACATTGCAGAATTTGAAATTCCAGCCACGGGT
TGGCACTCGGTTTGTGTCGTCTTTTAGCTCTTTTAATCCATATACATCCA
ATTGGGATGGTAGAACAGGTGTAACGTAAAACACTGTCGGCAAATGCAAA
TTACGAGATATACATGCTGTATAGGAGTTATAGCGCCTCCGATAACATCT
AGGTCGGGTAGAATTTTTTTGTCCACATTTGCAAGCCCATAGGATACTGT
AGAGATCAGCGCTGTAGACTAGCCTGGCGAAGTTGATGACATGTTTCAAC
CTGAGTGTTGGCTCCTAGTTTAAATCCTCCTTAGTTCCAGCTGTGCCTTC
AATAAAGGTGCATGGTGTAAATGGGAAAGTCAATGCTTTTTCATTTATAA
TTTGTACCGTACCCCTCCATGGAGGTCACAGACATAGACCTCTTTAATCC
AAATAGCGCCCTCCATAGCAAAATATTGAATATAACTGAATTACCCAATG
TAAGAATGGCTTACAGTTTAATGCTACTAAAACCAACCCTATGGGAGTGT
GACCATTATCTTTGGTTTCAAATGGGTGACACTTTAATTTGGTGTAGAAA
TATCAGGATTTTAAAGAGAATTGCTTATCCAGTATCCCGACCTGGATAAG
CTGTATTTTGTTCATTAGAACTGAGGTGATTTGATTCAAGATATTTTT
>CL7.Contig4_O_aranea_07-12A    size  1881    gap  0  0%
TTAGAGAACGGATTGACGCCCATGTACTCAATGCCCCTGGTACAGACACA
CACATAAAACACAACTGTTCTGATGCACTCAGTTTGGTCAACGTCATACA
TCTCCCAAGTCAGAGTATCGTGGGGAAATTTGTTTTGCTATATTTTTTTG
GTCTCTTATCTTCTGCTGCTAGACTCATAGATTATATAAACACAGATCAG
TGCAACGATACCTATATATAACACTGAAAGTTGTCGCTATTCATTAAATA
TAAAAAAACAAAAACACACTGTACATGAAATGTGTAAAATGGTTAATATT
GGAAGTCAGATGATGTACTACAGTACACGTAGGCCATTATTGTTATTCTT
CTAAGAGCGCTCACTTTTTTTCTTTTGCATGAGAAAGAATACCAAATATA
TATATACTTTTAATGATTAGTGAATGAAGACATTGACAATGGGGTCATTT
ACATCGACTCATTTTATATTTACACTTTTAATAATTGTAGAGAGAAATAC
AATCTTATTTTGTTGTCTAATTAATTTAAAGGACAATACTAGAACAGTGA
CAGGTGTAAATTTTATTCTTTTTATTTTTGTTATCCAATAATGTTAAAGG
TGAGGGTTGTCAAATGTCTGGTCAGGTATACTCCCACAGGGTGGAACAAT
TTGGATGATTGAATTTTTTACATTTGACTAGAGGTTTCAAATTACAGATT
GCATGATAGTATTGTAAACTGCTTTTGGAGGAATTCATAAAAGAGTGAAA
TATGTTTTGGTTTATTAACACAATACTCTTCCATATGATTGCTGCATTGA
CTCTACATTTAAAGAAATCAATCTAAAGGATTATATCATGATTTAGACTT
AAAATTTAATTTAAATCTGGAATGTTACAATTGAATATTATAGTTAAAAT
GGAAAAGAAAAATCAAAACAAAAGGACAATTACATAAATATTCTACACAC
TCCTTATGGAAGGCACAGACATTGCAGAATTTGAAATTCCAGCCACGGGT
TGGCACTCGGTTTGTGTCGTCTTTTAGCTCTTTTAATCCATATACATCCA
ATTGGGATGGTAGAACAGGTGTAACGTAAAACACTGTCGGCAAATGCAAA
TTACGAGATATACATGCTGTATAGGAGTTATAGCGCCTCCGATAACATCT
AGGTCGGGTAGAATTTTTTTGTCCACATTTGCAAGCCCATAGGATACTGT
AGAGATCAGCGCTGTAGACTAGCCTGGCGAAGTTGATGACATGTTTCAAC
CTGAGTGTTGGCTCCTAGTTTAAATCCTCCTTAGTTCCAGCTGTGCCTTC
AATAAAGGTGCATGGTGTAAATGGGAAAGTCAATGCTTTTTCATTTATAA
TTTGTACCGTACCCCTCCATGGAGGTCACAGACATAGACCTCTTTAATCC
AAATAGCGCCCTCCATAGCAGAATATTGAATATAACTGAAATAATGACTT
ACCGTTTAATGCTTTAATATTGTCTCATAATCTTATAAACCAACCCTATG
GGAGTGTGACCATTATCTTTGGTTTCAAATGGGTGACGCTTTAATTTGGT
GTAGAAATATTAGGATTTCAAAGAGAATTGCTTATCCAGTATCCCGACCT
GGATAAGCTGTATTTTGTTCATTAGAACTGAGGTGATTTGATTCAAGATA
TTTTTTGAGTTAATTTTTATCAAAATGGACCTGAAGGAATAGAATTACTG
CATCACATCCGGCCTATAATACAGTCATCATACCAACACAATTACAGCTA
ATGACACCACATTGACTAGCAGACATATTGTACACTCCTCTCCTATCAAG
CATGGCCAAGCATTGGCATCAATTATCCTGTGCTTGTCGGCAGCAAGAGA
GTCGTATACTTTGGACGTAATCTTAGCATGG
>CL7.Contig5_O_aranea_07-12A    size  930    gap  0  0%
GTCACTGATTGGCTCAATATATAATCCAGTATTGATTTTAACCAATGTGC
AGGTAGTGTTCATGGGGTTAAACCACAATCAGTGATTTTGTCATTTAACG
TGAACTGACCCGGGTACTACAAAATACTGAACTTTGATTTCAATTGGATT
CAACATATTCATGAAATACACGTCATTCTGTAATCTTTCAGAGTTCCATG
GCAATGGGGCATTTCATTTGTATTCAATACACTCCTTATGGAAGGCACAG
ACATTGCAGAATTTGAAATTCCAGCCACGGGTTGGCACTCGGTTTGTGTC
GTCTTTTAGCTCTTTTAATCCATATACATCCAATTGGGATGGTAGAACAG
GTGTAACGTAAAACACTGTCGGCAAATGCAAATTACGAGATATACATGCT
GTATAGGAGTTATAGCGCCTCCGATAACATCTAGGTCGGGTAGAATTTTT
TTGTCCACATTTGCAAGCCCATAGGATACTGTAGAGATCAGCGCTGTAGA
CTAGCCTGGCGAAGTTGATGACATGTTTCAACCTGAGTGTTGGCTCCTAG
TTTAAATCCTCCTTAGTTCCAGCTGTGCCTTCAATAAAGGTGCATGGTGT
AAATGGGAAAGTCAATGCTTTTTCATTTATAATTTGTACCGTACCCCTCC
ATGGAGGTCACAGACATAGACCTCTTTAATCCAAATAGCGCCCTCCATAG
CAAAATATTGAATATAACTGAATTACCCAATGTAAGAATGGCTTACAGTT
TAATGCTACTAAAACCAACCCTATGGGAGTGTGACCATTATCTTTGGTTT
CAAATGGGTGACACTTTAATTTGGTGTAGAAATATCAGGATTTTAAAGAG
AATTGCTTATCCAGTATCCCGACCTGGATAAGCTGTATTTTGTTCATTAG
AACTGAGGTGATTTGATTCAAGATATTTTT
>CL8.Contig1_O_aranea_07-12A    size  294    gap  0  0%
GCAACTATTGTTATCAAGAAAGTAATAACTTGAAAAGGACCAATGTCTGC
AAAAGATGCACTTTATTGCATTCAGTGACCAGTTCCTTACAAAAAAAAAT
ATCTTAAAATCCTATAGAACACATTGTTGCACTTGACTTGGATGTATCTC
AAAATATTCTCTCTGACAAAAGTTTAGCTCATGGATCACAGGAATTGTTT
GAAATCACAATCCAATCACCCCATAAGCTCTTCCTGCCAATTGGTTAAAA
GGAATACTGAGTCATAAATTGAGCCAATCGGTAACATTGTAAGA
>CL8.Contig2_O_aranea_07-12A    size  311    gap  0  0%
GCAACTATTGTTATCAAGAAAGTAATAACTTGAAAAGGACCAATGTCTGC
AAAAGATGCACTTTATTGCATATCGTGATCAGTTCCTTACGAAAAATATT
TGGTAAAAAAGGGGATCTTTTAAAATCCTATAGAACACATTTGTTGCACT
CGACTTGGATGTATCTCAAAATATTCTCTCTGACAAAAGTTTAGCTCATG
GATCACAGGAATTGTTTGAAATCACAATCCAATCACCCCATAAGCTCTTC
CTGCCAATTGGTTAAAAGGAATACTGAGTCATAAATTGAGCCAATCGGTA
ACATTGTAAGA
>CL9.Contig1_O_aranea_07-12A    size  1039    gap  0  0%
TAGCGCTCTTTCTCTATGAACGAGGTTAGTGTGATATTTGATTGGTACCC
ATTATTTGTTAAAATATTCCATAAAATTGGCCAAAATTCATGCTTAGGAT
GGAGCGCATAGATAAATAAAACCATATTTTGAATTTACATTGACTATACA
TTGGTTATTGGCCCCCAAAACCGTAAGCGCTCGTTTTATTATGTCCACAC
GGGTGCATTTTTGCTCAGCCGTTTTAACATGTAGTTTCAATGGAAGGTTC
CATGTATTGGTTGAGGACACATTTTACGGGCAAGTTCGCATGGGAAGATC
ACTAGCGCTGCTGTTGGTCACGCTCATTGAATTCGATTACGACTTCTGTT
TACACTACCCAAATTTTACAAATCGATTACGACTAATGCGCATTCATTTG
AAAATGAGATGGTAAAAGTCATCATTCAAATTCGACTTTTTGAATTCGAC
CTACGACGACCTAAGACGACCTGAACCTGTTTACACTTATCACAAAAATG
AATTCGACGACTAAAGTGAATTCGATTACGACTTTTCACCTGGTGTAAAC
GGGGTATAAGTAAGATGGAGCTGTTGCGACTCGGTATTGGTTTTATCTTC
AGACATTGGTTAAGCCAGTTATCTTCACCATTTCTACTTTAATGCATGAA
CGGCATGCTGGAGGCCAATGAGAGGTTGGCTTTCATGCATCACTCACTGT
GAAAACAATCAATTTTACTTTCCGTAGTGCCGTTAAATATATGGCACATG
AATTCACATTGTTTTATAGAATTATGAAAATTACCCGTTTTGTATTGTCC
ATTAAACTGCTTCAATTATACGCCAAAATTATTTTATGGATTTCACTGAT
TTTTTTGTTCTCTGTAGATAATAGCTTTTGTTCTATGCGTGTAATTGTGC
TAATGATCCCATTCCTCTTTGAAATGCATTGTATGGTAATATGTATATAA
ATGTGTAGGAGTCTTGTATTTTACTTTGTAAAACAAAACGTGCATAAGAA
TTCGTGTTCTTTTCGTTTGTCTTTTATTGTCTGTAACAG
>CL9.Contig2_O_aranea_07-12A    size  215    gap  0  0%
GCAGCCCTGGTGATCTTCCCATGCTAACTTGCCCGTAAATTGTGTCCTCA
ACTAATACATTTAACCTTCCATTGAAACTACGTATAAGTACGGCTAGGAA
AAAATGCACCTGTGTGAACATAATAAAACGAGCGCTTATGGTTTTTTTGG
GTCAATAACCAACAGATAGTCAATGAAAATTCAAAATATGCTTTTATTTA
TCTATGCGCTCCATC
>CL9.Contig3_O_aranea_07-12A    size  711    gap  0  0%
TGGAACCTTCCATTGAAACTACGTATTAGGACGACTGGGCAAAAATGCAC
CTTTGTGAACATAATAAAACGGTGCTTACGGTTTTGGGGGTCAATAAGCA
ATGTATAGTCAATGTTAAGCATGTATTTTGGCATTTTTTATGGAATATTT
AAACAAATAATGGGTACCATTAAAATATCACACTAACCTCGTTAGTAGAG
AAAGAGCGCTACACGTGACAATATATACTACGCCATTGTGCCTCTATCTG
GGGCACCCCAACAACACACCTTGACACACGAGACTAGATTTGAAGTTACC
AGGCCAGCCAGACAAACGGCTTTCCATTACCTACAGTACCCGGCCGGCCG
CAGTCCATTGAATTGACTATACGAGTGAATTACAATGAATTGAACGGCAC
TATGTACAAATTGGATTTCTACGAATTATGACTCGAATTCAAAATTGTGG
ATCATAAGTTATAGCCATGTCACCTCTTGGTAACAGTTTAGTAAACTATT
TCTGTTTCACGTAATGGTTTTGTGCATTAAAGGGCCTACCGGAAAAATCA
CAGTGCATACCGTATACAGTAACTTGATCATTATTCATGCATGTGAAAAG
TACTAAGCCTACGGAGCACACAGCGTTAACAACAGTAGCCATTATGATTA
ATGTTTCAATTCAGTCTCAATGTAATTCTGCATTGTAATTTTAAAGGGAT
ATTCAGAGATT
>CL10.Contig1_O_aranea_07-12A    size  1021    gap  0  0%
CGAAATTAACTTGTTTTACAGTACCTTAAAGGTACCTCTTGGTGAAATCT
TCTAGACTTCTATCTTAAGTTGGAGAACCAACCACAGGATTTGCTGAAGC
AAATTTCAGGAAATGGTGAAGTTACACATTAGAAAAATATCAATCCTCTT
CTTGACCTTAAAAAGCAGACTATCCCTTTAATTTTAATACCTCACATGTC
TTTCACACGTATAGATCACATTATACCTTCCTTTATCAGAATTAATAGCT
TCCTGACAGCCAGTGCATATATGAATCCTTTTAGGAGACACAGAGCCCAT
CAGGGGACCAGTACTATATGCTTTACCTACTGATGCGGTGGGTACATCCA
AGACTTATATGCAATAACAACTACACTGAATAATTTGGACATTTTACTTT
GAAGCTTACTAAACTCCAGTGAACCAAGTGCTAATTCTGCAGTAACTTTT
TATATATAAATATTTTATCTAACATATAAAATGTGGTTATAAATATATAT
CTATATTAACTAAAACATAAACTAAACATAACTGCTTTAGTATGTTTAAT
AAATAATAATTTTTTTGAATAGTTGTATACTTGTTATTATATTACCATAA
TATACGTGGCAGCAAACAAAATATGATTAGTGTGGAATCCGAATCAAATT
TTCTTTGCTTTATTTTTATCCTACTATTAGTAACAATTTACTAAGCACCA
AAATAATACAATGCATAAAATGCTTTAAATGGCAGCATATTTAACTGTAT
AAAAATACATAAATATCCATACAAATAACATGTTTTTTTTTAGTTGCAGA
AAGCCTTGTGTATATGTGTAACAATACTGAGATACAATACATTGCATTGT
TACACATGAAGTGATGAAAGATGAGATAGCACAGATTATATTCATTACTG
ACCAAACTTTTATTGTTTGGGTAATGGAGTCAACTTATTTGACTAAATTA
CAGCATCTGAACTTGTAACAATTTATGTGCTTTCCATATGTGTGTATATG
GGCAATTCCAGAAAAAAGTGA
>CL10.Contig2_O_aranea_07-12A    size  545    gap  0  0%
CGAAATTAACTTGTTTTACAGTACCTTAAACTTTCACTCTTGGTGAAATC
TTCAAAATTGTTATGCTCAGTGCACTGCAGTAATATGGGTATAGACTTCT
ATCATAAGTTGGAGAACCAACCACAGGATTTGCTGATGCAAATTTCTGGA
AATGGTGAAGTTACACATTAGAAAAATATCAATCCTCTTCTTGACCTTAA
AAAGCAGACTATCCCTTTAATTTTAATACCTCACATGTCTTTCACACGTA
TAGATCACATTATACCTTCCTTATTAGAATTAATAGCTTCCTGACAGCCA
GTGCATATATGAATAGTTTTATGAGACACAGAGCCCATCAGGGGACCAGT
ACTATATGCTTTACCTACTGATGCGGTGGGTACATCCAACACTTAATATG
CAATAACAACTACACTGAATAATTTGGACATTTTACTTTGAAGCTTACTA
AACTCCAGTGAACCAAGTGCTCATTCTACAGTAATTTTTTATATATAAAT
AGTTTATCTAACATATAAAATGTGGTTATAAATATATATCTATAT
>CL10.Contig3_O_aranea_07-12A    size  317    gap  0  0%
TTTTTTTTAGTTGCAGAAAGCCTTGTGTGTATGTGTAACAATACTAAGAT
ACAATATGTGGCATTGTTACACATGAAGTGATGAAAGATGAGATAGCACA
GATTATATTCATTATTGACCAACCTATTATTTTTTTGGTAAAGGAGTCAA
CTTATTTGACTAAATTGAAACAGCATCTGAACTTGTAACAATTTATGTGC
TTTCCATATGATGTGTATATGGGCAATTCCAGAAAAAAGTGAACAATTTT
TCTGTTGTGCTCTTTATGTGTACTTATCATATCTTCTATTCGGATTGGGT
TGCAGAAACCGAAACAG
>CL11.Contig1_O_aranea_07-12A    size  229    gap  0  0%
TGCAAAGTGTGCTATGCACATAGTGATGGTTAAGAGATTGATTATTCAAA
ATTCAATATCTTGAGAATGCAAAGTCTGATTTCCAAAAGTTTAGTGTCAA
TTTAAAGCTAATGAAACCACCTTTAAGAAAACATCAAATTCTCAGTTTTG
TTTTTTGGAGAAAACTAGTCTGTTTTGAAATGATGGGTCACATTATGTCC
CAATAATAACATGGCCAGAAATATTAAAT
>CL11.Contig2_O_aranea_07-12A    size  414    gap  0  0%
TGCAAAGTGTGCTATGCACATAGTGATGGTTAAGAGATTGATTATTCAAA
ATTCAATATCTTGAGAATGCAAAGTCTGATTTCCAAAAGTTTAGTGTCAA
TTTAAAGCTCATGAAATCTCCTTAAAGAAAACATCAAAATCTCTTTGGTT
TTTGGAGACAAGTGGTCTGTTTTGATATGAAGGGTCACAAATAGCATAGT
TTTACATAACTGACAAAAATAATTAATTACTTAGGTGTATTTGTTGTCAG
TTGTGTAAAAGTTTAAAATGAACATCAAATAACAAAACTTTTTTTTCTAC
ATTATGTAAACCAAAAAATGGGATGCAAGTTTCTACTTCCTTGTGTTTTG
CACCAAAGGTACTCACTATATTCCATGATACACTGCTGTTCGCTGATTCA
GAAGGCTGAACCAG
>CL12.Contig1_O_aranea_07-12A    size  829    gap  0  0%
AAATATTACATGGGAACACATGATGTATTTTGTTTAGTTTATCAATATAG
CGGTGTTACACACGAATGGATACTAAATGTATGATTTGAATTATTGTACG
CAATTCTTTTTCACTCGTATCAACCACACGAAATTCTTCATTAAGCTAAG
TACAAACATCTCGTTACGTCTCTGTAAATCCAACAGTGACTTGAACAGCG
ATGTCGTCCATGAATGGGCCTGCAGGAGCCGTCACTGGCGGCACACGTAC
CGTATCGCGAATCCCAAGAATATAGTGCCATCTAACATCAGAATATAATT
ATAAAGGCATGTGTGTGACATCTGTTGTAAATTCTACTTGCAATATCTTA
CAATCTGTACTATACTATGTCGTCCACAAAAATGTGGAAGATTTCCAAAA
TCTTCCACAGTTGGTGTGTGGATTTTCAATGGATAATCCCAATCCAGCAT
CAACACATGGTACAACCAAACAATTTCATATCATAATATATACATTCACT
ATTTATATAACCATCCTCTATGTAGGAAAGCTCAACCAACATTAATGCTA
TCTGCTATGCATGATTGTATCTAACATCAATCAATCCTATTTCATGATTG
TGATTAATTCTCTTAACATTGTTTTTTTTTTAATGACAAGCCAGTCCAAA
AACCAGACTGAAACCACTTCACTCAGTTAAGATAAAAGCTAGCAATCTGT
ACTCTGTTGTGGTCTAGCCATGAACAAGTTCAGCTCAGTTGGCAAACTTG
ACACTCAGACAGTATCCATACTACAGTCAGTTCTCAGAGTGCAAATGCCC
AAACCCCAGGGTACAAATGACCAAACTGC
>CL12.Contig2_O_aranea_07-12A    size  473    gap  0  0%
AAATATTACATGGGAACACATGATGTATTTTGTTTAGTTTATCAATATAG
CGGTGTTACACACGAATGGATACTAAATGTATGATTTGAATTATTGTACG
CAATTCTTTTTCACTCGTATCAACCACACGAAATTCTTCATTAAGCTAAG
TACAAACATCTCGTTACGTCTCTGTAAATCCAACAGTGACTTGAACAGCG
ATGTCGTCCATGAATGGGCCTGCAGGAGCCGTCACTGGCGGCACACGTAC
CGTATCGCGAATCCCAAGAATATAGTGCCATCTAACATCAGAATATAATT
ATAAAGGCATGTGTGTGACATCTGTTGTAAATTCTACTTGCAATATCTTA
CAATCTGTACTATACTATGTCGTCCACAAAAATGTGGAAGATTTCCAAAA
TCTTCCACAGTTGGTGTGTGGATTTAACATATATTGGGCTAATCCATTCA
AAATGCACACTCCACCCGTGGAT
>CL13.Contig1_O_aranea_07-12A    size  288    gap  0  0%
AGCTGATATGTGTGTGGCAACTGTGCATCTACAGCAGAGACATGCAAATG
GGAACCTAAATCGCCACTATTCTACTGTTTATTCTGTCGAATATAACAAT
TTTTTTTCTGATAAAAAAAAGGGAATTTTGAATGAAATGCCCATGGGCAA
TCTTTTCAAGTAGGGGTGCCATTTTACACTGCGTGTGAATGCTTTTTATA
TCTATGCACGCACATGTAGTGCGGTTGACAAATTTAATTTTGTGGATATT
TTATGTATGTACATGGAAAAGCACATGGGCGTACGCAG
>CL14.Contig1_O_aranea_07-12A    size  585    gap  0  0%
GGATTTTAAATGGATTAGCACAATGCCGGGACAGGGTTTGCATTGTACAT
GTTTATTGGATGCATGGATGGAGTATCCATTGCCCATGTCTCATATTCTG
TTATGTTATATAAGACGATACATGGTTTGAATATTTTGAAAAAGAGTTGT
TTTAAGTAAACCTTATTTAAATATGGATTTTTTTTATGTCTGAAAGTCAC
CTATAGATTGTGTATATATTTTTTTTCTAAAAACAACTGGTGTAGTTGTT
TATTTCCGTCCCTGCCTAGCTCCCCAGTTGTATGTTCTAGTATTGAGAGA
TCCTCATACAGAGGGCACAGTTCACTGAGAGTCATGGACAATGCTTATGA
GTCATCTACTATTATAATAGTAGACTCATACACCTCAATGAAGGCACTAT
AAGTGTAACAGAAGTTTCCCCCCCACCCCACCAATAGGCAGGCAATATTT
TCACATACATCAGTGTAAACATTATGTTTTTACAATATTCCAACATATTG
AATGATATTTATGTACAATATTAGAAAGTCCGTTGATGTAACCTTGTCGT
GCCCCTATTACATTAAAGTGATGCATAAAATGCTG
>CL14.Contig2_O_aranea_07-12A    size  711    gap  0  0%
GGATTTTAAATGGATTAGCACAATGCCGGGACAGGGTTTGCATTGTACAT
GTTTATTGGATGCATGGATGGAGTATCCATTGCCCATGTCTCATATTCTG
TTATGTTATATAAGACGATACATGGTTTGAATATTTTGAAAAAGAGTTGT
TTTAAGTAAACCTTATTTAAATATGGATTTTTTTTATGTCTGAAAGTCAC
CTATAGATTGTGTATATATTTTTTTTCTAAAAACAACTGGTGTAGTTGTT
TATTTCCGTCCCTGCCTAGCTCCCCAGTTGTATGTTCTAGTATTGAGAGA
TCCTCATACAGAGGGCACAGTTCACTGAGAGTCATGGACAATGCTTATGA
GTCATCTACTATTTAATAGTAGACTTGTACACCTCAATGAAGGCACTTTA
AGTGTAACAGAAGTTTAGGGGATCTCCAAATACCACAGGCACCGGATCAC
AAATGAAAAATTGCCAAACTGCCATCCAAATTCTACAATATTCTACATGT
AACAATTGATTCAGGCTAGAATTGCTCCATTCCCCCCTCCCCCATGGTAT
GAAAACCATTAGGCAGGCAATATTTTCACATAATACATGCAGTTTAAACA
TTGTTTTTACAATATTCCAACATTTGAATGATATTTATGTACAATATTAG
AAAGTCCGTTGATGTAACCTTGTCGTGCCCCTATTACATTAAAGTGATGC
ATAAAATGCTG
>CL15.Contig1_O_aranea_07-12A    size  970    gap  0  0%
GTTCAAGGGCCAAAAATACATAATGAGGTTTTTCCCGCCCAGTGGGATTT
AATGACGAAGTCAAATTCATCTTACAAATGTCCTAAAAGTTGTGTTAATA
ATTTATTGGGTAAAATTGAACATATGTGACTGCCAACTGGGTGTATAACG
CACCACAAAATAAGCGTTTGACTGTATGATTGTTGGTGGTGTGAGGCGAT
TCCCTGCACGGTGTGTGTCAAGTGTCAAAATAACTCTTCAGCAGACAATT
GTAAAACAGCACAAACAGGCTGGCAACCAAGCCAAATAACAGAAGTCTGT
CGAGGAACAGTTCAACATCGTACCATATTTAAATATTGGCTCTTAATCAA
TTTCAGATTTGTATTCAACACCATTACAGTCACCAATACAACATTTCATG
GAATTGTTCAGTGAATTAACACTGATCACCGAAATAAATGTAGGGATGTG
GTAAAACGATAAGACAGTACTTGTTTGTAAGAATGACGAATGTAATCGCA
TAGAACTTTTGTAGTGGATTACATAATAGAGTTCTACAAGATATACTTAA
CAAAATAATGTTGATTTCGTAGGTGCTGATTTTCACTGTGTAGTGAATTA
TTCCAATGTATAAAAAACACCTCCCGCTTTTACGCAAATAGTAAGTTTAA
GCCCTCGTTTTTGGACAAGGTGTGAAAGTGTAGGTGTTGATGTACCAAGT
TTGGCCAGATTGGCCTAATCAAGTTTGCAGATACGCAACCCAATGCTGCA
AAAGATTAGTAGTTGTTAACTTTTGCAGTGGTGCTCTACCTTATGTACGT
TTATTATTATGTTACTCACCGCCCCTGTTTTTGTAACATTTTGCAACTAT
CATTTATGTATTTATTTTCCCAACACAGTTGTTTTATTTTGTCTAAACCC
TGATGCTAACATAGGTTTCATATTATTTTTGCCAGTATTTTTGTGTATCA
TATGCCGTCTCTCAAAGAAG
>CL16.Contig1_O_aranea_07-12A    size  490    gap  0  0%
GTCAAAGGTCATATCAGAATCAGTCATTTTGGTTATAATACAGAACTTGT
CATTTCAGTAGTGGGGCATACATTGAGGCATTGTGAATTCAAATCACACT
GTCCGACATGGCTGCATGGTGGTATAAGGGTATACTCTCCAATAGTGACG
TATGGTGAATTAAAGGTGCACTATCCGATAATGAGGCATGGTTTAAGTTG
TGCTGTCCGATATGAATACTTGAAGGGACACTATCCAGATTTGAGGCATG
GTGAATGGCATGACACTGTCTGACATCAAAACTTGAATTCCAAGTTTAAT
TAAAGGTGTGCTGTCTGATATTGACATTTAATGGGTTAAAGGTACGCTAC
TCAATAATGAATCTTGGTGAATTCAGGCTGCATTTTATGATATTACACTT
GATGGGTTATAATGAATCATGGCCAAGGTGTATTGTCTGATATCAGCACT
TGATTTAAAGGCACATTACCCAATAATGAGGTTTGGCATA
>CL16.Contig2_O_aranea_07-12A    size  579    gap  0  0%
ACTTGGTATGAATGATCAGTGGGTTGGAGGGATGGTTTAACCATAAGGAT
GTTGAAGTCAAAGGTCACGTGGGGTCAAATCAGGTCATTTTGTTTATGGT
AAACTTTCAAATTTAGAGTTTTATAAAACAGAACTTTGTCGTTTCAATAG
TGGGGCATACATTGAGGCATTGTGAATTCAAATCACACTGTCCGACATGG
CTGCATGGTGGTATAAGGGTATACTCTCCAATAGTGACGTATGGTGAATT
AAAGGTGCACTATCCGATAATGAGGCATGGTTTAAGTTGTGCTGTCCGAT
ATGAATACTTGAAGGGACACTATCCAGATTTGAGGCATGGTGAATGGCAT
GACACTGTCTGACATCAAAACTTGAATTCCAAGTTTAATTAAAGGTGTGC
TGTCTGATATTGACATTTAATGGGTTAAAGGTACGCTACTCAATAATGAA
TCTTGGTGAATTCAGGCTGCATTTTATGATATTACACTTGATGGGTTATA
ATGAATCATGGCCAAGGTGTATTGTCTGATATCAGCACTTGATTTAAAGG
CACATTACCCAATAATGAGGTTTGGCATA
>CL17.Contig1_O_aranea_07-12A    size  429    gap  0  0%
GGTTTTTTTTTTCACAATTTTCCTGATTTTGAACAAAAGGTCTATATTTG
GAGTGGAAGGAGCTGTGAAAATTGTTAGGGCATGACTTAGTGCCACCAGT
GGATTGCATTTCTGAGGGATTTAGGGAGGTACTCGGGAAAACCAAGAACC
CCTAAACCCTTTTAACATTTTTAAGGGTCATTTTGTAGGAAATAGGTTCC
AGTTTGAGAGCGAGCCATGGCCGATCGGATTAAGGCGTTGGCTGCCGGCT
AGGGGTTAATGATGGTCATCCGTGGGTTTACATCTTATTAGAACCCTACT
ACCCTAAAATGTTCCTATATGGTCAGAAATCCCACAATGGTGTTTGTAAC
AACAACATTATGAAATTACTGCTTGCTCTCAGACTCGACCAGTGTATGCA
ATGGATGCCTAGCATGCCATGGTTTGGAA
>CL18.Contig1_O_aranea_07-12A    size  1511    gap  0  0%
TTCAGCGGACCAGTTTGGAACCATTCCAGCATATCTGATCAAACCTAGAA
ACACTTTTTCTGATGCCTACAAAATGTCCAATTTGTCTAATGATCATTCA
AACATTTACCGAGATATGAGTTATTAAATAACATAACTGAAAACTGTTTT
GCACATTTTCAGCTGTTCTCTCAAGCCAGAGTGAGAATTAAAATTATATA
TTTTTTCCGAATTGGTTTAAATGGATAGCGATACCATGGGCCTTCGAGAG
AACAAGTACAGCTGTATAAAGTTCTAGGAACTGATGCTAGTCGTTTATCT
ACAGAAATAATTTGGTAGAAAAATATTGTGCATGCGTGGTTTCTAATTCA
GAAATTACTTATTTAGCAATTAGATCTACTGATAGAGGTTAGCAAAGCGT
AAGTATGAACTCTTAACACATTCAGATTATCAAATTATCAACTGATATAT
AGTATTTTGTATTTTGCAGCATAGCATAAATATTATAGATGAATATATTA
TATAAGACAAGAAACTGCAGAAACTTGTGTGTATTCTATCATATTTTGCA
TGTTTAAATGTGTGTGGTATTGTGCAGCTTAATGCAAAGTCGTGTGTCAT
TGAATAATAACACATGATTACAGCTTGTATAAATTCATATTCAATGTGAT
TACACTTTGTTCTTTGTCATTATCTATCCTGTATTCCATTATAATTATGA
AATTAGACATCTGCATTCACATTGATATTCTGAAAATTATTCTATACAAA
ATGGCCAGGGAAAAACATTTGTTGTCCTTCACCACTTTGGTCGGTCGCAC
AGAATTTTATAATTATTTTCCCCCAATAGTGGAGAGTTTGCAAAAGGCGT
ATATATGGAAAAGCCACACACATAGTCAGTCATGCAACATTGCATTTTAC
ACAAGGATATTTCTTATAGCCTAATGTGTATGGTTTTCCCATATGATATT
TGCAATCCCTCCAGTATGTGCAATTTGACTTCAAATTAGTCAATTTGGTG
AAAATAATCTTCATAGAGTTGTTTTCTTCCCTTTTGTTCAACCAAACTGT
TTTTACCCTTATAAATGTTGTTGTAAGTAAAGTTGGTTTTAACTGTGAAA
CTCAGGATGTGTTTTCAGTGGACCAATCAGGAAACTTTGAGGTAGCTTTG
CGTGGTAAAACATGTATACTTTCTTATATATATAATGCTACATGTGCGTT
GGTCCCTGAACGTATCCTTGGGGAACACTTATCACAATGTATGGTAGGAA
AGTGTGTCTTTTTGTCTTGTATACAACTTTAGTAGTTTATTTTTTCTATA
GTTTTGCATATCTTTTTATAGTTTTCATATACTTAAAAGCAAGAGTATGT
ATAATAGGTGTCACAAATAGTTGGAGTAAGGTGGTCGAGTACGGATGAAT
GCAGGGGCTCGGAAAGACAGATGTGACTTTTACAGCCTTACATTGGTTAT
GCAAAAAAATTGCAAATAATCTTTGTCATAGCTGCCATCTATTTACTATA
ATGGAATATGT
>CL18.Contig2_O_aranea_07-12A    size  1491    gap  0  0%
TTCAGCGGACCAGTTTGGAACCATTCCAGCATATCTGATCAAACCTAGAA
ACACTTTTTCTGATGCCTACAAAATGTCCAATTTGTCTAATGATCATTCA
AACATTTACCGAGATATGAGTTATTAAATAACATAACTGAAAACTGTTTT
GCACATTTTCAGCTGTTCTCTCAAGCCAGAGTGAGAATTAAAATTATATA
TTTTTTCCGAATTGGTTTAAATGGATAGCGATACCATGGGCCTTCGAGAG
AACAAGTACAGCTGTATAAAGTTCTAGGAACTGATGCTAGTCGTTTATCT
ACAGAAATAATTTGGTAGAAAAATATTGTGCATGCGTGGTTTCTAATTCA
GAAATTACTTATTTAGCAATTAGATCTACTGATAGAGGTTAGCAAAGCGT
AAGTATGAACTCTTAACACATTCAGATTATCAAATTATCAACTGATATAT
AGTATTTTGTATTTTGCAGCATAGCATAAATATTATAGATGAATATATTA
TATAAGACAAGAAACTGCAGAAACTTGTGTGTATTCTATCATATTTTGCA
TGTTTAAATGTGTGTGGTATTGTGCAGCTTAATGCAAAGTCGTGTGTCAT
TGAATAATAACACATGATTACAGCTTGTATAAATTCATATTCAATGTGAT
TACACTTTGTTCTTTGTCATTATCTATCCTGTATTCCATTATAATTATGA
AATTAGACATCTGCATTCACATTGATATTCTGAAAATTATTCTATACAAA
ATGGCCAGGGAAAAACATTTGTTGTCCTTCACCACTTTGGTCGGTCGCAC
AGAATTTTATAATTATTTTCCCCCAATAGTGGAGAGTTTGCAAAAGGCGT
ATATATGGAAAAGCCACACACATAGTCAGTCATGCAACATTGCATTTTAC
ACAAGGATATTTCTTATAGCCTAATGTGTATGGTTTTCCCATATGATATT
TGCAATCCCTCCAGTATGTGCAATTTGACTTCAAATTAGTCAATTTGGTG
AAAATAATCTTCATAGAGTTGTTTTCTTCCCTTTTGTTCAACCAAACTGT
TTTTACCCTTATAAATGTTGTTGTAAGTAAAGTTGGTTTTAACTGTGAAA
CTCAGGATGTGTTTTCAGTGGACCAATCAGGAAACTTTGAGGTAGCTTTG
CGTGGTAAAACATGTATACTTTCTTATATATATAATGCTACATGTGCGTT
GGTCCCTGACCGTATCCCTGGGGAACACTTATCACAATGTACGGTAAGAA
ATTGTGTCTTTTTATCTTATTTACAACTTACGTAGTTTATTTTTTTTATA
GTTTTCATACACTTAAAAGCAAGAGTATGTATAATAGGTGTCACAAATAG
TTGGAGTAAGGTGGTCGAGTACGGATGAATGCAGGGGCTCGGAAAGACAG
ATGTGACTTTTACAGCCTTACATTGGTTATGCAAAAAAATTGCAAATAAT
CTTTGTCATAGCTGCCATCTATTTACTATAATGGAATATGT
>CL19.Contig1_O_aranea_07-12A    size  314    gap  0  0%
AAAATATCCCACTATACAGTATATAGTTTTGTTCACAATTGTTCAGCCAT
GATTGACGTACATACATCTGTAATTGGATGTACTGCACCTGCAGGTAGCT
CAATGGTGTGCCGGTTTGGCAGGCATGTTCGCGTATATTCAAATAGGGCT
GAACAATTCTGAGGGCATTTATAAGAATGTGTTAGGGGTTGAAAAGCATA
GCTAGATGCAGTCTAACGTAACTATACTGTGTTGTGCTCTTTCTGTATAA
TTCAAGTAGACAAAATAAACCAGAAATTGCTGAATGCTCCTTTAAATGTG
GGTGTTCCAATTTG
>CL19.Contig2_O_aranea_07-12A    size  590    gap  0  0%
AAATCTCTGAGTGTCCCTTTAACCCGGAATGCGCAGCCAGTGTTGGTCTT
CATTGTTGAGCACAGACCAGGGGCGAATTTGCTAATGTAATAGAAATGGA
TGTATAGATTCTTATTGGGGAAATTCCATATATTGACGAATAATTTGGGA
AAATGTGAGATGCGGACAAAAAACACATCTGCATCATTGAATCTCATTAT
GTGGGAGCTTCCACAATCTTTGTGGCAGAACCATAATGGACCAATTCATT
CTTAAAAGTCGAGCTGAGTAATCTGACAAAGGAAAAGTGTATTATATAGT
TCCTTTCATAATTGTTCAGCCATCACTGATGCACACACATCTGTAATTGC
AGGTACTGCACCTGCAGGTAGCTCAATGGTGTGACGATTTGGCGGCCATG
TTCGCGTATGCTCGAATAGGGCTGATCAATTCTGAGGGCATTTATAAGAA
TGTGTTAGGGGTTGAAAAGCATAGCTAGATGCAGTCTAACTATACTGTGT
TGTGCTCTTTCTGTATAATTCAAGTAAAATTCTGGACAAAATAAACCAGA
AATTGCTGAATGCTCCTTTAAATGTGGGTGTTCCAATTTG
>CL20.Contig1_O_aranea_07-12A    size  616    gap  0  0%
CCATGAAATCTCTGAGTGTCCCTAGTCAAAGGGCAAGTAGTTCTTTTTCC
AAGGCCTTCAGTATCGCTATCTATGATTGGCCAGTATGTGCACATTAACT
GTGACGGCCCTGCCTGTACACAGACCTTACTATAAACATTAACCAATCAC
TTTGCCTGCAGGTTTGATTGACATGGGTTAAGATGCCAAAAGGTCAACAA
TATATCTGTAGCACATTCAGCTTCTAATATCAAATGCGATAAAAAAGGTT
TTATGAGATATTTTTATGAATCTACTGCTTTTATACAAATATTCTCTGTA
ATCTATGATGTGCTGTATATAATGAACAGCTCAAAACGTATTATAATGCT
GTTGCCTGATTATATTCGACAAAACGAAACAAAATGAAAGGAGCTCACTG
CATCAATTGGTTTACACATACTTTATTCCATTGTGCATCAAGATGTTGTA
TGGAATAGTGTGTGTATACTAGTGGATGCAGTGAGCCTCTTTCACTTCAT
TTCATCAAATAAAATAAGCCATGCTGTTAATAGGAAATAGGTATGCACTC
CTATGTACTTGCCCATACATATAATATGCAAGATTATTAACATCCTCTAT
TACAGTTTTATCTAGG
>CL20.Contig2_O_aranea_07-12A    size  596    gap  0  0%
CCATGAAATCTCTGAGTGTCCCTAGTCAAAGGGCAAGTAGTTCTTTTTCC
AAGGCCTTCAGTATCGCTATCTATGATTGGCCAGTATGTGCACATTAACT
GTGATGGCACTATAAGCATTAACCAATCACTTTGCCTGCAGGTTTGATTG
ACATGGGTTAAGATGCCAAAAGGTCAACAATATATCTGTAGCACATTCAG
CTTCTAATATCAAATGCGATAAAAAAGGTTTTATGAGATATTTTTATGAA
TCTACTGCTTTTATACAAATATTCTCTGTAATCTATGATGTGCTGTATAT
AATGAACAGCTCAAAACGTATTATAATGCTGTTGCCTGATTATATTCGAC
AAAACGAAACAAAATGAAAGGAGCTCACTGCATCAATTGGTTTACACATA
CTTTATTCCATTGTGCATCAAGATGTTGTATGGAATAGTGTGTGTATACT
AGTGGATGCAGTGAGCCTCTTTCACTTCATTTCATCAAATAAAATAAGCC
ATGCTGTTAATAGGAAATAGGTATGCACTCCTATGTACTTGCCCATACAT
ATAATATGCAAGATTATTAACATCCTCTATTACAGTTTTATCTAGG
>CL21.Contig1_O_aranea_07-12A    size  987    gap  0  0%
GTAACGTTGCGAAGGGTTTGAATTGTCCCTGTGTAAAATCCCTATACTTT
ACGATGCATCGTACACTTACAAAGGGTTGTTACGTCTTTGTGAAATCGAA
TTATAAACCCGCCGTAGTTACAAAGCATCCTAATTGTTTAGTCAAATCGA
CCCCAGATTTTTTTCACTTTCAGGTACAAAATAAAATAAAGCGGAGGAAT
ACAAAAACTACAGGTAATTCTGAGCTGGGTCCAATTGCCAAAAAACGCTT
ACAGAGTATTCCTTGAATCCCAAACAAGTCATTTGAAATGTTTTTCTTGT
ATACTGAAGACATTTTACCATTGTATCTGAAAATACAAGTAAATCAGTAT
GTCTTTATTGGTATGGTTTCTACAGCAGAACAAAGTTTATTTTTTAGCCT
CTTTGGGGCCAAATTTTCCCCCAAGAAAATGTGTATAACTAATGGATGAG
GCTGAAATGGGCCTAGTTTAAAGAGCTTAAATTTTAAGTACTTCTTTGAC
ATGATGGGATGCACTCACTTGTGACCTAATACTATGTGAAAGAATTTATA
CAGTGCTACTAACCATGTAGAATTATTAACTTGTCATGATCTTGACATTA
ATACTGAATAAAAGTGAGTCCCAATCGTCTGTGGTACCCCCTCCGCAATT
TGGATGAATCTTGCTACACCCTGCACTTGGTTACATCATGGGGATGTAGG
GTGGATTCAAATGCAAAATTTACATGTACCATTAGTTTCCATTGTGATAG
ATTGAGATTTATATGATTCTGTATAGGTTACAATATAATGCATGTCACAT
TATGTTTAGGGGATGTTTACATAGAAAATTTCTTGAGCAAATAACCAGTT
AGAACCATGGAATTACAAGTCCATTTGCTGGGTATTGCTGGTGACAATGG
TTTGTTTCACCGATTACTAATTGTAAGAGGTGGCGAAGAGATTTCTGTAT
AAACATGCTTCATGTTAAAGGTCCCGTCTCCGATTTT
>CL22.Contig1_O_aranea_07-12A    size  1037    gap  0  0%
GACTAGCGTCTGCCGATAAAATATAAATGAACCATAACTAGTCAGTAATT
TTGAATGGTATGTTTAATTTTGACTGATAGAGTAGTTTGATGTGTTTATT
GTAATAATAGTTTGAGTAAAGGTGACACATGTTCAATTTATAGTACTTTG
TCACAAGGAAAAAAAAGTAACATTTTGTTTCCACAAGAGGGTTTGGAATT
ATAAAGAAAATAATAGAACTTAAGTTCGTGAAAATTCATTTGGCACTAAT
TTAACAATAATACTATTTACTCTGTTCAAAACTTAATAGGCAATACTTTA
CAATTCTAAACAAATCGGTGACAGTGAGGGAAAGGCTGACCATTGCATTT
ACATGTACGTGAACAAAATGCCATTTGTAACAGCCAATCAGCGAAGGTGT
ATCAAACGAAAGTGTCATGACAAATCCCTTTACAGAATTTGTTCTAGTTT
GTGAAGTATACGCTATGCCAAATCAAAGCAAAACGACAATTATATAACAC
ATACTGGTTTAATAGTGACTATAGGCATGGGCCAGACAGGCATAATGTAT
TAACGAGAAACATTGTAGTCATTTCACAAGTGCATAGTTCACTTTCTGAT
CCAAATACAGTAGTCCCTCTTTTTGAGGCAGGATGTAGGTGGCAGTTGAA
CAGGGGTTGTGTCCAAAATTTGAGAAAGAAATCAACAGATGGAATTGTTT
TAAAGACGGTCTATTGAAATAGACTAATGATGGCCGTGGCCAAACCCTCA
TGGGTGTATCTTGGTTCAATTTTTTCCACTGTATATGATTTCACTACCAT
ATTCTCTTGAGTAAAAATATCTTGCTCATTCTTTTCATATCAGTGACACA
GGTCATATGATAAGGTGGTAATATGCAGATGGCCATTGTGGCAATGAGGT
GATCACCACCTGGGCAATTGACATTTTTCTTCAAATAATAACTCTCCTAC
GTCATTAATAATAATAATGTATTTTTATATAGCACAATATCGCTATTAGC
CTCAAAGCGCTTTGAAGGTGGGTGTTCCAATTTTTTG
>CL22.Contig2_O_aranea_07-12A    size  528    gap  0  0%
AATGGTTCGTTCATACTTTATCAACAGACGCTTGCCTTCCGAACATGCTT
TGTGCGCCGAGTATATAAATGTATGTATTACGCACAAAGCGTGTACGAAA
GACTATCATTTGCCGATAAAGTATAAATGAACCATAACTAGTCGGTAATT
TTGACTGATAGAGTAGTTTGATGTGTTTATTGTAATAATAGTTTAAGTAA
AGGTAGCACATGTTCAATTTATAGTACTTTGTCACAAGGACAAAAAAGTA
CAATTTTTTCCACCAGAGGGTTTGGTATTATAAAGAAAGTAATATAACTT
AAAATTAGTGCCTAACAAACTTTAACAATAATACAACATGTTCTCTGTTC
AGAACTTAATAGGCGATATACTTTACAATTCTGAACAAATCAGTAACAAT
GAGGGAAAGACTGAACACTGCATTTACATGTACGTGAACAAAATGCATTT
GTAACAGCCAATCAGCGAAGGTGTATCAAACGAAAGTGTCATGACAAATC
CCTTTACAGAATTTGTTCTAGTTTGTGA
>CL22.Contig3_O_aranea_07-12A    size  922    gap  0  0%
GACTAGCGTCTGCCGATAAAATATAAATGAACCATAACTAGTCAGTAATT
TTGAATGGTATGTTTAATTTTGACTGATAGAGTAGTTTGATGTGTTTATT
GTAATAATAGTTTGAGTAAAGGTGACACATGTTCAATTTATAGTACTTTG
TCACAAGGAAAAAAAAGTAACATTTTGTTTCCACAAGAGGGTTTGGAATT
ATAAAGAAAATAATAGAACTTAAGTTCGTGAAAATTCATTTGGCACTAAT
TTAACAATAATACTATTTACTCTGTTCAAAACTTAATAGGCAATACTTTA
CAATTCTAAACAAATCGGTGACAGTGAGGGAAAGGCTGACCATTGCATTT
ACATGTACGTGAACAAAATGCCATTTGTAACAGCCAATCAGCGAAGGTGT
ATCAAACGAAAGTGTCATGACAAATCCCTTTACAGAATTTGTTCTAGTTT
GTGAAGTATACGCTATGCCAAATCAAAGCAAAACGACAATTATATAACAC
ATACTGGTTTAATAGTGACTATAGGCATGGGCCAGACAGGCATAATGTAT
TAACGAGAAACATTGTAGTCATTTCACAAGTGCATAGTTCACTTTCTGAT
CCAAATACAGTAGTCCCTCTTTTTGAGGCAGGATGTAGGTGGCAGTTGAA
CAGGGGTTGTCCAGAGAAAGAAATATACACACATAATTATTTTAAGAGGG
TGTATCGAAGTACACTAGATATGGGGTAGATTAGTTATAGCCATTATGTA
GAACAGTACTCTCTTAGTACTGGACATTAACATTCTGATTTGGGTTAATT
ATATTTTGTAATTCTGAATACAATATTATAGAACCATGTTTTGGTAATTA
TTATGTATTATGCTTTTTATCAATCATCAATATTTTGATGAATAATGGTA
CTGTAAAACAGGTTAATTTTAC
>CL23.Contig1_O_aranea_07-12A    size  249    gap  0  0%
TCTATTTTGAAATCATTCTTCCATAGAATTTTTTAAACAGAAGAGGCAAA
GTTTAAGAATTGTTTGCCAAGATGATGAAGATGATACAGCTCCTTGGAGA
AAGTATATCTGAATTTGTGGAACCGCAAAATCTGAGAACCTTAGTATACG
GTGTGCTGATATATTAAAGAATGCCTATTGATGATATAATGACTTCTCTT
AACCCCTGTGAACTACTGGCCACTTTATCAGCCTTTAAGACCTATTTTG
>CL23.Contig2_O_aranea_07-12A    size  257    gap  0  0%
CCCCCTCTGGCTACGCCACTGCTTCCATGCATGGAAAGTTTAAAACAGAA
GAGGCAAAGTTTAAGAATTGTTTGCCAAGATGATGAAGATGATACAGCTC
CTTGGAGAAAGTATATCTGAATTTGTGGAACCGCAAAATCTGAGAACCTT
AGTATACGGTGTGCTGATATATTAAAGAATGCCTATTGATGATATAATGA
CTTCTCTTAACCCCTGTGAACTACTGGCCACTTTATCAGCCTTTAAGACC
TATTTTG
>CL24.Contig1_O_aranea_07-12A    size  362    gap  0  0%
GAAGATCTTTCCAAATACGGCAACAAATTAATGCACTTGTCAATTGCAAC
CCCGGTCCTTGGGTACCCGGGGATGGCCGGGACTTATTACACACTTAGCC
GGGATTTTGATTATTTTTTTGTGCCTGGGTGTGCCGGGTTTGTACCACGT
TTGTGTCGGGATTTGTTAGAGGATTGCAACACAGATCAAAATAGCCTGGA
CGTTGGTGCGGGGCTTTGTACACGTATTGGCTTGGTATTATTGGGGTTGT
ATTGCAAATCACGGCAGGCGGGAGCCGGGATTTGTCCATGGATTTACCCA
CAACTGGTGCCCGGCCTGGCCGTGACTTGACCGGGATTTGGGCCGGGGAA
TGCAATTTTTAA
>CL24.Contig2_O_aranea_07-12A    size  808    gap  0  0%
ATGACCATCTAAAACTGACCCTAGACACACGATCTTTTTCCCCCCAATGG
TTTTTAATACTCTTTCCATGTTACATGCCTGATCGTGAACAAAATCATTG
GTCACGGATGATACACCATTGTCAATAACAAGTACCCCCCCTGGCAGTTC
AACCTTTGTCTCTCTCTGTACAGCACCTTAGGGTGCTTGGTGACCATTGT
GATTTGGTCAAAGTCAACCCTTACTGTGCGAAATACACAGCTAGAGTTAG
GTGGGTCCCAATTCTTTTCCATCAATGCATTTGTCAATTGCAATCCCGGG
CCCTGGGTACCCAGGGATGGCCGGGACTTATAACATACTTAGCAGGGATT
TTGATTTTTTTTTGTGCCCGGGGGTGCAGGGGTTTGTACCAAGTTTGTTC
CGGGATTTGTTAGAGGATTGCAACACCGATCAAAATAGCTGGGACGTTGG
TGTGGGGCTTTGTACACATATTGGCCAGGCGTACATTGCAAAAATCAAAT
TCAAGCCGGGCCATTGGTGCGGGGCTTTTTACACGTATTGTGTAAGTGCT
ACACTCATTTTCACATTTTAAACTACATCCCATACCAGTTACCCAATCAC
ATGCATCGTGCCGCAACAGTGGGAAAATTGGCCTTTGAGATGGGATCGTA
GGCCAGGATTTGTTGGAGAAATGTTACTAGAAAGACCTTGGGTTGTATTG
CAAATTCTGGCAGGCGGAGGCCGGGATTTGTCCATGGATTTACCCACAAC
TGGTGCCCGGCCTGGCCGTGACTTGACCGGGATTTGGGCCGGGGAATGCA
ATTTTTAA
>CL25.Contig1_O_aranea_07-12A    size  2831    gap  0  0%
ATTGGTTTGTGGGGAGCACGACAGAGTGGCTGAGGTCTTTGCCTTTGGTG
CAGACGACCTGGGTTCAATTCCCAGAGGGGCCATGAAAAAAGACAGTGAT
TTCTGCTCTGAAAGACGTTGCCGTAATCGTTTGGATTAAAAACCAAAATA
TATGACATCCAACGCAGTGAACAAAAAAAATATGGTATGTTAGTTAAAAA
ACATGAAAAGTGAACAAAGTCTAAATGACTATTAAACCGGGGGATAATAA
TCACCCTTGTCTGAAAAATTACCGACTATCTTTCAGTTGTCCAGTGCCCA
CACTTGATCAATTTCATATGCCGTACCTCTGTTTGGTTTGTATGTAGTTC
TACAGCCAATGTAAACTATCGTATTGTTCGTAATCGTAGCCCCAGCACAA
AGAGTACCATATAAAATGTTGCTGGAATGATGCAAAATACAACAAAAATC
TGAAAGTAACATACTGTGTTCTGTTCGATCATACTAAACTTATTTTATTT
TATTTTTACCATCATAACACCTTTGTTTATTTATTCCTATAAATAAAAAC
TATGAAAATGAAGCTTTTAACATAATACAAGTGTTGCCAAATAACATCCT
ACCCGCTCTTTGGAATAGGCATAGCTCGGGGTGCATTTATTAAGAACAAT
ACGGTATATGGCGTTCTAACTTCTGTTCAAGGGTATAGATGTATTGTCGC
TGCATATTTCAACTTTTACTAATCTTGGCCTAAAAATTAGGCCCTAGTTG
TTTGATTATCGGAATGAATTGGTGGTCTTCCTCTTTTATGAAATGATCTT
TTTTAGTGTTGGGGAAAATGAATAGTTTTATGTTATGTGTTCAAATTCTA
ATTCTATATCTTCATTAATAAATAAATAAGAGGTCCTCAGTGCTATATTA
GCATGCATCGGTCAATCAAGCCCATTGGTAGACTGCTGTAGTCCCACTTT
CATCAGATTTATAGCCAGTCACTGGTATTAACCTCTGATAGAATGTTTTT
TTCACATTGAAAAAGTATGATTAGGTTTCAGTGGCTAATTTAAATATCGA
GGTCACATTCGGAAGACACAATGATCAAGATCGGGTTGTATTTTCTTGTT
ACAATGAAAAAGAGTGTGTATTTTCTTGTTACCTTCATTGCAATGTACTA
TAATTACCAGAAGTTCAGAACTAAAGTTCTGATCGAATACCCTACATGTA
GTATCTAATTTGTCACATTTACTTGAATATGTGGCTTTTACACGGCATAA
TGTGCTCTAGTAATGTGATCTTCCGAGACACTGTAGATGTCAAAGGCAGT
GTTCAATAAACCAGCAGTGCATCATCTATGGACTTTGGGAGACTGGCTCA
ATTAATATCTACAGTGTATTTCCAGTCAAAACTGGCTACAATGTAGTTCA
TATTACTCCATATTTATAACGCATGTTTTTGTTTCCTTAATAGCAAAACA
GGTAATAAAGTAACATCAAAGCAGTAGCATTGGATAAATTGTGCTGGACT
GGTCATGATAGTTCACGTTGCAGGATTTTTTTTATCATTGTGAACTACAG
GTTTTTATGTTGTATTTGCACCATTGCCAAAATGTTTGGGGGATTTGTGT
GGATGTTCACAGATTGGTGGTTTTAGAGGGAGAATGTTCCTCTTAATGAT
TTTTGTTTCTTTTTTCTAATAATACTAGAGGTATTGGTGGTGCTATATTT
GTTATTTCTATTACTATTAATAGGGAGTATTTTTTGTACTGACATATCTT
CAGTAATGTTAAAGGTGTGTGCTCTGATCATCGGCCTCGTCTCCCAATTT
TATTTTTTTGGTATCGGTGTAAAAGCTTTTTTTTGGGGGGGGGGACTAAG
ATGTTTTATGTGGATGTTATGCCCGAAAACTGGTCTAGGGGTGGTTAACC
ACCCCATAAAATAGTGGATAGTCTATGGACAGTTATAGTAAATAAAATTG
TGTTATTTTATAAAAATGCAAGCAGTGGTTTGATTCGAATGAAAGCAGGT
GTGGACAATGTTTTGCTTGAGTGGTAACCATTCATAACAAACACAAAACA
CAATGTGCTAAAATTGGAACACACACCTTTAAGGAGGAAAAATGCTTCAA
CAGCTGTTGGGTGAAATAACTACACAACTAAGAGGGATGTTGTGCACCAA
TATGTCCCATTAGCATTGTCCATTGACAATACCTCCAAAGTCTGACTCTT
ACACATCCAGTGGCTACCTGTGCAAAGCACTGGTGCATGTCGACTTCATA
CAGATATGAATATGCGCAATGTTATCACTCAGTAATGGTCAGTCTAACTT
TGCATGTCTCATCAGTGATTTAAAGCCTGTGTACTGTTGACAAAATAACA
GTAAGGTACCGTATTATGACAAAAGTGACTTTTATCTATAGTCTGTGTTT
CTAACAGTTGAGGTGACATACTTGTATGTGGTGGTTTTGTAAGCATACAC
CCTTGTGTGCGTGTGTACACTACATAATGGCATTCCCAAATACTAGCAGA
ATGGAGAATGGCTACAAATGTATGCTACCAGGATTTTGTGCTTTGTATAT
GTGCTCAATCTCACTGTAACATTCTGTGCAATGGTCTTTGGTAGACATGC
CGAGTCACAGCAGTTCAAAATCGGGCTCAGATGCATATGGCCAGTAATAT
TATGTTCGAAAAAACTGATTCCAATGTTCAAAAAGTTCAGATTGAAATCC
AATGATGTTAAAACCCAAATTGAGATTTGTGTTACTGCATGTTTGTAGTG
AATTTAATCACCATGTAGGATTTGCAAGACTAATAATCAAATGACTACTG
TAAAGCCTGAAAATTTTGCGGCATTAAAATT
>CL25.Contig2_O_aranea_07-12A    size  2888    gap  0  0%
ATTGGTTTGTGGGGAGCACGACAGAGTGGCTGAGGTCTTTGCCTTTGGTG
CAGACGACCTGGGTTCAATTCCCAGAGGGGCCATGAAAAAAGGCAGTAGT
GATTTCTGCTCTGAAAGATGTTGGCATAATCGTAAACGATTTGAAACCAA
AATATGTGCAGCAGTTTTTATAACATCCAACGCATTGAACCAAAAAAATA
TGGCATGTTAGTTAAAAAACATGAAAAGTGAACAAAGTCTAAATGACTAT
TAAACCGGGGGAGGGGGGTGTGATTCTGGAAGAATAATCACCCTTGTCTG
AAAAATTACCGACTATCTTTCAGTTGTCCAGTGCCCACACTTGATCAATT
TCATATGCCGTACCTCTGTTTGGTTTGTATGTAGTTCTACAGCCAATGTA
AACTATCGTATTGTTCGTAATCGTAGCCCCAGCACAAAGAGTACCATATA
AAATGTTGCTGGAATGATGCAAAATACAACAAAAATCTGAAAGTAACATA
CTGTGTTCTGTTCGATCATACTAAACTTATTTTATTTTATTTTTACCATC
ATAACACCTTTGTTTATTTATTCCTATAAATAAAAACTATGAAAATGAAG
CTTTTAACATAATACAAGTGTTGCCAAATAACATCCTACCCGCTCTTTGG
AATAGGCATAGCTCGGGGTGCATTTATTAAGAACAATACGGTATATGGCG
TTCTAACTTCTGTTCAAGGGTATAGATGTATTGTCGCTGCATATTTCAAC
TTTTACTAATCTTGGCCTAAAAATTAGGCCCTAGTTGTTTGATTATCGGA
ATGAATTGGTGGTCTTCCTCTTTTATGAAATGATCTTTTTTAGTGTTGGG
GAAAATGAATAGTTTTATGTTATGTGTTCAAATTCTAATTCTATATCTTC
ATTAATAAATAAATAAGAGGTCCTCAGTGCTATATTAGCATGCATCGGTC
AATCAAGCCCATTGGTAGACTGCTGTAGTCCCACTTTCATCAGATTTATA
GCCAGTCACTGGTATTAACCTCTGATAGAATGTTTTTTTCACATTGAAAA
AGTATGATTAGGTTTCAGTGGCTAATTTAAATATCGAGGTCACATTCGGA
AGACACAATGATCAAGATCGGGTTGTATTTTCTTGTTACAATGAAAAAGA
GTGTGTATTTTCTTGTTACCTTCATTGCAATGTACTATAATTACCAGAAG
TTCAGAACTAAAGTTCTGATCGAATACCCTACATGTAGTATCTAATTTGT
CACATTTACTTGAATATGTGGCTTTTACACGGCATAATGTGCTCTAGTAA
TGTGATCTTCCGAGACACTGTAGATGTCAAAGGCAGTGTTCAATAAACCA
GCAGTGCATCATCTATGGACTTTGGGAGACTGGCTCAATTAATATCTACA
GTGTATTTCCAGTCAAAACTGGCTACAATGTAGTTCATATTACTCCATAT
TTATAACGCATGTTTTTGTTTCCTTAATAGCAAAACAGGTAATAAAGTAA
CATCAAAGCAGTAGCATTGGATAAATTGTGCTGGACTGGTCATGATAGTT
CACGTTGCAGGATTTTTTTTATCATTGTGAACTACAGGTTTTTATGTTGT
ATTTGCACCATTGCCAAAATGTTTGGGGGATTTGTGTGGATGTTCACAGA
TTGGTGGTTTTAGAGGGAGAATGTTCCTCTTAATGATTTTTGTTTCTTTT
TTCTAATAATACTAGAGGTATTGGTGGTGCTATATTTGTTATTTCTATTA
CTATTAATAGGGAGTATTTTTTGTACTGACATATCTTCAGTAATGTTAAA
GGTGTGTGCTCTGATCATCGGCCTCGTCTCCCAATTTTATTTTTTTGGTA
TCGGTGTAAAAGCTTTTTTTTGGGGGGGGGGACTAAGATGTTTTATGTGG
ATGTTATGCCCGAAAACTGGTCTAGGGGTGGTTAACCACCCCATAAAATA
GTGGATAGTCTATGGACAGTTATAGTAAATAAAATTGTGTTATTTTATAA
AAATGCAAGCAGTGGTTTGATTCGAATGAAAGCAGGTGTGGACAATGTTT
TGCTTGAGTGGTAACCATTCATAACAAACACAAAACACAATGTGCTAAAA
TTGGAACACACACCTTTAAGGAGGAAAAATGCTTCAACAGCTGTTGGGTG
AAATAACTACACAACTAAGAGGGATGTTGTGCACCAATATGTCCCATTAG
CATTGTCCATTGACAATACCTCCAAAGTCTGACTCTTACACATCCAGTGG
CTACCTGTGCAAAGCACTGGTGCATGTCGACTTCATACAGATATGAATAT
GCGCAATGTTATCACTCAGTAATGGTCAGTCTAACTTTGCATGTCTCATC
AGTGATTTAAAGCCTGTGTACTGTTGACAAAATAACAGTAAGGTACCGTA
TTATGACAAAAGTGACTTTTATCTATAGTCTGTGTTTCTAACAGTTGAGG
TGACATACTTGTATGTGGTGGTTTTGTAAGCATACACCCTTGTGTGCGTG
TGTACACTACATAATGGCATTCCCAAATACTAGCAGAATGGAGAATGGCT
ACAAATGTATGCTACCAGGATTTTGTGCTTTGTATATGTGCTCAATCTCA
CTGTAACATTCTGTGCAATGGTCTTTGGTAGACTTGCCGAGTCACGGCAG
TTCAAATCGGGCTCAGATGCATTTGCTCAGCTTCAAATCTTGGATGGCCA
GTAATATTATGTTCGAAGAAACTGATTCAAATGTTCAAAAAGTTCAGATT
GAAATCCAATGATGTTAAAACCCAAATTGAGATTTGTGTTACTGCATGTT
TGTAGTGAATTTAATCACCATGTAGGATTTGCAAGACTAATAATCAAATG
ACTACTGTAAAGCCTGAAAATTTTGCGGCATTAAAATT
>CL25.Contig3_O_aranea_07-12A    size  4886    gap  0  0%
TGGCGGAGAGTAACACGGAGGCAGAATCTGTGGTAGCAGATCTCAATGTG
ACTTTGAACGAAACAGCTGGTAATGTCACGGCTAAAATTCCATCCACTCC
AGAAGGAATGGCCATTGCATATGGCAGCCTGGTCATTATGGCATTATTAC
CCATATTTTTCGGAGCATTTCGATCCGTAAAATACCATAAAGAACAGAGG
GAGAATGGAGAGACTCCAGAAATAATGTCCGACAGAGACGCAGCGATGTT
CCCGTTGATAGCCAGTGCAACTTTATTTGGTATCTACATAGTGTTCCAGA
TATTTTCCAAGGAGTACATCAATTTACTCCTGACTGTGTATTTCTTCTTT
CTTGGTGTGCTGGCTTTAGCTCATATACTTAGTCCCATCGTACGGAAATT
ACTCCCAGAAGCAATGCCAAATGAAAGCTACCATGTCATATTCACCAGGG
GTTTACAAGAGAGAAAAGAAGAGTTGATGAATTATGAGTTTGACAACAAG
GATCTTGCTTGTCTAGCATCTTCAGCATTGGTAGGGGTCTGGTATCTATG
GAAAAAGCATTGGGTAGCTAATAATATATTCGGGTTGGCCTTTGCGCTGA
ACGGCGTGGAGTTCCTTCAGCTGAACACAGTGATGACAGGGTGCATATTG
CTGGGTGGCTTGTTCATCTACGACATCTTCTGGGTGTTCGGGACCAACGT
CATGGTGACGGTGGCCAAGTCGTTTGAGGCACCGATCAAATTGGTGTTTC
CCCAGGATATACTAGAAAAGGGTCTTGAGGCTGATAACTTTGCCATGTTG
GGGTTAGGGGACGTCGTTATTCCGGGTATATTTATTGCTCTACTCCTCCG
CTTTGATGTTAGCATGAAGAAAGAACGCCGTACATACTTCTATTCCAGTT
TCACCGCGTACATCCTGGGTCTACTAGCTACCATCGGAGTGATGCACATA
TTTAAGCATGCTCAACCCGCCCTGCTTTATTTAGTGCCTGCATGTATTGG
CGTGCCGTTGTTTGTTGCTCTTGTTCGTGGAGAAATCAAAGACCTGTTCA
AGTATGAAGATAATCCAGAGAAGGACAAGGACAAAAATGACACGGAACAG
AAAGAGGAAGAAGACAAAGACACCAAGAAGGACAAATAACAACAGTATAA
ATGTTTCTGGACTTCTGACAACCAAAATAAAATGCCCTTTCCTTGGCCAA
ACAGTCACAATTAATACTTGTGACGATCAATGCCAAGAGATGACAAAGTA
TCTGTCAATAACTCCCCATTTTTGGGGGAACAAAATTAAACCAAAAACAC
AAAACACCCAACCAGTTGCTAGGTTATCAGTTGATCAGACCTGCAAAAGG
AATATCATTTGAAAGAATGAGATATTACTTGTAGCCAATGGTCTGCGGAG
AAGTGGACAATTCATTAACATTCCAACTTATTGAATAAAATAGCTGGAAA
ATGCCTTGTGCTTCTTTTGTTCCGAAATACAAACGGACACAGGCGTTACA
TGTTTGTTGGAGTTGAGTATGTGTTTCTAAGTATACACAAATAGCTTACA
AAGTTAATTGAAGATGAAGGTTTGAAGTAAACATTAAAAAGCATTAAAAA
AAAATTGTTCTGAAGTTTTAAATCGGCAAACTAAGTTAATTCAACCAACA
AATTGTTTCGTTGCAAGAATATGGAATGTGAAGATTGTAACTGGATTGTC
TTTTGGCAAGGTACATTGATCATATTATAATATTTATTTTGATGTTTTGA
AGTATTACATGTGCTTCATGTTGTTTTTGGTGCTTATAAGAATAACAATC
TTTAAAGATCTGAAACTACCGGAGCATGTCTCTTTTTAAGGATGATGAGG
GTTTAGTACAGTGAAGTGACTTAGGAAACTCTAGAAGTACGTAATGGTTT
TTTGCCTTATTTTATTGTTTTGTGTTTTGTTCAACTTTTCATATTATATA
ACTGTTGCATATAATTGAAAAGTCCAACCTAACACAAAAGTAACAGGCAT
CATCTGTGATGCACAGACCAGGTAGATCGATCAATATATTGGTTTGTGGG
GAGCACGACAGAGTGGCTGAGGTCTTTGCCTTTGGTGCAGACGACCTGGG
TTCAATTCCCAGAGGGGCCATGAAAAAAGGCAGTAGTGATTTCTGCTCTG
AAAGATGTTGGCATAATCGTAAACGATTTGAAACCAAAATATGTGCAGCA
GTTTTTATAACATCCAACGCATTGAACCAAAAAAATATGGCATGTTAGTT
AAAAAACATGAAAAGTGAACAAAGTCTAAATGACTATTAAACCGGGGGAG
GGGGGTGTGATTCTGGAAGAATAATCACCCTTGTCTGAAAAATTACCGAC
TATCTTTCAGTTGTCCAGTGCCCACACTTGATCAATTTCATATGCCGTAC
CTCTGTTTGGTTTGTATGTAGTTCTACAGCCAATGTAAACTATCGTATTG
TTCGTAATCGTAGCCCCAGCACAAAGAGTACCATATAAAATGTTGCTGGA
ATGATGCAAAATACAACAAAAATCTGAAAGTAACATACTGTGTTCTGTTC
GATCATACTAAACTTATTTTATTTTATTTTTACCATCATAACACCTTTGT
TTATTTATTCCTATAAATAAAAACTATGAAAATGAAGCTTTTAACATAAT
ACAAGTGTTGCCAAATAACATCCTACCCGCTCTTTGGAATAGGCATAGCT
CGGGGTGCATTTATTAAGAACAATACGGTATATGGCGTTCTAACTTCTGT
TCAAGGGTATAGATGTATTGTCGCTGCATATTTCAACTTTTACTAATCTT
GGCCTAAAAATTAGGCCCTAGTTGTTTGATTATCGGAATGAATTGGTGGT
CTTCCTCTTTTATGAAATGATCTTTTTTAGTGTTGGGGAAAATGAATAGT
TTTATGTTATGTGTTCAAATTCTAATTCTATATCTTCATTAATAAATAAA
TAAGAGGTCCTCAGTGCTATATTAGCATGCATCGGTCAATCAAGCCCATT
GGTAGACTGCTGTAGTCCCACTTTCATCAGATTTATAGCCAGTCACTGGT
ATTAACCTCTGATAGAATGTTTTTTTCACATTGAAAAAGTATGATTAGGT
TTCAGTGGCTAATTTAAATATCGAGGTCACATTCGGAAGACACAATGATC
AAGATCGGGTTGTATTTTCTTGTTACAATGAAAAAGAGTGTGTATTTTCT
TGTTACCTTCATTGCAATGTACTATAATTACCAGAAGTTCAGAACTAAAG
TTCTGATCGAATACCCTACATGTAGTATCTAATTTGTCACATTTACTTGA
ATATGTGGCTTTTACACGGCATAATGTGCTCTAGTAATGTGATCTTCCGA
GACACTGTAGATGTCAAAGGCAGTGTTCAATAAACCAGCAGTGCATCATC
TATGGACTTTGGGAGACTGGCTCAATTAATATCTACAGTGTATTAATGTA
GTTCATATTACTCCATATTTATAACGCATGTTTTTGTTTCCTTAATAGCA
AAACAGGTAATAAAGTAACATCAAAGCAGTAGCATTGGATAAATTGTGCT
GGACTGGTCATGATAGTTCACGTTGCAGGATTTTTTTTATCATTGTGAAC
TACAGGTTTTTATGTTGTATTTGCACCATTGCCAAAATGTTTGGGGGATT
TGTGTGGATGTTCACAGATTGGTGGTTTTAGAGGGAGAATGTTCCTCTTA
ATGATTTTTGTTTCTTTTTTCTAATAATACTAGAGGTATTGGTGGTGCTA
TATTTGTTATTTCTATTACTATTAATAGGGAGTATTTTTTGTACTGACAT
ATCTTCAGTAATGTTAAAGGTGTGTGCTCTGATCATCGGCCTCGTCTCCC
AATTTTATTTTTTTGGTATCGGTGTAAAAGCTTTTTTTTGGGGGGGGGGA
CTAAGATGTTTTATGTGGATGTTATGCCCGAAAACTGGTCTAGGGGTGGT
TAACCACCCCATAAAATAGTGGATAGTCTATGGACAGTTATAGTAAATAA
AATTGTGTTATTTTATAAAAATGCAAGCAGTGGTTTGATTCGAATGAAAG
CAGGTGTGGACAATGTTTTGCTTGAGTGGTAACCATTCATAACAAACACA
AAACACAATGTGCTAAAATTGGAACACACACCTTTAAGGAGGAAAAATGC
TTCAACAGCTGTTGGGTGAAATAACTACACAACTAAGAGGGATGTTGTGC
ACCAATATGTCCCATTAGCATTGTCCATTGACAATACCTCCAAAGTCTGA
CTCTTACACATCCAGTGGCTACCTGTGCAAAGCACTGGTGCATGTCGACT
TCATACAGATATGAATATGCGCAATGTTATCACTCAGTAATGGTCAGTCT
AACTTTGCATGTCTCATCAGTGATTTAAAGCCTGTGTACTGTTGACAAAA
TAACAGTAAGGTACCGTATTATGACAAAAGTGACTTTTATCTATAGTCTG
TGTTTCTAACAGTTGAGGTGACATACTTGTATGTGGTGGTTTTGTAAGCA
TACACCCTTGTGTGCGTGTGTACACTACATAATGGCATTCCCAAATACTA
GCAGAATGGAGAATGGCTACAAATGTATGCTACCAGGATTTTGTGCTTTG
TATATGTGCTCAATCTCACTGTAACATTCTGTGCAATGGTCTTTGGTAGA
CATGCCGAGTCACAGCAGTTCAAAATCGGGCTCAGATGCATATGGCCAGT
AATATTATGTTCGAAAAAACTGATTCCAATGTTCAAAAAGTTCAGATTGA
AATCCAATGATGTTAAAACCCAAATTGAGATTTGTGTTACTGCATGTTTG
TAGTGAATTTAATCACCATGTAGGATTTGCAAGACTAATAATCAAATGAC
TACTGTAAAGCCTGAAAATTTTGCGGCATTAAAATT
>CL26.Contig1_O_aranea_07-12A    size  1916    gap  0  0%
ATGGTAACTAGTGGGCGTGGTTTAGAATCGAGGACGGGACAAATAAGTCC
ACTTGAGATTAAGGACTCGAACTGAACTGAACTAATCTGAACTTTTATGA
AATAGGACCCAGTACCGTATATTATATCAGATCTGACTCCCTGACTGACA
TTGAACAATACAATTCCCTTGATTAGGCCTATACTGATATACACCTCATC
CTAAATCACCCTCACTGGTTGCTCCACACCCCCACACCTACCTATCGACT
GACCAACAGAAGCGGGTGGGCGTCCCCTTTCTTGCACACACCACTGCTCG
GAATATATAAATTTACATCCTTTTATAAACAAAAAATCGAGAATTTGTAA
ATGTATATTTTTGGTCATTAAATTATGCACTTCTGTACTTATTTAGCCTT
TAATTTACTTCAAACTATAGTTATTTTATGTAATTTTTCCCAAGAAGTAC
TGTAGTTTAGATGAACCACTGATTGTTTGGCGACAAATGAGTTCATACTG
CCAATCAAAATGTATGGATGAGTTTTATGCGTATTGAATTAAGGTCACGC
CAGGCCCATCTTTTTGACTTCAAATTTTGACAAAAGTAAACTAAGTGTGT
CCTAGGGCCCATAGAAATCTGTAGTAACATTTTCTTGCACGCATCAGTTA
TCTCATCAATGTCGCGCTTCAGTCTATGAAAACTCAATGGGCCTGGGACA
TTCAGTAATGGGGGACTCTCTCGACTTCTCACACCGGCGTGACCTTAAAA
ATGCGTGTACCTTTATCATGTTTATGTGATATTCACCACACGCGAGGCAT
TAGTGATGGTCAACACAATATATATATATATACACGTATATAGTCATTGT
TATTTTTTCAGTTTGGTTATCGTTCGCAACAAGGGGTAGTTATGAGAATC
CAATTAATGCTTCCTTTGTCTGGTATAAAAATGGTTATTTAAATTATATT
TACAAGGTATTGATCCTCAGTCAATACCTAAAAAACTATGTCAGCATTTG
ATACTGAATTTGAGTTGATAGAAGTCATCACATTAGATATCGGCTAATCC
AACCATGATGGTATAGGAAAATAGACATAAGACTAGATACTTTGGTGTTT
ACATGGTTTGTGCATTCGCCTATTTGTAAAAACATAAGCCTTCACTTGCA
AATAAACTACGGTTGAACAGGTTTTTTGAAGCACGGATCAATATGAATTC
TTGCAGACTATATACGCATGCATGCATAATGCAGTCGTATAACCTTTAGC
ATTGAAATACGCCTTTCAATTAATTTTGGCGCTAAAATAAAACCACGGAC
GTATTGATACCAGAACAAAAATAAACGGCATCAATGTGCAAATTGTGTGG
ACATTATATAGACAGTTCAAGTGTTCATAGTTTTCAGGACGGAATACATG
AATTTGCAAGTATATACAGTCGTATCTTGCTGAAACACAAGTTTTATCAT
TATTGATGACGTGCATTGTGCACCATATTCATTATATCATACCAAAAAAT
AAGAGAGACCTGGGTAACAGGACAGATACTTGTTGAATACATTGCTCATA
CAGTTTTCCATCTTACTTCAACATGGTTATAAACCCTGTACACTTTATAA
CCCAAGTTGAAGCGATTAATAATCTCCCATGGGCATGATTTTAATAAATA
ACTACAGATTAATTAATCATATTGACTGAAAAACTCAGGGAAAGTACACA
TTTCCCACCAATTTGGATGTTTTTTGGGAAAGTAGGGATGGTAAAATACA
CCCAACTAACGCAATTTTGAGTGCTTTTCTATTGCTTTTTGGTTATGATA
CCGCCCAACCGACCCACCTCTGAAACAGGACATGCAGGCAACACAATAGC
TTTAGACTTTCACCACTGCATCTCTTATACAGTGTTCCCGATTGGTTAAA
GGTGGGTGTTCCGATT
>CL26.Contig2_O_aranea_07-12A    size  943    gap  0  0%
TCAGCATTTGATACTGAATTTGAGTTGATAGAAGTCATCACATTAGATAT
CGGCTAATCCAACCATGATGGTATAAGAAAATAGACATTAGACAATACTT
TTGTGCATGTTTATGTATTCGCCTATTTGTAAAACATATTATAATCCTTT
TGTTTTTGTATAACCCAAGTCTTATAACTCGCAAATAAACTACGGTTGAA
CAGGGTTTTTGAAGCTCGGATCAATATGAATTCTTGCAGACTATACGCAT
GCATAATGCACTCGTATAACCTTTAGCATTGAAATACGCCTTTCAATTAA
TTTTGGCGCTAAAATAAAACCACGGACGTATTGATACCAGAACAAAAATA
AACGGCATCAATGTGCAAATTGTGTGGACATTATATAGACAGTTCAAGTG
TTCATAGTTTTCAGGACGGAATACATGAATTTGCAAGTATATACAGTCGT
ATCTTGCTGAAACACAAGTTTTATCATTATTGATGACGTGCATTGTGCAC
CATATTCATTATATCATACCAAAAAATAAGAGAGACCTGGGTAACAGGAC
AGATACTTGTTGAATACATTGCTCATACAGTTTTCCATCTTACTTCAACA
TGGTTATAAACCCTGTACACTTTATAACCCAAGTTGAAGCGATTAATAAT
CTCCCATGGGCATGATTTTAATAAATAACTACAGATTAATTAATCATATT
GACTGAAAAACTCAGGGAAAGTACACATTTCCCACCAATTTGGATGTTTT
TTGGGAAAGTAGGGATGGTAAAATACACCCAACTAACGCAATTTTGAGTG
CTTTTCTATTGCTTTTTGGTTATGATACCGCCCAACCGACCCACCTCTGA
AACAGGACATGCAGGCAACACAATAGCTTTAGACTTTCACCACTGCATCT
CTTATACAGTGTTCCCGATTGGTTAAAGGTGGGTGTTCCGATT
>CL27.Contig1_O_aranea_07-12A    size  2432    gap  0  0%
GGGGCCTAAGAGTGCCAGTGGCAAGAAAGGCATCAACAGTCGTAAGGTGC
AGCTTATGGAACCTGGGGACAGGGAGTCATTGGCAGCTTCTGATGGAGAA
TTAGAAAGCAGAGATGATCTTGATGCAACAAGAGGAGGAAAGAGCAATGT
ATTGGACATCACAGGAAATCTTCCCAAACAACAGAACGTTGGCAGGGTGT
CTAGCTGGGCGGTGAGCTTTGAGCGCCTCCTACAAGACCAGCTGGGACTA
GAATGCTTTACACAATTTCTTAAGTTAGAATTTAGTGAAGAGAATATTAT
GTTCTGGATAGCTTGTGAACAGATGGGCAAGATGAAGGACAGAGTGACGC
TGGAGAAACATGCTGAAGATATTTACGAGAAATTTCTGTCACCCAAGGCC
ACAATGCCGGTGAATTTAGAAGGCCAGTGTCGAGAACTGGTGGAACAAGC
TATTAAAAACCCAACACCTGAAATGTTTAGAACACAACAACAACAGATCT
TTAAGTTGATGAAATTTGACAGTTATACAAGGTTCCTGAAGAGTAAGATG
TACCAAGACTGTGTGATTGCTGAGATGGCGGGAGAACCATTACCATTCTT
AAAGAAAGATACCACAAAGCTAACGGCACCGGATGACAAGGCTGCCAAGA
AAAAGAGTTGGTTTGGAAGTCCCTTTCGCAAATAATAGCGAGCGCAGGCA
AATTTGATTGAGGGCGTGTGCAAGGGCAAGGACACCTCGCTACTGTATTC
CTTGCAGCTAAGCTTCTGTAGTTACCTCCTCACAAAGTAGTTTCTTAGCA
ACCAAAAAACTGACGATCGCTCTCCTGTGCTCTGATTGGACGTACTGCAG
TGCACGGATGCTATGGACTGATGGTGGCGCTTTCTTGCTGTCCATTCACT
AGTCTTAAAGACACTGCATGTTTATTTCTTTGATTCATTGTAAAAGTACT
TTTCTACCCTATTTAATTACAATTGAGGACAAGCATATCAATTGAAATTG
CTCGTTTACACCAACATGACTGGTGAAACCATATGTTGGGGAGTCATGGT
TATCCTGATGTAAAAAATACGGCACAGACAAATGCAATGATGGTTTCTGG
ACACTCATGGTGATAGCAAACCTGACTGAACACTTGTATTAAAACATCTT
GCAAATTAGCAGATTAGATATGAATTGCACATTAACAAGAGAAATTATGG
TAGACTTTAATGAACAGAACAGGTAGAACCCAGATACTTGGCAGTATAAT
CTAATGTCAACACCATTTTACTGAGCCTGGGTACAGCAATCCAGCACTGA
AGATTACAATGTACACACTTTACTCACATTTGTGATACATGCATTTGTTT
CTTGTTAGAACAGTGTTGTTTTTTAAGCTCAATCTTTTAAACCAGGTAAG
CCATTGGTTTAAAAAATGATTTTGTAATATTAAATGTTATTAGTAATTTA
TTGAAAAGAAAAGTCAAGTGTATTGGCTTAAATGAAAGAGTAAACAAAAG
TGTTCAGATGCATGGTAAGCAAATTACTCCTACGTACTAGATCAAGTCAG
GGACTTAAAAAATGAATAAGATTTAAAAATCGAAATGTGAATATATATAT
ATCCCTGACATATGCCCTTAATAATAAGTTTTGAATGCAATAGATGAATA
GTGTCACATGCTATGTGTTTGTACACTAGAAACTTTGGAATCTCAACAAC
AGTGGTAGCCTATATGACTGACCCAGTGAATCAGGAAGTTCTGGAAAAGT
TCATTTTCACACTTAACTGACAAAATTGTTTTTCACTGTTTTAATTTTCA
AATTCATGACATAAACTTTGACTGCACAGCAATATACAGTGAATAAATCA
TTTTGGGTGTTCTTAAACTCAGCTTTTCCTGTGTGGGAATATAAACGTAG
CATGAAAATTGGGCCGTTCCAATTATTTCCCATATACCCCAATTAATGGA
AGGCACAACTGCAATTGAAACTCTATAGATCTGTGCCTTCTGTAAGGGGT
GTATAGATTACAGATGGAATGGCATGGGCTTTCCCATTTATACTACATAA
CCCCTATGGAAGGCACAGGTGGACTTCAAGTTGTATATGTCTGCACCCTT
CCATAAGGGGTAAATGGAATATATTAAGTGGAATAGCCCTTTCGATGCGA
ATGCACAGAAGAGCCATATATAAACCAATAATGAATTTCATAATTTCATG
AGTTTTAATTTTTTCCAACTTGAGTATTTGGAGTATTTTGAAGAAAGTAT
AAAGTTACCATATGACGATATATTATATATAATATAAATTCCACGGTAGT
TGTGACCAACTATTCACCGCCAGAAACCAACCAGTGTGGATTAGTTTGAT
GCTGTATTTTTGGTGATATGTTAATAAAACAGCAGTTTTACAGATATTTT
GTGGTTTGTTAGCTCATGCACCTATGCGGTGC
>CL27.Contig2_O_aranea_07-12A    size  2416    gap  0  0%
GGGGCCTAAGAGTGCCAGTGGCAAGAAAGGCATCAACAGTCGTAAGGTGC
AGCTTATGGAACCTGGGGACAGGGAGTCATTGGCAGCTTCTGATGGAGAA
TTAGAAAGCAGAGATGATCTTGATGCAACAAGAGGAGGAAAGAGCAATGT
ATTGGACATCACAGGAAATCTTCCCAAACAACAGAACGTTGGCAGGGTGT
CTAGCTGGGCGGTGAGCTTTGAGCGCCTCCTACAAGACCAGCTGGGACTA
GAATGCTTTACACAATTTCTTAAGTTAGAATTTAGTGAAGAGAATATTAT
GTTCTGGATAGCTTGTGAACAGATGGGCAAGATGAAGGACAGAGTGACGC
TGGAGAAACATGCTGAAGATATTTACGAGAAATTTCTGTCACCCAAGGCC
ACAATGCCGGTGAATTTAGAAGGCCAGTGTCGAGAACTGGTGGAACAAGC
TATTAAAAACCCAACACCTGAAATGTTTAGAACACAACAACAACAGATCT
TTAAGTTGATGAAATTTGACAGTTATACAAGGTTCCTGAAGAGTAAGATG
TACCAAGACTGTGTGATTGCTGAGATGGCGGGAGAACCATTACCATTCTT
AAAGAAAGATACCACAAAGCTAACGGCACCGGATGACAAGGCTGCCAAGA
AAAAGAGTTGGTTTGGAAGTCCCTTTCGCAAATAATAGCGAGCGCAGGCA
AATTTGATTGAGGGCGTGTGCAAGGGCAAGGACACCTCGCTACTGTATTC
CTTGCAGCTAAGCTTCTGTAGTTACCTCCTCACAAAGTAGTTTCTTAGCA
ACCAAAAAACTGACGATCGCTCTCCTGTGCTCTGATTGGACGTACTGCAG
TGCACGGATGCTATGGACTGATGGTGGCGCTTTCTTGCTGTCCATTCACT
AGTCTTAAAGACACTGCATGTTTATTTCTTTGATTCATTGTAAAAGTACT
TTTCTACCCTATTTAATTACAATTGAGGACAAGCATATCAATTGAAATTG
CTCGTTTACACCAACATGACTGGTGAAACCATATGTTGGGGAGTCATGGT
TATCCTGATGTAAAAAATACGGCACAGACAAATGCAATGATGGTTTCTGG
ACACTCATGGTGATAGCAAACCTGACTGAACACTTGTATTAAAACATCTT
GCAAATTAGCAGATTAGATATGAATTGCACATTAACAAGAGAAATTATGG
TAGACTTTAATGAACAGAACAGGTAGAACCCAGATACTTGGCAGTATAAT
CTAATGTCAACACCATTTTACTGAGCCTGGGTACAGCAATCCAGCACTGA
AGATTACAATGTACACACTTTACTCACATTTGTGATACATGCATTTGTTT
CTTGTTAGAACAGTGTTGTTTTTTAAGCTCAATCTTTTAAACCAGGTAAG
CCATTGGTTTAAAAAATGATTTTGTAATATTAAATGTTATTAGTAATTTA
TTGAAAAGAAAAGTCAAGTGTATTGGCTTAAATGAAAGAGTAAACAAAAG
TGTTCAGATGCATGGTAAGCAAATTACTCCTACGTACTAGATCAAGTCAG
GGACTTAAAAAATGAATAAGATTTAAAAATCGAAATGTGAATATATATAT
ATCCCTGACATATGCCCTTAATAATAAGTTTTGAATGCAATAGATGAATA
GTGTCACATGCTATGTGTTTGTACACTAGAAACTTTGGAATCTCAACAAC
AGTGGTAGCCTATATGACTGACCCAGTGAATCAGGAAGTTCTGGAAAAGT
TCATTTTCACACTTAACTGACAAAATTGTTTTTCACTGTTTTAATTTTCA
AATTCATGACATAAACTTTGACTGCACAGCAATATACAGTGAATAAATCA
TTTTGGGTGTTCTTAAACTCAGCTTTTCCTGTGTGGGAATATAAACGTAG
CATGAAAATTGGGCCGTTCCAATTATTTCCCATATACCCCAATTAATGGA
AGGCACAACTGCAATTGAAACTCTATAGATCTGTGCCTTCTGTAAGGGGT
GTATAGATTACAGATGGAATGGCATGGGCTTTCCCATTTATACTACATAA
CCCCTATGGAAGGCACAGGTGGACTTCAAGTTGTATATGTCTGCACCCTT
CCATAAGGGGTAAATGGAATATATTAAGTGGAATAGCCCTTTCGATGCGA
ATGCACAGAAGAGCCATATATAAACCAATAATGAATTTCATAATTTCATG
AGTTTTAATTTTTTCCAACTTGAGTATAAAGTATAAAGTTACCATATGAC
GATATATTATATATAATATAAATTCCACGGTAGTTGTGACCAACTATTCA
CCGCCAGAAACCAACCAGTGTGGATTAGTTTGATGCTGTATTTTTGGTGA
TATGTTAATAAAACAGCAGTTTTACAGATATTTTGTGGTTTGTTAGCTCA
TGCACCTATGCGGTGC
>CL27.Contig3_O_aranea_07-12A    size  3028    gap  0  0%
CAACTATACTGGCCACAAAATTTGTGGAGCATATTGATGCCGGCAAGAGT
GGATTTGGAAAGGTCTCTTGTCCATATCCAGCTCTATAATGCAGGAGGCA
CTCTATTGGCAGAAGAAAAAGAATTATGCGCTTACACCGACCGGGACTCC
AACGATACAGAAACGTTCTTATAAGACCTCCACACCAGACTTGGTAAGAC
ACAGAAAGACCTCGGTGTCTCATCAGTACCGAAGCTTAACTTCATTGGCA
GCTTCTGATGGAGAATTAGAAAGCAGAGATGATCTTGATGCAACAAGAGG
AGGAAAGAGCAATGTATTGGACATCACAGGAAATCTTCCCAAACAACAGA
ACGTTGGCAGGGTGTCTAGCTGGGCGGTGAGCTTTGAGCGCCTCCTACAA
GACCAGCTGGGACTAGAATGCTTTACACAATTTCTTAAGTTAGAATTTAG
TGAAGAGAATATTATGTTCTGGATAGCTTGTGAACAGATGGGCAAGATGA
AGGACAGAGTGACGCTGGAGAAACATGCTGAAGATATTTACGAGAAATTT
CTGTCACCCAAGGCCACAATGCCGGTGAATTTAGAAGGCCAGTGTCGAGA
ACTGGTGGAACAAGCTATTAAAAACCCAACACCTGAAATGTTTAGAACAC
AACAACAACAGATCTTTAAGTTGATGAAATTTGACAGTTATACAAGGTTC
CTGAAGAGTAAGATGTACCAAGACTGTGTGATTGCTGAGATGGCGGGAGA
ACCATTACCATTCTTAAAGAAAGATACCACAAAGCTAACGGCACCGGATG
ACAAGGCTGCCAAGAAAAAGAGTTGGTTTGGAAGTCCCTTTCGCAAATAA
TAGCGAGCGCAGGCAAATTTGATTGAGGGCGTGTGCAAGGGCAAGGACAC
CTCGCTACTGTATTCCTTGCAGCTAAGCTTCTGTAGTTACCTCCTCACAA
AGTAGTTTCTTAGCAACCAAAAAACTGACGATCGCTCTCCTGTGCTCTGA
TTGGACGTACTGCAGTGCACGGATGCTATGGACTGATGGTGGCGCTTTCT
TGCTGTCCATTCACTAGTCTTAAAGACACTGCATGTTTATTTCTTTGATT
CATTGTAAAAGTACTTTTCTACCCTATTTAATTACAATTGAGGACAAGCA
TATCAATTGAAATTGCTCGTTTACACCAACATGACTGGTGAAACCATATG
TTGGGGAGTCATGGTTATCCTGATGTAAAAAATACGGCACAGACAAATGC
AATGATGGTTTCTGGACACTCATGGTGATAGCAAACCTGACTGAACACTT
GTATTAAAACATCTTGCAAATTAGCAGATTAGATATGAATTGCACATTAA
CAAGAGAAATTATGGTAGACTTTAATGAACAGAACAGGTAGAACCCAGAT
ACTTGGCAGTATAATCTAATGTCAACACCATTTTACTGAGCCTGGGTACA
GCAATCCAGCACTGAAGATTACAATGTACACACTTTACTCACATTTGTGA
TACATGCATTTGTTTCTTGTTAGAACAGTGTTGTTTTTTAAGCTCAATCT
TTTAAACCAGGTAAGCCATTGGTTTAAAAAATGATTTTGTAATATTAAAT
GTTATTAGTAATTTATTGAAAAGAAAAGTCAAGTGTATTGGCTTAAATGA
AAGAGTAAACAAAAGTGTTCAGATGCATGGTAAGCAAATTACTCCTACGT
ACTAGATCAAGTCAGGGACTTAAAAAATGAATAAGATTTAAAAATCGAAA
TGTGAATATATATATATCCCTGACATATGCCCTTAATAATAAGTTTTGAA
TGCAATAGATGAATAGTGTCACATGCTATGTGTTTGTACACTAGAAACTT
TGGAATCTCAACAACAGTGGTAGCCTATATGACTGACCCAGTGAATCAGG
AAGTTCTGGAAAAGTTCATTTTCACACTTAACTGACAAAATTGTTTTTCA
CTGTTTTAATTTTCAAATTCATGACATAAACTTTGACTGCACAGCAATAT
ACAGTGAATAAATCATTTTGGGTGTTCTTAAACTCAGCTTTTCCTGTGTG
GGAATATAAACGTAGCATGAAAATTGGGCCGTTCCAATTATTTCCCATAT
ACCCCAATTAATGGAAGGCACAACTGCAATTGAAACTCTATAGATCTGTG
CCTTCTGTAAGGGGTGTATAGATTACAGATGGAATGGCATGGGCTTTCCC
ATTTATACTACATACCCCTATGGAATACACAGCTTGAATTCAAGTTCACT
TTGAGTGTGCCTTCCATAGAGATTGACACTCAGTGAATAGACTAGTTTGC
CATGCACATGTAGTAATTCTCAACTAAATTATCCAAGTGGTACATAACCA
AATTCACTATTTCCTCATAACACCAATGAACATGTATTGCAGCAAACCCG
TACTGGCTATTGATAATGTCAGACCCCTTACCTCCTGCACACATGCCTAG
GTAATATGATAAAAAATCAAGTCAGACAATCAGTATTTCTGTTGTTAATA
TTTTAAGTGTTATAACATATGTATATATTGTGTAGGAAGTTCAATACAAG
ACACCAGGCTGGTTGGTTTGGATCCCAGCAGGATATAGGAGTTAGCATAA
TTAGGCTTGTTTCTGTACAACAGACTACTTTGGTTGATCTTATCTCCCGC
GATCTGACTGGCAACCCTCATTGCTGATGACAGTTTGGATTAATGACATA
CCAAAATAAAGTGATGAAATTCACTCAAATGATTTGTATTATATTTAATA
TTGAAAATATAATTTTGATATGGAAGAGTTCAAAAGTGTCCTCAGGTTTT
TGTGTGGCGTTCCATGGGCTCAGGGAGATGATTTACTGAACTGTTGCACA
TGAAGCAAATTAAAATGTGAATTTTTGCAGTTTAACTTTGATTTTCTTAA
AAAGAAAAGATTTTGTTTTCCCATGTAGACATAGATACATATGTGTATTT
TGAATGGAATGATACAAAACTCCTAGCTTGGTGTCTTGTGGTATATATAA
CTAGCTGTTTACTTTGTGTAGTGCTGTC
>CL27.Contig4_O_aranea_07-12A    size  3020    gap  0  0%
CACAATAGGAAGCTACTATATGGGGACACACCTCCGCCGATGCTAAATTA
TTGCTTGTTTTGTCACATTTTTTGGGAGTATTTTCCATTTGTTCATCTTG
TATGTGATGTGTAACCCACCAATCATCTAGTGAAGAAGTTTTGGTTGGTG
GTGACAGTACAGCCATGCTACAAGTCAACGATAATCGGAGACCATTCAAT
CGGTCCAAGAGTGCCAGAGCATTAGCTGTAAGATCATTGGCAGCTTCTGA
TGGAGAATTAGAAAGCAGAGATGATCTTGATGCAACAAGAGGAGGAAAGA
GCAATGTATTGGACATCACAGGAAATCTTCCCAAACAACAGAACGTTGGC
AGGGTGTCTAGCTGGGCGGTGAGCTTTGAGCGCCTCCTACAAGACCAGCT
GGGACTAGAATGCTTTACACAATTTCTTAAGTTAGAATTTAGTGAAGAGA
ATATTATGTTCTGGATAGCTTGTGAACAGATGGGCAAGATGAAGGACAGA
GTGACGCTGGAGAAACATGCTGAAGATATTTACGAGAAATTTCTGTCACC
CAAGGCCACAATGCCGGTGAATTTAGAAGGCCAGTGTCGAGAACTGGTGG
AACAAGCTATTAAAAACCCAACACCTGAAATGTTTAGAACACAACAACAA
CAGATCTTTAAGTTGATGAAATTTGACAGTTATACAAGGTTCCTGAAGAG
TAAGATGTACCAAGACTGTGTGATTGCTGAGATGGCGGGAGAACCATTAC
CATTCTTAAAGAAAGATACCACAAAGCTAACGGCACCGGATGACAAGGCT
GCCAAGAAAAAGAGTTGGTTTGGAAGTCCCTTTCGCAAATAATAGCGAGC
GCAGGCAAATTTGATTGAGGGCGTGTGCAAGGGCAAGGACACCTCGCTAC
TGTATTCCTTGCAGCTAAGCTTCTGTAGTTACCTCCTCACAAAGTAGTTT
CTTAGCAACCAAAAAACTGACGATCGCTCTCCTGTGCTCTGATTGGACGT
ACTGCAGTGCACGGATGCTATGGACTGATGGTGGCGCTTTCTTGCTGTCC
ATTCACTAGTCTTAAAGACACTGCATGTTTATTTCTTTGATTCATTGTAA
AAGTACTTTTCTACCCTATTTAATTACAATTGAGGACAAGCATATCAATT
GAAATTGCTTGTTTACACCAACATGACTGGTGAAACCATATGTTGGGGAG
TCATGGTTATCCTGATGTAAAAAATACGGCACAGACAAATGCAATGATGG
TTTCTGGACACTCATGGTGATAGCAAACCTGACTGAACACTTGTATTAAA
ACATCTTGCAAATTAGCAGATTAGATATGAATTGCACATTAACAAGAGAA
ATTATGGTAGACTTTAATGAACAGAACAGGTAGAACCCAGATACTTGGCA
GTATAATCTAATGTCAACACCATTTTACTGAGCCTGGGTACAGCAATCCA
GCACTGAAGATTACAATGTACACACTTTACTCACATTTGTGATACATGCA
TTTGTTTCTTGTTAGAACAGTGTTGTTTTTTAAGCTCAATCTTTTAAACC
AGGTAAGCCATTGGTTTAAAAAATGATTTTGTAATATTAAATGTTATTAG
TAATTTATTGAAAAGAAAAGTCAAGTGTATTGGCTTAAATGAAAGAGTAA
ACAAAAGTGTTCAGATGCATGGTAAGCAAATTACTCCTACGTACTAGATC
AAGTCAGGGACTTAAAAAATGAATAAGATTTAAAAATCGAAATGTGAATA
TATATATATCCCTGACATATGCCCTTAATAATAAGTTTTGAATGCAATAG
ATGAATAGTGTCACATGCTATGTGTTTGTACACTAGAAACTTTGGAATCT
CAACAACAGTGGTAGCCTATATGACTGACCCAGTGAATCAGGAAGTTCTG
GAAAAGTTCATTTTCACACTTAACTGACAAAATTGTTTTTCACTGTTTTA
ATTTTCAAATTCATGACATAAACTTTGACTGCACAGCAATATACAGTGAA
TAAATCATTTTGGGTGTTCTTAAACTCAGCTTTTCCTGTGTGGGAATATA
AACGTAGCATGAAAATTGGGCCGTTCCAATTATTTCCCATATACCCCAAT
TAATGGAAGGCACAACTGCAATTGAAACTCTATAGATCTGTGCCTTCTGT
AAGGGGTGTATAGATTACAGATGGAATGGCATGGGCTTTCCCATTTATAC
TACATACCCCTATGGAATACACAGCTTGAATTCAAGTTCACTTTGAGTGT
GCCTTCCATAGAGATTGACACTCAGTGAATAGACTAGTTTGCCATGCACA
TGTAGTAATTCTCAACTAAATTATCCAAGTGGTACATAACCAAATTCACT
ATTTCCTCATAACACCAATGAACATGTATTGCAGCAAACCCGTACTGGCT
ATTGATAATGTCAGACCCCTTACCTCCTGCACACATGCCTAGGTAATATG
ATAAAAAATCAAGTCAGACAATCAGTATTTCTGTTGTTAATATTTTAAGT
GTTATAACATATGTATATATTGTGTAGGAAGTTCAATACAAGACACCAGG
CTGGTTGGTTTGGATCCCAGCAGGATATAGGAGTTAGCATAATTAGGCTT
GTTTCTGTACAACAGACTACTTTGGTTGATCTTATCTCCCGCGATCTGAC
TGGCAACCCTCATTGCTGATGACAGTTTGGATTAATGACATACCAAAATA
AAGTGATGAAATTCACTCAAATGATTTGTATTATATTTAATATTGAAAAT
ATAATTTTGATATGGAAGAGTTCAAAAGTGTCCTCAGGTTTTTGTGTGGC
GTTCCATGGGCTCAGGGAGATGATTTACTGAACTGTTGCACATGAAGCAA
ATTAAAATGTGAATTTTTGCAGTTTAACTTTGATTTTCTTAAAAAGAAAA
GATTTTGTTTTCCCATGTAGACATAGATACATATGTGTATTTTGAATGGA
ATGATACAAAACTCCTAGCTTGGTGTCTTGTGGTATATATAACTAGCTGT
TTACTTTGTGTAGTGCTGTC
>CL27.Contig5_O_aranea_07-12A    size  2652    gap  0  0%
GGGGCCTAAGAGTGCCAGTGGCAAGAAAGGCATCAACAGTCGTAAGGTGC
AGCTTATGGAACCTGGGGACAGGGAGTCATTGGCAGCTTCTGATGGAGAA
TTAGAAAGCAGAGATGATCTTGATGCAACAAGAGGAGGAAAGAGCAATGT
ATTGGACATCACAGGAAATCTTCCCAAACAACAGAACGTTGGCAGGGTGT
CTAGCTGGGCGGTGAGCTTTGAGCGCCTCCTACAAGACCAGCTGGGACTA
GAATGCTTTACACAATTTCTTAAGTTAGAATTTAGTGAAGAGAATATTAT
GTTCTGGATAGCTTGTGAACAGATGGGCAAGATGAAGGACAGAGTGACGC
TGGAGAAACATGCTGAAGATATTTACGAGAAATTTCTGTCACCCAAGGCC
ACAATGCCGGTGAATTTAGAAGGCCAGTGTCGAGAACTGGTGGAACAAGC
TATTAAAAACCCAACACCTGAAATGTTTAGAACACAACAACAACAGATCT
TTAAGTTGATGAAATTTGACAGTTATACAAGGTTCCTGAAGAGTAAGATG
TACCAAGACTGTGTGATTGCTGAGATGGCGGGAGAACCATTACCATTCTT
AAAGAAAGATACCACAAAGCTAACGGCACCGGATGACAAGGCTGCCAAGA
AAAAGAGTTGGTTTGGAAGTCCCTTTCGCAAATAATAGCGAGCGCAGGCA
AATTTGATTGAGGGCGTGTGCAAGGGCAAGGACACCTCGCTACTGTATTC
CTTGCAGCTAAGCTTCTGTAGTTACCTCCTCACAAAGTAGTTTCTTAGCA
ACCAAAAAACTGACGATCGCTCTCCTGTGCTCTGATTGGACGTACTGCAG
TGCACGGATGCTATGGACTGATGGTGGCGCTTTCTTGCTGTCCATTCACT
AGTCTTAAAGACACTGCATGTTTATTTCTTTGATTCATTGTAAAAGTACT
TTTCTACCCTATTTAATTACAATTGAGGACAAGCATATCAATTGAAATTG
CTCGTTTACACCAACATGACTGGTGAAACCATATGTTGGGGAGTCATGGT
TATCCTGATGTAAAAAATACGGCACAGACAAATGCAATGATGGTTTCTGG
ACACTCATGGTGATAGCAAACCTGACTGAACACTTGTATTAAAACATCTT
GCAAATTAGCAGATTAGATATGAATTGCACATTAACAAGAGAAATTATGG
TAGACTTTAATGAACAGAACAGGTAGAACCCAGATACTTGGCAGTATAAT
CTAATGTCAACACCATTTTACTGAGCCTGGGTACAGCAATCCAGCACTGA
AGATTACAATGTACACACTTTACTCACATTTGTGATACATGCATTTGTTT
CTTGTTAGAACAGTGTTGTTTTTTAAGCTCAATCTTTTAAACCAGGTAAG
CCATTGGTTTAAAAAATGATTTTGTAATATTAAATGTTATTAGTAATTTA
TTGAAAAGAAAAGTCAAGTGTATTGGCTTAAATGAAAGAGTAAACAAAAG
TGTTCAGATGCATGGTAAGCAAATTACTCCTACGTACTAGATCAAGTCAG
GGACTTAAAAAATGAATAAGATTTAAAAATCGAAATGTGAATATATATAT
ATCCCTGACATATGCCCTTAATAATAAGTTTTGAATGCAATAGATGAATA
GTGTCACATGCTATGTGTTTGTACACTAGAAACTTTGGAATCTCAACAAC
AGTGGTAGCCTATATGACTGACCCAGTGAATCAGGAAGTTCTGGAAAAGT
TCATTTTCACACTTAACTGACAAAATTGTTTTTCACTGTTTTAATTTTCA
AATTCATGACATAAACTTTGACTGCACAGCAATATACAGTGAATAAATCA
TTTTGGGTGTTCTTAAACTCAGCTTTTCCTGTGTGGGAATATAAACGTAG
CATGAAAATTGGGCCGTTCCAATTATTTCCCATATACCCCAATTAATGGA
AGGCACAACTGCAATTGAAACTCTATAGATCTGTGCCTTCTGTAAGGGGT
GTATAGATTACAGATGGAATGGCATGGGCTTTCCCATTTATACTACATAC
CCCCTATGGAAGGCACAACTAAAATTCAAGTTCTGTGAGTCTGTATTATA
CCTTCCATAATGGGTACATAGAATACAAAGAAATGGCATGGGCTTTCCAT
TTATACTACATGGCCCCTATGGAAGACACAGCTGAAATCCAAGCTCAATA
TGTCTGTGCCTTCCATATTAGTGGTGTACAGAATAAAAATGGAACAGCAT
CAGGCTTTCCCATTTATACTACATGCCCCCTATGGAAGGCACAACTAGAA
TTCGAGTTCTGTGTGTATGTACCGTCCATAATAGGTGTATGGAATACAAA
TGGCCCATGCCATGGCTTTCACATTAATACAATGTACCCCCTCAGCAGAA
GGCATAGCTAGAATTTGAGTCTGTGCTTTCAGTAGGGTGTATGGAATATA
CATGGAATAGTTAATGTGTGCTAAGTGAGAAAATAACTGGGGTTTGGGTT
TTTTTGTTTGTAAATTGTTTGTTTGTAAAAAATATTATGGGGATAACAAT
CACAAGCAGTCTACCGCATGATATAAATTAATATTCTTGATTATTTTTAT
TTTGGCACACCGTGTTCTGCCTATGACATATGATATCGGTAATATGGCGG
GA
>CL27.Contig6_O_aranea_07-12A    size  2597    gap  0  0%
CAACTATACTGGCCACAAAATTTGTGGAGCATATTGATGCCGGCAAGAGT
GGATTTGGAAAGGTCTCTTGTCCATATCCAGCTCTATAATGCAGGAGGCA
CTCTATTGGCAGAAGAAAAAGAATTATGCGCTTACACCGACCGGGACTCC
AACGATACAGAAACGTTCTTATAAGACCTCCACACCAGACTTGGTAAGAC
ACAGAAAGACCTCGGTGTCTCATCAGTACCGAAGCTTAACTTCATTGGCA
GCTTCTGATGGAGAATTAGAAAGCAGAGATGATCTTGATGCAACAAGAGG
AGGAAAGAGCAATGTATTGGACATCACAGGAAATCTTCCCAAACAACAGA
ACGTTGGCAGGGTGTCTAGCTGGGCGGTGAGCTTTGAGCGCCTCCTACAA
GACCAGCTGGGACTAGAATGCTTTACACAATTTCTTAAGTTAGAATTTAG
TGAAGAGAATATTATGTTCTGGATAGCTTGTGAACAGATGGGCAAGATGA
AGGACAGAGTGACGCTGGAGAAACATGCTGAAGATATTTACGAGAAATTT
CTGTCACCCAAGGCCACAATGCCGGTGAATTTAGAAGGCCAGTGTCGAGA
ACTGGTGGAACAAGCTATTAAAAACCCAACACCTGAAATGTTTAGAACAC
AACAACAACAGATCTTTAAGTTGATGAAATTTGACAGTTATACAAGGTTC
CTGAAGAGTAAGATGTACCAAGACTGTGTGATTGCTGAGATGGCGGGAGA
ACCATTACCATTCTTAAAGAAAGATACCACAAAGCTAACGGCACCGGATG
ACAAGGCTGCCAAGAAAAAGAGTTGGTTTGGAAGTCCCTTTCGCAAATAA
TAGCGAGCGCAGGCAAATTTGATTGAGGGCGTGTGCAAGGGCAAGGACAC
CTCGCTACTGTATTCCTTGCAGCTAAGCTTCTGTAGTTACCTCCTCACAA
AGTAGTTTCTTAGCAACCAAAAAACTGACGATCGCTCTCCTGTGCTCTGA
TTGGACGTACTGCAGTGCACGGATGCTATGGACTGATGGTGGCGCTTTCT
TGCTGTCCATTCACTAGTCTTAAAGACACTGCATGTTTATTTCTTTGATT
CATTGTAAAAGTACTTTTCTACCCTATTTAATTACAATTGAGGACAAGCA
TATCAATTGAAATTGCTCGTTTACACCAACATGACTGGTGAAACCATATG
TTGGGGAGTCATGGTTATCCTGATGTAAAAAATACGGCACAGACAAATGC
AATGATGGTTTCTGGACACTCATGGTGATAGCAAACCTGACTGAACACTT
GTATTAAAACATCTTGCAAATTAGCAGATTAGATATGAATTGCACATTAA
CAAGAGAAATTATGGTAGACTTTAATGAACAGAACAGGTAGAACCCAGAT
ACTTGGCAGTATAATCTAATGTCAACACCATTTTACTGAGCCTGGGTACA
GCAATCCAGCACTGAAGATTACAATGTACACACTTTACTCACATTTGTGA
TACATGCATTTGTTTCTTGTTAGAACAGTGTTGTTTTTTAAGCTCAATCT
TTTAAACCAGGTAAGCCATTGGTTTAAAAAATGATTTTGTAATATTAAAT
GTTATTAGTAATTTATTGAAAAGAAAAGTCAAGTGTATTGGCTTAAATGA
AAGAGTAAACAAAAGTGTTCAGATGCATGGTAAGCAAATTACTCCTACGT
ACTAGATCAAGTCAGGGACTTAAAAAATGAATAAGATTTAAAAATCGAAA
TGTGAATATATATATATCCCTGACATATGCCCTTAATAATAAGTTTTGAA
TGCAATAGATGAATAGTGTCACATGCTATGTGTTTGTACACTAGAAACTT
TGGAATCTCAACAACAGTGGTAGCCTATATGACTGACCCAGTGAATCAGG
AAGTTCTGGAAAAGTTCATTTTCACACTTAACTGACAAAATTGTTTTTCA
CTGTTTTAATTTTCAAATTCATGACATAAACTTTGACTGCACAGCAATAT
ACAGTGAATAAATCATTTTGGGTGTTCTTAAACTCAGCTTTTCCTGTGTG
GGAATATAAACGTAGCATGAAAATTGGGCCGTTCCAATTATTTCCCATAT
ACCCCAATTAATGGAAGGCACAACTGCAATTGAAACTCTATAGATCTGTG
CCTTCTGTAAGGGGTGTATAGATTACAGATGGAATGGCATGGGCTTTCCC
ATTTATACTACATAACCCCTATGGAAGGCACAGGTGGACTTCAAGTTGTA
TATGTCTGCACCCTTCCATAAGGGGTAAATGGAATATATTAAGTGGAATA
GCCCTTTCGATGCGAATGCACAGAAGAGCCATATATAAACCAATAATGAA
TTTCATAATTTCATGAGTTTTAATTTTTTCCAACTTGAGTATTTGGAGTA
TTTTGAAGAAAGTATAAAGTTACCATATGACGATATATTATATATAATAT
AAATTCCACGGTAGTTGTGACCAACTATTCACCGCCAGAAACCAACCAGT
GTGGATTAGTTTGATGCTGTATTTTTGGTGATATGTTAATAAAACAGCAG
TTTTACAGATATTTTGTGGTTTGTTAGCTCATGCACCTATGCGGTGC
>CL27.Contig7_O_aranea_07-12A    size  2589    gap  0  0%
CACAATAGGAAGCTACTATATGGGGACACACCTCCGCCGATGCTAAATTA
TTGCTTGTTTTGTCACATTTTTTGGGAGTATTTTCCATTTGTTCATCTTG
TATGTGATGTGTAACCCACCAATCATCTAGTGAAGAAGTTTTGGTTGGTG
GTGACAGTACAGCCATGCTACAAGTCAACGATAATCGGAGACCATTCAAT
CGGTCCAAGAGTGCCAGAGCATTAGCTGTAAGATCATTGGCAGCTTCTGA
TGGAGAATTAGAAAGCAGAGATGATCTTGATGCAACAAGAGGAGGAAAGA
GCAATGTATTGGACATCACAGGAAATCTTCCCAAACAACAGAACGTTGGC
AGGGTGTCTAGCTGGGCGGTGAGCTTTGAGCGCCTCCTACAAGACCAGCT
GGGACTAGAATGCTTTACACAATTTCTTAAGTTAGAATTTAGTGAAGAGA
ATATTATGTTCTGGATAGCTTGTGAACAGATGGGCAAGATGAAGGACAGA
GTGACGCTGGAGAAACATGCTGAAGATATTTACGAGAAATTTCTGTCACC
CAAGGCCACAATGCCGGTGAATTTAGAAGGCCAGTGTCGAGAACTGGTGG
AACAAGCTATTAAAAACCCAACACCTGAAATGTTTAGAACACAACAACAA
CAGATCTTTAAGTTGATGAAATTTGACAGTTATACAAGGTTCCTGAAGAG
TAAGATGTACCAAGACTGTGTGATTGCTGAGATGGCGGGAGAACCATTAC
CATTCTTAAAGAAAGATACCACAAAGCTAACGGCACCGGATGACAAGGCT
GCCAAGAAAAAGAGTTGGTTTGGAAGTCCCTTTCGCAAATAATAGCGAGC
GCAGGCAAATTTGATTGAGGGCGTGTGCAAGGGCAAGGACACCTCGCTAC
TGTATTCCTTGCAGCTAAGCTTCTGTAGTTACCTCCTCACAAAGTAGTTT
CTTAGCAACCAAAAAACTGACGATCGCTCTCCTGTGCTCTGATTGGACGT
ACTGCAGTGCACGGATGCTATGGACTGATGGTGGCGCTTTCTTGCTGTCC
ATTCACTAGTCTTAAAGACACTGCATGTTTATTTCTTTGATTCATTGTAA
AAGTACTTTTCTACCCTATTTAATTACAATTGAGGACAAGCATATCAATT
GAAATTGCTCGTTTACACCAACATGACTGGTGAAACCATATGTTGGGGAG
TCATGGTTATCCTGATGTAAAAAATACGGCACAGACAAATGCAATGATGG
TTTCTGGACACTCATGGTGATAGCAAACCTGACTGAACACTTGTATTAAA
ACATCTTGCAAATTAGCAGATTAGATATGAATTGCACATTAACAAGAGAA
ATTATGGTAGACTTTAATGAACAGAACAGGTAGAACCCAGATACTTGGCA
GTATAATCTAATGTCAACACCATTTTACTGAGCCTGGGTACAGCAATCCA
GCACTGAAGATTACAATGTACACACTTTACTCACATTTGTGATACATGCA
TTTGTTTCTTGTTAGAACAGTGTTGTTTTTTAAGCTCAATCTTTTAAACC
AGGTAAGCCATTGGTTTAAAAAATGATTTTGTAATATTAAATGTTATTAG
TAATTTATTGAAAAGAAAAGTCAAGTGTATTGGCTTAAATGAAAGAGTAA
ACAAAAGTGTTCAGATGCATGGTAAGCAAATTACTCCTACGTACTAGATC
AAGTCAGGGACTTAAAAAATGAATAAGATTTAAAAATCGAAATGTGAATA
TATATATATCCCTGACATATGCCCTTAATAATAAGTTTTGAATGCAATAG
ATGAATAGTGTCACATGCTATGTGTTTGTACACTAGAAACTTTGGAATCT
CAACAACAGTGGTAGCCTATATGACTGACCCAGTGAATCAGGAAGTTCTG
GAAAAGTTCATTTTCACACTTAACTGACAAAATTGTTTTTCACTGTTTTA
ATTTTCAAATTCATGACATAAACTTTGACTGCACAGCAATATACAGTGAA
TAAATCATTTTGGGTGTTCTTAAACTCAGCTTTTCCTGTGTGGGAATATA
AACGTAGCATGAAAATTGGGCCGTTCCAATTATTTCCCATATACCCCAAT
TAATGGAAGGCACAACTGCAATTGAAACTCTATAGATCTGTGCCTTCTGT
AAGGGGTGTATAGATTACAGATGGAATGGCATGGGCTTTCCCATTTATAC
TACATAACCCCTATGGAAGGCACAGGTGGACTTCAAGTTGTATATGTCTG
CACCCTTCCATAAGGGGTAAATGGAATATATTAAGTGGAATAGCCCTTTC
GATGCGAATGCACAGAAGAGCCATATATAAACCAATAATGAATTTCATAA
TTTCATGAGTTTTAATTTTTTCCAACTTGAGTATTTGGAGTATTTTGAAG
AAAGTATAAAGTTACCATATGACGATATATTATATATAATATAAATTCCA
CGGTAGTTGTGACCAACTATTCACCGCCAGAAACCAACCAGTGTGGATTA
GTTTGATGCTGTATTTTTGGTGATATGTTAATAAAACAGCAGTTTTACAG
ATATTTTGTGGTTTGTTAGCTCATGCACCTATGCGGTGC
>CL27.Contig8_O_aranea_07-12A    size  2573    gap  0  0%
CACAATAGGAAGCTACTATATGGGGACACACCTCCGCCGATGCTAAATTA
TTGCTTGTTTTGTCACATTTTTTGGGAGTATTTTCCATTTGTTCATCTTG
TATGTGATGTGTAACCCACCAATCATCTAGTGAAGAAGTTTTGGTTGGTG
GTGACAGTACAGCCATGCTACAAGTCAACGATAATCGGAGACCATTCAAT
CGGTCCAAGAGTGCCAGAGCATTAGCTGTAAGATCATTGGCAGCTTCTGA
TGGAGAATTAGAAAGCAGAGATGATCTTGATGCAACAAGAGGAGGAAAGA
GCAATGTATTGGACATCACAGGAAATCTTCCCAAACAACAGAACGTTGGC
AGGGTGTCTAGCTGGGCGGTGAGCTTTGAGCGCCTCCTACAAGACCAGCT
GGGACTAGAATGCTTTACACAATTTCTTAAGTTAGAATTTAGTGAAGAGA
ATATTATGTTCTGGATAGCTTGTGAACAGATGGGCAAGATGAAGGACAGA
GTGACGCTGGAGAAACATGCTGAAGATATTTACGAGAAATTTCTGTCACC
CAAGGCCACAATGCCGGTGAATTTAGAAGGCCAGTGTCGAGAACTGGTGG
AACAAGCTATTAAAAACCCAACACCTGAAATGTTTAGAACACAACAACAA
CAGATCTTTAAGTTGATGAAATTTGACAGTTATACAAGGTTCCTGAAGAG
TAAGATGTACCAAGACTGTGTGATTGCTGAGATGGCGGGAGAACCATTAC
CATTCTTAAAGAAAGATACCACAAAGCTAACGGCACCGGATGACAAGGCT
GCCAAGAAAAAGAGTTGGTTTGGAAGTCCCTTTCGCAAATAATAGCGAGC
GCAGGCAAATTTGATTGAGGGCGTGTGCAAGGGCAAGGACACCTCGCTAC
TGTATTCCTTGCAGCTAAGCTTCTGTAGTTACCTCCTCACAAAGTAGTTT
CTTAGCAACCAAAAAACTGACGATCGCTCTCCTGTGCTCTGATTGGACGT
ACTGCAGTGCACGGATGCTATGGACTGATGGTGGCGCTTTCTTGCTGTCC
ATTCACTAGTCTTAAAGACACTGCATGTTTATTTCTTTGATTCATTGTAA
AAGTACTTTTCTACCCTATTTAATTACAATTGAGGACAAGCATATCAATT
GAAATTGCTCGTTTACACCAACATGACTGGTGAAACCATATGTTGGGGAG
TCATGGTTATCCTGATGTAAAAAATACGGCACAGACAAATGCAATGATGG
TTTCTGGACACTCATGGTGATAGCAAACCTGACTGAACACTTGTATTAAA
ACATCTTGCAAATTAGCAGATTAGATATGAATTGCACATTAACAAGAGAA
ATTATGGTAGACTTTAATGAACAGAACAGGTAGAACCCAGATACTTGGCA
GTATAATCTAATGTCAACACCATTTTACTGAGCCTGGGTACAGCAATCCA
GCACTGAAGATTACAATGTACACACTTTACTCACATTTGTGATACATGCA
TTTGTTTCTTGTTAGAACAGTGTTGTTTTTTAAGCTCAATCTTTTAAACC
AGGTAAGCCATTGGTTTAAAAAATGATTTTGTAATATTAAATGTTATTAG
TAATTTATTGAAAAGAAAAGTCAAGTGTATTGGCTTAAATGAAAGAGTAA
ACAAAAGTGTTCAGATGCATGGTAAGCAAATTACTCCTACGTACTAGATC
AAGTCAGGGACTTAAAAAATGAATAAGATTTAAAAATCGAAATGTGAATA
TATATATATCCCTGACATATGCCCTTAATAATAAGTTTTGAATGCAATAG
ATGAATAGTGTCACATGCTATGTGTTTGTACACTAGAAACTTTGGAATCT
CAACAACAGTGGTAGCCTATATGACTGACCCAGTGAATCAGGAAGTTCTG
GAAAAGTTCATTTTCACACTTAACTGACAAAATTGTTTTTCACTGTTTTA
ATTTTCAAATTCATGACATAAACTTTGACTGCACAGCAATATACAGTGAA
TAAATCATTTTGGGTGTTCTTAAACTCAGCTTTTCCTGTGTGGGAATATA
AACGTAGCATGAAAATTGGGCCGTTCCAATTATTTCCCATATACCCCAAT
TAATGGAAGGCACAACTGCAATTGAAACTCTATAGATCTGTGCCTTCTGT
AAGGGGTGTATAGATTACAGATGGAATGGCATGGGCTTTCCCATTTATAC
TACATAACCCCTATGGAAGGCACAGGTGGACTTCAAGTTGTATATGTCTG
CACCCTTCCATAAGGGGTAAATGGAATATATTAAGTGGAATAGCCCTTTC
GATGCGAATGCACAGAAGAGCCATATATAAACCAATAATGAATTTCATAA
TTTCATGAGTTTTAATTTTTTCCAACTTGAGTATAAAGTATAAAGTTACC
ATATGACGATATATTATATATAATATAAATTCCACGGTAGTTGTGACCAA
CTATTCACCGCCAGAAACCAACCAGTGTGGATTAGTTTGATGCTGTATTT
TTGGTGATATGTTAATAAAACAGCAGTTTTACAGATATTTTGTGGTTTGT
TAGCTCATGCACCTATGCGGTGC
>CL27.Contig9_O_aranea_07-12A    size  2581    gap  0  0%
CAACTATACTGGCCACAAAATTTGTGGAGCATATTGATGCCGGCAAGAGT
GGATTTGGAAAGGTCTCTTGTCCATATCCAGCTCTATAATGCAGGAGGCA
CTCTATTGGCAGAAGAAAAAGAATTATGCGCTTACACCGACCGGGACTCC
AACGATACAGAAACGTTCTTATAAGACCTCCACACCAGACTTGGTAAGAC
ACAGAAAGACCTCGGTGTCTCATCAGTACCGAAGCTTAACTTCATTGGCA
GCTTCTGATGGAGAATTAGAAAGCAGAGATGATCTTGATGCAACAAGAGG
AGGAAAGAGCAATGTATTGGACATCACAGGAAATCTTCCCAAACAACAGA
ACGTTGGCAGGGTGTCTAGCTGGGCGGTGAGCTTTGAGCGCCTCCTACAA
GACCAGCTGGGACTAGAATGCTTTACACAATTTCTTAAGTTAGAATTTAG
TGAAGAGAATATTATGTTCTGGATAGCTTGTGAACAGATGGGCAAGATGA
AGGACAGAGTGACGCTGGAGAAACATGCTGAAGATATTTACGAGAAATTT
CTGTCACCCAAGGCCACAATGCCGGTGAATTTAGAAGGCCAGTGTCGAGA
ACTGGTGGAACAAGCTATTAAAAACCCAACACCTGAAATGTTTAGAACAC
AACAACAACAGATCTTTAAGTTGATGAAATTTGACAGTTATACAAGGTTC
CTGAAGAGTAAGATGTACCAAGACTGTGTGATTGCTGAGATGGCGGGAGA
ACCATTACCATTCTTAAAGAAAGATACCACAAAGCTAACGGCACCGGATG
ACAAGGCTGCCAAGAAAAAGAGTTGGTTTGGAAGTCCCTTTCGCAAATAA
TAGCGAGCGCAGGCAAATTTGATTGAGGGCGTGTGCAAGGGCAAGGACAC
CTCGCTACTGTATTCCTTGCAGCTAAGCTTCTGTAGTTACCTCCTCACAA
AGTAGTTTCTTAGCAACCAAAAAACTGACGATCGCTCTCCTGTGCTCTGA
TTGGACGTACTGCAGTGCACGGATGCTATGGACTGATGGTGGCGCTTTCT
TGCTGTCCATTCACTAGTCTTAAAGACACTGCATGTTTATTTCTTTGATT
CATTGTAAAAGTACTTTTCTACCCTATTTAATTACAATTGAGGACAAGCA
TATCAATTGAAATTGCTCGTTTACACCAACATGACTGGTGAAACCATATG
TTGGGGAGTCATGGTTATCCTGATGTAAAAAATACGGCACAGACAAATGC
AATGATGGTTTCTGGACACTCATGGTGATAGCAAACCTGACTGAACACTT
GTATTAAAACATCTTGCAAATTAGCAGATTAGATATGAATTGCACATTAA
CAAGAGAAATTATGGTAGACTTTAATGAACAGAACAGGTAGAACCCAGAT
ACTTGGCAGTATAATCTAATGTCAACACCATTTTACTGAGCCTGGGTACA
GCAATCCAGCACTGAAGATTACAATGTACACACTTTACTCACATTTGTGA
TACATGCATTTGTTTCTTGTTAGAACAGTGTTGTTTTTTAAGCTCAATCT
TTTAAACCAGGTAAGCCATTGGTTTAAAAAATGATTTTGTAATATTAAAT
GTTATTAGTAATTTATTGAAAAGAAAAGTCAAGTGTATTGGCTTAAATGA
AAGAGTAAACAAAAGTGTTCAGATGCATGGTAAGCAAATTACTCCTACGT
ACTAGATCAAGTCAGGGACTTAAAAAATGAATAAGATTTAAAAATCGAAA
TGTGAATATATATATATCCCTGACATATGCCCTTAATAATAAGTTTTGAA
TGCAATAGATGAATAGTGTCACATGCTATGTGTTTGTACACTAGAAACTT
TGGAATCTCAACAACAGTGGTAGCCTATATGACTGACCCAGTGAATCAGG
AAGTTCTGGAAAAGTTCATTTTCACACTTAACTGACAAAATTGTTTTTCA
CTGTTTTAATTTTCAAATTCATGACATAAACTTTGACTGCACAGCAATAT
ACAGTGAATAAATCATTTTGGGTGTTCTTAAACTCAGCTTTTCCTGTGTG
GGAATATAAACGTAGCATGAAAATTGGGCCGTTCCAATTATTTCCCATAT
ACCCCAATTAATGGAAGGCACAACTGCAATTGAAACTCTATAGATCTGTG
CCTTCTGTAAGGGGTGTATAGATTACAGATGGAATGGCATGGGCTTTCCC
ATTTATACTACATAACCCCTATGGAAGGCACAGGTGGACTTCAAGTTGTA
TATGTCTGCACCCTTCCATAAGGGGTAAATGGAATATATTAAGTGGAATA
GCCCTTTCGATGCGAATGCACAGAAGAGCCATATATAAACCAATAATGAA
TTTCATAATTTCATGAGTTTTAATTTTTTCCAACTTGAGTATAAAGTATA
AAGTTACCATATGACGATATATTATATATAATATAAATTCCACGGTAGTT
GTGACCAACTATTCACCGCCAGAAACCAACCAGTGTGGATTAGTTTGATG
CTGTATTTTTGGTGATATGTTAATAAAACAGCAGTTTTACAGATATTTTG
TGGTTTGTTAGCTCATGCACCTATGCGGTGC
>CL27.Contig10_O_aranea_07-12A    size  2817    gap  0  0%
CAACTATACTGGCCACAAAATTTGTGGAGCATATTGATGCCGGCAAGAGT
GGATTTGGAAAGGTCTCTTGTCCATATCCAGCTCTATAATGCAGGAGGCA
CTCTATTGGCAGAAGAAAAAGAATTATGCGCTTACACCGACCGGGACTCC
AACGATACAGAAACGTTCTTATAAGACCTCCACACCAGACTTGGTAAGAC
ACAGAAAGACCTCGGTGTCTCATCAGTACCGAAGCTTAACTTCATTGGCA
GCTTCTGATGGAGAATTAGAAAGCAGAGATGATCTTGATGCAACAAGAGG
AGGAAAGAGCAATGTATTGGACATCACAGGAAATCTTCCCAAACAACAGA
ACGTTGGCAGGGTGTCTAGCTGGGCGGTGAGCTTTGAGCGCCTCCTACAA
GACCAGCTGGGACTAGAATGCTTTACACAATTTCTTAAGTTAGAATTTAG
TGAAGAGAATATTATGTTCTGGATAGCTTGTGAACAGATGGGCAAGATGA
AGGACAGAGTGACGCTGGAGAAACATGCTGAAGATATTTACGAGAAATTT
CTGTCACCCAAGGCCACAATGCCGGTGAATTTAGAAGGCCAGTGTCGAGA
ACTGGTGGAACAAGCTATTAAAAACCCAACACCTGAAATGTTTAGAACAC
AACAACAACAGATCTTTAAGTTGATGAAATTTGACAGTTATACAAGGTTC
CTGAAGAGTAAGATGTACCAAGACTGTGTGATTGCTGAGATGGCGGGAGA
ACCATTACCATTCTTAAAGAAAGATACCACAAAGCTAACGGCACCGGATG
ACAAGGCTGCCAAGAAAAAGAGTTGGTTTGGAAGTCCCTTTCGCAAATAA
TAGCGAGCGCAGGCAAATTTGATTGAGGGCGTGTGCAAGGGCAAGGACAC
CTCGCTACTGTATTCCTTGCAGCTAAGCTTCTGTAGTTACCTCCTCACAA
AGTAGTTTCTTAGCAACCAAAAAACTGACGATCGCTCTCCTGTGCTCTGA
TTGGACGTACTGCAGTGCACGGATGCTATGGACTGATGGTGGCGCTTTCT
TGCTGTCCATTCACTAGTCTTAAAGACACTGCATGTTTATTTCTTTGATT
CATTGTAAAAGTACTTTTCTACCCTATTTAATTACAATTGAGGACAAGCA
TATCAATTGAAATTGCTCGTTTACACCAACATGACTGGTGAAACCATATG
TTGGGGAGTCATGGTTATCCTGATGTAAAAAATACGGCACAGACAAATGC
AATGATGGTTTCTGGACACTCATGGTGATAGCAAACCTGACTGAACACTT
GTATTAAAACATCTTGCAAATTAGCAGATTAGATATGAATTGCACATTAA
CAAGAGAAATTATGGTAGACTTTAATGAACAGAACAGGTAGAACCCAGAT
ACTTGGCAGTATAATCTAATGTCAACACCATTTTACTGAGCCTGGGTACA
GCAATCCAGCACTGAAGATTACAATGTACACACTTTACTCACATTTGTGA
TACATGCATTTGTTTCTTGTTAGAACAGTGTTGTTTTTTAAGCTCAATCT
TTTAAACCAGGTAAGCCATTGGTTTAAAAAATGATTTTGTAATATTAAAT
GTTATTAGTAATTTATTGAAAAGAAAAGTCAAGTGTATTGGCTTAAATGA
AAGAGTAAACAAAAGTGTTCAGATGCATGGTAAGCAAATTACTCCTACGT
ACTAGATCAAGTCAGGGACTTAAAAAATGAATAAGATTTAAAAATCGAAA
TGTGAATATATATATATCCCTGACATATGCCCTTAATAATAAGTTTTGAA
TGCAATAGATGAATAGTGTCACATGCTATGTGTTTGTACACTAGAAACTT
TGGAATCTCAACAACAGTGGTAGCCTATATGACTGACCCAGTGAATCAGG
AAGTTCTGGAAAAGTTCATTTTCACACTTAACTGACAAAATTGTTTTTCA
CTGTTTTAATTTTCAAATTCATGACATAAACTTTGACTGCACAGCAATAT
ACAGTGAATAAATCATTTTGGGTGTTCTTAAACTCAGCTTTTCCTGTGTG
GGAATATAAACGTAGCATGAAAATTGGGCCGTTCCAATTATTTCCCATAT
ACCCCAATTAATGGAAGGCACAACTGCAATTGAAACTCTATAGATCTGTG
CCTTCTGTAAGGGGTGTATAGATTACAGATGGAATGGCATGGGCTTTCCC
ATTTATACTACATACCCCCTATGGAAGGCACAACTAAAATTCAAGTTCTG
TGAGTCTGTATTATACCTTCCATAATGGGTACATAGAATACAAAGAAATG
GCATGGGCTTTCCATTTATACTACATGGCCCCTATGGAAGACACAGCTGA
AATCCAAGCTCAATATGTCTGTGCCTTCCATATTAGTGGTGTACAGAATA
AAAATGGAACAGCATCAGGCTTTCCCATTTATACTACATGCCCCCTATGG
AAGGCACAACTAGAATTCGAGTTCTGTGTGTATGTACCGTCCATAATAGG
TGTATGGAATACAAATGGCCCATGCCATGGCTTTCACATTAATACAATGT
ACCCCCTCAGCAGAAGGCATAGCTAGAATTTGAGTCTGTGCTTTCAGTAG
GGTGTATGGAATATACATGGAATAGTTAATGTGTGCTAAGTGAGAAAATA
ACTGGGGTTTGGGTTTTTTTGTTTGTAAATTGTTTGTTTGTAAAAAATAT
TATGGGGATAACAATCACAAGCAGTCTACCGCATGATATAAATTAATATT
CTTGATTATTTTTATTTTGGCACACCGTGTTCTGCCTATGACATATGATA
TCGGTAATATGGCGGGA
>CL27.Contig11_O_aranea_07-12A    size  2809    gap  0  0%
CACAATAGGAAGCTACTATATGGGGACACACCTCCGCCGATGCTAAATTA
TTGCTTGTTTTGTCACATTTTTTGGGAGTATTTTCCATTTGTTCATCTTG
TATGTGATGTGTAACCCACCAATCATCTAGTGAAGAAGTTTTGGTTGGTG
GTGACAGTACAGCCATGCTACAAGTCAACGATAATCGGAGACCATTCAAT
CGGTCCAAGAGTGCCAGAGCATTAGCTGTAAGATCATTGGCAGCTTCTGA
TGGAGAATTAGAAAGCAGAGATGATCTTGATGCAACAAGAGGAGGAAAGA
GCAATGTATTGGACATCACAGGAAATCTTCCCAAACAACAGAACGTTGGC
AGGGTGTCTAGCTGGGCGGTGAGCTTTGAGCGCCTCCTACAAGACCAGCT
GGGACTAGAATGCTTTACACAATTTCTTAAGTTAGAATTTAGTGAAGAGA
ATATTATGTTCTGGATAGCTTGTGAACAGATGGGCAAGATGAAGGACAGA
GTGACGCTGGAGAAACATGCTGAAGATATTTACGAGAAATTTCTGTCACC
CAAGGCCACAATGCCGGTGAATTTAGAAGGCCAGTGTCGAGAACTGGTGG
AACAAGCTATTAAAAACCCAACACCTGAAATGTTTAGAACACAACAACAA
CAGATCTTTAAGTTGATGAAATTTGACAGTTATACAAGGTTCCTGAAGAG
TAAGATGTACCAAGACTGTGTGATTGCTGAGATGGCGGGAGAACCATTAC
CATTCTTAAAGAAAGATACCACAAAGCTAACGGCACCGGATGACAAGGCT
GCCAAGAAAAAGAGTTGGTTTGGAAGTCCCTTTCGCAAATAATAGCGAGC
GCAGGCAAATTTGATTGAGGGCGTGTGCAAGGGCAAGGACACCTCGCTAC
TGTATTCCTTGCAGCTAAGCTTCTGTAGTTACCTCCTCACAAAGTAGTTT
CTTAGCAACCAAAAAACTGACGATCGCTCTCCTGTGCTCTGATTGGACGT
ACTGCAGTGCACGGATGCTATGGACTGATGGTGGCGCTTTCTTGCTGTCC
ATTCACTAGTCTTAAAGACACTGCATGTTTATTTCTTTGATTCATTGTAA
AAGTACTTTTCTACCCTATTTAATTACAATTGAGGACAAGCATATCAATT
GAAATTGCTCGTTTACACCAACATGACTGGTGAAACCATATGTTGGGGAG
TCATGGTTATCCTGATGTAAAAAATACGGCACAGACAAATGCAATGATGG
TTTCTGGACACTCATGGTGATAGCAAACCTGACTGAACACTTGTATTAAA
ACATCTTGCAAATTAGCAGATTAGATATGAATTGCACATTAACAAGAGAA
ATTATGGTAGACTTTAATGAACAGAACAGGTAGAACCCAGATACTTGGCA
GTATAATCTAATGTCAACACCATTTTACTGAGCCTGGGTACAGCAATCCA
GCACTGAAGATTACAATGTACACACTTTACTCACATTTGTGATACATGCA
TTTGTTTCTTGTTAGAACAGTGTTGTTTTTTAAGCTCAATCTTTTAAACC
AGGTAAGCCATTGGTTTAAAAAATGATTTTGTAATATTAAATGTTATTAG
TAATTTATTGAAAAGAAAAGTCAAGTGTATTGGCTTAAATGAAAGAGTAA
ACAAAAGTGTTCAGATGCATGGTAAGCAAATTACTCCTACGTACTAGATC
AAGTCAGGGACTTAAAAAATGAATAAGATTTAAAAATCGAAATGTGAATA
TATATATATCCCTGACATATGCCCTTAATAATAAGTTTTGAATGCAATAG
ATGAATAGTGTCACATGCTATGTGTTTGTACACTAGAAACTTTGGAATCT
CAACAACAGTGGTAGCCTATATGACTGACCCAGTGAATCAGGAAGTTCTG
GAAAAGTTCATTTTCACACTTAACTGACAAAATTGTTTTTCACTGTTTTA
ATTTTCAAATTCATGACATAAACTTTGACTGCACAGCAATATACAGTGAA
TAAATCATTTTGGGTGTTCTTAAACTCAGCTTTTCCTGTGTGGGAATATA
AACGTAGCATGAAAATTGGGCCGTTCCAATTATTTCCCATATACCCCAAT
TAATGGAAGGCACAACTGCAATTGAAACTCTATAGATCTGTGCCTTCTGT
AAGGGGTGTATAGATTACAGATGGAATGGCATGGGCTTTCCCATTTATAC
TACATACCCCCTATGGAAGGCACAACTAAAATTCAAGTTCTGTGAGTCTG
TATTATACCTTCCATAATGGGTACATAGAATACAAAGAAATGGCATGGGC
TTTCCATTTATACTACATGGCCCCTATGGAAGACACAGCTGAAATCCAAG
CTCAATATGTCTGTGCCTTCCATATTAGTGGTGTACAGAATAAAAATGGA
ACAGCATCAGGCTTTCCCATTTATACTACATGCCCCCTATGGAAGGCACA
ACTAGAATTCGAGTTCTGTGTGTATGTACCGTCCATAATAGGTGTATGGA
ATACAAATGGCCCATGCCATGGCTTTCACATTAATACAATGTACCCCCTC
AGCAGAAGGCATAGCTAGAATTTGAGTCTGTGCTTTCAGTAGGGTGTATG
GAATATACATGGAATAGTTAATGTGTGCTAAGTGAGAAAATAACTGGGGT
TTGGGTTTTTTTGTTTGTAAATTGTTTGTTTGTAAAAAATATTATGGGGA
TAACAATCACAAGCAGTCTACCGCATGATATAAATTAATATTCTTGATTA
TTTTTATTTTGGCACACCGTGTTCTGCCTATGACATATGATATCGGTAAT
ATGGCGGGA
>CL27.Contig12_O_aranea_07-12A    size  1023    gap  0  0%
CACAATAGGAAGCTACTATATGGGGACACACCTCCGCCGATGCTAAATTA
TTGCTTGTTTTGTCACATTTTTTGGGAGTATTTTCCATTTGTTCATCTTG
TATGTGATGTGTAACCCACCAATCATCTAGTGAAGAAGTTTTGGTTGGTG
GTGACAGTACAGCCATGCTACAAGTCAACGATAATCGGAGACCATTCAAT
CGGTCCAAGAGTGCCAGAGCATTAGCTGTAAGATCATTGGCAGCTTCTGA
TGGAGAATTAGAAAGCAGAGATGATCTTGATGCAACAAGAGGAGGAAAGA
GCAATGTATTGGACATCACAGGAAATCTTCCCAAACAACAGAACGTTGGC
AGGGTGTCTAGCTGGGCGGTGAGCTTTGAGCGCCTCCTACAAGACCAGCT
GGGACTAGAATGCTTTACACAATTTCTTAAGTTAGAATTTAGTGAAGAGA
ATATTATGTTCTGGATAGCTTGTGAACAGATGGGCAAGATGAAGGACAGA
GTGACGCTGGAGAAACATGCTGAAGATATTTACGAGAAATTTCTGTCACC
CAAGGCCACAATGCCGGTGAATTTAGAAGGCCAGTGTCGAGAACTGGTGG
AACAAGCTATTAAAAACCCAACACCTGAAATGTTTAGAACACAACAACAA
CAGATCTTTAAGTTGATGAAATTTGACAGTTATACAAGGTTCCTGAAGAG
TAAGATGTACCAAGACTGTGTGATTGCTGAGATGGCGGGAGAACCATTAC
CATTCTTAAAGAAAGATACCACAAAGCTAACGGCACCGGATGACAAGGCT
GCCAAGAAAAAGGTGAGAGTGCGCTCCATCAGAGGAGATGACTGCTTTCT
GCAGTAACAATTCTACACAACACTTTTAAGTGGATGCCAACTACAGACTT
TCAATTTCTTTATTCAAATAATTTTTTCCAATGATGCACATTAATTGACT
TCTTTTGAATATTCATGTGAACGCTGAAATGCACTTCAGAAATAGATTTG
ATTATTTTGGGTTTGATTGCTTT
>CL28.Contig1_O_aranea_07-12A    size  809    gap  0  0%
GAAACACTTCCGGTTCATTTTTACAGTAATTGACCTGGGTTTGAGATTAA
TAAATTGAAGGGGTGGGTGTAATAAAGTCCTAACCCTCACTTTGGTGAAA
ATTGAGTTACATGCACCAATAAAGTACTAGCGCCCTCAACTATACTCCCC
TGAATTGGTTTATAAACATTCAACTATAGAGGGTGTCAACAAAGCTTGGA
TGTGCTTGCTCCCAGCAAAATATAGCATAATTTCGGGGCAAGAAAGTCCT
AACCCACCAAATCCAATATGGCGGCCCCCATGGAAGCAAGCATGGCGAAA
GATTCTCATGAAGAAAACTCCGAAGAATCCAGCCATCTCGGTATCTGAGA
TGTCAGGAATCGATGATTCTGACTCTGATTACTTAGGGGAAACTGACTAC
CCCTCCGATAGCGATGTCGAAGTGAGTATTTTTGTTAATTTTACCTATTA
ATATTGATGCATGTGTGGAAGTAAGCTTACCGAGGGATACGACTATATTC
ATGCTACGATCTTCATGTTGTAAATAACTTGCATTTTTTGAATATTTAGG
TTGAAGTAAGAGCACTTTTTGTTATGGAAATTTAATTCAAAGAGTATAAA
ACAACATACCTTATTGAAATTAATTTTTGCTGTCAGGAGTTTATTATTAA
CATAATAAATGTTCAACTTTGTAATGTGGGGGGAGGGGGTGGTCCATCAC
TTGTAAGTTGCAACATCGAACATGTACACAAAGAGAGCTACAAAGTTAAA
GTATCAATCGGTGCTAAATTTGCGCTCGAAGTCGCATGTTTAAAGGTGCA
TTACGAGAT
>CL28.Contig2_O_aranea_07-12A    size  820    gap  0  0%
CCGGGTATTTTTTCTGATTATGTGATGTGTGAATTAAGTGTTTTGCCGAT
AATAAGACGTGTTGAGTGCACTTGGTTATTTTGTTTTTTATAATTGAAGG
GGTGGGTGTAATAAAGTCCTAACCCTCACTTTAGTACTAGCGCCCTGACC
TATACTCCCCTGAATTGGTTTATAAAAATTCAACTGTAGAGGGCGTCAAC
AAAGCTTGGATGTTCTTGCTCCCAGCAAAGTGTAGTAGCATAATTTCGGG
GCATGAAAGTCCTAACCCACCAAATCCAATATGGCGGCCCCCATGGAAGC
AAGCATGGCGAAAGATTCTCATGAAGAAAACTCCGAAGAATCCAGCCATC
TCGGTATCTGAGATGTCAGGAATCGATGATTCTGACTCTGATTACTTAGG
GGAAACTGACTACCCCTCCGATAGCGATTATTTTTGAGTAGTTTTGTTAA
TTTTACCTATTGATATTAAACATGTATGGAAGTAAGCTACCCGAGGGACA
CGACTATATTCATGCTACAATTTTCATGTTGTAAATAACTTGCAGTTTTT
GAATATTTAGGTTGAAGTAAGAGCACTTTTTGTTGTGGAAATTTAATTCA
AAGTGTATAAAACAACATACCTTATTGAAATTAATTTTTGCTGTCAGGAG
TTTATTATTAACATAATAAATGTTCAACTTTGTAATGTGGGGGGAGGGGG
TGGTCCATCACTTGTAAGTTGCAACATCGAACATGTACACAAAGAGAGCT
ACAAAGTTAAAGTATCAATCGGTGCTAAATTTGCGCTCGAAGTCGCATGT
TTAAAGGTGCATTACGAGAT
>CL28.Contig3_O_aranea_07-12A    size  220    gap  0  0%
CCGGGTATTTTTTCTGATTATGTGATGTGTGAATTAAGTGTTTTGCCGAT
AATAAGACGTGTTGAGTGCACTTGGTTATTTTGTTTTTTATAATTGAAGG
GGTGGGTGTAATAAAGTCCTAACCCTCACTTTGGTGAAAATTGAGTTACA
TGCACCAATAGTACTAGCGCCCTCAACTAAACTCCCCTGAATTGGTTTAT
AAAAATTCAACTATAGAGGG
>CL29.Contig1_O_aranea_07-12A    size  3203    gap  0  0%
AGGTGTTCAGTCTCGAGCGGTGAGCGAGGCAGTATTATGCGATCCAGGGG
TTGGTTCTGTCTTTAATACTTCGTCTCTAGATACGGCTATTCCTACGGAG
GGTGGAACCGTATCTGCGAGTGAGAATTTTCAAATCAATCAGAGAGGTAT
TGATTTTTCCACTCGGGCAGTTAGCCATTCAGTCGATGTGTCGACTCATG
TGCATCCATGCACGCCCAGCGTGGTCGATTGACGATCCACTGGTCTAATC
AATTCAGTTGCTCAATGGGCGTGTCCACCACCTCGTATTGATGCTCGATC
GGGCGGTCATTACCCTGCGATGTCTGAATTGAATGTTCCAGTGATTAGTC
AGCCAGTTAGGCTTTTCTATTCTGGTGTTGTATCTTATCGACTGGTCTGA
GTAACCAGCTTGGTACTTATGACCCGCTGTATTATCTATGGCTATCGGAC
CAGCTTCTACTTCGTGCAAGGGGAGCTGGTCCTGATTTATCTCGTATTGA
ACTGCCTACACATAGTGCTATTCAGTCTCGCTCTGATAGTCATGTGATTC
ACAGACCTGGATTACCCGTGAGTGGAGTGTCACAGCCAAGGGTTTCTCAG
CCTCGCCAGGCGGACTTGGCTGGTGTGAGTGGTGGTGTGTTTGATGTGAC
GGGTAATCGGGTCGGCGCGTTGAATACCCCGAGCCATGTGGTGTCTCCGG
GTCATTCATTTTTGGCGCAATCCTCTGACTTTAGTCAACCATCATTGGTT
GATGATGATGCGTCCCATCCTCAGGCGGAGGTGCCGTCTGGGGACGAGGA
TATGGATCAAGAGTTTGATCCGGTTCAGCATCAAACCTATTCCAAGTTTA
AGGACACGTTCAGAGCGGAACGGGTGGATCCTATTCTTGGTGCAGTACGC
TCAATGTTTGATTTGAGCTGGTCTGATGAGTCAGAGGAGGGGTCTTTTTT
GTTTGAGTTTGGTGGTATTCCCCTCAGATTTTGAAAGAGAAAGTCAACGT
CTCCAAGGCTAAATGGTCCACTGCCCCCTTTAAAGGTCTTTCTAAGCCTT
TAGGGTTCGCGAAGAAGATTATGAGTCTATCTTTTGCGTTCCCGCTATGG
ACCCTGAGGTGCCGGATGTATTTCACGTTAGGAACATCTGCCACTAAGCC
GCTGTCTTTTTCCTTTTCTGGGAAAAACAGATTCTTTCTCTGGATTCTCA
TATGAGGGACTTGATTCGTATGGTTTGTTTCCAGTTCCTCATTTTGAATT
ACATTGCTTCTTCTTTGAAGCATGCGGATGCTCAGGATTATGAAGATGAT
CTTTCCTTTGAAGCATCCAAGTTGGCTGCCGATTGGGCGGGCCTACAACT
GAAGAATTCTCTGTCTGTTGCTCAGCGCCTGGTGTATCTCAGAAGGGAAT
ATGTGTGCGCTATTTTGGGCTCAGTGGCGGGTTCCGCCTTTGATTGCTGA
GCTCCTGAAGCTTCCCTTTCGGTCGAATTTGTCTTTGGCCCAGCCTTTGC
TAAGGCTTTTTAGTTCCGGGCAAAGAAAATTCGAGTCAGGGATACGCTCG
TAGCTAGTCTCAAGCCACCCAGGGCTGCGACTTCCGGTCTGGAAAGAAGG
GGGGGCCGGGGCTATTCCCTGTCCTAGGGCCGCTCCCCCAGGCCGTGGAT
CGTTGAGAGGTCTTTCGCCTCGTGCGCAAGGTCGAGCTTCTCGTGGTGCT
AGAATCCCACACGCCTCGACGCGTGTTCCCCCCCCCCAAGTCCAGAGGGA
CTCGAGGGCGGGGCAAGGGTCTGTGATCCTTTTGAGAATTCGCCGACCGT
TTTTACTGCGGGGCTCGGGGCAGCCCACGCAGCCTAACTTCCGGTCCAAC
CGGAAGTAGACGATCGCCTTTTTCACATTACGCAAAATTTCTTGCATAGT
CTTGGGCGGAGTTTTGGTCCAGGCGTATAGGTGACGTGCCCAGTTGCCAT
AGGTTTTATTGATTTACAGACCTATGTCCGGTCCTGCCTACAGTATTATT
TTTCAACCGTTGTGTGGGTTTTCGAGGTGTGTTTATACCATGTCCGCTTT
GTTGGCGATATTGGTTGATTTATATAGGCCTCATGGCTATATTGGTGTAT
ATATATTTCAATACGTCCTTTCTGGATATTGCACGTTTTTTATATATATA
CTATTCACACGCTCGATGATTATACTGGCAGCGGCCGTCTCGGGTTTGTT
TGTGCGTTTGCTGGGGATGTCTTCATCCCCCTGCAGCCGCTACTTCCGGC
CTTTCCGGAAGTATGTCGTCACCCAGTTAGATGGGCTATCAGCAGTAGAT
AGCAGCACTTTCTGTACCTTGCGTGCTGTGCTATCTGGGGTAGATAGCAA
CTCGCATTGTACTATGTTTATTGTGCTATCAGGGTTAGTTGACAGCACGC
TCTGTTTGTGGTGCTATCAACAGTACATAGCAACACCTTTTTGTACCTTG
CGTGCGGTACTATCTGGGGTAGATAGCTACTCGCATTGTTCCAGGTTTCT
TTACTATCTGGAATGGTTTACATCACGCTCGGTTTGTTATTAGTTGTTGC
TGTACGGGCTCCAGTATGGTTACTCTGAGGTTTCCATTCTGTATTTACCC
GTCCTTAGTCAGTGCAGCTAAGATGTGTTTTCATCTTTTGGGCTCTCATA
AGTCCTTTATTTCAAGGGAACCTTCTCTTTTTGTTCTTGGTAGGGTTTCC
CTTTTCCTTCCTGATCGTATATTCCTTTATGGGTTTAGCCATATTGTTTC
AGGTTGGATTTATTGAGCACTGTCTAGGCGCCCCCCCCTCCTCCACGGGG
GGTCGGGGGCCCCCTGTTTATTTTCCTGTGTTATACGAAGGACGTGTGTG
AATCCTATTTATTTTTGGCGGGCCTATACGTTGGCTTCTTTAGGTCCGTC
ATTAGCGCCGGGGTTTTCCCGCTAGGTTGGTACTGTGGTACCCCCCTTTT
CGGCGCATTTATGTTTGGATTCATGTGTGCACGGGCGATTGTCTTATTCG
CCTTGATATGAGTCGTTCGCTTCACCTCTGACTCTGAATTTATTCGCTAG
AATAATTCTATTATAATTTCTCCTCTTTACTTGTCGCTTGTGAAGCGGGA
GAAGTGTGATTTGAACCCTGGGCATACCAATTGTTTCTTGGTAGCTCAGT
TGGTTGAATGCTGGTCTCGCTATCCAGAGATCCCGGGTTCAAATCCCGGT
CAA
>CL29.Contig2_O_aranea_07-12A    size  508    gap  0  0%
AGCTGCGGAAACCAGAACTGGCGAAGCCAGAAGGGAGCTACGAGGAGAAT
TGAGCAGTTCTCCGCCGCCACCTTGTTCAACACTCTCGAGATTAGAGAGA
TGGGAGGAAAGGCATAAGCCGTCATCCCCTCCCACGAGATCGATAACGCA
TCCGTCGCGAACGCCCTGTCATCTGAGAGGCGAGTAGTCGATGGATGGGT
GAAACATCCCCGCAAACAACGTGTTCGCCACCTGGGGGGGCAGAGACCAC
TCCGTCGGCTTGAGAGACACCCCCCTGGACAGGATGTCCGCTAGAGTGTT
CGAAACCCGTGGAATGAGTGAGGCAGCGATCAAAATTCTCCTTTGAATAC
ACCAGAGAAGAAGACGTCTGGTGTGGAGACACAGAGAGGGGAACTTCGTC
CCCCCCTGGCGGTTGATGTATGACACCACGGTCGAATTGTCCGTCTTGAT
TAGAACCGACGAACCGGACACGAGGTTCTTGAAAGACATCAACGCCCTGT
GAACTGCC
>CL29.Contig3_O_aranea_07-12A    size  230    gap  0  0%
GTGGGCGTGGCAGGGGTCAACGCCCTTTGTTTCCCCGGCTGTGGTGCTGC
GGGGCATGGTTCAGCCACCGCAGCCTTGACTTCCGGTTATACCGGAAGTG
GGCGGCCGCCTTCTATTTTATATGTAGTCTTGGGCAGAGTTTGTCCAGGC
GTATAGGTGACGCGCACTGTAGCCATAGGCTATTTGTTGTATTTACTGAC
CTATGTCCGGCCCTATCTGCAGTATTATTT
>CL29.Contig4_O_aranea_07-12A    size  776    gap  0  0%
CTTTTCGGACGAATTTGTCTTTGGTCCGGCCTTTGCTAAGGCATTTTAGA
ACCGGGCAAAGAATATTCGGGTCAGAGTTACGCTCGTGGCTAGTCTCAAA
CCACTCAGAGCTGCGGCTTCCGGTTTGAAGAAAAGGGGGGGCCGGGGCTA
GTGCTCGCCCTAGGGCCGCTCCTCCAGCCCGTAGGTCAACTAGAGGTCAA
CCGCGTGGTCGAACACGATCTCTTCGTGGTGCTATAGCCCCACCCGCAGC
GGCGGATGCTCCGCCCAAGTCTAGGGGGACTGATGGGCGTGGCAGGGGTC
AACGCCATTTTGGATTTTTCCCCGGCCGTAGTGCTGCGGGGCACGGTTCA
GCCACCGCAGCCTTTACTTCCGGTTATGCCGGAAGTGGGCGGCCGCCTTC
TATTTATACATAGTCTTGGGCAGAGTTTTGTCCAGGCGTATAGGTGACAC
GCACAGTAACCATAGGTTATTTTATTGATTTTACAGACCTATGTCCAGCC
CTGTCTGCAGTATTTTCAACCATTGTGTGGTTTTCTGGGTGTGATTATAC
CATGTCCGCTTTAGTTTGCGATATTGGTTTATTTATATAGGCCTTATGGC
TATATTGGTGTATATATTTACAATACGTCCTTTCTGGGTATTGTATGTTT
ATATATACAATTCACACGCTCTCGATGTATTATACTGGCAGCGGCCGTCC
CGGGTTTGTTTGTGCGTATGCTGGGGATGTCTACATCCCCCTGCAGCCGC
TGCTTCCGGTCATACCGGAAGTAGGA
>CL29.Contig5_O_aranea_07-12A    size  216    gap  0  0%
GAGAAGCGGGAGAAATGTGATTTCGAACCTTGGGCCTATAGAGTAATTCT
TATGCTTCAATGTCAATTGCCCTTGATGGCTCTGAGTCAGTTGGCAGAGC
GCTGGATCGATAACCCAGAGTTCCTGGGTTCAAATCCCGTTAAAGGACTT
TAATTTGTCAATTCTTGACCATCTCGAGGGAGAGAAAGAATAAATATGAT
TAGAGGTTAATAACTG
>CL29.Contig6_O_aranea_07-12A    size  420    gap  0  0%
AGCATGCTAGAATCACGAAATACACCTTTAACATCAGTTGGCCCCAATTT
TGGTTGTCATAATTTTGACAAAAGGGTGGAATTGATTGATGGTTGGTTAA
TGAATGAAAAAAAAAATGTGCATGAGATGCATTTGTATGGATATGCATAA
ATTTGTATGGCCAGTCAACATCTTCAGGTGCTAGAATAATTCAAATATAA
TTTCTCCTCTATGCTTGTCGCTAGAGAAGCGGGAGAAATGTGATTTGGAA
CCTGGGCATACCAATTGTTCCTTGGTGGCTCAGTTGGTAGAGCGCTGGTC
TTGTAATCCAGAGGTCCCGGGTTCAAATCCCGGTCAAGGAATTGAGTTTT
TCAATTCTTGACCACCTCGAGGGAAAGATTAAATATTATCCATCCCAATA
ACCTCGAGTACTATGTAACC
>CL29.Contig7_O_aranea_07-12A    size  1321    gap  0  0%
ACGAGCCATCCGGCAATGGTGGCTACTGCGTAGTAACAAACAATAGCGTG
GCCGAACCCCTGATTGTTCGAGTTCGGACCATGTACCACCGCAACGCTCC
TACAGGGCAGGCGAGACGAATCTCCCTGATACCGTAAGGCCGAAGATATG
ATAAAAAGAGACGAGGCCGAAAAATGCACTCATTTGTTCTTGGCTAAGAA
CCCTAATAAACAAGTGACTAAAAAGCCAATGATAGACTGTATAGAGAATA
AACTGATTCCGGACAAAGAAACGCCCGCAAGGGGTGCGTGAACCAGGATG
ACCCTCGCACCCCAAAGGACCAGGTGAAATAGGACAAAAAAGCGTCGAAC
CCTCGCATGAACGCAAGAGATGTCCGAAGAAAGTCTATCCACGCATACAG
AAAATCATTAAGCTAATGAGTAAAAAGGTATGAACAGAACAAGAAAATAA
CACATACCTAAAAAGGCAGCCAGCAAATCCATGTTCAGCAAATCCCGATG
GATTAGAAAGAACAATCTATACACCAAAACAAGGGGTATAAAGAGTTGCC
GCGAGCCAAAACTGGACCAATTACACCAACACCAACGAGTGAAATTGGAA
CCAACACGATATGCTGTAAAACAGGATAATTCCGCGGGCAATAAAAATTC
GCGAATTTCGCGAAAGGTTTAAATCCGCGAAACAAATTGCCGTGAAAACA
ATCGACGGGCAAAGAAAACAGAGTGACAAATCACATATACGCGAAATAAA
AATATCGCGAGATTGTCACTATAAGCAGATTCGCGAAAAACCATGCCGCG
AAATTAAGTGTTTTACAGCAGAAGGTCGGGGCCTTTGACCCGCACAAGGG
GTCAAAGGTCGTATAATCCTCGTCCGACGAAAATCGTTCTCCGCACCAAA
AATGCGGATCTGAGGGAAACAAATCCCAACACGATTAACGTAAATAAACA
ACGGGGATATGGGGAGGGAAAAACGAACATAGCCAAACCCTCCCTGCGAA
AGACGGAGCCACAAAAGGGCCGTCGACACTCGAGGCGAGAACGAAACAAA
GGAAATCCCCAAATTCCAAAGATCGTTCACAGGGGAAAAATAAATCCCCT
CCATCGCCACAGAGGAAAAATCTGGATCAAAAAGGATAGCTTACGAAGCG
AATGATCCCAGAAATCCATGACCAAAAGGGTTAGTCCAATGGATACATAG
TACTCGAGGTTATTGGAATGGATAATATAAATCATTCCCTCGAGGCGGAC
AAGAATTGAAAAACTCAATTCCTCAACCAGGATTTGAACCCGGGACTTCT
GGATTACAAGACCAGCGCTCT
>CL29.Contig8_O_aranea_07-12A    size  692    gap  0  0%
CTATTGAGATTTTTATATGTTGAATTCATGCTCAACCACTCTTGCAGATT
GGTTGAGGAACAAATTCACCAATTTGTATTTAACCATGGTCAACCTTGCT
TTAATAGTGCGCAATTCACTATTTCACATATTTCATCACAACTTGAAAAC
CCAATGTCAGAATCAACTCTGATTTTGTACGTTTTTTTCTTGTGCATATC
CATTGAACCTTCCACAAAAATGAGCATGTTAGAAACACAAAAAACACCTT
TAATATATTCGTAATGCTGTAACTCTATCATCAATGGAAAAGTTACAATA
GGTTTGGAGTTACAATGATGGACTGATGATCATAACTCTTTGTCATGTTT
GTAAAATACACCTGGGGTATTATGTTATTAGCAGGATAATGCACATTGCC
CCGACTTTTTGGCTAAAGAATGGTAATTGTGATGCAAGCTAAGCTGTTTT
CAACTTAAAAACTCTTGTCAAAAGTACTGAATTTGGGTGTATTTACCACA
GCTGTTTTTAAAAAACAACCAAGTTTTGTACAATTGGGTACTTTCCTTAC
TATTTTTACCCCTGGATAATATTTATTCTTTCCCTCGAGATGGTCAAGAA
TTGAAAAATTCAATTCCTTGAATGGGATTTGATCCTGGGATCTGTGTTAT
CGTTTCCAGCGCTCTGCGAACTGAGCCATCAAGGACAATTGA
>CL29.Contig9_O_aranea_07-12A    size  6634    gap  0  0%
ACTAGTACATCCGCCTCAATCCTGTTTTTGCGGTCAAGATTTGTAGATAA
GTACCAAGTTATTGTCTCGTATTTTGTCGTAAATTATGAGGTTTGTGTAT
TCAAAGATGATAATCTATGTTGTAAATCCTCCTTTTCATACGGTTAGGCT
TCTTGTGACACCATAAATGGGTGTTTTTGATATGTTCAAAGTGGTGATTT
TTCGATATTTTTCACCACCCTTGTGTTCGCGCTCGGGTGCAAAATTCTGC
TCCTTTGGCGAGCGTTGAGAAGCCTTTCCTTTTATACACTGTGTGTGATA
GATGTTTGATAGTAGTTATTTTTATGTTTACACAGGTCGCATTCAGATAT
AGTATGTGACTAGATTCTCTCTACCATTCTGTACGCAGTGTTGCCTTTGG
TTTGAGATAGTGTTTGGCGACGTGCCGCTAGGAGGTTTATTTATTCCTAT
CTTGGCCCGTCTTGTAGTGTAAACAAATATTTGGTTTGTAAACAAATACC
CTGGTTGCGTATTTTTATGTATTTGGGAATTTATTAGTCAACCCGTGTCC
GTGTCATTTATTGCAAAATTAAATTGCTGCGTGCGCGTCGTGTTCGGTCT
TCGCGACTTCGCACTCTTACACGGTCAGAGATTACCCGAAATTTGTCAAT
CGCGTCCGCTGCTACGTTCGTTCGACGTCCGTGCCACGTCCGAAAATGCC
TTCTTGTTCTACTTGTGGTGCGACCCTCGCGGGGTCGGACCGTCATTTGC
TTTGTCTTCTTTGTAGGTCTTGTTCTCGCGATCATCCGTGTGAGTTCGAC
GGTCATCTCGATTCTTTACAGTGGGACAACGTCGAAGCTATGCGTGCTGC
TGCTTTGGGTGTTCGTTCTAGCAGGAGATCGAGCTCTAAAGATGCGAGGA
GGGACAGAAGGAAGGACAAAGACAAAGACAAGGACAAGAGTAAGGGTAAA
GTATGTAGGGATTCTTTGATTGGATTAGAATCCCCGGGTAAGTATGATTC
AGGGACAACCGGTGCTTGCGCGGTCTCTGAATCAGCTCAGGTGATCACCT
CACCCAAGAGCCGAGTGGGCCCCCGGGCCTGCCAGGAGATATCCGTCGGC
AGTGCGGTCCCCATATCTCCGCCGATAGAATTGCTGGAGCAATCTATCAA
TCAAACTGCTCTTCCCCATAAAGACTTGGGAGAAGCCCAGTTTGGTTACG
TTGGAGTAGCTACTAACACTAACAACACTAATAAGACTAATCAGCTACAA
TCCAGTAAATCGATCCCCATAGGTGATATGGGAAAACGATCGAGCGTAAC
AGAGCAATTAATGCTCAACCAAGCTTCACACCAATTACAATTGGGTGATC
ATACGCTTGGAAGAACCCCGTCAGGCGTATCGAGTAATACGACCATGACG
GCCGGTTCTGCCTCTGAGGTCTCCCCAGCAGGGGGAGTAACACATCTCAG
TGGAAGACCCAGGTCATTGACTTTTGTATCGGTGGAAGGAGTTCCCACTA
TGTCTGACCATCATTCCAAGGCACCCGCAGCGGCGGGAAGAATGCCGGAA
GTGGAAAGGGTCGCTTTACTGACAAGTGCATCTTTGGTAGATTCTCCTCT
GTCAGCTAGTTACCGTCGGCCTGATGCATCACGGGAAGGTGTTCAGTCTC
GAGCGGTGAGTGAGGCAGTATTATGTGATCCAGGGGTGGATTCTGTAGAT
AATACTTTACCTCGAGTTTCGGCTGTTCCCAATCGGGGAGTAACTCTGGC
TACCAGTGCGAACCCTGAAATCAATCAGAGCAGTATTGGATTTGCCACTC
GGGCAATTAGCCATCCAGTCGATGGGCCGGCTTATGTGCATCCATGCACG
CCCGGCGAGGTCGTTAGGCAATCACCTGGTTTAATCAATTCAGTGGCACA
AATCCATAGTTTATGGATTTGTCCACCTCCTCGTGTTGATCCTCTAATGG
GCGGTCATTATCCTACGAGGTTTGGATTGAATGTTCCAGTGGTTAGCCAA
CCAGTTGGGCTGAATCAATATTCTGGTTTTGTATCGACTCAGCCACCTAT
GCATACTCAGGCTATGCCTAGTTATATGCTGTCGACTGGTTTGAATAGCC
AGGGTCGTCCTCCTGGGTTCCATCCAGGTGTTGACCCGCGCGGGTCTTAT
GACCCGTTGTATCAACATTGGCTATTGAATCAGGTACGGCCTGGATATAG
TACTAGTCAGTCTCGTTCTGATAGTCATCTTTTGCACAGACCTGCGGTAC
CCGTGAGTGAAGTGGTTAAGCCAAGGTTTATTCCTCCTGAGGACTTGGCT
GGTGTGCAAGGTGGTGTGTTAGGTGTGGCGGGTACGCAGGTTGGCGCGCT
GGATACCGCGGGCCATGTGGTGGGCCCGGGTCAACCAGCTGTGGCGCAAT
CCTCAGGGCTTAGTCAACCATCATTGGACAATGATGGCTCCCAGTCTCAG
GCGGAGGTGCCCCCTGAGGATGAGGATATGGATCAGGACTTTGATCCGGT
TCAGCATCAAGCCTTTGTCAAGTTTTAGGACATGTTCAGGGCAGAACGAG
TGGATCCTATTCTTGGTGCGATACGTTCAATGTTCGATTTGAGCTTATCT
GATGAGTCGGAGGAGGATGCTGACTTGTTTGAGTTTGGTGGCCTCGGCCG
GGGTGAAGATACTTCCCCCCATCTTAAGCTTCCCTCTCAGATTCTGAAGG
AGAAAGCTAAGGCCTCTAAAGGGAGATGGTCTACCGTTCCGATGCAAGGT
CTTTCCAAAGCCTTTAGGGTTCGCAAAGAGGATTGATTCTGTCTTTCGCG
TCCCCGATATAGACCCGGAAGTGTCAGAGGTGTTCACTGTGGGTACTTCG
GCCGGTAAACCTTTGTCTTTTTCCCTGTACTGGGAAAAACAGTTGCTTTC
CCTAGACACTCATTTGAGGGACGTGGTTCGTATGGAGTGTTTCCAGTTCC
TCATTACGAACTATATTGCATCTTCGTTGAAGTATGCAGAGGTTCAGGAA
GGCGATTTTTCAGTTGAGGCTTCCAAGCTGGCCGCGGACTTGGCGGGTTT
GCAATTAAAGAGTTCTTTGTCTATTGCTCACCGCCTAGTGTATCTCAGAA
GGGTGAATGTGTGTGCGAACTTAACCGCCGTTGCGGGTCCGCCTTTGATT
GCGGAACTTCTAAAGCTTCCTTCCGCGAACGAATTCCTCTTTGGCCCGGC
CTTCTCGAAGACTTTTAAGAACCGGGCAAAGAAGATTCGGGATAGAGATA
CGTTGGTGGCCAGTCTCAAACCCATCAGGGCTGCGACTTCTAGGTTGAGA
AGAAGGGGGGGAGCCGGTGTGGGCTCACGTCCTAGGGCCGTTCCCCCAGT
CCGTGGATCTGCTAGGGGTCTGACGTCTCGTGCCCGGGGTCGGGCTTCTC
GAGGTGCTAAGACCCCCCGCGCTCCGGCGCGCGCTCCTCCCAAGTCCAGA
GGGACTCGGGGACGGGGCAGGGGCTCGCGTCTTTGAGGATTCACCGACCG
CAGTGCTGCGGGGCTCGGGGCAGCTCACGCAGCCTCTACTTCCGGTCATA
CCGGAAGTAGGCGGTCGCCTTCTGCAATACGCAAGATACTGGCCCCACAT
TCAACCAGACACGTGGGTATTGCGTACGGTAACCAAGGGTTACCAGATAG
AGTTCACGGGCCGCCCGCCGCGGTGGTCCCCGGTTCGTACTACTCCGCTC
CCGTGGTGCGCGGAACAAAGGAACATCCTCTTAGGAGAGGTCTCGGCGCT
TCTAGCCAAGAAGGCCATAGTTCCTTTGAGCCCCCCCTACGGGAGCGGGT
TTTGGTCGACCTTCTTTTTGGCGCCGAAAAAGACCGGGGACTGGAGACCC
ATCTTGAACCTAAAGCCTCTCAACAGATTTATCAAACCGAGGCGGTTCAG
AATGGAGACGCTCCGCGCGGTGCTGGCGTCCCCCATCAAGGGACGCTGGG
CCACGGCCCTAGACTTGAAAGACGCGTACCTTCATGTGCCCATTTGTCCG
GCGGACAGGAAGTGGCTCAGATTTCACATTCAGGGGCAGGCTTATATGTT
CACATGCCTCCCCTTCGGCCTCTCTACGGCTCCCCGGGTTTTTACCCGGG
TAGTGAAATCTGTGGCAGCCTTCCTGCGTCGCAACGGCGTACAGATACAC
GTGTACTTGGACGATTGGCTCATCACCGGCCGTTCCCGCCGGGAGGTGAG
TCAACACTTAGACTTCGTCATGACGACCATTTCGAGGCTGGGGTTTATTA
TAAACAGGGCCAAATCTCATCTGGTCCCCACCCAGTCTCCAGAATTTCTG
GGGGCCCGCTTGGAGCTCGTCCAGGGCCGAGCCTTTCCAACGAGGGCCAG
GGTTTTGAGCACGCTGGAGTGTGTAGTTTTCCTACAAGGCTGCCAAAATC
CCCCAGTTATTGTGTGGCTGAAAGTCTTGGGACTCATGGCGAGTCTCGTG
GACTTGGTTCCGTGGTGCCGTCTACGCATGCGCCCGGTCCAACTGCATTT
ACTTGCCTACTTCAGTCCGTCAGTCCACCCGTTATCCATGCCGGTTCCGA
TGACCACTCTGGTTCGGTCGGCACTGGATTGGTGGACGGACATAGACAAT
TTGTCGGCGGGAGTGGTGTTTCCAACTCCCCCACACGACCATATTTTGAC
TACAGATGCATCCCTGACCGGGTGGGGAGCCCACCTAGGCGACCATCTGG
TCTCAGGGGAGTGGGGCCCTCCAGACTTGGGGGCCCATATCAATCTTCTG
GAACTATGGGCAGTTCACAGGGCGTTGATGTCCTTCGAGGATCACGTGTC
CAATTCGTCGATTCTTGTCAAGACAGACAATTCGACCGTGGTGTCCTACA
TCAACCGCCAGGGGGGGACAAAGTCCCCCTCTCTGTGTCTCCACACCAGG
CGGCTTCTCCTTTGGTGTATCCAGAGGGGAATCTCGATCGCTGCTTCCCA
CATTCCAGGAGTTTCGAACACTCTAGCGGACAATCTATCCAGAGGGGTGT
CACTCAGACCGACGGAGTGGTGTCTGGCCCCCCAGGTGGCAGACACGTTA
TTTGTGAGGATGTTTCATCCGTCCATCGACCTGTTTGCCACGTGGGGGAA
CAGGAAACTCCCGGTGTTCTGCTCTCGCCTCTCCGACGACAGAGCGTTCG
CGACGGATGCACTATCGATTTCGTGGGGGGGGATGGCGGCGTACGCCTTT
CCCCCCATCTCCCTAATTCCGAGGGTGTTGAACAAGGTGGCAGCGGAGAA
TTGTTCAGTTCTCCTCATAGCCCCCTTCTGGCCGCGCCAGTTTTGGTTCC
CGCAGCTGATGAGTCTGCTGGTCGCTCAGCCGTTTCGTCTCCCGTTGACG
CCCGATCTTCTGCGCATGCCCGGGTCGAAGGTTCTGTTTCACGACCTCGG
TCACCTCAGTCTGACAGCATGGCACTTATCTCCAAACGCTTCCGCGAGGA
GGGCCTTTCTGTCGAGTCTGCCGCGTTGGCGGCACGGGGTCGCCGAAGGT
CGACGCACAGAATTTATTCTGCGCGTCTCAGACCCTACGTCAAGTGGTGC
GCAGATCGACAGGTATCTCCGGGTTCGGCCTCTGTCACTATAGTGGCCGA
CTTTCTGAGGGCCAGGTTTGATAGCGGTCTTGAGGCGTCCACTATTAAGG
GCTATAAGGCCGCTATCCAGGCGATTCATCGCGGTTTCGCGGACGGTTCA
ACGCTCGCAGACAATCTCGCTATCCGTTTTCTCATTGAGGGAATGAATAA
TTCCCGCCCGCCGAAACGTAAGATAATCCCCCCCTGGGATTTACCGACTG
TTATCAAATCTCTTAGCGCCGCTCCCTACGAGCCTGCCCAGTCTGCTTCG
CTAAGGGATTTGACTCTCAAGACAGCCTTTTTAATTGCTATTGCATCCGG
TAGACGTTGCTCCGAGCTGCACGCTTTGGCTATTGGAGAGTGTATTGTTT
TTAGTAAGTCGGGGGTCGCACTCCATTTTCGTCCAGGGTTCTTAGCCAAG
AACGAACGGGCGCATTTTTCGGCCTCATCACTTTTCTTACCATATCTTCG
GCCTTCCGGTATCAGGGAGAATCGTCTCGCCTGCCCTGTAAGAGCGCTGC
GGTGGTATATAGACCGAACTCGAACGATCAGGGGTTCGGCCACACAATTG
TTTGTTACTACGCAGAAGCCATATAAACCGGCGGCTAAAGCCACCATTGC
CGGATGGCTCGTGGAGGTTATTAAGCGAGCAAACGCTTTTCCCCCCAATT
TAGGCACTCCTACGGCACACTCTACAAGGGCGATCTCGACTTCATGGGCT
TTTGCACATGGCGTCTCAGTCAGAGAGATTGTGAACACTGTATCTTGGCA
GTCGTCCAATACATTCATTTCAAAGTACCTCAGAAATGTGGGACCTGGTT
CGGACCAAGCTAAATTTGCCGAGGTGGTCCTTCAGTCGTCCTCTCACACC
CTGTAATGGTAAGTGATATGTTTTTGAATTTACTCGGTGTGGTAACCAAC
AGTTTGGTACTAGTAGAAATGTTTTAACCGCCGCCATTTTTCGGTGTCAA
TCAGGCTGATGCAAATTAGTATTGAATCCACATCAGCGTAAGTATTAAGC
CCGAAATAGTTATAAGAAAGCTAATAAATTGCTT
>CL29.Contig10_O_aranea_07-12A    size  411    gap  0  0%
GATTACCCGTAAGCGATGTTGTTCAACCTATAGTTAGCCATTCTCGACAA
GCGAGTTTGGGTGGTGTGCATGGTGGTGTGCCAGGTAGTCGGGTTGATTC
GTTGAATGTCCCTAACCGTGAGGTGGCTCAGAGTCATTCAACTTTGCCTC
AGTCTGCTGGACTTGATCAACCTTTGTCTGACGCTGATGTGTCTCAACCT
CATTCAGACGTACCTTCTGGCGATGAGGATATGGATCAGGAGCTTGACCC
GGTTCAACAACGGACGTATACCACGTTTAAGGACACGTTCAAGGCGGATC
GGGTGGATCCTATTCTGGGTGCGGTCCGCTCAATGTTTGATCTGAACTTA
TCTGATGAGTCAGATAATGAGACCTCTCTTTTTGAGTTTGGTGGTATCGG
TCTGAAGAAGC
>CL29.Contig11_O_aranea_07-12A    size  237    gap  0  0%
GAAATCAGGGACTGGACCTTCAAAGGTTACTTAGTACTCAAAGTTATTGT
GATGGATAATATTTCCCTCGAGATGGCCAAGAATTGAAAAAATTAATTCT
TTGACCGGGATTTGAACCAAGGAACTCTAGGGTATTGATCCAGCACTCTG
CCAACATAGCCATCAAGGAACAATTGGTATCAAAGCATAAGAATGACTTC
TTACGCAAATCACATTACAAAATCACCTTTCTCCCAC
>CL29.Contig12_O_aranea_07-12A    size  356    gap  0  0%
ATAAGGTAAACAACTGTAACCTTTTGGCTCTATTTTCTATTGTTTTGACG
ATACTAAAAATGTGCCTTTTTTTGGTGTCTAGATAAGACTTTAGAACAGG
TGGGCAAACTTTTGTTGGTAAACGGTCTGCACAAACCCATGTAAATGTCC
AAAGGGCAACATAATAGGTATATTTTCTTCTTTTCCTTGAGATGGTAAAG
AATTGGAAAAATAAATTCTTTGACCGGGATTTGAACCAAGGAACTCTAGG
GTATTGATCCAGCACTCTGCCAACATAGCCATCAAGGAACAATTGGTATC
AAAGCATAAGAATGACTTCTTACGCAAATCACATTACAAAATCACCTTTC
TCCCAC
>CL29.Contig13_O_aranea_07-12A    size  548    gap  0  0%
TCCATTCCGTCGCAGATAGGCCGCTATTGATTTCACTATCCGAGTAAAGA
CTCGTGGGGCCGTTGAAAGGCCGAAAGGGAGGCCTGCCCTTGAATGTGGA
ATCGTAACCACCTCCTGTCCGCCGGACATATGGGGACATGGAGGTAAGCG
TCCTTCAAGTCCAAGGCTGTGGCCCATCGGCCCTTGATTGGGGACGCCAT
CACCGTTCGGAGCGTCTCCATCCTGAACCGCCTCGGTTTGATAAACTTGT
TGAGGGGCTTCAGGTTCAATATGGGCCTCCAATCTCCGGTCTTCTTCGGA
GCCAAAAAGAACGTTGACCAAAACCTGTTCTCGAATGGAGGTCCTATAGG
AACTATGGCCCTTTTCTCTAAAAGGGCCCTGACCTCGTTCAAGAGGACGT
CTCGTAGAACCGTACTTGATGGGAGTGGGGTGACACGAATAGGGGACCAC
CGTGGAGGGCGGTCCGTAAATTCTATCTGATAACCCTCGGTTACCGTGCG
TGTCACTCAAATGCCCGGACAAATCACAGGCCAAAACTTTGCGTAAAG
>CL29.Contig14_O_aranea_07-12A    size  238    gap  0  0%
TGTCGACGGCCCATTTGTGGCTCTGTCTTTCGCAGGGAGGGTTTGGCAAT
GTTTGCTTTTCCTTCCCCATATCCCCTTTGTTTTGTTTACGTTAATCGGG
TGGGGATATGTTTCCCTCAGATCCGCGTATTTTGGTGCGGAAGCCGATTT
TCGTCGAACGAGGGTTATGCGACCTTTGGCCCTTCGTGCGGGGCAAAGGT
CCGATCAACTGCGGTAAAACACTTAAATTTCGCGGCAG
>CL29.Contig15_O_aranea_07-12A    size  320    gap  0  0%
TTCCCTCGAGGTGGTCAAGAATTTAAAAACTCAATTCCTTGACCGGAATT
TGAACCCGGGACCTCTGGCTTACAAGACCTGAAGTACTATATTCGATGTA
ATACTTTAGTACTAGTATTGTAATGCATTTGTAAGTCAAACATACAGGAA
TATACAGGAGTAATATTGTAACTTAAGTCAAACACTGGAGCATGTATACA
TCAAGCAATTTATTGGGAGTAATATTGTAACTTATTTGTAAGGCTAGCGT
GCTCCTGGAGCATTTATGCAATTTATTGTAACTTATTTGTAAGTCGAGCA
TGCTCCTGGAGCATGTATGC
>CL29.Contig16_O_aranea_07-12A    size  201    gap  0  0%
GGGGGGGAAACACGCGTCGAGGCGCGTGGGATACCAGCACCACGAGAAGC
TCGACCTCGTGCACGAGGCGATAGACCTCTCGACGATCCACGGCCTGGGG
AAGCGGCCCTAGGGCGGGGATTAGCCCCGGCCCCCCCTTTTTTTCAGACC
GGAAGTCGCAGCCCTGGGAGGCTTGAAACTAGCTACGAGCGTATCCCTGA
C
>CL29.Contig17_O_aranea_07-12A    size  348    gap  0  0%
GGTCAAAGGTCGTATAATCCTCGTTCGACGAAAATCGGTTTCCGCACCAA
CATATGCGGTTCTGAGAGAAACAAATCCCCGCAAATAACAACCAACAAGC
GTAAGGGCGTGCCAAGATAAAAAGTATGCCGCCCACACCAACCACTGCGC
GATCAAACCCGGATCAAGAAAAATAAATAGAGCGGGAGAGCCAAAAATAA
TTCTCGACCCGGACATTCGCAGAAAGGTCAGAAATTGGTGATAAATGCAA
GGGGAAAAACCCAACACGATTAACGTAAACAAAAAAAAAGGATATATGGG
GAAGGAAAAGCGAACATTGCCAATCCCTCCCTGCGAAAGACGGAGCCA
>CL29.Contig18_O_aranea_07-12A    size  221    gap  0  0%
CGGTTCGTACTACTCCGCTCCCGCAGTGCGCGGAACAAAGGGACATCCTC
TTAGGGGAGGTCTCGGCTCTTCTGGCCAAGAAGGCCATAGTCCCTTTGAG
TCCCCCCTACGGGGGCGGGTTTTGGTCGACGTTCTTTCTGGCGCCGAAGA
AAACCGGAGACTGGAGGCCCATCCTGAACCTCAAGCCCCTCAACAGGTTT
ATCAAACCGAGGCGGTTCAGA
>CL29.Contig19_O_aranea_07-12A    size  266    gap  0  0%
AGGGTTATCAGATAGAGTTCACGGACCATCCACCGCGGTGGTCCCCGGTT
CGTATTACTCTGCTCCCGCATTGTGCGGAACAAAGGGACGCCCTCCTAGG
CCAGGTCTCAGCACTTCTGGTCAAGAAGGCCATAGTCCCTTTGAGCCCCC
CCTACGGGGGCAGGTTTTGGTCGACGTTCTTTCTGGCGCCGAAGAAAACC
GGAGACTGGAGGCCCATCCTGAACCTCAAGCCCCTCAACAGGTTTATCAA
ACCGAGGCGGTTCAGA
>CL29.Contig20_O_aranea_07-12A    size  221    gap  0  0%
GTCCCCCGCGGTGGTCCCCGGTCCAGGTTACCCCGCTCCCATCAAGTGTG
GTTCAAAGGGACGTCCTCCTAGGCGAGGTCAAGGCCCTTTTAGGCAAAAA
GGCCATAGTCCCAATAAGACCTCCCTACGAGAACGGGTTTTGGTCAACGT
TCTTTTTAGCTCCGAAGAAAACCGGAGATTTGAGGCCCATCCTGAATCTG
AAGCCCCTCAACAAGTTTATC
>CL29.Contig21_O_aranea_07-12A    size  626    gap  0  0%
TTTCTTTCGGCGGGGACAAAAATAGATGTCTACAAAATTCCCCAAGGGGC
TGGGGGGAGGACAATGTTTCCATATCTGCAGTATGTTGTATTTCTTGTAA
AATGAGCTCAAAACCATCACAGATACTTGGATGCCTGTGAAAGTTTCTAC
AGTTTCATATTCCATGGTGGTATTGCTCAATATGTCTGAAGAACAATTGA
CAGCGAGGACAGGGAGACATTGTTTCACCTAAAATGCTACAGCCTGTACA
AGTAACAATACAAAGGTAAACAACCTGCGATATATTAACTGGAAATGATA
GACGAGGACATAATGAAATAAACAATCTCGTGTGCGATGTACTTCGCTGG
TATAGGACTTGGCCAATCGGAGCGCTGCAATAGATAGATCATATTATTCT
TTCCCTCAAGATGGCCAAGAATTACAAAATAAAATTCCTTGACTGGGAAT
TGAACCTGGGACTTCCGAGTCATCAATCCAACCCTCTGCCAACTGAGCAA
TCAAGGACAATTGACATCGAAGCATCGAAATTACTCTATAGGTCCAAGGT
TCGAAATCACATTTCTTCCACTTCTCTGACAAGCATAGAGGAAAAATATA
ATTTCACAAGGTTCAATAATTGTTGC
>CL29.Contig22_O_aranea_07-12A    size  912    gap  0  0%
CCATGCCCCACCCCCTTTGGGGATTTTTGCAGACAACCTGTTGGGGTCAA
AATTTTATCTTTGACAAAATATAGGAAATATATTTTCTGATTCCTTACGA
CTTGAGGAATGTTTTGGTATGGTTTTCAACACTGATAATTTGATAAAGTG
TGAAATTTTGCCACCTGTGCAAAGAAAAAAATCACCTTTACCATTTAACC
CCCACTGACATTTTTGCAGACAACCAGATTTTAGTAGCCATGGGTAAGGT
TTAAAAAAATTAGGGGTCTGCAAAATTCCCCAAGGTGGGGGAACAAGGTT
TCCATATCTGCCCCATGTCCTATCAGGATATGGGGAGATCAAGGCTCATT
CATACTGCATCTGTAGTATGTTGTATTTCTTGTAAAATGAGCTCAAAACC
ATCACAGATACTCTGATGCCTGTGAAAGTTTCTACAGTTTGATATTCCAC
GGTGGTACTGCTCACTATGTCTGAGGAACAATTGACAGTGGGTGACAGGG
AGACATTGATTCACTTAAAATGCTACAGCCTGTACAAGTAACAATACAAA
GGTAAACAACCTGCGATATATTAACTGGAAATGATAGACGAGGACATAAT
GAAATAAACAATCTCGTGTGCGATGTACTTCGCTGGTATAGGACTTGGCC
AATCGGAGCGCTGCAATAGATAGATCATATTATTCTTTCCCTCAAGATGG
CCAAGAATTACAAAATAAAATTCCTTGACTGGGAATTGAACCTGGGACTT
CCGAGTCATCAATCCAACCCTCTGCCAACTGAGCAATCAAGGACAATTGA
CATCGAAGCATCGAAATTACTCTATAGGTCCAAGGTTCGAAATCACATTT
CTTCCACTTCTCTGACAAGCATAGAGGAAAAATATAATTTCACAAGGTTC
AATAATTGTTGC
>CL29.Contig23_O_aranea_07-12A    size  217    gap  0  0%
AAGAAGATTCGGGACAGAGATACGCTTGTAGCTAGTCTCAAACCACTCAG
AGCTGCGGCTTCCGGTTTGAAGAAAAGGGGTGGGGCTGGGGCTAGTGCAC
GCCCTAGGGCCACTCCTCCTGGTCATGGGTCATCTAGAGGTCAACCGTCT
CGTGGTCGAGGTCGGGCTTCTCGTGGTGCTAGGACCCCACGCGTCGCGGC
GCGTGCTCCCCCCAAGT
>CL29.Contig24_O_aranea_07-12A    size  1970    gap  0  0%
ATAGAGTAATTCTTACGCTTCGATGTCAACTGTTCCTTGATAGCTCAGTT
GGCAGAGCGTTGGATCGATAACCAAGAGGTCCCATGTTCAAATCCTGGTC
AAGGAATTATATTCTTTCCCTCGAGATGGCCAACAATGTAACTTAAAACT
TTTAATCAAGGTTGGTTTTTGTTTGTTTCCTTGCTCTACAAAAAAGGACT
AACCCCATATTAGTCCAGGGCCAAATCCATGTTTGTAAAACCAGGCCATT
ATGATCAACATTGAAATGTTGCAGTAATTTTCTAAAAAGCATTAGTTTAT
TCAGAAAGTAGTCCTCTTCAGTTTGTAATTCAAAGGTTATACGATTAAGA
ATTGTATGTATTATTTTAAGAATTACATTAGTTGTGATATAGGCTTCTTT
ATGGATCTCAAAGCTAGTAAACCCTCAAAGCTAGTAAACCCTCATAGGTT
ATTAATATTATAGGTGCTCACATGTATATTATATTATTTCTCAGTAAATA
TTTATTTCATCTATCAGTTTCAAAGTGGTAGCCCATCACATTGAAGTATC
CAAATATATTTTATCCCTCAGTATTAGAAAGTACAATAATTACTCAAGCT
AAAAACATGTATTATGTTATAGTTCTACCATTTTGTATGGTATAATCTGT
GGAATATATTGCAATATTTTGTGAAGCAATAAGACAAGTTCTGGTATCCA
TATTTTATTGTGAATACTGTAAAGAATTAAAATTTTGTGAATTTCCAGAA
TCAAGTGCGCTGTTCATGTAATTTTCATGCACACAAGATTTTCATTGTTT
TTCTCCTTTCTGTAATCGTAGGTCGCACATGAATGGGAGTAGTTCATGTT
GTGATGAAAATAGGGAAAATATCACGTCTGGTGAGTGCGGGAAAGGTGCA
TATCTATAATAGCTACAATGCTGAAAAAGTTAATTGCACAAGCAGTTTAA
GGTCATGTCTGGGCACATACTTATGACCTCAAAATTCAACAAAAAGTAAA
CAAAATGTGCCCAAAAAAGGTGTGCTATGCATACCTGTCTTATTTTCACG
ATTGAAGTTTTATATAACTTCAGAACAACAAATGTTTTTAATTGTCAAGT
GGGTCAGCTTCATAAAGGAGGTTAATTACTCTCTTGGCACCAACCCATCA
TTACGTTTTAAATAGCAGCTCTTTAACCATATGTGTCAAAATTAATGTCG
GGCATATGGTTTTTAATCTGTGTTAGCCATTTCAACTGCAGATTATGCAA
CCAATAAACTGTTCCATTTGGTAAATTTGCCAAAGAATCATGCTACACAA
TACCCGATGAACGGTTGCAAGAACTAATGGTTGAAATAGTTCTTGTATTT
CCGGTTTAACATTGCAGGCATAGCAGATATGACTTTCTGGCACTTACTGG
TGATCAACAAGGTAGAATCAACCTTTGACCTTAGGTCAGCACAATGATTT
TGAAGTCTTAAGAGCGTGTATACTTTCAGTGATGCAATTAACGTTACTCA
GGTCGTCTTGAGAAGATCGCCCATTCAACTAGAGAAATATTGAAGAAACA
TGACAAATTTCAGGTTACCTAATCCTTACCATTTAATTACCTTAGACATG
GATGTTACGTTGACAATATAAGCATGCTTAATATTGTATGTTTTCTATCA
GTCCGTTTTAAGGTCATGTCATGTGAAACCATTGATACAAGGAAAAGATC
TACCAGAAGTTGCGGAAACACTAATCATTAATTACTATTGTACATCAAGT
CTATGATCCATCTTTGTATTATGCTAACAGCTCACTTCATCAACAAATCA
GTGATAAAACTGGATTAAAATTTGTTTTTAATATTAATGTTGCTAGTTCG
ACAACTAGTACTATTATACAGATTGTATATAGAGACCTTCCATGGTTTAT
TCAAATTTATTTTCTACATGTATTGTAATTTGCAAATCATGAAAGGTGTA
CATGTGTTCAAGAATTGTTC
>CL29.Contig25_O_aranea_07-12A    size  2043    gap  0  0%
AAACCGTATGGCTAGGGAGACTAGGTTTAGTCCTGCGAGGTAGGACCTTG
TTGGGTTTTACCACAAGTCAATGAACAGTTGACATCAAAGTGCAAAAATT
ACCATTTATGTTTGTTAGTGATGGCTTAGTTGGCAGAGCGTTAGATCGAT
AACCCAGAGGTTCCGGATTCAAATCCTGGTCAAGGAAGTTGGCCATGTCA
ATAACCTTGAGTGGCAAATAACTTTTAATCAAGGTTGGTTTTTGTTTGTT
TCCTTGCTCTACAAAAAAGGACTAACCCCATATTAGTCCAGGGCCAAATC
CATGTTTGTAAAACCAGGCCATTATGATCAACATTGAAATGTTGCAGTAA
TTTTCTAAAAAGCATTAGTTTATTCAGAAAGTAGTCCTCTTCAGTTTGTA
ATTCAAAGGTTATACGATTAAGAATTGTATGTATTATTTTAAGAATTACA
TTAGTTGTGATATAGGCTTCTTTATGGATCTCAAAGCTAGTAAACCCTCA
AAGCTAGTAAACCCTCATAGGTTATTAATATTATAGGTGCTCACATGTAT
ATTATATTATTTCTCAGTAAATATTTATTTCATCTATCAGTTTCAAAGTG
GTAGCCCATCACATTGAAGTATCCAAATATATTTTATCCCTCAGTATTAG
AAAGTACAATAATTACTCAAGCTAAAAACATGTATTATGTTATAGTTCTA
CCATTTTGTATGGTATAATCTGTGGAATATATTGCAATATTTTGTGAAGC
AATAAGACAAGTTCTGGTATCCATATTTTATTGTGAATACTGTAAAGAAT
TAAAATTTTGTGAATTTCCAGAATCAAGTGCGCTGTTCATGTAATTTTCA
TGCACACAAGATTTTCATTGTTTTTCTCCTTTCTGTAATCGTAGGTCGCA
CATGAATGGGAGTAGTTCATGTTGTGATGAAAATAGGGAAAATATCACGT
CTGGTGAGTGCGGGAAAGGTGCATATCTATAATAGCTACAATGCTGAAAA
AGTTAATTGCACAAGCAGTTTAAGGTCATGTCTGGGCACATACTTATGAC
CTCAAAATTCAACAAAAAGTAAACAAAATGTGCCCAAAAAAGGTGTGCTA
TGCATACCTGTCTTATTTTCACGATTGAAGTTTTATATAACTTCAGAACA
ACAAATGTTTTTAATTGTCAAGTGGGTCAGCTTCATAAAGGAGGTTAATT
ACTCTCTTGGCACCAACCCATCATTACGTTTTAAATAGCAGCTCTTTAAC
CATATGTGTCAAAATTAATGTCGGGCATATGGTTTTTAATCTGTGTTAGC
CATTTCAACTGCAGATTATGCAACCAATAAACTGTTCCATTTGGTAAATT
TGCCAAAGAATCATGCTACACAATACCCGATGAACGGTTGCAAGAACTAA
TGGTTGAAATAGTTCTTGTATTTCCGGTTTAACATTGCAGGCATAGCAGA
TATGACTTTCTGGCACTTACTGGTGATCAACAAGGTAGAATCAACCTTTG
ACCTTAGGTCAGCACAATGATTTTGAAGTCTTAAGAGCGTGTATACTTTC
AGTGATGCAATTAACGTTACTCAGGTCGTCTTGAGAAGATCGCCCATTCA
ACTAGAGAAATATTGAAGAAACATGACAAATTTCAGGTTACCTAATCCTT
ACCATTTAATTACCTTAGACATGGATGTTACGTTGACAATATAAGCATGC
TTAATATTGTATGTTTTCTATCAGTCCGTTTTAAGGTCATGTCATGTGAA
ACCATTGATACAAGGAAAAGATCTACCAGAAGTTGCGGAAACACTAATCA
TTAATTACTATTGTACATCAAGTCTATGATCCATCTTTGTATTATGCTAA
CAGCTCACTTCATCAACAAATCAGTGATAAAACTGGATTAAAATTTGTTT
TTAATATTAATGTTGCTAGTTCGACAACTAGTACTATTATACAGATTGTA
TATAGAGACCTTCCATGGTTTATTCAAATTTATTTTCTACATGTATTGTA
ATTTGCAAATCATGAAAGGTGTACATGTGTTCAAGAATTGTTC
>CL29.Contig26_O_aranea_07-12A    size  246    gap  0  0%
ATCTTGAGGGAAAGAATAAATATCATCTATCCCAATAACCTCGAGTACTA
AGGAAACTCTAATCACGATATGAATTAATCAAATATTGTTTCTTCTCCAT
GCTTGTCGTAAGAGAAGTGGGAGAAATGTGAACCTTTGGGCCTATAGAGC
AATTCTTACGCTTCGATGTCATTTGTCCATGATGGATCAGTTGGCAGAGC
GCTGGATCAATAATCCAGTGGTCCCAGGTTCAAATCTCGGTCAAGG
>CL29.Contig27_O_aranea_07-12A    size  322    gap  0  0%
CTATTGAGATTTTTATATGTTGAATTCATGCTCAACCACTCTTGCAGATT
GGTTGAGGAACAAATTCACCAATTTGTATTTAACCATGGTCAACCTTGCT
TTAATAGTGCGCAATTCACTATTTCACATATTTCATCACAACTTGAAAAC
CCAATGTCAGAATCAACTCTGATTTTGTACGTTTTTTTCTTGTGCATATC
CATTGAACCTTCCACAAAAATGAGCATGTTGAAATGCACCTTTAAATGAA
TTTATAGCCCACTGAAGCATATATAATGAGAAGATAATAATCTGATTCTT
AGGCCTAAAAAAAAATTGTTAT
>CL31.Contig1_O_aranea_07-12A    size  871    gap  0  0%
AGTTATGATTAGATATGCAAAATAAAGTGTCCCATTGGTGGTCAATTTCT
TCAAACAATTTAAATCTGTGAGAGTGTTTCGTATGTCTTCAAGACATCTA
CCAAGGTATAAAAATCTTTTTTGGTGTGAATCTGGGGATGAGATTGTGTG
GATAATACTGGCCTTAGGCCTAAAAAATTCAGTTGATTGGCATAACATAG
GGGAAAAATAGGTTATGTAGGTCAGATTTTTTTTCCTTCAATTGCAAACT
GGATATTCTGCCTCTTTAATTTATGTTGTTCATGAACAAAAATGGGGTCG
GCGGTAAAAATAAGAGTCAGTCAGGTTATGCCAATTAAACAATTTTTTGT
TTGTGGCCTAAGGTTTTATTAGACCGCTTTGTTATGCTGGGGACATAAGG
TGAAAATGAAGGGAGGCCCTGTGCAGAAGGTTTGTCATGTATTTTGAATG
AATCTGGAAATTAGATATGGGGTTTTTTTTGCCACTATTTGCACCAACTA
CAAAGGTAGGTGTTCTGATTTCATCATATTTTGGTCTCTTTTCTTTATAT
ATTCGCGGGGAGAGCCTAGAACTGGTAGAATTACATGAATTGGAATTGAA
CTAGTGATATACCATTGCGTAAAGTTCCGTTATTTTTCCTTCTATGTTTA
TTGCCAGTTCGACGCTCTACCCAACATGGCGAAACCATGCAAAGGGTGAA
TAGTGCTACCATCCACACATTGTCCATGCCCGGTTTCATGTGAATCGCCC
ATTTGTTTTGATAAAGCGATTTTATGTACCAAAATAGCTTAGAACACTGT
ATTTATTGGGGAGTTAAGCCCCTGGGAAGTACAGGCCACCCTATCGCCCT
TTAAGACCTATTTTGATTGGT
>CL31.Contig2_O_aranea_07-12A    size  875    gap  0  0%
TGATCGACCATGGATAAATACAAAGTGGTTATTTTCTTCATCGAACATTG
AAATCTACAAGAGTAGTTTGGCATGCATGCAAAGCATGTACCAGGGTTCT
GTTGGTAAAAAAATCTCAATTTTTTTGGTGTGAATCTGGGGATGAGATTG
TGTGGATAATACTGGCCTTAGGCCTAAAAAATTCAGTTGATTGGCATAAC
ATAGGGGAAAAATAGGTTATGTAGGTCAGATTTTTTTTCCTTCAATTGCA
AACTGGATATTCTGCCTCTTTAATTTATGTTGTTCATGAACAAAAATGGG
GTCGGCGGTAAAAATAAGAGTCAGTCAGGTTATGCCAATTAAACAATTTT
TTGTTTGTGGCCTAAGGTTTTATTAGACCGCTTTGTTATGCTGGGGACAT
AAGGTGAAAATGAAGGGAGGCCCTGTGCAGAAGGTTTGTCATGTATTTTG
AATGAATCTGGAAATTAGATATGGGGTTTTTTTTGCCACTATTTGCACCA
ACTACAAAGGTAGGTGTTCTGATTTCATCATATTTTGGTCTCTTTTCTTT
ATATATTCGCGGGGAGAGCCTAGAACTGGTAGAATTACATGAATTGGAAT
TGAACTAGTGATATACCATTGCGTAAAGTTCCGTTATTTTTCCTTCTATG
TTTATTGCCAGTTCGACGCTCTACCCAACATGGCGAAACCATGCAAAGGG
TGAATAGTGCTACCATCCACACATTGTCCATGCCCGGTTTCATGTGAATC
GCCCATTTGTTTTGATAAAGCGATTTTATGTACCAAAATAGCTTAGAACA
CTGTATTTATTGGGGAGTTAAGCCCCTGGGAAGTACAGGCCACCCTATCG
CCCTTTAAGACCTATTTTGATTGGT
>CL32.Contig1_O_aranea_07-12A    size  311    gap  0  0%
CACGCATTTCAATAGGGCCCTATACAGAATTGCACATTATTCGATCACCG
TTCATCGAACTGAAGTACAGCCGACACTCCACGCGTGGCGAAAAATTTGA
TGTGTGGTATTCTAGCATAAACACCGTATTGCTTTTTCTCCTCGTTGTGT
AAGGCGTTTCAAAGCCAGCTGCACATGGGCGCACGCTCAAGGTCATCTTT
TGTTCAATTTTGCCATAGCACACAAGATGTATGAGAATTTGATATAATCA
ATATTTCTTTCATTACTCATTGATGCTAAAAACAATCTTTTATTCAATTT
TTTCATAATTT
>CL32.Contig2_O_aranea_07-12A    size  391    gap  0  0%
TTTTTTTTTTGGAATTGCACAAAAAGTAATCTCTGCAATATTGTTTGCAG
GTTTGTATGTGTGTGTATGCTGATAAATAATTGCATGTTGTGTAGGACTA
GCTACCTCTTGAATAATTAACTCTATTGGACATTGGAATTGACTATGCTA
TATTGTGATTTCTGCCAGAGCTATGGCTGGTATTCGCAAAGGGAGTCTAA
CTTTAAACTCAGGTTAGTCCTACATGAAAAGACCTTTTTTCTTACAACAC
TCTGTTATAGATAAGAACAAAAATCATGGATGGGTCAAAACAACCCATCA
AAGAATAATATTCTCACCTATTTAGTCACAATTTGAAAGTATGTTGAAAG
AAAAGGCAGCCTGTTCATGTTTAAACCTGGGTTTAAAGTTA
>CL32.Contig3_O_aranea_07-12A    size  612    gap  0  0%
GAAAGAAATATTGATTATGTCAATTTTTCATACATCTTGCGTGTTGGGCC
AGCAGTGAATAGAACATGACCTTGAGTGAGCGCCCATGCGTAGCTGGCTT
TGTATCGCCTTTCACCACGAGGAGAAAAAGGCAACACGTCCTCATGCTCT
CAAGAGGTGAATGTCCTAGACTACGACATAACAAAAATTTTGACTCGCCG
TGGGTATCGTCTGTACGTCATCGACAGTTTCTGTCGATGAACGGCAATCA
AATAACGTGCAATTCTCTATAGGGCCCTATTGAAATGCGTGCAAGTTCAA
GGTTCGCAAAAGGGTTAAAGATTATGAGTGTATTTCAGTGTAATGTCACA
TCAAGCCTGATCTTTTGAAAATACCAGGTGTGCTACAAATCACACTCCTT
GAAATGTTAAGGTGAGCAGTCGGAAGTGCATGCAAAGCAAACATAGGCTG
GTATTCTCAAAGGGAGTCTAACTTTAAACCCAGGTTTAAACCAGGGTTAG
TCCTACATGAAAAAACCCCATTTTCTTACAACATACTCTGAAAGTGCGAT
GAAATAGATGAGAAAATTCTTCATTGATGGGTTGTTCCACCCATCCATGA
TTCATTTTCTCA
>CL32.Contig4_O_aranea_07-12A    size  677    gap  0  0%
AATTGACATAATCAATATTTCTTTCATTGCTCATTGGTGCTAAAAACACA
ATATTTCATTCAATTTTTTTTCATAATTATGAATAAAACATATTTAGAAT
TGATCTAAATGGGTTTTTATTGAAAAGAAACTGCATTTTTTATGAAAAAT
ATTGCCTTGAACACAAAAAAATGACATTTTTCATAAGTTTATGAATAACC
TTGAAAATTACATGCTTCAATGATTCGACTTTGACCTTGAAACTGTGGTT
ATATTCAAGAGGAATTTCTGGGGTTTAATTTGATGTATAATACGTCGGGG
GTGTCCCGGAAAGTTAGAGAGCTAATTTAATTAAAGTGAAAATTATTTTT
TGTGTGCAAGTTCAAGGTTCGCAAAAGGGTTAAAGATTATGAGTGTATTT
CAGTGTAATGTCACATCAAGCCTGATCTTTTGAAAATACCAGGTGTGCTA
CAAATCACACTCCTTGAAATGTTAAGGTGAGCAGTCGGAAGTGCATGCAA
AGCAAACATAGGCTGGTATTCTCAAAGGGAGTCTAACTTTAAACCCAGGT
TTAAACCAGGGTTAGTCCTACATGAAAAAACCCCATTTTCTTACAACATA
CTCTGAAAGTGCGATGAAATAGATGAGAAAATTCTTCATTGATGGGTTGT
TCCACCCATCCATGATTCATTTTCTCA
>CL32.Contig5_O_aranea_07-12A    size  275    gap  0  0%
CCCTATAGAGAATTGCACGTTATTCGATTGCCGCTCATCGAACCAAACGT
TCGATGACGTACACACGACACTCCACTCTAGGCGAAAAATTTGATATGTG
CTAGTCTAGCACAAACACCGCTTGGGTGCATGAAGGCTGTGTTGCCTTTT
CTCCTCATGGTGTAAGCCGTTTCAAAGCAAGCTACGCGTGGGCGCTCGCT
CAAGGTCATGTTTTGTTCAATTTGGGCACAGCACGCAAGATGTATGAGAA
TTTGACATAATCAATATTTCTTTCA
>CL32.Contig6_O_aranea_07-12A    size  229    gap  0  0%
ACAGAAACTGTCGATGACATACAGGCGACGCTCCACGGCGAGTCAAAAAA
TGTGTTATGCGGTAGTCCAGGACATTCACCCCTTGATAGCATGAGTGCGT
GTTGCCTTTTCTTCTCGTGCATGAAAGGCTATTCAAAGGCAGCTACACAT
GGGTGCTCGCTCAAGGTCATGTTTTGTTTAATTTTGGCCCAGCACGCAAG
ATGTGTGAGAATATGACATAATCAATATT
>CL32.Contig7_O_aranea_07-12A    size  261    gap  0  0%
TTGATATGTGCTAGTCTAGTGTAACACTAATCACCCGTTGGGATATTGAG
TGAGGTGCCGCTTTTACTTGTCGTGGTATTGGATTTTGAAGGCAGCTACG
CATGGGTGCTCACTCAAGGTCATTTTGTTCCATTTGGACACAGTATGCAA
GACTTAGTAGAATTTGACATACCGTAATCAATATTTCATTCATTGCTCAT
TGGTGCTAAAAATGCAATATTTTATTCATTTTTTCATGATTATGAATAAA
ACATATTTAGA
>CL32.Contig8_O_aranea_07-12A    size  201    gap  0  0%
AAAATTCTTCATTGATGGGTTGTTTCGACCCATCTATGATTTATTTTCTT
ATCTATTACATCACATTTTCAGTGTGAGAAAAAATGTCTGTTCATGTAGG
GCTAACCCTGGTTTAAACTTGGGCTTAAAGTTAGACGTCCTTTGAGAATA
CCAGCCATGGGGTTTGCAGCATTTGTAGATATACAGCCATTTCATTTCAG
T
>CL32.Contig9_O_aranea_07-12A    size  299    gap  0  0%
CAAGCTTAATTCACACTGCCAGTCACTTCAAACAAGACACTAAATTCAAT
GGAACTTCTCAAATGCAAACTGAAAGGCTGGTATTCTCAAAGGGAGTCCA
ACTTTAAACCCAGGTTTAAACCAAGGTCAGTCCTACATGAACAGACCTTT
TTCTCTGAAAGTGCGATGTAATAGATGAGAAAATAAATCATGGTTGGGTC
AGAACAACCCTACACCCATCAATATGTGTGTGTTGCGTATCCTTACTGTA
GGAACCCATGGATTCGATCCATGTAGAACAACCCATCAATGAAGAATTT
>CL32.Contig10_O_aranea_07-12A    size  284    gap  0  0%
CCCTATAGAGAATTGCACGTTATTCGATTGCCGCTCATCGAACCAAACGT
TCGATGACGTACACACGACACTCCACTCTAGGCGAAAAATTTGATATGTG
CTAGTCTAGCACAAACACCGCTTGGGTGCATGAAGGCTGTGTCGCCTTTT
CTCCTCGTGGTGTAAGACTGTTCAAAGCCTGCTACGCATGGGCGCTCACT
CATGGTCATGTTTTGTTCAATTTCTCAAGGCCATGTTTTGTTCAATTTCG
GTATGAGAATTTGACATAATCAATATTTCTTTCA
>CL32.Contig11_O_aranea_07-12A    size  233    gap  0  0%
GGACTTGCACGCATTTCAATAGGGTCCTATAGAGAATTGCACGTTATTCA
ATCACTGTTCATCGAACTTAAACGTTGATAGCAAAAAATTTGATATGTGC
TATTCTAGCATAAACACCGCTTGGCAGCATGACGGCCGTATCGCTTTTTC
TCCTCGTTGTGTAAGGCGTTTCAAAGCCAGCTGCACATGGGCGCACGCTC
AAGGTCATCTTTTGTTCAATTTTGCCATAGCAC
>CL32.Contig12_O_aranea_07-12A    size  1002    gap  0  0%
GGATTTAAGCCTTCCGCGAAATTTAATTGCCCGCAAAATTAACCTGTTTT
ACAGTAGTTTACCAATAGACTAGACAGATTTCTGGAAAAGGGGCGTATGT
AAATAACCCAGGTGTATTTCTTAGTAGAAGTGGTAAAATAACTTTTTGGG
ACAATTTGGATATGCTGATTTTAAATTTGATATGCTGAATTTTGTCCCCT
TGACCCTCAAAATGACCCACAAAGCTTTCCCATAGAGTTTATGCAGGGGT
CTAAAAATCAAAATTCTCAAATTTTGCTTGGAAGCATATCAAATTATTTG
TCTGGTCATAACAAACTTATGACTAGATGACTGATTTGATATGATTTTAA
GAAAGATTTTGAGTGTTTTGATATTTCGACCCCATGTGTAAACTGTATGG
GAGATTGTTGGGGGACATTTTGAGAGTTAAGGGGTCCAAATTCAGCTTGG
TAACCACCAAATTTTAAATCGGCATATCCAGATTATCCACATTGTCTCGG
AAAGTTATGGTTACCGCTTCTACTAGGAAATGCACCTCAGTTACTCCATT
TCCAAAACATTTGTCTAGTCTACAAACGCAGTTTTTAAATGTCATCATTT
TTCTACATTTAACTTTTTTTTATAAAGACACTCTCTGAACCTGATAAATA
TGGATATTCAGGGTTGTTAAAGACATAAGGCTGTGTGAACTGTGGGCCTA
ACCAGTACTGTGGGACAACATGCACTTTCAAAATGCATTGGGCAAAAGAC
AACCATATATGTACATGTTTACATGACTGTAAAAATGAATGTGTAAACAT
ATTGGCGATTAAACATTAGGGCTAGTATTCTCAAAAGGTGAGGAAATTCT
TCATTGATTGGTTGTTCCGACTCATCCATGATATATTTTCTCATCTATTT
CATCACACTTTCAGAGTATGTTGTAAGAAGGAGGGTCTGTTCATGTAGGA
CTGACCCTGGTTTAAACCTGGGTTTAAGGTTAGACTCCCTTTGAGAATAT
AC
>CL33.Contig1_O_aranea_07-12A    size  244    gap  0  0%
TGATACACTGTTTGAAGGAAAAGCCAATGTAAGCATGTTACTGCCCTCAT
ATAATAAGATTTAAATAAATGACTTTAATATCAAGTTGACTGGATAAATA
ATTCTGAGCTTAACATTTGTACTGTAAGTTAAACTGATTAAGTGTCGTGG
TTTTATATGGTTCTATATTATTAATCTCAGTATATCATCGCTGGCCAGGG
AAAACCCTCCAATGTAATTTCGGCCCTTGAACATGTGTAATGCA
>CL34.Contig1_O_aranea_07-12A    size  205    gap  0  0%
CAGCACCAAATAGGCGGGAATTGTATGGTATTCTTTCTCCGCGCGTACAA
ATAAACCGGGCTTACGCGCACGACTTTCTATGTACTCGTTGCTGTATGGT
TTGCACTGCAAGAGTGGACTAAAACCGATTGAATATATGGAAACCATGCT
ATACAGAGAGATAAAAGACATAAGAGATAAATGAACTGAGCACAGACTTG
TGTGG
>CL35.Contig1_O_aranea_07-12A    size  452    gap  0  0%
CTTCATAAACATAGCATACGGCATACGGATAACAGAAACATCCAAATAAA
AGGGGTTCAGATAACCGAGGTCGTACTGTACTATTAAAAGAAAGACAAGT
TTCTTTTGCCATGTGTAAAACAGTAGTGTTCTAACTGGTAAATTGTGTTA
ATGGAAAAGAGTAACATTGGTTCTTTTGAAGTTTCTTGATAACAAAGTGT
TATTTTTGGTTTTCCTATTGAAAAGTCTATGCTGGTCAAGTGAACACTTC
TATTGAAAACTTATGGAAATGAATATGCCTAGAGGTGTTTCTGTTACTTT
TTAAGTCTTTACAACATTAGCTTTAACATCAAAGACTTCACAATAGGAAA
ACCAAAACTGGTGTTATCAAGAAATTAAAATCTCGAAGAGACTCATTGTC
CAATTTAAATATAGTAGCTAAAATTAAGGTGTGTTCCGATCGTCAGCCTC
GA
>CL35.Contig2_O_aranea_07-12A    size  479    gap  0  0%
CTTCATAAACATAGCATACGGCATACGGATAACAGAAACATCCAAATAAA
AGGGGTTCAGATAACCGAGGTCGTACTGTACTATTAAAAGAAAGACAAGT
TTCTTTTGCCATGTGTAAAACAGTAGTGTTCTAACTGGTAAATTGTGTTA
ATGGAAAAGAGTAACATTGGTTCTTTTGAAGTTTCTTGATAACAAAGTGT
TATTTTTGGTTTTCCTATTGAAAAGTCTATGCTGGTCAAGTGAACACTTC
TATTGAAAACTTATGCAACTTACTAAAACAGCAACGCCTAGGCGTACCCG
TTTCCGTAAGTTGTGTAAATTTTCAAAAGAAGCGTTCACTCTTCTTCGAC
TAACATAATAGATCTTGACGATCATAGCTGATACTCTTCAACAGAAAAAA
AATCGATTGAAAATGCACTTTCCTTTTTTTTATAAAATGCTTTAGTGAAC
GATATTCCACGAGGAAAGAAAAATGACAA
>CL35.Contig3_O_aranea_07-12A    size  359    gap  0  0%
CTTCATAAACATAGCATACGGCATACGGATAACAGAAACATCCAAATAAA
AGGGGTTCAGATAACCGAGGTCGTACTGTACTATTAAAAGAAAGACAAGT
TTCTTTTGCCATGTGTAAAACAGTAGTGTTCTAACTGGTAAATTGTGTTA
ATGGAAAAGAGTAACATTGGTTCTTTTGAAGTTTCTTGATAACAAAGTGT
TATTTTTGGTTTTCCTATTGAAAAGTCTATGCTGGTCAAGTGAACACTTC
TATTGAAAACTTATGGAAATGAATATGCCTAGAGGTGTTTCTGTAACTTT
TCAATAAGTCTTCGCAACATAAGCTTTAAAGGTTCCCTGACATGATCCAC
AACATCATC
>CL37.Contig1_O_aranea_07-12A    size  267    gap  0  0%
GTCTCTACAAATCTATATATTGCTTTAGGTCATGTACTACTTCAAAACTG
AAAGACGTCGTATTTATTTTATCAGGAAGCCAACGATGTTGTTTACATTG
TCTAGTGAGCGTAAAAAATGACCTAAATTTAAGGCTACCTCTAATTGAAA
CACTCATGCGCAGTGTGCTAAAAAGCAAAAGCTGATAGCCTGCAAGTAAG
TTCTCCATCGGTGAGATCAATATTGGTATTTGCATAATAATGCTGTAGCA
GACCTGGCTCACTGAAC
>CL38.Contig1_O_aranea_07-12A    size  3661    gap  0  0%
AGACGGAGAAAATTTGTAATCATATATCTATGTATTATTTTTTTCTACAA
ACCCTTTCTGTTCATTTTCTGTAATTTATTAAAAGCGCATTTCATGATTC
TAACATGCTCATGTTTGGATGGTTAAATCAGGCTGATGAAACTCCTATTC
GCTGGATGTACAAAAATGTTAAGCCACTTTTGAAGTGCCCTAGAATATGA
GCCACAAATTGCTCTCATATAAAGATTGTGATTTGGTACATAGGAGTGGT
TGATATATCCTGTGTACCACTCACAAATCTGTATATGACAGCAATTTGTG
GTCCATACTTTTGGCAAAAGTGGCTTCTCTACTGCAGTGATTTCATTTTT
GAAAGCAAGTCTCCAATCTTATGGGGAGATTATAGAAAATATTTGGTTGA
ATGTAACACATAGTTAAATTCATTAAAGTTTTATTTTCTCACTACAGCGA
CATCAGTGTGTTTTCAATGATCACGGTTGTAAATTGCATGATTGCTTGTG
TAGACACGTGCACATTCAAAGATTGTATTCTAGTACTTCTGTTAAATATT
TGCATAGTTGGCATCACTGCTCCAATACATAGGCCAAGTTACTTGTTTCC
CTTCACTAAGGATGCAAACTCGCTGTCCTCTCTTGCCAGCAGATTCTGCG
GTGAGTCGCATTCAATCACTTTGCCTTCACTCAGGACAAGTATGGTGTCA
GAGTCCAGGATGGTAGCTACACGATGAGCAATAGTCAGTACTGTTCTGTC
AGCAAATGCTGTGGCCACAACTTTCTGCAGAATTTTATCAGTTTCCATAT
CGATAGAAGCAGTAGCCTCATCCATAACCAGGACGCGAGATTTTCTGAGG
AACGCCCTTGCTAGACAGAAAAGCTGCCGCTGACCCACACTGTAATTCTC
ACCGCCTTCTGTTACTAGCGATCCTAAGCCATCTTCAAGGTCTGACACAA
CATCTTTGAGCTGTGCAATCTCAAGTGCATCCCATAATTCCTGGTCAGTG
CATTTGTCTTGTGGATCTAGATTTTGTCTAATGGTTCCTGTAAACAAGAC
AGGGTCTTGTGGTATAATGGATAACCTCTGTCTCAGTGTAACCAGTGGCA
CTGTGGCTAGATCTACATCATCAATAACAATACGTCCTTCAAAAGTATCA
ATGATTCTAAATAAAGCTAGAGTGAGAGAAGATTTACCACTGCCTGTGCG
ACCACATATACCAATCTTCTGGCCAGCTTGAAATTTAACATCAACACCTT
TAAGTACTGGATCCAACTCCATTGCATACCGCACACTAATGCTTTCAATG
CAGATCTCTCCTTGCTTTGGCCAATCTGGTGGTGGCTCAAGACCTTCATA
GGGTTCATTAGCAATGGTGGAGTAGTATTTCACACGTTCTACAGCATTCA
TCTGCATCTCGATATCAGCAGCATTTCTCACTAACCAATTCAGGTAGCCA
GCAACCTGAAGTGCATAGGTTATTGCCAGCCCAACTAAACTTGGTTCCAC
ACCAAGGTACAATGAACCTAGTAGAGTACACATCCCAGCTAAAAGCACAA
TCAGGGCACCCACAAGATCCAATCTTACACCCAACCATCTGTTAGCTGTC
TGTAAATACAAGTAAGCTCCTAGGTTCACATTGATTCTCTTCATGATAGT
GTCGTAGAAGCGTTTCTGATCCTTGAATGCTCTGATAGTTGTCAAACCAC
CCAGAGTCTCAGAAAAATATGCAAATACAGGGGACTTGGTCACACTATCC
AAACGCTGCAATTCCCTTGATGTGGTGATGAAGAACTTCTGCAAGAAATA
GTAAGCCACTGCAATAGGCAGCACCACCAGAATGAAATATGGTACTACAA
TGGTGTTGACAATAAGAGCAGCCAGGCACTGCATGAAGCTGCCAAGGAGA
CCATTGTATGTCTGAGCTAGCCTCTGGTCAATCAGCTGAGTGTCACTTGA
AAACCTGTTCAGAACTCGGCCAATCGGTGTAGTATCAAAGAACCTCATTG
GTACCCGTATGATATTTCTCAGCATAGCAGAATGTAGCGTTCTAGCTGCA
ATCAGCGAAGCAACAACCAGTGTGGTAACAGCTAACAGTTGGCTACATAT
GGTGGCAGCAGACAGGCCAGCGTACCCTGCGATGTAATCATTGGTTGTTC
TACTGTCGTTCTTGAGACCTGCTTCTGACCAGGCAGTTAGCCAGAAGTTT
GTTCCTACTGTTAATGCACTCTGCATGATGGTTCCAAGCCCTACAATACA
CGCCAAAGGGATCCCAATGGCTTTCAAATAGAAACCGTAAACACCGAGAG
ACACTGAGCCTCGTTCCATTTCCTCTTTCTGGATGAGTTTGGCAGCCTGT
TGATCAACCTCCTTATTTTCTTCAATAGTCATTTGTCTGGAGATTTGTCT
CTTCAGTTTCTCACGTTCCTCTTCAATATCAGTCTCTTCCCCAGACTCTG
AGGCAGCTGCTTCTGATTCGCTGGCTTGATGAATAGCATCTTGCCATGTG
TTGTAGAGTTCAGGGTCTTTCTCCTGGATCTCTTCAACTGTACCCTGGTG
CTGGATCTTACCATCATGCATTACTATTACCAGATCTGCATTCTGCAAGT
ATTGAAGCTGATGTGTTACTAGAATGACAGTTTGGTTGTTCTTCACTAGC
ATTTCCATAATGCCCTCCTGGAAAAGATGGCTGCCAACGTGCACATCAAG
AGCTGAAAGTGGGTCATCCAATATAATGATGTCTCTGCCTGAGTACATGG
TCCTGGCCACACTGACTCGTTGTTTCTGCCCACCACTCAAGTTGATCCCT
TTCTCACCAATCTCTGTTTGGTCGCCACCAGGGAGAATATCCAAATCAGC
CTGCAAAGCACAGGCATCTACACATTTTTTGTATCTCTTGCTATCCAGCT
CCTGTCCAAAGAGTATGTTTTCCTTGAGTGATGCATTAAGTAACCAGGCC
TTCTGGGCTGCATATGCTATGGTACCTTTAACACTGTTGATTTGTACAGA
GCCCCTCAAGGTGGTCATTTCTCCCAAAATGGCCGACAGGAAGGATGACT
TGCCGCTACCAACTTGACCAACAACAATGGTCAGTTTACCTGCTGGTATA
TTGACGTTTACATCATCAATAATTGAATTTGTACTATCTTGATCCCAAGT
AAAGCTACCATGGTCAATCTTGACTGCCACCTCAGGAGGCAACTCCAGCA
CTGATGAAGCTGTCTGGGGTTCACCTGACTCTTCCAAGGCTCCGTAGCTA
TGATGGTTAGGAGATGTGTTATCAAGGAGACCTTGCTTACTGTGCAGACT
GATTGAATCCTCATCGTCACGTGGGAGAGATTGGTATCCAGGATTCTGGT
AGGCAACAGCAGGAACCGCATCCTCATCAGTGCTATCCGAGTGACGACGC
ATCCACTCCTCCTCACCCTCCTTCTTCTCCACCTCCGGAGCAATCAAGAA
TCCTTGAAGACGTTTGGTACTGACGATGGCATTCACCATGAAGGCCAGAG
ACATTGGAAGGATAAACAGAGGCAGTGCCAGCTGGTTGAAGAGAGCCAAG
GAAGAGAAGGCCACATCTGGAGTCAGAGGAGTGTTTTCAAACACCTCATA
GATACCAAATGCCACAAGGGTAACCATCATAGGAGTAGCCCAGGTGAAGA
AAATGGTAACG
>CL38.Contig2_O_aranea_07-12A    size  594    gap  0  0%
GGCAGCCTCTGAATCAACATTCAGTTCATCACCTTTTATAGTCTTTTGTC
TGGATATTTGCCTCTTTAGTTCAGCACGTTCCTCTTTTAAGGTATCCGAC
TCTTCCCCAGAGTCTGACGCAGATGCTTCTGTTTCACTATGTTGATACAC
ATCTCGCCATTGGCTGTAGAGTTCGGGATCGTTCTCTTGGATATCATCCA
TGGTACCTTGGTGCTGAATCTTGCCATCTTTCATTACAATCACCAGATCT
GCAAACTTCAAGTATTGAAGCTGATGTGTCACCAGGATGACAGTCTGTTT
GTTCTGCATCAGCATTCCCATGATGCCCTCCTGGAAAAGATGGCTGCCGA
CGTGCACATCAAGGGCTGAGAGTGGGTCATCCAATATAATGATGTCTCTG
CCTGAGTACATGGTCCTGGCCACACTGACTCTTTGTTTCTGACCTCCACT
CAAGTTGATACCTTTCTCACCAATCTCCGTTATATCACCAGCCGGGAGAA
TATCCAAATCAGCTTGTAAAGCACAGGCCTCAATGCACTTCTTGTACCTC
CTGGTATGCAGGTCCTGTCCAAAGAGTATGTTTTCCTTGAGTGA
>CL38.Contig3_O_aranea_07-12A    size  351    gap  0  0%
TCTGTAAATACAAGTAAGCTCCTAAATTGGCATTGATTCTGTCCATGATT
GTGTTGTAGAAACGTTTCTGGTCCTTATATGCTCTGATAGTTGATAAACC
ACCAAGGCTTTCAGAGAAATAGGCAAACACAGGTGACTTGGTTACGCTAT
CCAGACGCTGCAGTTCTCTTGATGTGGCAATGAAAAACTTCTGCATGTAG
TAATATGCAATTGCAAACGGTAACACTACCAGAATGAAGTACGGTACTAC
AATGGTGTTCACAATAATAGCTGCCGCACACTGCATAACGCTACGAAGGA
GACCATTAATGGTCATTGCCAAACTTCGATCTATTTTTTGAGTATCACTT
G
>CL38.Contig4_O_aranea_07-12A    size  1061    gap  0  0%
CTACTATCTGAGGGCTGTCGGTGTCCCATTGGCATGCTTTGTGGCGTTTG
GAACCATTATGCAGACAGCAATGAGTGTTGGAACAAACTTCTGGTTAACT
GCCTGGTCAGAAGCAGGATATAATAATGACAGTAGGGACACCGGTGACTT
TGTGGCAGGATATGCTGGGCTTTCCATTGCTACTATATTTAGTCAGACAT
TGGCTTATGCCAGTCAGTTTATTGCTGCACTGATAGGGGCCAAAGCTCTG
CATGCTTTGATGCTGAGAAATATTATAAAGGTGCCTATGAGATTTTTTGA
TACCACACCAGTTGGTCGAGTCCTGAACAGATTTTCAAGTGATACGCAGG
TTATTGATCAGAGGCTGGGTATGACATTCAACAGTCTTCTCAGCACCATT
ATGCAGTGTATGGCAGCTCTCATTGTGAACACTGTTGTTGTACCATACTT
CATTCTGGTGGTTGTACCGTTTGCAATTGCATATTATTTTCTGCAGAAGT
TCTTCATTGCCACATCAAGAGAGCTGCAGCGTTTGGATAGTGTGACAAAG
TCGCCCATATTTGCATTCTTCTCGGAGAGTCTCGGTGGTCTGTCGACTAT
CAGAGCATACAAGGACCAGAAACGTTTCTACGACACCATCATGGATAGAA
TTAACACCAACCTTGAAGCTTACTTGTATTTACAGACAGCCAACAGATGG
CTTGGCTCAAGACTGGACCTGTTCGGTGCATTCATAGTGCTGGCAGCTGG
TTTGTCAACTGTACTAGGAGCTGTATTCCTCGGTGTTGAACCAAGTGAAG
TTGGACTAGCAATCACGTACGCACTACAAATATCTGGCTACCTGAATTGG
TTAGTTAGAAATGCAGCTGATCTTGAGATGCAAATGAATGCTGTAGAACG
TGTGCAATATTACTCTAATATTCCCAATGAGCCTTATAACGGCATTGAAC
CTCCATCTGATTGGCCTAAGCAAGGTGAAGTGGTCATTGAAAACATCAGT
GTGCGCTATGCAAGGGACTTGGATCCAGTGCTCAAAGGGGTTGATGTTGT
CTTTAAACCAG
>CL40.Contig1_O_aranea_07-12A    size  958    gap  0  0%
GATTGCACGGTTGGAACTTTAAGCCGATGATGGCGGGAAATGGTGTTACG
CTGACGGCCTCTATACAAAATATATCAAATACGGACGTCGGACCCTGCCA
TTCGACGGGTCTTCATCGGACCTTGCAGCGTATTCTGCACTGATGGTTTG
GTCAAGTGACATACGACGAGTAAGTTGTTTCAAAGTTGGGTCCTGGCGAA
CGAATTATAACGGCATTGAATACTTTGGGTATATTTACATCGTACTGTTA
CTGATACTGAAGCGATTACTGTCATTTTCGGGGGGATCATTCTTAGCAAG
AGCCTCGAAGCTCCTGGAAATGGCCTGATTGACGTAACTGACGGGCCGTC
GAGGGTCTTCAATACTCTGACCTACATAGCTGTCCGGATGAAGGTACTGC
TGGTTCGTATTGACATATCCTACACTGGGTGGGTGTCGGGTTCTATCGTC
ATCTTTGGGCACAGTATCATAAAGAGAATCGTTGTCCCCCTCGTGTAGGT
GCTCTGATCCAGCAACACTCCCTTGATTTGCGGATGTACGTCTGTGAATG
GAATATCCCTTTGGCTTCAATGCTTTTCCAAACATATTACGGTAGGTACC
CCGACCGATCATTCTTGCGTACGGATCCTCAGCTGCGATGGTGTTATGCT
TGTTTCCGTTAGGGTCTCCAGTCCTGCGCATTCTGATTGCAGTAGTTTCC
TCTCTCTCGGAAAACTCTCTTTCGACCATATTGTCTTGATTATCCTTGTA
TGAAATAGGCGGTACAGGGGGCGTGTCCTCCTCGCAAGGAATTAGACAAA
GTAAACCACCGATGACAGCAAGAAGAATTAAGATTATCATTCCACCCGCA
CCTGCTACTATATAGACTAACAGCAACTCTTCTATAGCAGGTACGTTAGT
AGTTCCGTAACTAGTTCCATCTGTTGTTACACTTATTGCGGCGGGCACGC
TTGGAAAT
>CL41.Contig1_O_aranea_07-12A    size  316    gap  0  0%
ACCACTAGGCCAACACGTCGGTCAATCAATTGTACCACATAATTTTTTTG
TCAATCATTTGATTGGATAATCAACTAATCATCCTATGCTTCCCATTATA
ATGTTGCATACATTTGGCATACCTAGTTCAAGAAAATATTTTTGCATCAG
TACTTTATGTGAGGTTTTCCTAATCCTGAATCTGACTATTATCTCTGTGA
TATGTGTGGGCTACATTGATATTGTATTAAGTATATCAGTTCATGGGTCT
GGACACTAACTAGTTGGTGGTCTTCTTGAAAGAGTACAGAAGTTAAAGGT
CCAGTCCTTGATTTCA
>CL42.Contig1_O_aranea_07-12A    size  246    gap  0  0%
CGTAAATAATGAACGGTCCCTTACACCTGTATCTAGAGTATACTTTCTGA
ATCCTTATGGCCCCAAGATATGCTTTGGTACAGTATTCAACAAAATTGGA
GCCATTTCAAATTTAACCTGTATAAAGTTCAATGACCTTTTTTCACCAAA
TGCTAATCCAAACAAATAAGCCCCAAGACCCAATTTATAAAGCATATAAT
TATCATAAACTAACAACTCTGTCAAATACATATACTATACATTTTG
>CL42.Contig2_O_aranea_07-12A    size  1105    gap  0  0%
ATGTACAATACTGTAAAGTTATTCAGGCAACTGAACATGAACCCATAAGC
ACAACTTGCCGAATGGTTACCAGCGCAAGAAGTATCTAACATTGTAAGAA
TGAGGGTATCCCTAGAAAAGATTTGGGTATCCAATCAGAAATATTGTAAA
TTCAGCAGGTTGTGCTCAAGGGTTCAGAAATTTTTTTGTAGCCATTGAAG
CCTTATTCTGTAATTGTGATTTTGTCAAATCCAAGTGTCCCAGTTTTATG
AAGCATTCCCTAAAACAAAATATACCAAAGTTTGATTTTAATCAAATGTA
ACATTTTGATGGTGGGTATATTTGGAGCATCAGTAAATCATTAAAAAAAA
TTATTGAGTATCACAGTTTGTAAAAATGGGTGACAAAATAACATTCCAAA
ATATGAAGTTTGACTGCTTGAGATTGGGACTCTTTTGAGAAGAGTGAGAG
CATCGTCTCCCCTGTGTGAGAGAGTAGATTTGAGGTCTTCATGGCAATTC
ACTTTCTTTTCAAAATGGATAAAAGTTTCAGGCATTTGCAGGATTTCAGA
CTTTTTTGACAATTTTTCTCTGTAGTTAAGTGCAAGAAGTGGTTATTTTC
AATTTGGGCCATCGCCTTTTCATCGGTGCTAGATATTTTGTTGGTCATTG
GTCCAAACAATTCTCCAAAAGCTCTTCTTGAAGGTACTGGGGGAGTATTC
TACAGCTCTCCACTGCATTGAGAGCACTTGGACAAAATCTCTGAATATGG
CTAAAATAGCTAGTATTTTCACAACAGGCTCAGTTGTATTGATTGTTTTA
CATACAAAAATATATATTATTGTGTAGTCATATTGCAATTATTAATTGCT
TTGGAAAACATTACTCAAAATGTATAGTATATGTATTTGGCAGAGATGTT
AGTTTATGATATATATGCTTTATAAATCTGATCTTGGGGCTAATTAGTTT
GGATTAGGATTTGGTGAAAACAAGTCGTTGAACTTTATACATGGGTTAAA
TTCGAAATGGCTCCAATTTTGTTGAAAACTGTACCAAAGTATATCTTGGA
GCCATAAGGATTCAGAAAAGAATACTCTAGATACAGTTGTAAACAAATAG
GTCAA
>CL42.Contig3_O_aranea_07-12A    size  1078    gap  0  0%
ATGTACAATACTGTAAAGTTATTCAGGCAACTGAACATGAACCCATAAGC
ACAACTTGCCGAATGGTTACCAGCGCAAGAAGTATCTAACATTGTAAGAA
TGAGGGTATCCCTAGAAAAGATTTGGGTATCCAATCAGAAATATTGTAAA
TTCAGCAGGTTGTGCTCAAGGGTTCAGAAATTTTTTTGTAGCCATTGAAG
CCTTATTCTGTAATTGTGATTTTGTCAAATCCAAGTGACCCAGTTGTTTG
TCTGTTTTATGAAGCATTCCCTTGAATAAAATATACCAAAGTTTTAATCA
AATGTAACATTTTGATGGTGCATATATTTGGAGCGTCAGTAAATCATTAA
AAAACAAATTGTGTATCACAGTTTGTAAAAATTAATAACATTCCAAAATA
TCAAGTCTGTGACTGCTTGAGATTGAGACTCTTTTGAGAAGAGTCGAGCA
TCATCTCCCCTGTGTGAGAGTAACTTTGAGGTCTTCTTGGCAATTCACTT
TCAGGCATTTGCAGGATTTCAGACTTTTTTGACAATTTTTCTCTGTAGTT
AAGTGCAAGAAGTGGTTATTTTCAATTTGGGCCATCGCCTTTTCATCGGT
GCTAGATATTTTGTTGGTCATTGGTCCAAACAATTCTCCAAAAGCTCTTC
TTGAAGGTACTGGGGGAGTATTCTACAGCTCTCCACTGCATTGAGAGCAC
TTGGACAAAATCTCTGAATATGGCTAAAATAGCTAGTATTTTCACAACAG
GCTCAGTTGTATTGATTGTTTTACATACAAAAATATATATTATTGTGTAG
TCATATTGCAATTATTAATTGCTTTGGAAAACATTACTCAAAATGTATAG
TATATGTATTTGGCAGAGATGTTAGTTTATGATATATATGCTTTATAAAT
CTGATCTTGGGGCTAATTAGTTTGGATTAGGATTTGGTGAAAACAAGTCG
TTGAACTTTATACATGGGTTAAATTCGAAATGGCTCCAATTTTGTTGAAA
ACTGTACCAAAGTATATCTTGGAGCCATAAGGATTCAGAAAAGAATACTC
TAGATACAGTTGTAAACAAATAGGTCAA
>CL43.Contig1_O_aranea_07-12A    size  974    gap  0  0%
TAAATGTTAGTGAAATCGGCCCCGGGTCTCTTACAAAACTAACTTTGATG
CTCTTCTCTTAAAGACTATCATACAACTACCGTAAAATCAATTCACAATT
AGAATCTACTCCATCCAGGACTCTAGTAGGTTACTCTCTGGTACCCACAA
GGTATTCGGTGGTGGTTTTGTGTACACTGCTGTCAGAAACCAGAATACTT
AAAAAGATAAATGAGTCTGCCCAGTGCACTGTGTACTCCGAATTACAAGG
ATGTAATTGAACAGCTTTTCAACCAGGAGCCATTTGTATATAAAAGTGGC
TCCTGGTTGACAAGGCATTTGAGTAACCCAAGAGAACTTGGGAGTATATC
AGGAGGCAGTCACAGGGTAGTCCTCAATCAATATTGCAAGTCTCAAACAT
TCAAAATTCAATCGGATATAATTTCTGTTGTCTGGCAGACGTACAGCATT
AATAAACCTTTTGTATGTGGGAAAAATAGTAAAACATTTGCGTTGTCACC
AAAATTAGAAATCTAGCTGTGTATTTTCGTGTTGAAAGAAAATAAAAGGG
CACTGCATGCTTCTATACAAAAGGCAGGATTATGGGAAGGCAAACTATGA
AAACAACACTCAAGGTGAGCTAGCTTTTTTTGTGTGTGACTAATTAAAGT
AAGAAATACCATATCCGTCGCTGGGCAGGAAAAACCTCTTATGTGCATTT
GATCTTTTAAGTCAAAACCTCGTAAGTTGCAAAAATGTCCCAGTGCAAAA
CCCATATGTAACAATAATGGCATTTTGTAGCCAACTCAAAAATGGCCAAA
TATTAACTTGATTAACAAAGAAAAATGGTGTTGGTTTTTTGCTTTTTATA
AAGTTTTATGTTGTTGTCTTGTGTATTGTCACATTTTCAAAATGTTAATA
CCAAAAACTAAATTTGGTCGAACATTGCATATATGAGGTTTTTACCGGAG
ACTTTTTACATATGAGGTTTTGCA
>CL43.Contig2_O_aranea_07-12A    size  796    gap  0  0%
TAAATGTTAGTGAAATCGGCCCCGGGTCTCTTACAAAACTAACTTTGATG
CTCTTCTCTTAAAGACTATCATACAACTACCGTAAAATCAATTCACAATT
AGAATCTACTCCATCCAGGACTCTAGTAGGTTACTCTCTGGTACCCACAA
GGTATTCGGTGGTGGTTTTGTGTACACTGCTGTCAGAAACCAGAATACTT
AAAAAGATAAATGAGTCTGCCCAGTGCACTGTGTACTCCGAATTACAAGG
ATGTAATTGAACAGCTTTTCAACCAGGAGCCATTTGTATATAAAAGTGGC
TCCTGGTTGACAAGGCATTTGAGTAACCCAAGAGAACTTGGGAGTATATC
AGGAGGCAGTCACAGGGTAGTCCTCAATCAATATTGCAAGTCTCAAACAT
TCAAAATTCAATCGGATATAATTTCTGTTGTCTGGCAGACGTACAGCATT
AATAAACCTTTTGTATGTGGGAAAAATAGTAAAACATTTGCGTTGTCACC
AAAATTAGAAATCTAGCTGTGTATTTTCGTGTTGAAAGAAAATAAAAGGG
CACTGCATGCTTCTATACAAAAGGCAGGATTATGGGAAGGCAAACTATGA
AAACAACACTCAAGGTGAGCTAGCTTTTTTTGTGTGTGACTAATTAAAGT
AAGAAATACCATATCCGTCGCTGGGCAGGAAAAACCTCTCATGTGTTTTT
TTGGCTCTTGAATATGTTTTATGTAAGACCTCCTATAGGTTATATAGGAC
GTTTTGTGTTAAACATGTTCAATGGCCAAAAGTCCATAGGAGATTT
>CL44.Contig1_O_aranea_07-12A    size  419    gap  0  0%
ATATTGATCGCATTTTATCCTGTTTAGCGGAAGATGAATTTCGCGGCACA
CAGGCTGGATTGGCGATAAGTTGTCAAATGTAACTTACACACTAAAAAGA
GAAGCTGCCGACAAAAAAAAATGCTCCTATACCTTTGTACAGAACATGTG
TAGGAAAATAGCAGAAAAGTCAAAACGATAAAAGAGGAAATCATCTGAAA
AGAGGACCTCGCACACCTGTTGTGTGTGTGTGTGTGTACATGCACTTGAT
TAAGTACTGTACAAGTCTTTTGAAAATCCAGCTTTTAAATTTCTTGTTTT
AAAAAATCTCATTAAGAATACAATTTGCCACAAAACTGATTAAATCTTAA
GCAACAGTTTATGTGAAAGCATCATATTTATACTCTGTTCGGCTAGAAGT
TGAGAGTGAAACCAGTGCT
>CL45.Contig1_O_aranea_07-12A    size  866    gap  0  0%
GCGAAACCTATTACATGCATGGCGTTCCCTAGGTACCAAACTGATTATAC
GTTGCAGTACTTCATTTTTGGATATCAGTTATTGGGCAAGCCTGTAACGG
TGTGTACATTTTTGATAATTTCAATTAAAAAGAATTAAAACAGTCAAGAA
GATGGTTGGAGATTATTACTGGATATAGGCACAGAGTGATCTTATGCAAA
ATTTGGTGGTGCAAACATTTCTTTCAGAGGGTGGAAATTAAAAAAAAATA
CTAAAAATCGTTTCAAAGTCATTTGGGGAGTAGGCTAAATTTGAGTCTTC
ATTTCTTGCTTCAGATGTGTCGTTCATGGATGCATCAATGTCAGTCACCC
GTGTGATTAGTTGGCAGGCTTCGTAAAATAGTCCTCTAGAAAATGTATGG
CTGTTGTGAAAACCGTATAATTCCGTCCATCATCATGGCATTGCCAAGGC
CATTCAGAGGGTCCGGTTGTTGTTGAGGCTGGTTGAAATCGGGAAATGGC
AGCTGTTTTCCAGGCAGTTTTTGTACCCCCATAATGACAAGACTAACTGT
ATTGATCACTGTAAGTAACCCGGCAAGAGAACCGACGATGATTCCTGCAA
CAGCCCCTCCGGACAAACCGCTGCTTCTTTCACATTGAGCACCCGCATAT
CCATCAGGACATTGGCAAGAGTAGCTGGTACTTGTTGTCAAGCATGTCCC
TCCATTTACACAGTAGTTTACTGGGCATGACAGTGATATAACAGTGTCAG
TTATGTACACTGTTGCAGAGGAAGGGCTACCTGTGCTGTACAATGCTGCA
TTTTCCGCGATGGATATTACGAACAATTCTAAACCTTCATCTGTACCAGC
CGTGGTCGTTGTGACA
>CL45.Contig2_O_aranea_07-12A    size  846    gap  0  0%
CATGCATGGCATTCCCCAGGTACAAAACTGATTATACGTTGCAGTACTTC
ATTTTTGGATATCAGTTATTGGGCAAGCCTGTAACGGCGTGTACTTTTTT
GATAATTTCCATTAATAAGAATTAAAACAGTCAAGAAGATGGTTGGAGAT
TTTTGCTGGATATATTAGTAATCTTTAGCAAAATTTGGTGGTGCAAACAT
TTCTTTCAGAGGGAGGAAATTAAAAAAATACTAAAAACCGTTTCAAAGTC
ATTTGGGGAGTAGGCTAAATTTGAGTCTTCATTTCTTGCTTCAGATGTGT
CGTTCATGGATGCATCAATGTCAGTCACCCGTGTGATTAGTTGGCAGGCT
TCGTAAAATAGTCCTCTAGAAAATGTATGGCTGTTGTGAAAACCGTATAA
TTCCGTCCATCATCATGGCATTGCCAAGGCCATTCAGAGGGTCCGGTTGT
TGTTGAGGCTGGTTGAAATCGGGAAATGGCAGCTGTTTTCCAGGCAGTTT
TTGTACCGCCATAATGACAAGACTAACTGTATTGACCACTGTAAGTAACC
CGGCAAGAGAACCGACGATGATTCCTGCAACAGCCCCTCCGGACAAACCG
CTGCTTCTTTCACATTGAGCACCCGCATATCCATCAGGACATTGGCAAGA
GTAGCTGGTACTTGTTGTCAAGCATGTCCCTCCATTTACACAGTAGTTTA
CTGGGCATGACAGTGATATAACAGTGTCAGTTATGTACACTGTTGCAGAG
GAAGGGCTACCTGTGCTGTACAATGCTGCATTTTCCGCGATGGATATTAC
GAACAATTCTAAACCTTCATCTGTACCAGCCGTGGTCGTTGTGACA
>CL46.Contig1_O_aranea_07-12A    size  683    gap  0  0%
GTAGCTTATCATCATTCCTTGAGAAGCATTCAGCTCATCATAGCACTTCA
AAGCTCGGGACCAGTATGGAACAGACTGGCAGACGTTCATCGGAGAACAC
ACTTCCTTACCGTGGGCAATACAGATGGAAGTGACTTGATCAAATACGTA
GCATTACATGAAAATATGAATCATATTAGTAGGCGTAATGTACTAAAAGT
GATGGTCAGAGATATGCATAAGGAATTAGGGCACAACACATTTGTTTTCT
GGCAGGTCCAAACTATTTGAAATATGACGTACGGGTCATTTTGGAGAAAA
AATGCTCTATAATAAAGCAGAAAAATTCGCTTGTTTGCTTTTTATATATT
AGCTGGTGACATGCAAACGGCATGTAATTTTGTAAATATTAAAGTTAAAC
ATGTTTCTGGTTTTAAGTGTGACGTACTTGACCAGAGATACCCAGTAACG
TACGTTACGCTTAATAAAACGGCATTTGTTAGCTAGAATGTTTTATTACC
ATATTTTCATGCCTATTGCACATCACCAACAAGTATCTAAACAGCAAACA
TCGGAGAACCTTTTCTAACTTGTCCATGATATTTTGAAGGCCACACGGGA
TATAATTGCTTGGACCTGCCATTTCTTATTTCTTTTACGCTACTCCCACA
AGTCACACAGTCCACAATATAGACCCTAACCCG
>CL47.Contig1_O_aranea_07-12A    size  516    gap  0  0%
ATTGATTTTCAGGGTTTTTAACTATTTTCCAAAACCTTGATAACCAATTT
TCGTATGTGGTGCAAACTATTCCTTATTTTAATCATTTTTCATTTTTACC
CCTGTACAATCTTGCTTTTCCCTTAATTTTTGTTATGTCCCTATAGCCAA
TTAGGCCCGCAATTAGGAAAAGCTCTAGTTGTGTGCCAAATTTCTTCTTT
TTATCATCAAATGCACAATACTCCCGTATATTTCACCTATCTGTAGAGCT
TTTTATATCTTCTTTGGGCCAACCCATTCCCCATGCTCGATTACAGTGGC
GGCGGAACGTTTTACGACCAGAGGAGACAGCCCGTAGCGAGCGTTATGTG
CAAGCGGCAACAATGTACTTTATAGCCCCTAGCGGGGGTCCAGGGGGCAA
AGCTCTCGAAAAAACAACAAATTTGGTGATATTACAAAGATTTTCTACCA
TTCTATGGGTATTTTAAGGCCATACATCACCTTTTTCTTTCAGGGGGACT
GTCCCCCTGACTGAAA
>CL47.Contig2_O_aranea_07-12A    size  294    gap  0  0%
GAATTAAGATTAGATTAAAAGTTAGATCAGTCTTGTGAAAGAAAGTAATA
TGTTGGGACCGACAACTGCATGGTTTTGCTGTGACGGGACACATATGTAT
GTGTTAATAATATGGCAGTTATTTGCACATGACAGCCAACAGTGGCGGCG
GAACATTTTCCGACCAGAGGGGGACAGCTCCGTAGCAAGTGTTACGTGCA
AGCGGCAAAAATGTACTTTATATCCCCTACAGGGGTTCAGGGGGCGAATC
CCCCAGAAAAACAGCAAAGACTTTACAAAGATTTTCTACCATTC
>CL47.Contig3_O_aranea_07-12A    size  434    gap  0  0%
TTTTTTACCCAAAAATCTTGTTTACCCCCTATTTTTGTTATGGAAAAAAT
CTGTTATGGCTCAAGAGCCAAAACTCTTCCTTATTTAATGATCTAGTTGT
GTGCCAAATTTCATCTTTTTATCATCAACTGCATAATACTCCCGTATATT
TCACCTATCTGTAGAGCTTTTTATATCTTCTTTGGGCCAACCCATTCCCC
ATGCTCGATTACAGTGGCGGCGGAACGTTTTACGACCAGAGGAGACAGCC
CGTAGCGAGCGTTATGTGCAAGCGGCAACAATGTACTTTATAGCCCCTAG
CGGGGGTCCAGGGGGCAAAGCTCTCGAAAAAACAACAAATTTGGTGATAT
TACAAAGATTTTCTACCATTCTATGGGTATTTTAAGGCCATACATCACCT
TTTTCTTTCAGGGGGACTGTCCCCCTGACTGAAA
>CL47.Contig4_O_aranea_07-12A    size  358    gap  0  0%
CATAAAAGATATCTTCTTCGGACATGCTCTAGTTTCATCTTTTTATCATC
AAATGCACAATACTCCCGTATATTTCACCTATCTGTAGAGCTTTTTATAT
CTTCTTTGGGCCAACCCATTCCCCATGCTCGATTACAGTGGCGGCGGAAC
GTTTTACGACCAGAGGAGACAGCCCGTAGCGAGCGTTATGTGCAAGCGGC
AACAATGTACTTTATAGCCCCTAGCGGGGGTCCAGGGGGCAAAGCTCTCG
AAAAAACAACAAATTTGGTGATATTACAAAGATTTTCTACCATTCTATGG
GTATTTTAAGGCCATACATCACCTTTTTCTTTCAGGGGGACTGTCCCCCT
GACTGAAA
>CL48.Contig1_O_aranea_07-12A    size  271    gap  0  0%
GACGTTCATCATCAGGTGATGTCTGTCAAAGCGGCCAGTAAACTTTGCAT
GCACAAAAATATTTATCGTCAGAAAATCCAAGGGCAAGGGCCTGATCTCG
CTATCTGCTTCTGGCAATAAAATTGCACAAAGTTTCAACGGATGTCAAAA
AGATGTCGACATTCGTTTCTCAGGCGTTTGGCTTATCTGGCAAAGTGTGA
CAGACGCATAACATTTTGAGAGCGACACATGTCCGACCAATACATAGTTC
CTGTAATCTGGGAAAACCTAG
>CL49.Contig1_O_aranea_07-12A    size  223    gap  0  0%
GGAACCACCCATCACGCCGGCTGGCGGAATCGGTCTTGGTCTAAGATGGC
CCTTTCATCTAACCGCATCTTGACCCAGCAGTTTTAATAAGTTTCTATTC
TCTATCAGAGCCGGGAAAAACTCGGTAATCCACTCGAGAGACCGAGTCAA
CCTGGTCTCTGACATCCAAATCTGCTTTTCAATCCGGTCTAGTGTGGGCT
TGAGGTCCGGACAAGCTGGGATT
>CL49.Contig2_O_aranea_07-12A    size  221    gap  0  0%
GTCTCATGCCCTCTGGTGGTAACTATTCCAGTAGGCAAAGCTAACTTATC
CTTAGCATCATTCCATGAACCTACTTTACGGGTTGGTTCCCTCTGTCTGA
GAATAGAACCGACCGTCACGCCGGCTGGCGAAATCGGTCTTGGTCTGAGA
TGGTCCTCTCATCCAGCCGCATCTTGACCCAGCTATTTTAATAGTGACTA
TTCTCTATCAGAGCCGGGAAA
>CL49.Contig3_O_aranea_07-12A    size  594    gap  0  0%
ATGCTAAAAGAAAACTATTGATGAGTTATGGAGCAGGTATGGTGAACCAT
ATGCCGTTCCGGACCCTGCCGTACAGGACCCGCGTAAAGATGAGTCCCAG
GCTTTTTATCTGACTACTGCAGCCGTGGCCCCTTTAATGGCCACTATACT
AAATGCTCGTGACGTCCCTGTGGTTAGTGCTTCCACAGACGACCCAATTC
CAGTCTCCATCCTGGGTCGGGCTGGACGTCCTGGTCGAGTACCTAGACGG
AAGCCTTTAATCCCAGCGTGCCCGGACCTCAAGACCACACTAGACCGGGT
TGAAAAGCAGATTTGGACGTCAAAGGCCAGGTAGACTCGGTTTCTCGTGT
GGATTGCAGAGTCTTTCCCGGCTCCGATATAGGATAGACTCCGTCATTAG
TCCCTGAGAACTACTGGGACAAGATGCGGTTAGATGTAAGGACCACCTGT
AGTCCGAGACCGATTCTTCCAGCCGGCGTGATGGGTGGTTCCACTCTCAG
ACAGAGAGAACCAATACACAAAGTAGGTTCATGGAATGAGGCTAAAGACA
GTCAGCTTCGCCTACTGGAACAGCTGTCGCGAGATGGCATGAGG
>CL50.Contig1_O_aranea_07-12A    size  1665    gap  0  0%
GTCCTTGGGTAGGGACACACATGTGACCCTAACAATAGTGATCGCAATGT
TAGGCGGGGGCAAATTTTACGCATCGCGTAATTCCGAGTTCGCCTTGTTC
CTTTTGCACAGGGATGATGAAAAAGAATAGTTAGCTATACCTTAAATGTA
TTAGCTATACCTTAAATGTATTATAGTTACGTTTAAAAATAGAACCGGGC
CATTGTATTTCTTCAGTAATTGTAAAAAGTAATTAATAAACATCGTTTAT
GGGCGCATCCATGTTGACCATGGACAGAACACGTGTACGATGGCATGTTA
GTTATTTGACTAGATTATAAACGCTGTCCAGTAAATAGTCGGCAGTATTA
TCAGTGTATTTCGAAACGCATGAGGAATATTGTGCTTTTATAATCATCAA
AGTCACCGCAAAGAAAAAAAATCAATACTGGAGTCGCCCTGTGGCGTATG
TTGAATTCTAATCTGGTATGCGGGCTTTTCAAATTGGTAAATGAAACATG
TGCGAGTTCCACTGATGCATGGTCACTGGATCGTGAGACCTGTGAGGGTT
ATTATATAACAGGCTGTTCTTGTTTATGAGACTATAGTTGCGTTCATACG
TGGATTTTATCCCGGGCAACAATTTTTACGACCCGTGATAAAATTCCACA
AATATTTTCGCTAACACGACTGATCGTCCATACGTCTACTTACCCCGACT
TTTATCCCGACTAGCAACTGGAAAATTTATCCCGACCACTTTGCACCAGA
GTTAACTTCCGGAAGTTACAGCGTCGCTGCGTTGACCTTTGAGGAAAACC
GCGGGTTCTGAATTTCTGATGTAAACAAAACAGGTAGTTCTTTTCCCAAA
TTGACGTACCAAAATGGATATAAAATTGATCAAGGACGAAGCAAAATTTG
GAATACGAGCTGCTTATAGCAGCACGTTGTGTTTGTCACCCGGAAGTCAA
CTCACGCAAGTCAAATACGGCGAAAGGTCATGCTTGCCTCGACTACTGAC
ACGACTACGCGTCTTCACCGCCAGGCAGGGTTAACTTAACCCGGGTAAGT
GGGTCGAGTTAGCGATTTACCCCTGACTTTTTCCAGAGTTAAAAGTCGGG
TTAAATGTCGGGATAAACTAACCCGACTGCTGTTTACACCGTCATTTTAT
CACGACTTTTTTCCCGAATAGCACTATCACGACATTTATCACGACTGTAG
TAGGGGTAAGTACCTGCGTGTGAACACGGCTATAGAATGAGATACTTCTC
AGCACTATTTAGGGGATAGCTTGTACACATTGCGGCATAAAGGCCCAAAC
ACGTAATTTACGTCATCAAGGCCATAACATGGCTACGCCCTTTAGATATA
GGCCAACTATAATTTGCTGAATTTTTAATTAATTATAGCAATTACCGAAG
ACCGTTTAACTATCTATTAACATAATTCAGATGTGTATTTCAAAATATGT
AAGCGTAAAAATAGGGTGGCCGTTTCCTTTAAAGGAGCACTTGAAGGCTA
TTATGTAATAAACAAAACATCGGAGGTATTCCTACCACTCCAACTATTTC
TGTATTATGACAAAATCTGGTCTGCAGTCTGTTTGTGGGCTCTACAGTTT
ATCAATATTTATTTTATTTGGATCTTGGTGTTTTAATAAAGTTAACGCTT
GATGTAAAAAAAAAA
>CL50.Contig2_O_aranea_07-12A    size  1875    gap  0  0%
GTCCTTGGGTAGGGACACACATGTGACCCTAACAATAGTGATCGCAATGT
TAGGCGGGGGCAAATTTTACGCATCGCGTAATTCCGAGTTCGCCTTGTTC
CTTTTGCACAGGGATGATGAAAAAGAATAGTTAGCTATACCTTAAATGTA
TTAGCTATACCTTAAATGTATTATAGTTACGTTTAAAAATAGAACCGGGC
CATTGTATTTCTTCAGTAATTGTAAAAAGTAATTAATAAACATCGTTTAT
GGGCGCATCCATGTTGACCATGGACAGAACACGTGTACGATGGCATGTTA
GTTATTTGACTAGATTATAAACGCTGTCCAGTAAATAGTCGGCAGTATTA
TCAGTGTATTTCGAAACGCATGAGGAATATTGTGCTTTTATAATCATCAA
AGTCACCGCAAAGAAAAAAAATCAATACTGGAGTCGCCCTGTGGCGTATG
TTGAATTCTAATCTGGTATGCGGGCTTTTCAAATTGGTAAATGAAACATG
TGCGAGTTCCACTGATGCATGGTCACTGGATCGTGAGACCTGTGAGGGTT
ATTATATAACAGGCTGTTCTTGTTTATGAGACTATAGTTGCGTTCATACG
TGGATTTTATCCCGGGCAACAATTTTTACGACCCGTGATAAAATTCCACA
AATATTTTCGCTAACACGACTGATCGTCCATACGTCTACTTACCCCGACT
TTTATCCCGACTAGCAACTGGAAAATTTATCCCGACCACTTTGCACCAGA
GTTAACTTCCGGAAGTTACAGCGTCGCTGCGTTGACCTTTGAGGAAAACC
GCGGGTTCTGAATTTCTGATGTAAACAAAACAGGTAGTTCTTTTCCCAAA
TTGACGTACCAAAATGGATATAAAATTGATCAAGGACGAAGCAAAATTTG
GAATACGAGCTGCTTATAGCAGCACGTTGTGTTTGTCACCCGGAAGTCAA
CTCACGCAAGTCAAATACGGCGAAAGGTCATGCTTGCCTCGACTACTGAC
ACGACTACGCGTCTTCACCGCCAGGCAGGGTTAACTTAACCCGGGTAAGT
GGGTCGAGTTAGCGATTTACCCCTGACTTTTTCCAGAGTTAAAAGTCGGG
TTAAATGTCGGGATAAACTAACCCGACTGCTGTTTACACCGTCATTTTAT
CACGACTTTTTTCCCGAATAGCACTATCACGACATTTATCACGACTGTAC
GGTAGTAGGGGTCAGGGGCGTCGGAACAGGTCCGGATGGTACGGATTTGT
CCGTACCACTTTTTAGCTAAAATTTTAAAAATCGCTGACATAATGGGGCT
TCGCCCCCTTAAACCCCCAAAAGGGGCTCTGCCCCTTGGATCCCCGCTGG
GGGTCATACCCCAGACCCCCGTCATCCGTACCACTTTTTGTTTCGTTCCG
ACGCCCCTGGTAGGGGTAAGTACCTGCGTGTGAACACGGCTATAGAATGA
GATACTTCTCAGCACTATTTAGGGGATAGCTTGTACACATTGCGGCATAA
AGGCCCAAACACGTAATTTACGTCATCAAGGCCATAACATGGCTACGCCC
TTTAGATATAGGCCAACTATAATTTGCTGAATTTTTAATTAATTATAGCA
ATTACCGAAGACCGTTTAACTATCTATTAACATAATTCAGATGTGTATTT
CAAAATATGTAAGCGTAAAAATAGGGTGGCCGTTTCCTTTAAAGGAGCAC
TTGAAGGCTATTATGTAATAAACAAAACATCGGAGGTATTCCTACCACTC
CAACTATTTCTGTATTATGACAAAATCTGGTCTGCAGTCTGTTTGTGGGC
TCTACAGTTTATCAATATTTATTTTATTTGGATCTTGGTGTTTTAATAAA
GTTAACGCTTGATGTAAAAAAAAAA
>CL50.Contig3_O_aranea_07-12A    size  259    gap  0  0%
ACTCTGTCCAGTAAATAGTCGGCATTTCAAAACACTAACAATGTGCTTCT
AATCAACAAAGTCACCACATAAGGAAAAAAAAACAATACTGGATCGCCTT
GTGGCACATGTTGAATTATAATCTGGTATGCTGGCTTTTTAAATTAGTAA
CTGAATTTATGTGCGAGTTCAACCAATGCATGGTCACTGGATCATGGAAT
CTGTGAGGGTTATTATATAACAGGTTGTTCTTGTTCATGAGGCATAGAAT
GAGATACTT
>CL51.Contig1_O_aranea_07-12A    size  1097    gap  0  0%
GGTCTGCGGTTTTGATTTGAGAGGCAATTGAATGTTACAATGGCCAATAA
AACTATATTAGTTACAATACATTGCATATTTAGTCACATTTCTACGAAAC
TACGCCGAATGTTGGTAAATACTTCACACAAACATTGAGAAAAATGTAAT
CGTTCTAATGATGCCAAAATTCTGATTGCAATGGTAACTAGTGAACGTGG
CTTAGAATAAAAAACTGGACATTTAAGGGAACTAATGTATAGATCTATGG
AAAATTGTATTAATGGCTTGTGTCAGTTTCTTAAACAGATGATCAGATAC
GCCCATGCAACCCTCGACACGGATAAAAAATAAGATTTTGTACATCTGTA
CAGTATGAAAGTTGTGTCGGTTTAAAATATTTAGAAGTTCATCGATAGTA
TGCATATTGTGTCATTATCATCATTAATTTCTACAAGTGACACAGAATTG
TGGCTCGGATTGGTTTGTACGCTCTAGAAGTGTGACAATAGTCAATGCAG
ACAATAATATCGTTTTCTCACAGAGTATATTGTCCAAATTTTAGCCCGAT
TAACCTTGAAAAATAGGATAGGTCCGTATAGGTCCGTTCGAAATTACCTC
GCAACAACAAAAAAATCAACACAAGTAATGTTTGGTAACTTTGGCACATA
TAGCTATATTACTCTTTGGTAATGAAACAAAATGATAATACATTATTAAT
CTGCTTACGAGTATAATATCTGAATAGTTCAAATGCGATACATGTCAACA
CAAAGAACACATTCACTATGTCCCATGATACATCATGAAGTACCGCACAA
GTCTCTGCTCCGATCTTTATCTCCACCTCAGCACTCAGAGTGCTTGATTA
TACCATGTTCATCCTGTCAAAGTTCACAATTATTGTGTAAAAACTACAGC
AAGAATTAGGTAGTTCTCACTTCTTTTATATTCTAAAAAATATTTCCAAA
CTTTATAATTTCTGAAAATATGAAAAAATTATACCAGTAGATGGATAACC
CTATACTACTCGAATAGCCTAGCCGTTCTCTGACAGACTACTGATTTTCA
GAGATATTCATAGCTCATTTTACCTATGCACATTTGAATGGGAACTC
>CL52.Contig1_O_aranea_07-12A    size  206    gap  0  0%
GCGTCAACACCAGGAAATATAACTCGGATTGTTTTTAGCGAAATGTATGC
GAAACGCGAAATTTTTTTAACATAGGTCCCGGCTGCGACCCGGGTTGACT
CGGGTCCTGGGTCAATGTTCCAAATGTGAACACGCCCTTATTGTAACATT
GGATCGATTCAATACTGCTGAATATTTTACAATTCTATTGTATTCAAATG
TGTGGC
>CL53.Contig1_O_aranea_07-12A    size  231    gap  0  0%
ATTTGGTGATGAACTAAGTATAGGGGCACTCAAGTTTGCTTTAAGTAGAA
ATGTGCCACTGGGAATCTGATGGTGGACCAATTTACCAATTTTCAAAGAC
CATTGGTATACCTGAGCCCAAGATTTGAGGCCAACTTTAACAAAGTTTGG
TTCCAATAAATCAAAATTGAGCTGTTTTGATTAAGTATATGGCCAAAAAA
ATGGGTCATTGATACCAAAGTGCTGAAATGT
>CL54.Contig1_O_aranea_07-12A    size  334    gap  0  0%
ACAGTTAAGTTTTTGGGACTGAAAGTTGTAATTTGCTCATGTTCTAATCC
AAGCATCATCATGCCAGGGTTATCTAACGAGGAAAAGGATAAAAGCCTTG
TGCTATACAGCTTGAAGCTGGATTTCCACAAAGCCAAGTTGCAGAAATGT
TCATCTCCAGTTGAGTTCCGTTAAACCGGAGATGTCAAGGACGCGTACCA
AGAAGTAGGCGTCCTGAGAAGACAACAGCAAAAGATGGCCGGTTCTTAAC
CCTTATATTACTGCAAAACCATAGAGCTGTGTTTGCAAGAAATTTGTAGC
CACATTTTAACAGGACAACTCTCTGCTGAGACGA
>CL54.Contig2_O_aranea_07-12A    size  344    gap  0  0%
ACAGTTAAGTTTTTGGGACTGAAAGTTGTAATTTGCTCATGTTCTAATCC
AAGCATCATCATGCCAGGGTTATCTAACGAGGAAAAGGATAAAAGCCTTG
TGCTATACAGCTTGAAGCTGGTGTTCCACAGAACCAAGTTGCAACACACA
AAGTTCATCTCTAAATTGAAAGCAAAGTTTCTTTAAACCAGTGATGCCAA
GTACATCCCAAAAAGTAGGTGTCCTGAGAAGACAACAGCAAAAGATGGCC
GGTTCTTAACCCTTATATTACTGCAAAACCATAGAGCTGTGTTTGCAAGA
AATTTGTAGCCACATTTTAACAGGACAACTCTCTGCTGAGACGA
>CL55.Contig1_O_aranea_07-12A    size  389    gap  0  0%
CAAAATTTTGCATGCATGAAAATTGTGTGAATCAAGTGCGCTCATGAAAT
TCGCATTTTTGTCATGCGCGTGAAATGTTCATGCTTTTATATAGTACATT
CCATTCCTCTAAATGTCATTTCTCATCTAAAAAAGATAAGAGGATAATTG
TTAGAGTAAATTTGTTCTGTTATGAATTGACATGAAGGTGTGTGCTGACA
GACATTCTTGGAATTAGGGGACTTTTTCACACATGCACAGTTTAACTTTA
TTATGAATTTAAAAAAAAAAACAGGGTTCTATTTCAAAAAGGTTAAGATT
AATCTTAAGGGGACTTAAGAAGAGTTAATTTTTAAGTTATTAGCTTGTTT
AAGCCAATTAAAGAAGAAATTGGAAAGAATTTCCTTGCA
>CL56.Contig1_O_aranea_07-12A    size  821    gap  0  0%
TACAGTGTGACAAATTTCAAATTCACGAAATTAAATTCCCGCGAATTTGT
AGGTGATTGTCAATTTGCGAAAAAAGGTTTCCGCGAAATTTACTTGTTTT
ACAGCATCGGGTTCTCTTTACAAACACAAGTGTAGCTTTGGAACCCTGTT
GTGCCAAATAGACTTTAACTCCGTATGTATAAGCTAAGGCTCAGTTTTAG
TTATGGCAAGGTTTGTCATCAAGCAATGGCGGATTTAAGGGGCCGAAGGG
TCCATGCCCCCCCCCCCCCCCCCCCCTTTTCAGGTTTTGTAAGGTTACAT
CTGCCCCAGTATTCTTCAACACGGGGAAAAATGTGGCAAAATGGTCCAAA
ATAGGCATAATTTGTCCTAATTTATCTAATGTGAAAGCTTGTGACTCAGG
AAGTACACATGTGTGGTCAATGAAGTACACAAGGATTATACCAGAATGTA
GGCCTAATGGGCATTTAAATGGGCCTAAAAGGCCTATTTTTACGGTAAAA
ATACATTTACCTGATCTTTGTGACGTCATAATGATGTCCTAAATCCACGT
AATTTACATTTTTTAAATTGCATTTGATAGATGGGATATTGCGTTTTACT
CTGATATCCGCAGCTCATAGTTTTGTACCTTCATTAAAATAATTCTTGGG
GACACCCCCCCCCCCTTCGTTAGACGTGTTACAAAAAAACGCTCAATTAG
ACGAGGGTTAAACGCCTACAGTCCAGTTTTCGTATTTCACCACAATAATT
TTAGGTACTGAGAAATATACGGCCTTTACACTGATACCAAACTGTCACTT
TTCGTGGAGAAAAATTGGAGA
>CL56.Contig2_O_aranea_07-12A    size  573    gap  0  0%
AGTATTTCATTGGGTGGTTAACCCCCTTTTTTTCAGGTTTTGTAAGGTTA
ATCTGCCCCAGTATTCTTTAACACGGAGAAAAATGTGGCAAAATGGTCCA
AAATAGGCATAATTTGTCCTAATTTATCTAATGTGAAAGCTTGTGACTCA
GGAAGTACACATGTGTGGTCAATGAAGTACACAAGGATTATACCAGAATG
TAGGCCTAATGGGCATTTAAATGGGCCTAAAAGGCCTATTTTTACGGTAA
AAATACATTTACCTGATCTTTGTGACGTCATAATGATGTCCTAAATCCAC
GTAATTTACATTTTTTAAATTGCATTTGATAGATGGGATATTGCGTTTTA
CTCTGATATCCGCAGCTCATAGTTTTGTACCTTCATTAAAATAATTCTTG
GGGACACCCCCCCCCCCTTCGTTAGACGTGTTACAAAAAAACGCTCAATT
AGACGAGGGTTAAACGCCTACAGTCCAGTTTTCGTATTTCACCACAATAA
TTTTAGGTACTGAGAAATATACGGCCTTTACACTGATACCAAACTGTCAC
TTTTCGTGGAGAAAAATTGGAGA
>CL56.Contig3_O_aranea_07-12A    size  258    gap  0  0%
TGCGGTACTTCATACCAAATTTCCAAAAAAATGGCAGTAGGAGAACCAGT
TAAAGTTGCAAGGTATAGGGAGTTGTTGAAGCCCCTGTATTCATTTACAC
GGGGGAAAATGTGGCAAAATGGTCCAAAACAGGCATACTTTGCCCTAATT
TGTCTACTCTGAAAGCTTGTGTTGACTCGGGAACTACACATGGGCGTTCA
GTGAAGTACACAAGGATTACACCAGAATGTAGGCTTTATGAAAAAATGCA
TTTTTACC
>CL57.Contig1_O_aranea_07-12A    size  739    gap  0  0%
TGTCTTGAACAAAGTAACAAATACATTGAAGATGGATGTGCCAAGTTCAA
AAACATATTTCAAACTGACTCTTATGTGAAGGAAAATATATTTTCGGGGG
CTCTAAATTCCACTTAGGCCAGGTCTAACTCTTTTGTGCATAAGTGTTTT
ATGCACTTATCAATTGTACAGCCTTTGTATGCATTCACAGGTAAATACAA
TGGCATCACTCACAACTTCAGACTGGACATACCACCCAGAATCAAGTCCC
ATGTAACATACTCAGAAGGCCAGCTTTGAAATCGGATGCATCGGTCTCAA
TAACCATTATTACTTTCATACATACCCTTGATGTAAGAGTAAAATTTCTT
ATTGGCTCATATGCCATGTAAACAACTGTTTAACCATGGCTGTGAAAGAA
TTGTCGCAGTTATAGAAACAAATGAAGGAAAATCAAAGTCCATGAATATG
CTTTTGGGAACGAACGTCCAGTGTGCCACTGGCATAAACAATTGCCCTTG
AATTTATTCATGAACCCTGCATTTAATAAAAGCATACTCTACAATCTGAT
ACTGCCATTGTACACAGGTTTTGTGCAATACAGAGGTCAAATCATTTCTC
CCTAGACATGTAGGGATCTTGTTGCCATCTGATCAAATGCAGAATGATCT
GAAAAGCAGTCTATCAGGACACAAAACTTAAAGTTCGAAGTCCCTACCAC
TTCCACCAACCTCACACTATACTTTGATCAGCACCAAAT
>CL57.Contig2_O_aranea_07-12A    size  779    gap  0  0%
TGTCTTGAACAAAGTAACAAATACATTGAAGATGGATGTGCCAAGTTCAA
AAACATATTTCAAACTGACTCTTATGTGAAGGAAAATATATTTTCGGGGG
CTCTAAATTCCACTTAGGCCAGGTCTAACTCTTTTGTGCATAAGTGTTTT
ATGCACTTATCAATTGTACAGCCTTTGTATGCATTCACAGGTAAATACAA
TGGCATCACTCACAACTTCAGACTGGACATACCACCCAGAATCAAGTCCC
ATGTAACATACTCAGAAGGCCAGCTTTGAAATCGGATGCATCGGTCTCAA
TAACCATTATTACTTTCATACATACCCTTGATGTAAGAGTAAAATTTCTT
ATTGGCTCATATGCCATGTAAACAACTGTTTAACCATGGCTGTGAAAGAA
TTGTCGCAGTTATAGAAACAAATGAAGGAAAATCAAACTTTTTTTATAAT
TACGATTGAGAGAGAGAGGTACGCAAGAGCAGGGTCCATGAATATGCTTT
TGGGAACGAACGTCCAGTGTGCCACTGGCATAAACAATTGCCCTTGAATT
TATTCATGAACCCTGCATTTAATAAAAGCATACTCTACAATCTGATACTG
CCATTGTACACAGGTTTTGTGCAATACAGAGGTCAAATCATTTCTCCCTA
GACATGTAGGGATCTTGTTGCCATCTGATCAAATGCAGAATGATCTGAAA
AGCAGTCTATCAGGACACAAAAGTTCGAAGTCCCTACCACTTCCACCAAC
CTCACACTATACTTTGATCAGCACCAAAT
>CL58.Contig1_O_aranea_07-12A    size  281    gap  0  0%
GGGGAACAATCCAATGAGGGCCATAAAGCCCAGGATGCCCTAGCATGGAT
CTATCAACACTGGGTACCAAAGGATAAGATTATCAAGACTAATACATGGT
CATCAGAATTGTCCAAATTGACAGCCAATGCATTCCTAGCTCAGCGTATC
TCCAGTATTAATGCCATGAGTGCAGTGTGCGAGTGTACAGGAGCCGATAT
AGGAGAAGTAGCTCACGCTATAGGCACAGACTCAAGAATAGGAAATAAAT
TTTTACAGGCCAGTTTAGGGTTTGGTGGCAG
>CL58.Contig2_O_aranea_07-12A    size  302    gap  0  0%
GGGGAACAATCCAATGAGGGCCATAAAGCCCAGGATGCCCTAGCATGGAT
CTATCAACACTGGGTACCAAAGGATAAGATTATCAAGACTAATACATGGT
CATCAGAATTGTCCAAATTGATTTGTGTCCTTGTTTTACAGACAGCCAAT
GCATTCCTAGCTCAGCGTATCTCCAGTATTAATGCCATGAGTGCAGTGTG
CGAGTGTACAGGAGCCGATATAGGAGAAGTAGCTCACGCTATAGGCACAG
ACTCAAGAATAGGAAATAAATTTTTACAGGCCAGTTTAGGGTTTGGTGGC
AG
>CL59.Contig1_O_aranea_07-12A    size  1046    gap  0  0%
TAATCTACACTGATACTCAGCACTATCCTATTGATGTTTACTTACCTTGG
GTGGTATTCACCCAATGCAGTACTGGTGATGTCATTAGCTGTTTTTGAAT
TAAGGATGGCAAAATCAAAGTAGATTTTGGTTTATTTCATTATTTTTTGC
ACTGCCTGACCACTGTTGATGTTCTTAAGGTAACGTACTAATAAAAGTCA
TGTAACTTGTCCTTTTCATGTCACCTTTAAGAAAAATAGATGGACTGCAA
TTTTGTGTACATACGTGGAATGCAAAGGTGTATCCCTAGACATGCACTGT
GGGATTAGTTCAGTGTAGCTTCTGGTATTTGCATTTGGTTGGAAGATTGG
AGGGAAAGCTTCAAACTGTTCTTTTCCTTCCTGGAAGTTGAGACGGACAT
CACAGTTAGTGTACGTACGTGTAAGCCTGCCGAGTTTGGGAGTATGTGCA
GAATTTGAACTAGTAAATATGGGAGTCCCAACTTCTAGCTGAAAATAACA
CTTGTGGCAGTACGACTGGGATTAGTCAGGTGATATAAGGATGGAAGTTT
GGCGAGATATACCTTGCCACTTGCCTTTCTAATCATGGCATGAATTAAGC
AAATGTTCCTTCAGATTCAGAATTTTTCAAGGGATGCTCCTGTGGTTTGC
ATGTTGAGACTCGGATGCAACCAGTTTGATCAAATACTGTTATCCTGTAC
AAAATACTCAAACAAATAGCGCTTGGTAGTTGTTTGAAGCTCTCCCTCAG
ATTTCAAGATTATATATGTTTGTGTTCACCTTATTTGTCAGTTATTGTTG
ATTAGTTTGTAGTAAATATGTAGATAAATGAAAAAGGTATCACGAAATAT
AATCTCCAGTTGTCCTTTAATATTGTAAAAGTGATTTTCTTATCAAATTG
TAAGGATGGGCCAACATGATTGTTGGCTACTGATCGATAACCAATTATTT
TTTAAATATCGGCAAATACCGATCCGACGCAATAAGGCAACTAGCAGTTC
TCAAAAAGTGTCTTGTGTAAAATAATTAAAGACGAACCAATAATCT
>CL59.Contig2_O_aranea_07-12A    size  1025    gap  0  0%
TAATCTACACTGATACTCAGCACTATCCTATTGATGTTTACTTACCTTGG
GTGGTATTCACCCAATGCAGTACTGGTGATGTCATTAGCTGTTTTTGAAT
TAAGGATGGCAAAATCAAAGTAGATTTTGGTTTATTTCATTATTTTTGTA
TCTCTGACCACTGTTGATGTTTTTAAGGTAACGTACTAATAAAAGTCATG
TAACTTGTCCTTTTCATGTCACCTTTAAGAAAAATAGATGGACTGCAATT
TTGTGTACATACGTGGAATGCAAAGGTGTATCCCTAGACATGCACTGTGG
GATTAGTTCAGTGTAGCTTCTGGTATTTGCATTTGGTTGGAAGATTGGAG
GGAAAGCTTCAAACTGTTCTTTTCCTTCCTGGAAGTTGAGACGGACATCA
CAGTTAGTGTACGTACGTGTAAGCCTGCCGAGTTTGGGAGTATGTGCAGA
ATTTGAACTAGTAAATATGGGAGTCCCAACTTCTAGCTGAAAATAACACT
TGTGGCAGTACGACTGGGATTAGTCAGGTGATATAAGGATGGAAGTTTGG
CGAGATATACCTTGCCACTTGCCTTTCTAATCATGGCATGAATTAAGCAA
ATGTTCCTTCAGATTCAGAATTTTGTTTGCATGTTGAGACTCGGATGCAA
CCAGTTTGATATAATACTGTTATCCTGTACAAAATACTCACGCAAATAGC
GCTTGGTAGTTGTTTGAAGCTCTCCCTCAGATTTTCAAGATTATATGTTT
GTGTTCACCTTATTTGTCAGTTATTGTTGATTAGTTTGTAGTAAATATGT
AGATAAATGAAAAAGGTATCACGAAATATAATCTCCAGTTGTCCTTTAAT
ATTGTAAAAGTGATTTTCTTATCAAATTGTAAGGATGGGCCAACATGATT
GTTGGCTACTGATCGATAACCAATTATTTTTTAAATATCGGCAAATACCG
ATCCGACGCAATAAGGCAACTAGCAGTTCTCAAAAAGTGTCTTGTGTAAA
ATAATTAAAGACGAACCAATAATCT
>CL59.Contig3_O_aranea_07-12A    size  292    gap  0  0%
GTAAAAAGAAATATGCACCTTCACCATTTCAACAACAGTGGTCATGCTCA
CCACACCACCGTGCCTTAATTCATAAACAGTTTCTGCTGCTGCTGACATG
TACTTGTGTTCCAATATGCCCAATGGAACTACCACTGGGCATATTGGGTG
AATTCCACCCATTGTATAATAATAATGACAATTCAATAATATAAAAATCT
AATCTGCAATGATACTCAACACTATCCTATGTTTACTTACATTGGGTGGA
ATTCACCCAATGCAACACTGGTATACGTCATCAGCTGTTTTT
>CL60.Contig1_O_aranea_07-12A    size  213    gap  0  0%
ATTCAATAAAGGATTAAATACAGACTACACCATCATTATTAAAGTTGTGA
ATGGTGTAATTTTGGAATTCAAAATTAGCAAGCAAAAAAATTATATCGGA
ACAAGGTAAGTAGGTCTTAAGCTTAGCCTAGCCTTGGTCTAGAAGAAGTC
CAACATACTATAGTCGAGGCTTACCTATACTAGCTAGGTCTCGGCATCAA
ATATCATGACAAG
>CL60.Contig2_O_aranea_07-12A    size  1914    gap  0  0%
GAAATCTCTGAATGTCCCTTTAAGTTGTACACAGATTGACCTCTAATGAC
CCCTACATGACCTTTAACCAAATGTCAAAATTTGACTAACCATGTAGACT
ATATGAAACATGCAATGCAATATGAAAATAGACTTCTCTTAATGTTATTT
CCCAAGGCCTAAATTGGTTGACATACAGTTTGAAAACATGATTCTTAGTA
ACACTAATAATATTATGTTTGTCTTGAAACTGTGATGTCTGTATAAAAAA
ATTGAGGCACTTATGATGTAATGGTACATGAAATAGTATCTTAACACTAC
AATTTTGTACAAATAATGAAAAGTAACTTCATTTGTTAACAAATAATATA
ACTCTAAATCAGCAATATGTGACCAATCGCCAGTAAATAACTGTGGTTAC
CTCATAATTTATGGACACAAAATGAGTTTGGTCAATGTTTCAATATCCTT
TAAAACAATCTGTACTACAAGTATACTCTACTCCGTTCACTACCCGATGG
CACATGACCTTCAACAAAGTACATTGAGCACACACTACAGAAGGTGATGG
TTAGAGTGCAATCTTGTAGTAAACATACTATCATATAGCTGGTGTTAGTT
TGCCACAAACTGGGAGCATCTCCATTGACAACATGTAGAATAAACATGAT
CAATTAATGGGGATCATATGCCACCTTATAATGAACAGATTATAGTATAC
AAATATTGAATGTTTATGAGTGTAATGGTAAGAATATTTTCATGAGGTGA
AAGATGAAATGTTCCATTCAACGAGGCGTCAGCCGAGTTGAATGGAACAT
TGCATCTTTCACCGAATGAAAATATTCTTTCCATTGCACGAATGAAAAAC
ATTCATTATTTGTTTTATATGACACCTAAATAGGTCCTTGTCATTTGACT
TTCAATGCCGAGGCCTAGGCAATGCCAATGTCTTTAGACTAGGACCTACA
TGTACTAAAGCTAGGCTAAGCTTACTTACATTTTGGTCTGACACGTGTGC
CAGTAGCCATAGCATGAATGACAAGAAGTCACTGCTTATTTAATACACAC
CTACATGTAGTTCCTTGTCATGATATTTGATGCTGAGGCCTAGCTAGGCT
AGGCAAGCCTCGACTATAGTATGCTGGGCTAGGCCTAGACTAGGCTAAGC
TTTTGGCCCTACTTACCTTGTTTCGATAGAATTTTTTTGCTTGCTAATTC
CGAATTCCAAAATTATACCATTCACAACTTTAATAACGATGGTGTAGTCT
GTATTTGATCCTTTATTGAATCCACTCTGTTTACAAGCCCCACATGCATG
GCATGTTTGGGTCTGCACAGCCAGCAAGTGCAGTCAGCCTAGGTCATCCA
CACTTGCAGTCAGCATTCTGCAATCTCATACCCATGGCAAAGTTCTTGCT
CCATACATGTACATACATGCTTGTATGTCAGGGAGGTTGATTCATGCATT
GTACCAAAAGAAATGCATGCTAAATGGAACCAAATTGCATGATGATGGAA
ATGGGGCCAAATATTGAATGTCATGTGACATACAATCCACCAATCAAATG
ACAAGGATCTATTTAGGTGTTATATAATGTCTATTCATTTATATACTACG
CGTACATTGCACGGATGCACGTTGCTTGCTGTGCAGGTGTTTTTGACCTG
TTTTAGATTTCCCGCGTCTGACATGAAATTTAGCAATTCGAGCGAGCTGA
TTGGTCAGAAACAGGCACGTGACATGTTGGATGCAGCTGTATATAGCATG
CTCCGAGGAAAAAATGTGTTGTTCATCAACATTATATTTTCTGTTGGTGG
TCAACCTGCTATAACTAACCGATCAGGTAGCCTTCTACATCTGGATTTCA
GATAAAGGTGTTTGTTCCGATCGTCAGCCTCGTCCCAATTTTTTCGCCAT
AAAAAGTGAGATTT
>CL61.Contig1_O_aranea_07-12A    size  235    gap  0  0%
CAACATTGTAGGCGGAAACAAACAAAGTACCCGAAACCTGGTCTCGAGAT
GCATTAAAATGGTGCGCTAACACAGAAGTTTTGCGATATTTGTTCACGCT
TTTTGCATTGAAATAATTGCCATATTCAAACAAGGAAACAAATATGGAAA
ATCTAGGTATTCCTTTGTTATTATTTGGAAAGATTTGAGCAATTTGAGTT
TTCTAAAAGCGGATTTAATCGTGTAGGCCCTACAT
>CL62.Contig1_O_aranea_07-12A    size  680    gap  0  0%
ATTTATGGATGAGTGATATAACATAAAACGATATGTGAAGGCCCATTAAT
AAACGTGTTATAGCCTCCATAAAGTGTTAAGCGACGTTTAGAATAACATT
CAAATTATAATTCCCAACTACTATATAATAAAAGCAAGGTAAATCCAGTA
CCAACTGTTCTGAAGGACACGCTGCATGGATCAAGAATTAGATTCAATAG
AGACATAAGAGCAATGTATAAATATGTAAAAATATGTCTCAACATACAGT
GAGGGAGGTACATATAGAAGATATACCGAGTAAAAACTGCCAATATTTCA
ACAGGATATAACCTGTCTTTATCAAGACGATGCAGGGTAAAAAACACAAC
TACTCTGAAAAGAGCTTGTTAGATGAAACACATACACACTTCTCTGAGCA
GAGCCAGTGGGCAAGTGAGAGAGAAACATATGAAGAGAGTATTAAATATA
AAGCCAGAAAATAGGACAAATGAGATGCATTGAAGTGTACCAAGGTATGG
ACATCGCCAATGCACTCAAGAAAGAAGGGATTACAGTTGCCCAAACTGGT
CAAAATGCCAACAAAAGAAATTGTATATATACAAAGCCAGGTTAGTCAAA
ATGGAAATCCATAATTAAAAATCTTGTTCAAGATGTAACTATTATTAAAA
ATCTTGTTCACGATGTAACTACTATAATCC
>CL62.Contig2_O_aranea_07-12A    size  755    gap  0  0%
GCCAGCAGATCATGCTGCTTTGGTTTATTTCAAACAAACATTTTCCATTA
TAAATTATTTCTTCCTTGAAGGAATCAAGCTAAATGTTACTCCAAGTTCT
CACAGTGAGTGATCCAGGCCCTTGTTAGTTAGTCCTTTGTAACATACTCA
GATTTGGTTTGGAGGAAACAAATCTTTCCAAGGTTTATCATAAGTTTATG
TAATAAAAGCAAGGTAAAGCCAGTTCCAACTGTTCTGTGGGACACACTGT
ATGTATCTCAAATTAGATTCAATAGAGACATAAGAGCAATGTATAAATAT
GTAAAAATATGTCTCAACATACAGTGAGGGAGGTACATATAGAAGATATA
CCGAGTAAAAACTGCCAATATTTCAACAGGATATAACCTGTCTTTATCAA
GACGATGCAGGGTAAAAAACACAACTACTCTGAAAAGAGCTTGTTAGATG
AAACACATACACACTTCTCTGAGCAGAGCCAGTGGGCAAGTGAGAGAGAA
ACATATGAAGAGAGTATTAAATATAAAGCCAGAAAATAGGACAAATGAGA
TGCATTGAAGTGTACCAAGGTATGGACATCGCCAATGCACTCAAGAAAGA
AGGGATTACAGTTGCCCAAACTGGTCAAAATGCCAACAAAAGAAATTGTA
TATATACAAAGCCAGGTTAGTCAAAATGGAAATCCATAATTAAAAATCTT
GTTCAAGATGTAACTATTATTAAAAATCTTGTTCACGATGTAACTACTAT
AATCC
>CL63.Contig1_O_aranea_07-12A    size  473    gap  0  0%
GTATGATTGGTGCTGTAGGGAGAGGACCAGGCGTGCACCTATGTTGACGT
ACCCCGTATTCGACTTCACCCTATTGGGTGAATTGTCACTAAGATGAACT
GACGGAAGTAGTCTATTCGGACATGTCATGGCCCGGATAGACCCTGGGAC
TTCTCTTGTGCCACATGGACATACTCCTGTCTATAACACTGCCTTCCAAC
CTCTGGCATCTTATAACTATTTCCTGTCTCAGTTGTTTATGCCATTGTTA
GTATGCAATTGGTAAAGGACACAAATAGCGACCCTGATAGGTACAGTAAT
ACTTTGCAGCTTGTTCAGCCTTTGATCATGAGCTTGGATTTACCTACCCT
CCTTACACCCAATGTGGACAATACCAAGGAGATATCTAAACGCTGCAAGA
TATTGACCAATCTGCACGACTGCAGAAGATTCAACAAATCTGGAAGTATA
TATATTAGGCATGTATTATCCTG
>CL63.Contig2_O_aranea_07-12A    size  471    gap  0  0%
GTATGATTGGTGCTGTAGGGAGAGGACCAGGCGTGCACCTATGTTGACGT
ACCCCGTATTCGACTTCACCCTATTGGGTGAATTGTCACTAAGATGAACT
GACGGAAGTAGTCTATTCGGACATGTCATGGCCCGGATAGACCCTGGGAC
TTCTCTTGTGCCACATGGACATACTCCTGTCTATAACACTGCCTTCCAAC
CTCTGGCATCTTATAACTATTTCCTGTCTCAGTTGTTTATGCCATTGTTA
GTATGCAATTGGTAAAGGACACAAATAGCGACCCTGATAGGTACAGTAAT
ACTTTGCAGCTTGTTCAGCCTTTGATCATGAGCTTGGATTTACCTACCCT
CCTTACACCCAATGTGGACAATACCAAGGAGATATTTAAATGCTGCAAGA
TATTGACTAATCTTCACAACTGCAGAAGATTCAACATATCCAACCCTTAT
AAACCCTTCCAAATAGCCCAA
>CL64.Contig1_O_aranea_07-12A    size  349    gap  0  0%
GTAATAATTATATAATCTGTAACTATACTCTGTTTCTCTATCCCTGAGCA
GTGGCATCAAATATTTTGTGAACTGGTGTTGCCATCGTACCATACGCTCT
CTCACAACCACAACAACCAAGCGCACGTTTTAATACGACAACTGTTGAAA
AACGCATCGATGTCACCGAACATGATAGGGAAACGGAGTATACTGTAAAA
CCACTTAATTTTGCGTGTATTTTATTTTCACGAATTGGCGATGGTTGATA
TTTTAGCGAAGATTAAATTTTGAAATTATTTAATAATGATTTTCTTTTGA
GAGGATTTAAATTTACGAATCAAAAGTCTTCGTGAAACAAATACCTCGC
>CL64.Contig2_O_aranea_07-12A    size  313    gap  0  0%
GTAATAATTATATAATCTGTAACTATACTCTGTTTCTCTATCCCTGAGCA
GTGGCATCAAATATTTTGCGAACTGGTGTTGCCATCGTACCACACGCTCA
CTCACAACCACAAAAACGCATCGATGTCACCGAACATGATAGGGAAACGG
AGTATACTGTAAAACCACTTAATTTTGCGTGTATTTTATTTTCACGAATT
GGCGATGGTTGATATTTTAGCGAAGATTAAATTTTGAAATTATTTAATAA
TGATTTTCTTTTGAGAGGATTTAAATTTACGAATCAAAAGTCTTCGTGAA
ACAAATACCTCGC
>CL65.Contig1_O_aranea_07-12A    size  202    gap  0  0%
AGCGAATTATGGGACGTATAGGAAAAGGAAGATGGCGAATTATGGGACGC
ATAGGCAAAGGAAGATGGGTGAATTATAGGTAAAAAAAAATCCAAATTGT
TTGGGTGTCCTCGACCTGCCCAATCATGCCAATTTAAGATCAATTTTCAA
TGAAGCGTTTATTTAGTGGTGTACACTGTTTCTCAATTTGCCCTCGCTTT
CG
>CL65.Contig2_O_aranea_07-12A    size  307    gap  0  0%
TGCAATGAGCCAATCAGAGACACTAAGAAAAGTGGTAGACCTCAGGGAGT
AAAGAAGGTTAGAAAAGAGGGAAGAAGTACATATTGTGTGTGAAAAGGAA
TAAAGTACAGGAGAGAGACAGGACAATTAGGAAGGATGGGTGAATTATGG
GACGCATAGGCAAAGGAAGATGGGTGAATTATAGGTAAAAAAAAATCCAA
ATTGTTTGGGTGTCCTCGACCTGCCCAATCATGCCAATTTAAGATCAATT
TTCAATGAAGCGTTTATTTAGTGGTGTACACTGTTTCTCAATTTGCCCTC
GCTTTCG
>CL68.Contig1_O_aranea_07-12A    size  2191    gap  0  0%
AAACTAATCAAACCTTAACAGTGGGTTTTGGATACCCCTAGTCAAAATGG
CATCCCCAAATTGGATGCTTTTAGGATGCTTTGGGGATGCAAGGGGATGC
AAGAGATGTTTTTAGGATGCAAGAGGATGCTTTGGGGATGCACAAGGATG
ATTTTAGGATGCTTTAAGGATGCTGTGGGGATGCACAAGGATGCATTGGG
ATGCACAAGGATGCTTTGGGATGCAGAGGATGCTTTTCTGAGGATGCAGA
GGATGCTTTTCTTGTAATCGGGGATGCAGAGGATGCAGGGAAGTTTTCTG
GTGATCAGGGGATGCACGGGGATGCTTTTCAGGGATGCAGGGGATGCAGA
GGCTGCATTTTTGCTGTAAACAAAGTCAAAGGTCACTAACTGACATTTGA
AATTTTGCCTAAGATTGTTGCTGACGTGGAACCAATGTGGTGCTCATATT
TGCAGTTTTCATGGACATTCTCTAACCAGATTTGTTTCAAAACTTGCAGT
ATATACAGAATAACTGTGTAGGACATCTAAGTGGGAAGGATATATTGCTA
GGCAATGTTGGTATCTAGAATTTAAGTGCTCTTAAGTCATCCTTCATGGG
ATTGCAGAATTCTGCACACTTGAACATCATGTACATGTAGCTTCATACTG
GAATGGAAACCACACTCAACTGTGATATACCAGACACACAGTGTTTGGAG
GTATCAATCTGTAATAGTGAGTATAATATTATTTTGATTTTATGTGCAGT
GGTGAATTCTCAGGAATTAAACTAAAAATAATTTTCTATGCTTTGAAAGG
TACAATTTCCTGGTGCGTGTTGAATTGCTCAGGTAATTTTCTGCATAAGC
TGATCAGTTCACATCAGTACTGACCATATTTTGAAATCTTGCAATATTAA
TATAGGCCTATAGGATCTATATCAACAACGATGTAAATGTAAAATTATTA
ATGGATATATTTTACTTGCAACAGCAGTTTAAAACTGAACACACAAACTT
CCACACAGTATGGTATAAATAATTTTAAAAAACTGTCATGGATCAGCACA
TGCAGTACCATGATGTTGAAACATATGACAGTGTCATATTCATAAACCAA
AATGGTCCAGTATCGCCTGTTCAAGTTTCAGTGATTGGGATCTGAAGTAT
ACTTTTTTCCCAAATGTACGGTGGGTATATGCAGCTGGCCTGATTTTACC
CTCACAGAAGAAATTTAGCTTCTTGGACTATCAGCAATGAAAAACAGTAC
AGCTAGGCCTACAGTGATTATGAACAATTAATTAAACAAATTGTACATCT
GACTTACAATGTATGCATCTGTCCCCAACTTTATAGTATCAACTGTAGAT
AAATGAGCAATAATTTATCATGTATGATGTACGACCATTTGCATATATGA
TTTCAGTAAACTTTTGATAAGCCTGACGCACTATAGCAAATATTGGTGAT
CATGTTAACATTGAACAAAACAAGATGTCATTGACAGTAAAGGCAATTAA
ACCTAAAATGGAAGTTTGTGTTCTGCGACTAATGTGTAATACATACATGG
TCATATTATTTTTCAGAAAATCATACAATTCTATGTACTTGTTCTATATA
GGCCTACTGTAAATCAAGCTAATATCATGAGCAATTTTTTATGAATTTCT
TGGCAGCTCAGATTTATATAATGAAATTGTGAATTAATCCTAATGCACAT
AAGTAAACTTCTTCTGAATGGGAATGATTGACAATACACAAAACAAAATT
GCACTCAATTTGTTTGTTTTAGAATAGATTAGAGATACAAAAGACAAAAT
TTGCCATGTACGCAATGCAGGTTTTTGCAAACACACACACATACTGGAAA
ATTCAAGCCTAGGAAGATTTAGGTATAGGAGTGTCAGTAGTTATCAAGAT
ATGTTCTATGAACCATGAGGATGGGCACACAGAAGGGAAGGGGCGATGTG
CTAGTTTACATATTTCTAACCCATTTCATCAATCCTGATGCAGGGGAATG
CAAAGGATGCAGGGGGATGCAAAGGATGCAGGGGATGCCCTAATTTGCAT
ATTTCGGCTAAATTGCATCCCCGAATACTCCTCAAAGCATCCCCAAATAC
TCCCCAAAGCATCCCCGAATACTCCCCAAAGCATCCTTAAAGCATCCCCA
AATCATCTTGCAGAGGATGCACAAGGATGCAGAGGATGCAG
>CL69.Contig1_O_aranea_07-12A    size  533    gap  0  0%
AAAATAATTATGTATAATTGTTTTGATTTTATTTATCTACTGTAGTATTT
TTCCGTTTTTGGTGCAATATTTTGTGTACACTCAACGGTTCTTTGGTGAT
TAAAACGAGTTGAAGGTGCTCAGGTGGTGCTCACTGTACAGTCAGGGTTT
AAATTTCTTCCAGAAAGCTCTGCAAATAACAAAACAATTTTGGCTTTTGC
AGAGGTTTGTTTGCTTGAAAACCGGAAAGAATAAAATGTGAAATTAAATT
GACTTAAAACAAAAAATAAAAAATAAAAATACATACCATTAGCAATATTT
GGAGCTGATTTGGTTATCCTCTGTGCTTTGTTTTGCTTTAGCTTCCATTG
ATCTAGGAAAAACTCGTAAGAAATCCCAAACGGGTTAGAAAATTTACTGT
AACAGTATATATTTATGGTTCTTATACCCAATTCGGTATAAAAAAATCGT
ATACCTTATGTACATACACATGTATGGCCAACCTAATACTAGTACTGTAT
TAACGTTTTTAGTATGTGAAATTTATATCTATA
>CL69.Contig2_O_aranea_07-12A    size  337    gap  0  0%
AAACAATTTTGGCTTTTGCAGAGGTTTGTTTGCTTGAAAACCGGAAAGAA
TAAAATGTGAAATTAAATTGACTTATAAAAGTACATACCATATTAGCAAT
ATTTGGAGCTGAATTGGTTACCCCCTGTGCTTTGTTTTGCTTTAGCTTCC
ATTGATCTAGGAAAAACTCGTAAGAAATCCCAAACGGGTTAGAAAATTTA
CTGTAACAGTATATATTTATGGTTCTTATACCCAATTCGGTATAAAAAAA
TCGTATACCTTATGTACATACACATGTATGGCCAACCTAATACTAGTACT
GTATTAACGTTTTTAGTATGTGAAATTTATATCTATA
>CL70.Contig1_O_aranea_07-12A    size  277    gap  0  0%
GTTTGTGTTGGGGTATGTCTGGGGTGTGTGTCAGTGTATGCATTTTGTTT
TCCTTGAGTTAAAACAAAATAGTTTTTTTAGTGACTCATTACACATCCCA
CTTTCACAACTTTAACCCCAAAATTGGGTCTGCCATACTTCTATATATTG
ACCCCAGCTTTCAAGGCTGAGTAAGCCATTTCTGTGGGGTTGAGGAACGG
CGAATATGGTGGAAGGCGTCTAATTTGGATATTAGGATTGGTTCCTGCTG
GAAGCTGTGCCGCGGGGGGGGGGGGGC
>CL71.Contig1_O_aranea_07-12A    size  839    gap  0  0%
ATATGGTCAAAGGTCAACACTTGTTGAACATGGTCAACCCTATCGAACTG
AAAACAGGTTCAATTTTTGCTTTCACAACAAGGAATTAATGTATTTTCCA
CAAGTACGGTAGGCCTACATGTTTTTAATTTGTTTTCGGGAGAACGTAGG
CTAATGCCAGGTGGCTATCACTTGTAAAATTAATCACCAAGCACTGCTGC
ATTTCTTAAAGTGTATCTGATTTGCTAATTACATGCTATATTCTATTGAG
TAACCAATTAAAAATAGCTTTTGTAAATCATTTCCCCAGAAATCCTTTTT
GGGATACCTTCATTCTAGCAATGTGACGGATATTGGCCTAATACATGATT
TTGTATTCATTTCAATCAATAGCCATGTAGTTCTCATTGTATCAGGGTAA
GCTTTGAACTGTTAGCAACTCGACTCCACTATTAACAACAAGAACCATTG
CGCTTACGACATTCTGGTACTGACACAACCGTATGATATATTTCCACAAA
ATAAAAGCACGACACATTTGAAAATGGCCGTCCATTTCAAGCTTACTGCA
TCAAAGGGCAACTTTTTAAAAAAAATCTTGCTTTCTCCTCTTGTGTTAAC
TGTAAAACTACTAAACTGCTAGATTTGAAACCAAAACTTGGTGTGATGCA
TAAAATGTGACTGAAATTACAGCTAGCGATACCATATATTACCATGATGT
AGGTTTAGTTCTTGTAAGGTAATTGTTGTATGTTGTTGTTGTTGTTATCT
TGTCATTGAAACAAAACTATTTGGTTAACTCCCAACCTCAGAATTGTCAA
CTCTGACATTGTGGATGTAATACTGTAAAACAAGTTAAT
>CL71.Contig2_O_aranea_07-12A    size  485    gap  0  0%
ATCCTATGCTGATGAAATATGTCGGATGCGTGATTGTTTGTTTGATTCTG
TCCCTGACTATAACTATTATCAACTCAGCTACACTATTCACAACAAGAAC
CATTGCGCTCACGACATTCTGGCACTGACACAACCACATGAAATATTTCC
ACAAAAGCATGACCCATTTGAAAATGGTTGTCCATTTCAATCTTACGGTA
TCAAAGGGCAACTTTAAAAAAAAAACACTCTCGCTTTTTCCTATCTTGTG
TTAACTGTTAACTGCTAGATTTGAAACCAAAACTTGGTGTGATGCATAAA
ATGTGACTGAAATTACAGCTAGCGATACCATATATTACCATGATGTAGGT
TTAGTTCTTGTAAGGTAATTGTTGTATGTTGTTGTTGTTGTTATCTTGTC
ATTGAAACAAAACTATTTGGTTAACTCCCAACCTCAGAATTGTCAACTCT
GACATTGTGGATGTAATACTGTAAAACAAGTTAAT
>CL72.Contig1_O_aranea_07-12A    size  1512    gap  0  0%
GAATTCAAATTGGAGATTTTGGCACCATTTTAAAGCTGATAATTTTCTTA
TATGGTGTGTGAAGTGGCTTGCTAAAATTCAGTGTATTTTTGTAGAAATG
AGAAAAAATCTCGACCTACCGACCAACCCTTCCCGGGGAGGACAAACAGG
GTTTTTTTTGGCCTAAGACAAATTAATGCTTATAACCAGAAAGGTGGAAA
TTACAATATATATCAAACTGGATGAAGTAGAAATCTTAACATATTACAGC
TCTTTCATTGCATTCAGCAATAACAAAACCAAACGCATGAATATATTGAT
GACATGCTTTTAACAGCCATCAAAATATAAAATTCTATCACAATGAATTC
CCATATCGGACATATTTGCCACCTTATATCTTCATGCTTAGCGAGTTGTA
GCAATCGAGAATGTTACAACATATAACATGCCTCCATCCATATGTAATTT
GAAATTTATTATTAAGCATTGCCAAATCACCCAAAATGGCAATTTTACTA
ATTCATAACGTGGCGAATTTAGAGCATTGCTTTACCCATCATGAAAAATA
AAACGACGCAGTAAAATAACCGCTGCTATTTCATCCCCGATGTAATCTCA
TAAAATATAGAAAACCTATTGCTTTGCAATCCATTGGCCAATGGGCATGA
TTAACAATGAATGCTACATGGCGCATACGAAGTGTGTTATCACTGCAAAC
AAAGGGACGACACAAAACTATGCACTGAATGAAATTACTACTTGTTTTTC
CCGTAAGAAGATCACGCTGCTAATTCCAATTTGAAAACAACCCCGGGCGA
CTTTCACAGCTGATACAAATTTTCTCTCTTGATCACAATTTTTAATTAGG
TACAACAACCCAGACAGAATTCATTGTCACATTTTCTGTTCATTAAGTTG
GATTTTTTTTCACTCGCTTTGCACGTAATCTATCCCCCTGCATCTACTGG
AATTGGATGCCTTCTGGTTTGTTCACCAATTGTCAAAAACATTTTCCATT
TGAAACTCCCACTGGTAGCATTTCTTTCCCTCATACTAAAATACTAAATT
ATGATAATCAAAAACAATACCATCACAGGCAACTGTACCATACATTACAT
AATTATAACGATGAGGCTCTAATGTACTTAAAGCAGTGATATGCAACGGT
TGTTTACCCGACCATGTTATCTGCCAGTTGACATTCTTCATTTGGAAATA
CTTTTTAAGCTTTAGACTTCTCATTGGTTATTACCGTTAATAACGCTGTT
CTAGATTAACTTTCGTTCATTTATACTAACCTTATTTTGCAGTACATTAA
AAGGTTATTGATTATACGCTTACAGTACGCAGTATTATTGTCTACATACG
TAGGTACTTTGCTATGTGAACTATTTCAATTTGCCCAATTTACGGACCAA
AGAGTAATATGTAATTTTGACAGTTTACCAGTGGGAGTGTGCTTGATGTT
TTTAAATTGCTCAATAAGGCCCAAAAAATAAATTGTTCGGTTGTCCTCGA
CCGCCCGCCCCT
>CL73.Contig1_O_aranea_07-12A    size  3090    gap  0  0%
TACTTTTGCATTATCTTACCAGCGCTGAAATTTTGACATTTATATTGATC
ACGCTCACTGGACCAATTGCTTGCAGTATATTTGTACAGGAAACAGAAAT
CGTGAATTCACTCCTGCCAGATAGTTTTAGTGCGTCAAATTGACTTTTAT
CAGGTTAGATAAGATGGAACCGTACAACATGGAATCCGCAGAACGACGCC
CAAAAAGTAAAAACTACGGAGTGTGCGGCTTCTGGTGCCTCATGATGTTG
TTTTTCATCATCGCGTCTCTTGTATTTGCTATCGTTTACCTGACTGTTAT
CGAGAATGATTCGGAGCCTGTGGAAGTATCGACACCAACGCCCGAACCAA
CGCCTGTGAAATCAACAGTATGTAACAGTTTAGAATGCGTCACATTAGCA
TCATCACTGATTGAACGAATGGACAGCTCCCTCGAGCCATGTGTTGATTT
TTACGATTACGCTTGCGGGAGTTGGATCAAGAACACAAAAATACCAGAAG
GTTACGGCAAAGCTACGTCGCATTCACCTAAAATGGACAGACAACGGGCG
TTACGAACTCTCTTAGAGACGCCTGGAGAAGACGAGCCAGAAGCCATCAC
GAAAGCAAAAGCACTTTATGAATCGTGCATGAATAAAGAGACCCGTGAAG
CTAATGGAGTAACAGTAATAAACACGGGCGTGGAAACAGTTTTTGGAGGA
TGGCCGGTACTTGAAAACAATCTTGGTGGGAAATTCAACGCAAGCAACTT
TGACATGACTGCACTTATATTTGTTAACGATGGAAGTACATCTTTATTAC
GCGCCACTACAGTGTACGATACAGACGACTCCAACTTCAGACTTAATATA
TCTGCAGGGACCATGACTGGGCTCCCCAGTGAGAAATATCTAGTGGAGGA
CAAATATCGTGAGGAGCGTACATCTTATCTTAAGTACATGACTGACGTCG
CCGTTTTATTAGGGGCTCATCCGGATGTCGCCACGCCAGAAATGCAGGCT
ATTATCAATTTGGAGCAACGGCTAGCACAGGCCAAACTTAATAGCACACC
TACCCCTGACGAAATCATCACTGTTGCTGACATGAAGACAAAATATCCTC
TAATTGATTGGACACAGTATCTTACAACACTAATTCCGCCAACTGTAGCA
ACTATAACAGACGAATTTGAAGTGATTAACTACGATTCAGAATATCTTAC
AAAAGCGTTGATGATCCTAGATAATGAACCTCCAAGATTGATATCTGATT
GGATGCTTTGGTTGTTCTATCATGATGCTACTCTGTACCTCAACGATGCC
ATACGTAATGTGTATTATGAGTTTGTAGAAGCAGTACAAGGTATTCCGCA
ACGAGAATATTACCAAGATTGCGTGGATCTCGTGGACCTGCACCTTCATA
GTGTTGCGGAACGATTGTATTCAGACGAATTTTTCCCTTCGGAATCAGTG
TCTTTGATCCAGGCAATAGTTGACAATGTGAAGACAGCATTAAGTAGTTT
GATCACCGAAAGCGGCTCCTTTATCGATGACGCGTCCAAACAGATTGTAG
TATCTAAGCTAAACAATGTGACGGTTGGCATTGGCATACCAGATTACATT
TTGGACAACGCACTTTTGAATGAAGAACACGAAAATCTCATTATAACTGG
AGACGACATCCTTGAGAATTTCTTGACCGTGTTGTCTTTCCGAGTGAAGC
AGAACCTCGCTCTGTTGGACGGGGAAGGTTTTGAAAATGATTATTTGCAC
AGCCTTCAACTCATGAAACCTGATGTAGTTGTTCACACAGGACTCACACA
GCCACCATTCTTTGATAAGGAGTGGCCCTGGCATTTGAAATACAGTAATT
TGGGCATGATCATTGCGAGTCAACTTGCTACTGCTATTGACACAACCGAC
AATTTATCGGAAGAAACCAAGAATTGTTTTCAAACCCAATACAACGAATT
TCTCTTACCTGAAAATGGGAAAACACCACTCGGAGACGAAGTAGGAATTA
TTGGAGACAATGCTGGTCTGCAAGTCGCTCTTAAGGCTGCAATGAAGGAA
TTGACCAGCCTTGAACTCCCTGGTCTTAATCTGACAGTTGAACAGCTGTT
CTTCCTAAATAATGCTCAGCTATGGTGTGAGAAGTACACTCGAGACTACG
CAGATAAACTTGATGGACAAACACCAGGACGATTTAGGGTAAACGGAATG
CTGCAGAATTCGGCTGGCTTTTCCGAAGCGTTCAATTGCCCAGCTGGCAT
GGACATGAACCCCAATGACAAGTGTGTCGTCTATTGAAACAATGGAAACT
AATTGGTTATCGATTATTTTTTTCCATTTTGCCATGTGATTGAACCGTCC
AAATGGCATCGATTGTATGAAGTAATGTACAAAGTAATTTTAAATGATTC
AAACATCGTCCAGATAGGGCCTAGATTGAAAAAAAAAATATGGTGTCAAA
TTGCTCTTTTTTTTTCTTTGGTAGAGAATGGTATCATGATATGCTGAAAT
TGAGCAATAATTGGGAATGCAGGTACATATTTGACACCGTTCAATAATTG
GGACGCAATGATATCTTATTCCTGACACGGATGTATAATAATTGACACTC
CTGCGGTCTCATTCAGGGTGTTAATTGGCATACACTGTAGTGAATATGTG
TTCTCGCTTGCGATACTCCAGCAGTGCTAGCAAGCGTGTGCCATCTTTGG
GGTGTTGATTGACATGCATGTGTGCATAAAAAAAATTGTATACTTCGTAT
GCAACGGGGGGCCCTATCCATAAAGCACACTTGAAGGCTTACAGGCACAT
TTTTCAAATGGTAACATTTTCCGTTTTTTACCTTAAAATTAACGTAGTTC
ACCCTCACTTATTTTTGACATCTTTCCTTGATTTGTTGTCCGGACATATA
TAATTTATAAATAGGGTCACACAGTAGTCACAACTTGTCAATGGTATGCT
GCGCGACCCGAATCTAGCATCCCAAAGCGCATTGGCATAGTGGTGAATTA
TGCATGGAACTCTCTGTACTGCCCACCCAATTGTCAAAGGGAATCGACTG
ACATATTGATACCATTGATACCATTCCTTCTGAGAGGTTG
>CL74.Contig1_O_aranea_07-12A    size  429    gap  0  0%
GGGCATAACCTAACTATGCCCTTAAATTTGGTGAAAGCGGGTATAGTGAT
AAATATAGTTTCGGTTTTTGTTTCGGTTTTTTCTGTTATATACTAGTATA
TGATTCTCAGGTATGATTGACAAGCCCTATATGTAAGACGTGGTAGTGTG
AACACGTCCACAATAGAAATGTTCACATTGATAGAACCTACACTTAGGGC
TGGCCAATCAAACCTGTGTCTTCCATAATCGAGAAATTAAAATCAAAATC
GAAACTACTATTTGTAAAGGCCCCACTGTGCCATGCTGCTGGAGAGTAGG
CACTTACAACTAAGGTTACACAGGATGTATCAAAATAAAATGAACAGTTG
GAAAAACACATGTAATTAAAAAAATATGCTGTATTTGGTCAACATGCTCC
AGTATTAAGTAAACCAGCATCATGTCCTC
>CL74.Contig2_O_aranea_07-12A    size  316    gap  0  0%
AATACTGGAGCATGTTGGCCGGGTACCTCGTGTTTTTTTGAATTACATGT
ATTTTCCCAACTGTTCACTTCATTTTGGTACACCCTGTAGTATGTTGTTT
TGATTGGAATTGAGAGCAGGACATTTTGCTTGTGCATGTTTTTGTCTGTT
TCCTATTTGAGATTGTGGAACCACACACCAAAAACTTTGTATGCGTATCA
TTCGGATTATATACTGTAAAACACTTAGTTTTGCGAGGATTTTTAATTCG
CAAAATTAAATTCGCCAAATGTAATCCTTGCGAAAGTGTCAACCATCGCC
AATTCGCGAAATAAAG
>CL74.Contig3_O_aranea_07-12A    size  334    gap  0  0%
GCGCCCGGGGCATGTTGCCCCCCCCCTTAGTTACGCCACTGGACGTGGTA
GTGTGAACACGTCCACAATAGAAATGTTCACATTGATAGAACCTACACTT
AGGGCTGGCCAATCAAACCTGTGTCTTCCATAATCGAGAAATTAAAATCA
AAATCGAAACTACTATTTGTAAAGGCCCCACTGTGCCATGCTGCTGGAGA
GTAGGCACTTACAACTAAGGTTACACAGGATGTATCAAAATAAAATGAAC
AGTTGGAAAAACACATGTAATTAAAAAAATATGCTGTATTTGGTCAACAT
GCTCCAGTATTAAGTAAACCAGCATCATGTCCTC
>CL75.Contig1_O_aranea_07-12A    size  2108    gap  0  0%
TCGACGAGTAAAACTTCACACAAGTATATCTGTCAACATGATAAATGCAT
TATGTTTTGTTGGAAAATGGCCCAATTATTGGGTAATTAATGTGTCACAG
TGCCAGCAAAGTATTGCCATTGGAATAACGTAATAATAATTACCGTAAAG
TATCCTTAAATGTAATACCATTGAATAAATTTATGTATATTTTGTTACGA
ATTATTGTGCATTTAGTACTTTATTTGGAAATAATGAAACAAAGAGGAGT
TAAATTTCACAGCTTAATTCTTTGTGAACGTTGAGATCCTTGTCAAACTT
ATCATTATGCAAATTATTAGCCCAATAGTTAATAAAAGTTAACCTGTTAT
CCATATGAGGTGATACACAATTTTAGTTAATGATGTTAGGCATAATATAA
TCACCTGTGATGATTAAGTTAATCATTTTGGGTAGGTGTTTATTTTTATG
TTGCAATTTCAATTTAAATTAAAACTCCACCCATCAGTTAATTGAAATCT
TAATTTATTTTGATAATACATATTTTATTCATATAATATAAGTTGTGGGT
AATTTTCAGGACTAGGGGGCTCATTAGAACAAACACAGTATATTATATTA
AATACTGAATCATCTAAACATACTATGCGTGAAATACTTATGAATGAACC
AATTTTAAAAAGAGGAAATTTGTATTCATAATCATACATATGTATGACTG
GTGTTAAAAGTCTATGATTAATTTGGCAGATGTTGTTGGGGATGTTGATG
ATTTGATAATTTTGGGAGTGACCATTAGCTTTAAACTGTAGCTTGGTGTG
GTCAAAAAATACACATTGGACATTCCATATTAGTAGAGCCCTATTATTTT
AACTTAATGTGGTAGAAAGATTAGTCTGTAAGATTAATATGTAACGTTTA
TTGAATAATTGTTTGGTTTGTTATACAGTGTTAATACAATGCATTGGGTG
TATAGTGTACTTCTGTTGAATATATGGTTTAATAATATTACTGTATAATA
AGTGGTTAGCTTAATTTGTATGATAAGCCAACCGTGTAGGAACCCACAAA
AATATGGAGCCGTAAAATGTTATTGTATAGAAAATATGTAAATATAGAAA
TTGACGAAGGCGATTTTTGTGCCCCTATTTTTTATTTTATCCCGAGTGTG
ATTATATCATTGTATACTGCATCCAGAAAAATCCATGTTTATAGTCTTGT
ATTTTAGTTTTTGTATTGATGGCAACACTGTATTTGGAGAAGAAACTGGC
AACACTACATAATTATGATCCTTCTGTTGGGGTCTTGCAGGCACAAATCA
CTCACTTATAGAATGTTGTAAACCAGTTGAAATAGCTGGTTTTCTGTAAA
CCAGTTTAAATAGCTGGTAAACTGGGTTAATAGCTGGTTACCCAAATAGT
AACACAGTTTGAGTCACTCATGAAATGCTGGTAATCTAGGCCAACTAGAA
TCTCCAATTGAACAATACTGCAAGAAATGCAGGTTGACGAATGTAATCCA
TGGTTAAATAAATCGGTAATCCTGGTTAAAAAAAAACTGGTAATACAGTT
GAAAGAGTTGCAGCATATCAAAGTCTATTTGAAGAATTTTTTTTTGCAAA
TTTTTTTGGAGAAAAAAAATATCAGATTTTTATATAAAAACAAACAAGCA
GATCATATGAACTTTAAAGTCAAATTCGTGGATTTTAACTATGTTAAATA
TTGACTTTTCTGCTAACTGAGGAGTGATGTCCAATGACTCCCTTTTTTGT
CTGCTTTGCGAAATTTAACATAAGAAAGACAAATAATGCTCTGAAACCTT
AACATTGTGCCAGCACTTGTTAAAAAGGATTGGTAAATCCAGTCTGGCTG
CTACATATAATAATATATTCTTCATATAACATCATAGTACAAATATATAT
ATTTATTCGTAAATATTATAGTTCCCCCATCTCGCCAGCTTCCACCGTTT
AACACACCTGTACAAATTGGTGTATACACCCAGCCATGATTAGTTATTAA
CTCCCGACAGTGTAGTTAATACTTCCACAGTAGCTTTGAACCAGGGACCT
GTAGATCTGGAATTCTTGTCGATAACTACAACAGTACAAGACAGCAGTTA
ATAAATGC
>CL75.Contig2_O_aranea_07-12A    size  2367    gap  0  0%
TGTGACGTTTTCTCTACTTGTGTGTCTAGTCACACAAAAAAAAGTCCTTT
GGGGAGGGGGAGCGGGGTGTAGATGGTGTTTTTATTGGTTTAAAAAAAAG
GCACTTAAAAAAATTTCAGACATCCACACAAGAAAAGTGTTTGAACTTGA
AAAAAGACACAGAAAACGTTTGTGTACATAAAAAAGACACAAAAAAAGAA
AAGTAAAACTTCACACAAGTATATCTGTCAACATGATAAATGCATTATGT
TTTGTTGGAAAATGGCCCAATTATTGGGTAATTATTGTGCCTGGTTTAGA
TCTTAATGTCACAGTGCCAGCCAAGTATTGCCATTGGAATAACCTAATAA
TTACCGTAAAGTATCCTTAAATGTAATACCATTGAATGTTCACTAATTTT
TCTCTCTCTCGGCTGAATTTATGTATATTTTGTTACGAATTATTGTGCAT
TTAGTACTTTATTTGGAAAAAGTTGAAACAAAGAGGAGTTAAATTTCACA
GCTTAATTCTTTGTGAACGTTGAGATCCTTGTCAAACTTATCATTATGCA
AATTATTAGCCCAATAGTTAATAAAAGTTAACCTGTTATCCATATGAGGT
GATACACAATTTTAGTTAATGATGTTAGGCATAATATAATCACCTGTGAT
GATTAAGTTAATCATTTTGGGTAGGTGTTTATTTTTATGTTGCAATTTCA
ATTTAAATTAAAACTCCACCCATCAGTTAATTGAAATCTTAATTTATTTT
GATAATACATATTTTATTCATATAATATAAGTTGTGGGTAATTTTCAGGA
CTAGGGGGCTCATTAGAACAAACACAGTATATTATATTAAATACTGAATC
ATCTAAACATACTATGCGTGAAATACTTATGAATGAACCAATTTTAAAAA
GAGGAAATTTGTATTCATAATCATACATATGTATGACTGGTGTTAAAAGT
CTATGATTAATTTGGCAGATGTTGTTGGGGATGTTGATGATTTGATAATT
TTGGGAGTGACCATTAGCTTTAAACTGTAGCTTGGTGTGGTCAAAAAATA
CACATTGGACATTCCATATTAGTAGAGCCCTATTATTTTAACTTAATGTG
GTAGAAAGATTAGTCTGTAAGATTAATATGTAACGTTTATTGAATAATTG
TTTGGTTTGTTATACAGTGTTAATACAATGCATTGGGTGTATAGTGTACT
TCTGTTGAATATATGGTTTAATAATATTACTGTATAATAAGTGGTTAGCT
TAATTTGTATGATAAGCCAACCGTGTAGGAACCCACAAAAATATGGAGCC
GTAAAATGTTATTGTATAGAAAATATGTAAATATAGAAATTGACGAAGGC
GATTTTTGTGCCCCTATTTTTTATTTTATCCCGAGTGTGATTATATCATT
GTATACTGCATCCAGAAAAATCCATGTTTATAGTCTTGTATTTTAGTTTT
TGTATTGATGGCAACACTGTATTTGGAGAAGAAACTGGCAACACTACATA
ATTATGATCCTTCTGTTGGGGTCTTGCAGGCACAAATCACTCACTTATAG
AATGTTGTAAACCAGTTGAAATAGCTGGTAATCTGGGTTAATAGCTGGTT
TTCTGTAAACCAGTTTAAATAGCTGGTAAACTGGGTTAATAGCTGGTTAC
CCAAATAGTAACACAGTTTGAGTCACTCATGAAATGCTGGTAATCTAGGC
CAACTAGAATCTCCAATTGAACAATACTGCAAGAAATGCAGGTTGACGAA
TGTAATCCATGGTTAAATAAATCGGTAATCCTGGTTAAAAAAAAACTGGT
AATACAGTTGAAAGAGTTGCAGCATATCAAAGTCTATTTGAAGAATTTTT
TTTTGCAAATTTTTTTGGAGAAAAAAAATATCAGATTTTTATATAAAAAC
AAACAAGCAGATCATATGAACTTTAAAGTCAAATTCGTGGATTTTAACTA
TGTTAAATATTGACTTTTCTGCTAACTGAGGAGTGATGTCCAATGACTCC
CTTTTTTGTCTGCTTTGCGAAATTTAACATAAGAAAGACAAATAATGCTC
TGAAACCTTAACATTGTGCCAGCACTTGTTAAAAAGGATTGGTAAATCCA
GTCTGGCTGCTACATATAATAATATATTCTTCATATAACATCATAGTACA
AATATATATATTTATTCGTAAATATTATAGTTCCCCCATCTCGCCAGCTT
CCACCGTTTAACACACCTGTACAAATTGGTGTATACACCCAGCCATGATT
AGTTATTAACTCCCGACAGTGTAGTTAATACTTCCACAGTAGCTTTGAAC
CAGGGACCTGTAGATCTGGAATTCTTGTCGATAACTACAACAGTACAAGA
CAGCAGTTAATAAATGC
>CL76.Contig1_O_aranea_07-12A    size  2870    gap  0  0%
AATCTTCCACAGAGGGTGGGTGTGGATTTTAAATAGAGTTGATTAATGTG
CTAAATCAGTGTGAAATAAGGTACTCACTCCATGGGGTAGATATTTCCAA
AACCTGGGCCTGTGCACCAGGCTCCACTGACACCCACAAGTTTTGCCACA
ATTCTAAAAGTGGTGGTATGATTTTTGGCTTCACTTTTCAGAAGCAGGAC
CCAGACTTCCCAAAAACTGGATCCGTTAAGAAGACTTCAAAGCTTAGATA
AGAACTGGGAATGATTTTGTGTTGTAGTGGACTCTCCAAGTATTCCTAAT
GGCCTCAGTGGCGACCCTTTTTAGCAATATTAAGTGATGACATAACCATG
TCACATGATGAACGAGACAGTACTGTTATTTTCAGAAATCGCCAGATTTG
AGATCATGATCAAGGTTATGTCATCATAAAATGGAGCACTAAGGCTCGCC
ATAAAATCTCTATTCAGTGCAAAAACTTGTAATATAAATCCTTTTAATTT
ATGAATTCCAATCAATTTGGACCATATTATTTAATTTTAAAGCTTTTGAC
TGAAAGTCATTTTAGTGTTGCTGTCATTGTGAGAAATCTAATTTTTATTG
GAGTGTGCTATGTAGGGAGTGCTAGGAAGCCAGCTTGTAAAGTAAGCTAA
ATTAACTACAAAAAACCCTTTTTTAGTTGTCATTTCCATTCATTACTGTG
CCATTGATGGTGATGACATATATTTACTTACATGTTGTAGCCCTTTGCTA
TGAAGTTGTCAAGATGATGTCGAGATTGGCCCATGCAGAAGCAAAAAATA
AAGAAAATAATGGCGTACAATTCAACAGAGAATTCAGGTTCATTCTAAGA
ATTATGGTTGATCACTGTTCATTTTGCGCCATGTTTAGTCTTTCACTCTG
GCATTGCATGATGGATCAATAAATCCATATGTAGAGCCTTCGTGAAAGAC
TGGCATTGCAAGCATATAGAGATACAAGTCATGGACAGCATTAATCAGCG
ATTCTGTCCTCGACAGCATTGACACCTGAGCCCTGCTGCCTTTCTTATTT
CTGTGGTATATTCATTCGAGCGACCAATCTTTTTGTTGTTGTTGTTGAAA
CTTTAATTTTAATGAAGAACATATTGCTTAAATGATTTAGTAGAACAATA
GAACATGTCCGATCGAGATCTATCATATCTCAATTAAGATTGAGGCTAAA
GTATCAATTTGTGTAATCCACTTTATTTCTTTTTTCTTGGTACCTATAGT
TTGCATTGTATGCTTACTCAAATGCTTTGGTCTATCATGAAATTTGGATG
CCCACATTAATTATTACAGCTTACTTGGTTTGAATGCTGGTCAGGATTGC
AGAAAAAATATCAAGGTTTCAGCTGCACAGATTCTAGATCAGATGTAAAA
CTGAGTATTTGTTGCAGATATTTTTGAAGAACGCTTATTAAGAGGATTGG
AAATGGTTCAAAGTTAAACCATCAGTATTTTTTTCCATAAAAAAAAATTG
TCACTGGAAGTTCTAGCTGACTCTCAAATGTTAACAAATATGTTAACAAA
AATGTTTGTGTGGGCTTCCAAATTACCCTAAAAATCTGATGACCTTAATC
TAAAATGGGGGCTGTGGAGTTAGTGCTTTTTCTTGCCCTTATTAGGAACA
GGCTGAAGAATTTTGAGGTGATCTCCGGATCTGACTTCTCTGCTTGTTGG
AGCCAAGAATACCAAGACTGTATTATCAACCTGACATTATGTTGCTACCA
AACCACTGTAGCGATATCCAATCTTAGTAACCTATTATCTGTAGTAAATC
TGCCTGGGTTTATAGTTGCACATATTTTTATGTGCTCAACAGACAATGTA
TAGTAAGGTTCAAAAATCCCATTTGTAAATAAATCAATTCAGTGGAGATG
TTTGAGCCACCCATTTTATAAGTCTTACGTTCTATTTAGAGGTCATTTTA
AAATGCCACATGTTGCAAACTTTTTGCATGTTTTATGATGAGAAACGTTT
TGTTTTTTATTTGTCAATGAATCGGTATGCGAGTTGTAACCGCATCCTTG
TACATTGTACATAAAACCTATTACAGTAGTAGTCCATATAGGATGTGGAA
AGTGGGTTCGGGTTTTTTATTTCATTTTTAGAAATTCATATCCTAAAGTA
AAAACTTAAGTGAGATTTTGATCAGTGATACCATGAACTTGGGAATTCAA
ATGGACTGATACAATTTTATTTTGTGGTTATCATAATTGTTGCATAATTT
GTTTTAAACAAAATTGGGAATTATGGATGTAAAATTTTTGAATGCCTCAA
ACCATGGTTTTACTGCCAGACATTCAAGCACCATTTACAGAAATGTGCAT
CATATTTGAAGAATTCATTGTTATTATTCTAAAAAGTAATTTTGCAAGGA
ACACATTTTGTAACTCGACCTTACTGGAGCAGAGATGCCAGTTTAAAGGA
AATGTCCTGATTTCCTGGTCCAAATTTTGGCAATTGTAATTATTTTCAGC
AGGTTTTAGAGCTATTTTGCTCTAATTCACACTCCTTTTCAAGTTTTTAA
ACAACTTTCAGGAATTTTGAGTGTTTCTGACTGGCATCTCTGCTGTGGCA
TTCATAATGTAGATGCTAGTCTTTGTAACATGCTGTAGGCCTAATTATCA
CAAATATTGTATTGTATGATGAAAGTCTAGCATCTGCAGATGTTGCTAAT
ATTCTTGGCAAAATGGTCAGATATTTTGCTTAGAACTTCATGGTGATGTC
TTGATTGAATCAGTGTCCATTTGAAATATTTCATCAGATAAGTTTAAGAT
TTGTCTGCTTTGTGTTGGGCTAATCCATTTAAAACTCACACTCAATCCAT
GGATGATTTTGGAAATATGT
>CL76.Contig2_O_aranea_07-12A    size  2829    gap  0  0%
ATTTTAAATAGAGTTGATTAATGTGCTAAATCAGTGTGAAATAATGTAGA
TATTTCCCAAACCTGGGCCTGTGCACCAGGCTCCACTGACACCCACAAGT
TTTGCCACAATTCTAAAAGTGGTGGTATGATTTTTGGCTTCACTTTTCAG
AAGCAGGACCCAGACTTCCCAAAAACTGGATCCGTTAAGAAGACTTCAAA
GCTTAGATAAGAACTGGGAATGATTTTGTGTTGTAGTGGACTCTCCAAGT
ATTCCTAATGGCCTCAGTGGCGACCCTTTTTAGCAATATTAAGTGATGAC
ATAACCATGTCACATGATGAACGAGACAGTACTGTTATTTTCAGAAATCG
CCAGATTTGAGATCATGATCAAGGTTATGTCATCATAAAATGGAGCACTA
AGGCTCGCCATAAAATCTCTATTCAGTGCAAAAACTTGTAATATAAATCC
TTTTAATTTATGAATTCCAATCAATTTGGACCATATTATTTAATTTTAAA
GCTTTTGACTGAAAGTCATTTTAGTGTTGCTGTCATTGTGAGAAATCTAA
TTTTTATTGGAGTGTGCTATGTAGGGAGTGCTAGGAAGCCAGCTTGTAAA
GTAAGCTAAATTAACTACAAAAAACCCTTTTTTAGTTGTCATTTCCATTC
ATTACTGTGCCATTGATGGTGATGACATATATTTACTTACATGTTGTAGC
CCTTTGCTATGAAGTTGTCAAGATGATGTCGAGATTGGCCCATGCAGAAG
CAAAAAATAAAGAAAATAATGGCGTACAATTCAACAGAGAATTCAGGTTC
ATTCTAAGAATTATGGTTGATCACTGTTCATTTTGCGCCATGTTTAGTCT
TTCACTCTGGCATTGCATGATGGATCAATAAATCCATATGTAGAGCCTTC
GTGAAAGACTGGCATTGCAAGCATATAGAGATACAAGTCATGGACAGCAT
TAATCAGCGATTCTGTCCTCGACAGCATTGACACCTGAGCCCTGCTGCCT
TTCTTATTTCTGTGGTATATTCATTCGAGCGACCAATCTTTTTGTTGTTG
TTGTTGAAACTTTAATTTTAATGAAGAACATATTGCTTAAATGATTTAGT
AGAACAATAGAACATGTCCGATCGAGATCTATCATATCTCAATTAAGATT
GAGGCTAAAGTATCAATTTGTGTAATCCACTTTATTTCTTTTTTCTTGGT
ACCTATAGTTTGCATTGTATGCTTACTCAAATGCTTTGGTCTATCATGAA
ATTTGGATGCCCACATTAATTATTACAGCTTACTTGGTTTGAATGCTGGT
CAGGATTGCAGAAAAAATATCAAGGTTTCAGCTGCACAGATTCTAGATCA
GATGTAAAACTGAGTATTTGTTGCAGATATTTTTGAAGAACGCTTATTAA
GAGGATTGGAAATGGTTCAAAGTTAAACCATCAGTATTTTTTTCCATAAA
AAAAAATTGTCACTGGAAGTTCTAGCTGACTCTCAAATGTTAACAAATAT
GTTAACAAAAATGTTTGTGTGGGCTTCCAAATTACCCTAAAAATCTGATG
ACCTTAATCTAAAATGGGGGCTGTGGAGTTAGTGCTTTTTCTTGCCCTTA
TTAGGAACAGGCTGAAGAATTTTGAGGTGATCTCCGGATCTGACTTCTCT
GCTTGTTGGAGCCAAGAATACCAAGACTGTATTATCAACCTGACATTATG
TTGCTACCAAACCACTGTAGCGATATCCAATCTTAGTAACCTATTATCTG
TAGTAAATCTGCCTGGGTTTATAGTTGCACATATTTTTATGTGCTCAACA
GACAATGTATAGTAAGGTTCAAAAATCCCATTTGTAAATAAATCAATTCA
GTGGAGATGTTTGAGCCACCCATTTTATAAGTCTTACGTTCTATTTAGAG
GTCATTTTAAAATGCCACATGTTGCAAACTTTTTGCATGTTTTATGATGA
GAAACGTTTTGTTTTTTATTTGTCAATGAATCGGTATGCGAGTTGTAACC
GCATCCTTGTACATTGTACATAAAACCTATTACAGTAGTAGTCCATATAG
GATGTGGAAAGTGGGTTCGGGTTTTTTATTTCATTTTTAGAAATTCATAT
CCTAAAGTAAAAACTTAAGTGAGATTTTGATCAGTGATACCATGAACTTG
GGAATTCAAATGGACTGATACAATTTTATTTTGTGGTTATCATAATTGTT
GCATAATTTGTTTTAAACAAAATTGGGAATTATGGATGTAAAATTTTTGA
ATGCCTCAAACCATGGTTTTACTGCCAGACATTCAAGCACCATTTACAGA
AATGTGCATCATATTTGAAGAATTCATTGTTATTATTCTAAAAAGTAATT
TTGCAAGGAACACATTTTGTAACTCGACCTTACTGGAGCAGAGATGCCAG
TTTAAAGGAAATGTCCTGATTTCCTGGTCCAAATTTTGGCAATTGTAATT
ATTTTCAGCAGGTTTTAGAGCTATTTTGCTCTAATTCACACTCCTTTTCA
AGTTTTTAAACAACTTTCAGGAATTTTGAGTGTTTCTGACTGGCATCTCT
GCTGTGGCATTCATAATGTAGATGCTAGTCTTTGTAACATGCTGTAGGCC
TAATTATCACAAATATTGTATTGTATGATGAAAGTCTAGCATCTGCAGAT
GTTGCTAATATTCTTGGCAAAATGGTCAGATATTTTGCTTAGAACTTCAT
GGTGATGTCTTGATTGAATCAGTGTCCATTTGAAATATTTCATCAGATAA
GTTTAAGATTTGTCTGCTTTGTGTTGGGCTAATCCATTTAAAACTCACAC
TCAATCCATGGATGATTTTGGAAATATGT
>CL77.Contig1_O_aranea_07-12A    size  605    gap  0  0%
ATTATAACCTACTACTGATACAGTGTAACAGAGCATAAATGTCCAAAATG
GCCTTTTCAGGATTTTAACCAACGTTTATATTAAAAAGTGCAACAAGAAC
CAAACTACAACATGGGCCTACTTCAGCTTTCTAAAAGTGAAGCTTCAGCA
ATTATTTACACACAAAATTGACTGGATTGGGCCATACACTCCTATGGGAG
AGCAGGATAAAGAAATACATTAAAATGTGGCCTAATAATTTTTTTCTCAG
AAAGTACAAGAGACAGAAACTTCAAATTTTCAGGAAACGTTGCTCTCAAA
TAAAACTTCATTTCTATCAGAGAATTTTTTTTACAAGTGCTTTAAATAAT
TAATTAGCTAATTAGCCGAATTAACAGATTAGATTTCAGTACTTTTTTGA
CGGCTCACCACATTACGAATCAAGACGTGCAACGTGTCAAATTAAAAGTC
AAATTTTGAGCACAAAACATGGAAACAAAGAAATTACTGCTGCAGTAGCC
AGTTAGAGGATATCTTTTATAGAATTTCTTAGTGCATGCTGAAACTCATA
GATAGGTTCATTTGAGCCTGTTTCTGATAACATTTTCTGAATCTATGGGT
TGAAC
>CL77.Contig2_O_aranea_07-12A    size  931    gap  0  0%
ATGTCATGCACCTTTAATTAATATGGGTTTCTAATGTTGGCATGATCTGA
AAATGAAGTTGTATTTAGCTGGTCCATTTCAATCCATGGATTCATATTAA
TTTTGTAGAATAAAATATTTTAGGCCAATGGGGTAGAATTAGTTTCATAA
CTGCCAGCGCCCAGTATTCATTTGGAATATGCCCACCTACAGCGATCTTG
GGCAAAACAAGTATTTTTGACATGACTTGATAGTACAGTGCAGCAGAGCA
TACATGCCCAAAATGTCATTTTCAGGATTTTGACAATTTTTAAAAAGTGC
AACAAAGAAAAAGAAACAAAGCTACAACATACTTAAGTTCAAAGCATTTA
TTTACACAAAATCGACTGAATTGGGCCATACACTCCATGGGAGAGCAGGA
TAAAGAAATGCATTAAAATATGGCCGTACAATGGCAGATTTAGGGGGACA
ACAACCCCCTCTTTTGAGAGCAAAATCTGACTCTTAGTAAATGTCTCAAG
TTGATTAAAGGTGGGTGTTCCAATATTATTCGCCAACGATATACATGTTG
TCATGTTTCAAGTGAACCACCGGTTGCATTTTGATACAATCTTTATTCAC
TACAGAACACTTTTTTGTGTACATACAACATTCGCATAAAACATTTTCGG
CTGATACAAGTAGAACCTGTATTTACGGTGAGTGATATTTCATGATTAGT
GTGAACTGGTTGATATACATCAGACCACCTCAAAATACTAAATTTTATCC
TGACACTACCAGTCATGATAACATGGTCATTTTTCAGTGTAAAGAACATG
TTGTCTATCCTCTACTTTCTGCACTTTGTTTGAGTCAAATCATCAGTTTA
GGGTGTTTGATTTTTCCCAAACACCACTCATTTGGAAGTTGAACATCAAA
TTTTCGTATGTGATGTTGATGGCCCTGTGAT
>CL77.Contig3_O_aranea_07-12A    size  450    gap  0  0%
ATGTCATGCACCTTTAATTAATATGGGTTTCTAATGTTGGCATGATCTGA
AAATGAAGTTGTATTTAGCTGGTCCATTTCAATCCATGGATTCATATTAA
TTTTGTAGAATAAAATATTTTAGGCCAATGGGGTAGAATTAGTTTCATAA
CTGCCAGCGCCCAGTATTCATTTGGAATATGCCCACCTACAGCGATCTTG
GGCAAAACAAGTATTTTTGACATGACTTGATAGTACAGTGCAGCAGAGCA
TACATGCCCAAAATGTCATTTTCAGGATTTTGACAATTTTTAAAAAGTGC
AACAAAGAAAAAGAAACAAAGCTACAACATACTTAAGTTCAAAGCATTTA
TTTACACAAAATCGACTGAATTGGGCCATACACTCCATGGGAAATGTTGC
TCAGAATCAAAGCTTCCTTTCTATTGGAGAAAATATTTTAAAAGTGCTCT
>CL77.Contig4_O_aranea_07-12A    size  476    gap  0  0%
ATGTCATGCACCTTTAATTAATATGGGTTTCTAATGTTGGCATGATCTGA
AAATGAAGTTGTATTTAGCTGGTCCATTTCAATCCATGGATTCATATTAA
TTTTGTAGAATAAAATATTTTAGGCCAATGGGGTAGAATTAGTTTCATAA
CTGCCAGCGCCCAGTATTCATTTGGAATATGCCCACCTACAGCGATCTTG
GGCAAAACAAGTATTTTTGACATGACTTGATAGTACAGTGCAGCAGAGCA
TACATGCCCAAAATGTCATTTTCAGGATTTTGACAATTTTTAAAAAGTGC
AACAAAGAAAAAGAAACAAAGCTACAACATACTTAAGTTCAAAGCATTTA
TTTACACAAAATCGACTGAATTGGGCCATACACTCCATGGGAGAGCAGGA
TAAAGAAATGCATTAAAATATAGCCTAATAATTTTTTTCTCAAAAAGTAC
AAGAGGTAGAAACATCAAATTTTGCA
>CL79.Contig1_O_aranea_07-12A    size  420    gap  0  0%
GATTAAAACCTAACACATCCATCGTTAACATGCTCATATCAGAACAACCC
TATCCATTCAAGCGAATGATTGAATTTGGTTGTACCTACTGTATAACTTT
GGTCAAATTATATGCTGTTATACACAATTTTCTTGCTCCTTTTTTCATAA
AACTTAAAATTTGACTGCTTTGCACCCTTGCCTCAACAAGTCCTTTGCAT
GATGATTTGTAGTGATAAATTACACTTTTTGTCCAAATAGCTTATTGAGG
CATGAGGGGCAAAGCAGTCAAACTAACGTTGAACCCTGTGGCAAAAATTA
TCAATAAATTCAATATTTTATACTTTGGAAGTCTGAAATAGCAGAATAAA
GTACAGTGGGCTATGAATGGGTCATTTCTTGTTTTATTTTCTAAACAGTT
CCCCTGCATTCCATTTACCA
>CL79.Contig2_O_aranea_07-12A    size  465    gap  0  0%
CTGAGAGCATTGGATTGTGATAATAACTATAGTGAGGTCTTTGTAAATGA
TCAAAGCAAGCTAATTGATTACCATATCTTCACGTAATTTGCACTAAGAA
ACATCACTGACATAAACAAAACTGTATACCACTATGGCCATTAACTTGGT
CAAATTATGCTCTTCTGCTCAATTCTCTTGCTCCTTTTTTCATAAAACTT
AAAATTTGACTGCTTTGCACCCTTGCCTCAACAAGTCCTTTGCATGATGA
TTTGTAGTGATAAATTACACTTTTTGTCCAAATAGCTTATTGAGGCATGA
GGGGCAAAGCAGTCAAACTAACGTTGAACCCTGTGGCAAAAATTATCAAT
AAATTCAATATTTTATACTTTGGAAGTCTGAAATAGCAGAATAAAGTACA
GTGGGCTATGAATGGGTCATTTCTTGTTTTATTTTCTAAACAGTTCCCCT
GCATTCCATTTACCA
>CL79.Contig3_O_aranea_07-12A    size  479    gap  0  0%
TTAATTTGCACTAAGAAACATTTTTTTTAATTTCATCATCACTGGACGGC
CCCAAGGAAGAACAACTTCGTGTTGAAGTGGGCCTCCGTGGTAAAATAAA
GTTGAATGAATGAATGAACGAACAAACAAAATTTTATACCACTATGGCCA
TTAAACTTGGGTCAAATTATATGCTGTTCTACACAATTTTCTTGCTCCTT
TTTTCATAAAACTTAAAATTTGACTGCTTTGCACCCTTGCCTCAACAAGT
CCTTTGCATGATGATTTGTAGTGATAAATTACACTTTTTGTCCAAATAGC
TTATTGAGGCATGAGGGGCAAAGCAGTCAAACTAACGTTGAACCCTGTGG
CAAAAATTATCAATAAATTCAATATTTTATACTTTGGAAGTCTGAAATAG
CAGAATAAAGTACAGTGGGCTATGAATGGGTCATTTCTTGTTTTATTTTC
TAAACAGTTCCCCTGCATTCCATTTACCA
>CL79.Contig4_O_aranea_07-12A    size  909    gap  0  0%
ATGGTCATAGATCAGCGTACAATGGCAACAGCTCTTACACAGACTATGTA
ATTTAATGAGAGTTGTTAAGAGTGTCTGCATTAGAGTTTGTTAGTTACCG
GTGAAAGGTCACCAAAGTGGTGTATTCTCATCGATTATTGGGTCGCTTCA
AGCACTGATTATGTCAGAATAGCTTTAGCTCTGCTGATAATTTAAGAGGA
CCATTGTCATTGACAAGGTGATTGTAGGTATTAAACTTTTCACTATACAA
GTGAATTTCAATTTCATATTTACAGGGAATTTAACTCCATAATTTTACGA
TGTAATTAGCCTAGTTGCTGACGACACAAATTGCATTGTGGTCTTGGAAA
ATTGATGCTGTACGCCAATCTGTGACCTTATGCACCAAATCAATTGGGAC
AGATGCATGTGCTTTCAATTTCAAGTCGGTTGAATTTTCTGTAAAATCAG
TGTGTTGAGAATGCCCGTTTGTAAAATAATACACAGTTGCCATAAAATCC
TCCCACGATGCCAAGTTACACACGTATTTCAAATCCTGAGAGATGTTCCG
GAACTATACAAGTACTAGTCATTCACAATGTACATTGTATGTATATGAAG
GATGATCGATGAAGTTAGGCCAAAGAAAAAAAAAGTTCGTCTCAGAATCC
TACACGCAGGTATGTGAAATCAAATTTAGCGCAAAGTGATTGACTCATTT
TTGACTTGTTTTAGTTGGCCAAAAATCATCATGCAAAGAGGTTTGTTGAG
GCATGGGGGGGGGGCAAAGTAGTCAAATTTTACTTTTTATGAAAAATGGA
GCATGGAAATTGAGTAGAACAGCATAACTTTGACCAAAGTTAATATGGCC
ATAGTTGTAGAAAATTTTGTTTGTGCCAATGGTGATGAAATTAAAAAATA
TGTTTCTTA
>CL79.Contig5_O_aranea_07-12A    size  324    gap  0  0%
TATGAAAAAAGGAGCAAGAAAATTCAGTAGAACAGCATAATTTGACCAAA
GTTAATATGGCCATAGTGGAATAAAGTTTTGTTTGTGCCAGTGATGATGA
AATTAAAAAATATGTTTCTTAGTGCAAATAAAGTGAAGATATGGTAATCA
ATTAGCGTGCTTTGATCAATTACAAAGACCTGACTTAGTCATTATCACAA
TTCAATACTCTCAGAAACAAAATGCATTGTATATAATAATCTCTTAATAA
TATGGTTTTCACCTTGCTGTAGAAGCTCTTACTACATACAACATGTGCAG
TAAACAAGATCTTTTTTTCTAGTT
>CL80.Contig1_O_aranea_07-12A    size  228    gap  0  0%
GACAAATAGTTCGCAACAGTCGCCTACTTTCAATTATATGGGTTCATTCT
TACGGGTCCAATCAAAGATTTTCCAAAATTGACAAGGTCATTTTTCATTA
TTCCATTATTCATTGTTTCTCACAAATCATTATTTCAATAAAGTTAGTGG
TGGCATTCATCCTATAACCCATAAATCATGCATTGATCTGAAATTCTGTC
AAAACATCAGAAGGATGTGATTGGTATT
>CL80.Contig2_O_aranea_07-12A    size  234    gap  0  0%
GGCAAGCTACATGATTAATAATGAACATTTTTGCTTTACCTCATCATGCT
CGACACACTCCTGGAGGTTGATATATTTTTAGCTAAGTCTTTTAATATTG
TAAAATGAAACAATCACATGTGGTATTTTACTGTTTAAATATGCTTCTAA
GCAAATGTTTGCATGATTTATGTGGTAACTGGATGGAGGACACCACTAAC
TCTATTGAAATAATGATTGGTGGGAAATAATGAA
>CL80.Contig3_O_aranea_07-12A    size  296    gap  0  0%
GGCAAGCTACATGATTAATAATGAACATTTTTGCTTTACCTCATCATGTA
ATGCTCCCCACACTCATGGAGGTTGCTATATTTTTAGCTAAGTCTTTAAG
ATGATAAAATAAAACAATCACATGTGGTGTTTTACTGTTTCAAAATGCTT
CTAGGCACATTTTATGCATGATTTATATGGTTACTGGATGAAGGCCACCA
CTAACTCTATTGAAATAATGATTGGTGGGAAATAATGAATAATGGAATAA
TGAAAAGTCACCTCGTCAAGTTTTGAAAATCCTTGACGGGAACCAT
>CL80.Contig4_O_aranea_07-12A    size  672    gap  0  0%
CGCTAAATGGGGTCATTGTGGGAGAAGAAAAAGGTGCTGATCAAGCAGCT
GTCCCATGTATGTGAAAGATCTAGTAAGTGAAGTCGACAGCCACTTATAG
ACTGTATGACCTGTAATAATGATTACAAATGACACAACTTCAACATGAAT
TCCAACAAAATGATTACTGTTAATAAGATCAAGTTTAGATTATCTCTGAT
TATGATAAGCAATCAACCAACAATTACAGCTTTTTGATAAGGCTAATGGA
AATGGATTACATGGTTCCCGTCACTGCGCGCATCAATTTTTCTGGTTTGC
AAAAACTTTCATTATTTTTTTGAGAATGTAATTTTTCTCAAAAATTTGCA
GAAAAAATATATTATATTATCAGCTCAAAATAGCAATCACATCCTTCTGA
TGATTTTGACAGAATTTCAGATCAATAGGGGCAAGCTACATGATTAATAA
TGATTTTTTTTGCTTTACATCATCATGCTCGCCATACTCCTAGCGGTTGC
TACATTTGAGCCAAGTCTTTAATTACGATAAAATTAAACAATCGCATGTG
GTGTTTACTGTTTCAAAATGCTTCTAAGCACATTTTATGCATGATTTATG
TGGTTACTGGATGAAGGCCACCACCAACTCTATTGAAATACTGATTGTTG
GGAAATAATGAATAATGGAATA
>CL81.Contig1_O_aranea_07-12A    size  790    gap  0  0%
TTCTGAATTTCATAGAAGTGTGTTGGGTGTAGCAAATCTTTGAGCATTGA
GGGCATTAAAAAAATGTTGGACTTTTAAAGGTGTTTAGCTGCCTGTCCAT
TGTACAAATGTGATATTGCAATGCAATACAAATGGCATCATAAGATCAAA
TGCAACAGCAATGTCTTCATGCTATATTTTGGTTCATGGAATCACACCAC
CAATTAGGCTCCCATAGACTTTGTATACAAAATGGCCTCTCGTCAAACGT
CATTTTCTCGGCTATAAAGCGACTGGTCATCTCAAACCTAGATTTTTATG
AAAGATTAGGACCATAGCTTTTCAATAAAAAGGGAAAAAACATGATGAAG
GCTAATTTTCCGAGCTACAGAGCAGCGTATTTCGACGCGCCCACGCCTTG
TTTAATATTTCTAGAGATTGTAGCAAGAAAAGCTTACCCAAATAGCCTCA
GAAATTCTACAAAAATGACCAGAGACAAGAAGTAAACCACTCATACTGCT
TCATATTGGTCCAAGTATTATGATCAAATTCAAATTTTATTACAGGACAC
TACTTTTTAATACTTTTTGAGTCTTCACTTTAGGCAAAGGGCAATGATTG
GTCTGCAACACTGATGTCGGCTGCAACAGCTGGTCTATTTAGTGGTGTGC
ATCCAAATGGAGATTCAATAAAGATTAAAATCGAGGCCATACCTATCAGC
ATAAGTGAACAGAAATGTAAAGTATTTCAAACATATTATGAGTTACTGTT
TGCCGTATGCGTTTACAGTGCGCTTGGTATTCACGTCACT
>CL81.Contig2_O_aranea_07-12A    size  1003    gap  0  0%
AAATTAACCCCGCGAAAATATCCCACTATACAGTAAGTTTATGACACGTG
TGTAAAATATTGTTGTCTTCCACAACTTGTGTGTGTGTACCAGTGATTTC
AAATGGGCTTGGATGCTTACCATGCAGATGAGGCTAGTGGGATGTCTGCC
AAATTCAACTACCTGGTATTAATTGTATATTTCATGCAGTTTAATGTAAT
TGTCAAGTTATGTGATGCTTAACAAAATTTTGATAATGTATACACTTTTG
CTTACGTTCTGAATTTCATAGAAGTGTGTTGGGTGTAGCAAATCTTTGAG
CATTGAGGGCATTAAAAAAATGTTGGACTTTTAAAGGTGTTTAGCTGCCT
GTCCATTGTACAAATGTGATATTGCAATGCAATACAAATGGCATCATAAG
ATCAAATGCAACAGCAATGTCTTCATGCTATATTTTGGTTCATGGAATCA
CACCACCAATTAGGCTCCCATAGACTTTGTATACAAAATGGCCTCTCGTC
AAACGTCATTTTCTCGGCTATAAAGCGACTGGTCATCTCAAACCTAGATT
TTTATGAAAGATTAGGACCATAGCTTTTCAATAAAAAGGGAAAAAACATG
ATGAAGGCTAATTTTCCGAGCTACAGAGCAGCGTATTTCGACGCGCCCAC
GCCTTGTTTAATATTTCTAGAGATTGTAGCAAGAAAAGCTTACCCAAATA
GCCTCAGAAATTCTACAAAAATGACCAGAGACAAGAAGTAAACCACTCAT
ACTGCTTCATATTGGTCCAAGTATTATGATCAAATTCAAATTTTATTACA
GGACACTACTTTTTAATACTTTTTTGAGTCTTCACTTTAGACAGAGGGCA
GCTTTTGGGCCTGCAACACTGATGTCGGCTGCTACAGCTGGTTTATTTAG
TGGTGTGGATTCTTATGACATTAATATGGTGATTAAAGGTCAGTAGAAAG
TTTTTAAAAATTAGTAGGAAGCAGTAAATGTAGAATACATTTATAGCTGT
CGC
>CL82.Contig1_O_aranea_07-12A    size  240    gap  0  0%
TTACCTTAGTAGAATGGGTTAAAGACAGCACACCACCATTGAAAAATTTT
GGAAATATCTTCCACAGCAGGAGTATGAATTTCAAATGGAATTAGCACAT
TAGGCAGTTCCATTCAAATTTCATACCCCCACTTTGAGAAATATTCAAAC
TCAATCGGGTTGGTTAACGTTTGAATTCCGTTTGAAATTCACATCCCCAC
TGTGATCGATATTTCCAAAATCGTCCACAGGTTCAGACGG
>CL82.Contig2_O_aranea_07-12A    size  1068    gap  0  0%
ATTATTATAATGTCCTTCATTCATATTACCATTGTTCACAATGATGTCAA
CTGTACACATACCAGATGGTTATACATGTATCAATTTGTTTTCGTCCGTT
GAACTTAAAGTTAAACTTTATATTTATGGCCAAACCCATATATTCATAGG
AAGAAATTACTAAACCAAAACATAATATCATAAAATTGACTTAAAATATA
TCATAAATGATTTCTTATTCGTTTACATCCAATGATGATATTAACTAATA
CTTTTATTATGTAGGAAAATGAGATTGTGAGTTTTAACGGAGTATATTTC
TTGAAGGTAAAACATCAACATTGCAGATGAAAAGCGGACATTTCTTGAAA
AGCATTTGGACAGAGAACATAAAAGGAAATTAATTTTAAACAATATTCTT
CGAAAGGTGAATGCGCATAGTCTTCCCGACACCTTAATTATCATTGTCGG
TTACAGGTGCATATTTAGTTGAATAACACATTTGTTACTTAATATATTTC
CAAGAAACAAATTTAACCTCTTGTAAATAATTGAAGGAAATATCTCGGCA
GAGGGAGTTGGGCCTCTGTGATGTCAAATATATAAGAACAAAATCGTCTA
TTTTAAACTTATTTCAACATGGACGAGTAAACGTTTTTGGCACTCTTGGT
TTTAAATGAGTTTCAGAAAGATACAAATATAATTTTGCTGTTCATTTTAC
TACATACTAAGCAACAACAGATCACGTGGTGTTTTTACAACATCTGCGCA
AGCTCATATCCCCTCATATCGCTACAAATATGGAAGGGTTACACATACAT
GTATATACTTGGTTGAACTACTACGTCTGTTTTCCTGTAGGCAGTGAGTA
GTCAGAACAAAACGCAGTAGACGATATTGGAAGTATCTTCCACAGCGGGA
GTATGAATCTCAAATGGAATTAGCACATTAGGCAGTTCCATTCAAATTTC
ATACCCCCACTTTGAGAAATATTCAAACTCAATCGGGTTGGTTAACGTTT
GAATTCCGTTTGAAATTCACATCCCCACTGTGATCGATATTTCCAAAATC
GTCCACAGGTTCAGACGG
>CL82.Contig3_O_aranea_07-12A    size  1135    gap  0  0%
TTTTTTTTAAGTTAATTACACATTGATTAGCGCTTTATTAACGTAAGAAG
CAAACATATTGAACATAACATATAAAGTAATACCCAAATTGGGTTTACCA
TTATTATAATGTCCTTCATTCATATTGCCATTGTTCACAGGTGGTTATAT
CAATTTGTTTTCGTCCATTGAACTTAAACTTTATATTTATGGCCAAACTC
ATATATTCATCGGAAGAAATTACTAAACCAAAACATAATTATCATAAAAT
TGACTTAAAATATATCATAAACATCAATGATTTCTTATTTGTTACATCCA
GTGATGTTAACCAATACTTTTATGATGTAGGAAAATGAGATTGTGAGTTT
TAACACAGTATATTTCTTGAAGGTAATAAACATCAACATAGCAGATGAAA
GCGGACATTTCTTGAAAAGCATTTGGACAGAGAACATAAAAGGAAATTAA
TTTTAAACAATATTCTTCGAAAGGTGAATGCGCATAGTCTTCCCGACACC
TTAATTATCATTGTCGGTTACAGGTGCATATTTAGTTGAATAACACATTT
GTTACTTAATATATTTCCAAGAAACAAATTTAACCTCTTGTAAATAATTG
AAGGAAATATCTCGGCAGAGGGAGTTGGGCCTCTGTGATGTCAAATATAT
AAGAACAAAATCGTCTATTTTAAACTTATTTCAACATGGACGAGTAAACG
TTTTTGGCACTCTTGGTTTTAAATGAGTTTCAGAAAGATACAAATATAAT
TTTGCTGTTCATTTTACTACATACTAAGCAACAACAGATCACGTGGTGTT
TTTACAACATCTGCGCAAGCTCATATCCCCTCATATCGCTACAAATATGG
AAGGGTTACACATACATGTATATACTTGGTTGAACTACTACGTCTGTTTT
CCTGTAGGCAGTGAGTAGTCAGAACAAAACGCAGTAGACGATATTGGAAG
TATCTTCCACAGCGGGAGTATGAATCTCAAATGGAATTAGCACATTAGGC
AGTTCCATTCAAATTTCATACCCCCACTTTGAGAAATATTCAAACTCAAT
CGGGTTGGTTAACGTTTGAATTCCGTTTGAAATTCACATCCCCACTGTGA
TCGATATTTCCAAAATCGTCCACAGGTTCAGACGG
>CL83.Contig1_O_aranea_07-12A    size  562    gap  0  0%
AAAGTCTATCGATTACAGCACTACCAGTAACAGTTATGTGCACTGAGTTG
CCCAGGGGTAGGCTCACAGTTTCAGAAAGGGAAAAGATACTTCAAGTGAA
ATCAACAGATATGGTCAATCTCTGAAGATTCTTACAGCACAGAACAGAAA
CCATTAACTTCCATTTAATCTAAAAATAATAATATAGTTGACCCATCTCC
AATTTTTTTTACAAAAACATGCAAAAATAATAATACAAAGTTTACAAATT
GTTCAGGGCCCAGACATGTTAATATCCACTATTCGACAATACCAATACTG
GCCTAGGCTATGGGCCACCAACTTTGAATGGAAAAGTGACTTGTTCTGTT
CATTAACTACACTAGAACATGATTGGTAATTCCAAAAAAATCCCTAAATT
ATTACCGGATCTTTTGTCAGCAATAACCGAAAAGTTTGACTTGTGTTTCC
ACATATAAAGCAGGGGTGAGAATGGATTTTTATGAAAAAGCCTGAATTTG
CCTAAAATGTTAATTCCCCTATGCTTTTGTACAGTGAAGATCCCAGCAAA
AAGCCTGAGCCT
>CL83.Contig2_O_aranea_07-12A    size  611    gap  0  0%
AAAGTCTATCGATTACAGCACTACCAGTAACAGTTATGTGCACTGAGTTG
CCCAGGGGTAGGCTCACAGTTTCAGAAAGGGAAAAGATACTTCAAGTGAA
ATCAACAGATATGGTCAATCTCTGAAGATTCTTACAGCACAGAACAGAAA
CCATTAACTTCCATTTAATCTAAAAATAATAATATAGTTGACCCATCTCC
AATTTTTTTTACAAAAACATGCAAAAATAATAATACAAAGTTTACAAATT
GTTCAGGGCCCAGACATGTTAATATCCACTATTCGACAATACCAATACTG
GCCTAGGCTATGGGCCACCAACTTTGAATGGAAAAGTGACTTGTTCTGTT
CATTAACTACACTAGAACATGATTGGTAATTCCAAAAAAATCCCTAAATT
ATTACCGGATCTTTTGTCAGCAATAACCGAAAAGTTTGACTTGTGTTTCC
ACATATAAAGGAAATCCCATTTTACATGTGAAAAACATGCATGCTTCTTC
GACTGCAAATAATGGAAATATCTTCTGCAGTGGGAGTACGAATTTCAAAG
GGAATTACAAGATTAATCAACGCTATTTGAAACCCACCAAGGTTGAATCT
TTCTCAGAGGG
>CL84.Contig1_O_aranea_07-12A    size  411    gap  0  0%
TTCATGTGAAATGGTTAAAATTTCTATAAATTATGGCAAATTTTGTAAGG
CAAAGTGCATTTTCAAAAGCTGTAGTTGAATCCATAGGCATTCTCCCTTT
TACCGTTGAGTGTCTATTGGGCTCTGTGATTATTGATTTCCATTTGGTAG
GCATACATTTGACTGTTGCTTCATGCTGAACAAAGGCGGGAAGTTTGACA
GGCGTCCCGCCTGCCGTGTTGAATCAATATGGTGAAGTCTAAAAGTGCAA
CATTTTAAAAGTGACTTTTATTCATTTCATTCACCAGAAGTGAGCGAATA
TTCAATAATTTCATGTGAAAATTTCAGGAAAGATGCAAAAACAAGATTTG
TGCTAAGGATGAATGTTGGAATTTATAAAAAGGTTCCTTATTTTCTGAGT
TATTGATGTTA
>CL84.Contig2_O_aranea_07-12A    size  257    gap  0  0%
ATAAAGACTGGACAAAAAGTAACTCAACTCCTACACAGGACAGAAATTTT
TATGATTTTTTTCAAAATTCCTCATTTGTGCAAATCTATTTTGCATCTTT
CCTGAACATTTTGTGAAATCATCGAATAGTCGCTGACTTCTGGTGAATTA
ATTGAACACAAGTTTTAGAAAATGGCACTGTTAGACTTCACCGCATTGAT
TCAGCATGGCAGATGGAATGCCTGGCAAACTTTCCGCCTTTGTTCAGCAT
GAAGCAA
>CL84.Contig3_O_aranea_07-12A    size  923    gap  0  0%
TTGATTTCCATTCAGTAGGCATGCGTCTGACTGTTGCTTAATGCTGAACA
AGGGTGGAAAGTTTGTCAGGCGTTTTGCCTGCCGTGTTGAATCAATGTGG
TGAAGTCTAACAGTACCATTTTCTATAAACTCACTTTTATTCATTTAATT
CACCAGAAGTCGGTGAATATTCGATGATTTCGCAAGAAAATTTAAGGATA
GATGCAATACAGATTTGCGCAAATGAGGAATGTTGAAATTGATAAAGAGG
TTCTTTATTTTCTGAGTTATTGATGTTAATTATCTCTGAGCTGAGTAGAA
TTTTGGTATGTCTGTAATGTACATCCACAAGACACATTGCATGAATTGTG
TGAACAGGGTGCCATCAGTCAGTCAGTCAGTCTATGGTGTCTGTTGTGAA
CCAAGATTACAGCCACTAACTATGCCTTTATACATAGCCTCACTCACAGA
TAGGACAATATCACCGACCATCATATGCAAGCATGTTACAAGACAATGAT
GACCTGAATGCAGGGTCATTGATAACAAGACTTGCAGGGCTATTCAGTGA
CTGACACCTATGGAAGGCACAACTAGGGATTAAAGCTGTCTGTGCCATCC
ATAAGGAGGTACAGAATATAGATGAAATGACATGGGCTTTTCCAATAATA
CAATGTACCCCTCTGGAAGACACAGTTGGTATTCAACTATTGTATGTACA
GATGCCCAATAAATGTAGAGAGTGGTTTCTAAATTCCCAATGAATATACG
GTGTGGTTTACAAACTCCCAATGAATGTACAGTGGTTTCTAAATGCCCAT
TGACTGTACAAAGTGGCTTCCAAATGTCCAATGAATGTACAGTGTGGTTT
CCTAATGCCCAATGAATGTACAAAGTGCTTTACTTCCAAATGCTCAATAA
ATGTACAGAGTGGTTTACAGATG
>CL84.Contig4_O_aranea_07-12A    size  1291    gap  0  0%
ATACTCCCCTTGTGGTATATATTTCCAAAAAATTTCCCCCTGGTGGAATG
TGGACTTTAAAAAAGATTAGACCAATATGTCAAGCCTGCAAAAGTGTGAC
AGTTTTCCAGTGTTATGAGTATGTATAGTTGTCCACATATGAAAGACACA
TTAAGGCTGAATTTCCTCAAAAAAGTTCCTAAACTGGTCGATTTGGGTGA
ACTTCTTCAAGCCCTTGCAAGTAAGGGCAAAACAATACTTGTTTAGTTTT
TACGGTTTTCACAATCCAATGCTTAATGAGGGTTCATTCCACACCATTCA
TAAACAGGCATGTACTTGGTACTTAAAATCTAGTATATTCAATTGATGTA
CAAATGCAAAGAAAACAGCAACAAAACAATTTCTTGTATTGTCAAAAGGT
ATCACATTTCCTTTCTTGCTGTCTTTTAAAATGGTTAGTGCCCATCAAAT
TTGCATATTTGCTGAACTGACTTAAAACTTCCCTGTCCACAGCATACCAT
GGGCTGTGAATATGAAGTACAGTATGTATGCCGGCCACAAGGTGGGAGGC
GAGTAGAGAATGAGTGAAATAGTATGCTTTACAGCTTTCTCATTTAAACA
ATATATCCCTCATGGAAGGCAGAGTCAAATTTGTTGTCTGTCTTCCTTCT
ACAGGGGTATGGGAAAGCCCATTATCAAAGTAAGAAAACAAGCTACAGTT
ACTTTAAAAAGTTAATGGCAAATTATGCTATGCAAAGATCTCTCTTCAGT
GTCTATTGTCTGACAAATTTAGTACCTTCAGGTCAAATCATAATGGAATG
CCACACTCAGTTCTCCTGGAATAACATCAATAACTGAGAGTTCACCTTTT
TATCAATTTCAATATTCCTCCTTTGTGCAAATCGGTTTTACAGCTTTCCG
CAAAATCAAATATTTGCCATCTTCCGTTGAATTGAATGAGCATAAGTCTC
ATTTTAGAAAGTGACACTTTCAGACTTTACAGAGTTGATTCAATGCAACA
AGCCTGACAAACTTTGTTCAGCATGACAGTCGGGAGGCATTCCAACCGAT
TGGAAATCAATAATTCAGAGCCCAATAGACACCCAATGGTGAAAGGGGGA
AATCCTATGGATTTGACTACAACTTTTCAAATGCACTTTGTTTGACTAAA
TTTGCCATAATTTATGGATTTTTTAACCATTTCACATGGAATGTTTAGGA
AAGATGTAAAACAAATTTGTGCAACAGAGGAATGTTGAAATAGAAATGGG
ACTATGATTAACCCTATCCCTGGCAGGCCATTTTTTCTCAA
>CL84.Contig5_O_aranea_07-12A    size  1898    gap  0  0%
TCTTACATTTGGTTTTATTTTCCTCCACAATAAATGTGCCTCATACAAAA
TCTTTCTCTTTGGGAGATATAGGTTACTCTCAAACACGGGTTCTCCACTG
TATTTGCCCGTGGGCCACTGGGGCCAAAATAAAGTTCAAAGGTGCAAGTT
TAAGGGCCAAATATAAAGACTGCACAAAAAGTAACTCAGCTCCTGGACTA
ACATCAATAACTCAGAAAATATTGAACCTTTTTATCTATTTCAACATTCC
TCTGTTGCGCAAATTTGTTTTACATCTTTCCTGAACGTTCCATGTGAAAT
GGTTAAAAATTCCATAAATTATGGCAAATTTAGTAAAGCAAAGTGCATTT
TGAAAAGTTGTAGTAGATGCCATAGGCTTTCCCCCTTTTACCATTGAGTG
ACTATTGGGCTCTGTTGCTTCTTGCTGAACAAAGGCGGTAAGTTTGTCAG
GGGCTCTGCCTGCAGTGTTGAAATTAATACGGTGATGTCTAAAAGTGCAA
CATTTGAAAAGTTACTTTTGGTCATTTAATTCACCAGAAGTCAGCGAATA
TTCAGTGATACCACATGAAAAATTCAGGAACGATGCAAAACAGATTAGCG
CAAAGGATGAATGTTGAAATTGATAAAAAGGTTCATTATTTTCCAAGTTA
GTGCAGGTGCTGAGTTACACTTGTGCAGTCTTTAGATAGACTTTATTATG
TATGACTGATAAACTGTCATTTCCACATGTGCATGGTTGCCATATTTACA
GTGTTGCCCAAAGTTTTGCCAGCTCATTAATTCAAATCCATAGCTGGACA
CGTATATGAAATCCCTATCAGTACAGAGACTATTTTGGAAATTGAGTGTA
TTTTGTGATTCTAGTATGCTCATTTTTGTGGATGGTATGATGGATATCCT
TCTCATTTTTACAGTGAAATTGATTTCCTCTCTCTACATTATTCCCCCCC
CCTCCCTTTCAGGACTCTTATCCGTTGTCATCGGTCAATCTACATGATTG
GGTCAGCTTTGGTGATACTAAATTTGCACGTTACATCACTATTTCAACTC
GTGTCTCCAAGAAACTCGCACTGGATAAAAAAAAATCAAACACAAAATTC
ACATATTTGTACCATTTCATGCTTTTATTGATGACCTCCCATAGTGTACA
TAGTTTTCTTGTTTTCCTTTAGATAATGGTACAAGATTGATGTTATGAAT
TCCAGATGCAGCAGCAGCAAAAGAGCCAAGTCCAATTAGCAGTTTACTTT
CCTTTTCTTGATTTGATCTTCCTGAGGTAGAACTCAAGTTCTTTGCCCTC
TAGGATGTACCCATCTGCACGTCCACATTGGCCAGGTCTTGACGACAGAC
ATGCTAGTAATCGGCCAGTGAGGAACTGTTCTTCCAGCTGTGCGCTTACT
TTAGCCAGCTTCCTCCTCTCCTCGTACTTCTTCAGTGCTTTCTTGGAGCG
CTTGCGATTCAGTACCTCCTCCTCCGTCTCGGTCAATTTGGATCCCTTCT
TCCTGGCAAGAGGCAGGGCATAGTGGGCCTCATACCACTGTCTGAATGGC
GTGGAATCAATCTGGATGATGCAGTTCTTTACCAAGGTCTTGGTACGGAC
CAACTCGTTGTTGCTGGCATTGTACACTACGTCAATGATACGCGTCTTCC
TGGTGCAGTTTTCTGATCCCCAAGAGAAGTTTCCTTGGTCCAAACGCAGG
GCCCGGAACTTGAGGTTGCCGCCCATACATCGTACCAAATGAACACGCTT
TGGACCAATCCTGGTGTTGGCTGCAGGACGTCCAAGTTCAAATTTTCTCT
TGTGGCGAATAGGCTTGCGTTTACCACCAGTCTTGCGACGCTTATGCCAC
CTATCACGGGAGATACCCATGTTGGAAAGTTGAGATAGAAAAAAAAAA
>CL84.Contig6_O_aranea_07-12A    size  205    gap  0  0%
TATCAATTTCAACATTCCTCATTTTGTGCAAATCTGTGTTGCATCTTTCC
TGAAATTTTCTTTTGCGAAAATCATTGAATACTCGCTGACTTCTGGTGAA
TTAAATAATTAAGTCTGTTTTAGAATGTGACACTTTTAGACTTCACCGTA
TTGATTCAACATGGCACGCGGAACAGCTGAAAAACTTCCTGCCTTTGTTC
AGCAT
>CL84.Contig7_O_aranea_07-12A    size  341    gap  0  0%
CAGAAAATAATGAACCTTTTTATCCATTTTCGATATTCTTCCTTTGGGCA
AATCTGTTTTACATCTTTCCTGAAATTTTCGCATTAAATCATTGCATATT
CATTGACTTCTGGTGAATTAAATGAAGAAAGGTCTGTTTTAAAAAGTTGC
ACTTTTAGATCTGACCGTATTGATTCAACACGGCAGGTGTAACGCCAGAC
AATTTCCCCTCCTTTGTTCAGCATGAAGCATCATGCAGAGGCATGCCTAC
CAAATGGAAATCAATACTTCACAAAGCCCAATAGACACTAAATGGTAAAT
AGGCGAAAGCCTATGATATCAACTGCAACTTTTCAAAATGC
>CL84.Contig8_O_aranea_07-12A    size  226    gap  0  0%
AATCATTTAATATTCGCTGACTTCTGATGAATTAAATGAACAAAAGTCAG
TTTTAGAAAATAGCACTGTTAGGCTTTCCCGCATTGATTCAACATGACAG
GCAGAACGCCTGACAAACTTCTTGCCTTTGTTCAGCATGAAACAACAGTC
ATGCCTACCGAATTGGAAATAATTCAGAGCAAGCCTATATTGTATTGACT
GCAAAGTTTTTTCACAAATTGCTGTG
>CL84.Contig9_O_aranea_07-12A    size  292    gap  0  0%
TTCAGCATGAAGCAACAGTCGGAGACATGCCTACTGATTGGAAATCAATA
ATTCAGAGTCCAATAGACACTCATTGGTAAAAGGGAAAAAGCCTATGGAT
TCTACTACATCTTTGGAAAATGCACTTCAGTTTACTAAATTTGACATAAT
TTATGGAATTTTTAAAAATTTCACATGGAACTTTCAGGAACGATGTAAAA
CAAATAATAATAATAATAACCAGTATATAGCGATTTTCCCAATTGGACCA
ATCGGACCAAAGCGTTTCCAGCCATTATTACGCTGCCATCAG
>CL84.Contig10_O_aranea_07-12A    size  238    gap  0  0%
GAGTGTCTATTGGGCTCTGTGAATGATTGATTTCCATTCAGTAGGCATGC
CTCCCGACTGTTGCTTCATGCTCGCCTGCCGTGTTGAATCAAATGTGGTG
AAGTATAACAGTGCCATTTTCTAAAAAGCACTTTTGTTTATTTAATTCAC
CAGAACTCGGCGAATATTCAATGATTTCATGAGAAAATTGCAGGAAAGAT
GCAAAACAGATTTTTGCAAATGAGGAATGTTGAAATTG
>CL84.Contig11_O_aranea_07-12A    size  1196    gap  0  0%
GTTTTCACAACTTCACAAGCAAGGGAGACATATCGTATCAGAATGGCTAT
GCAAAGAAGACAAAACGTTCGACTTCCACCAGAAGTCAATCGCATTCTGT
ATGTGAGGAATTTACCATACAAGATTACAGCTGAAGAAATGTACGATATA
TTTGGAAAGTATGGAGCCATCAGGCAGATAAGAATAGGAACTCAACCAGA
CACTAAAGGAACAGCCTATGTCATCTATGAAGATATCTTTGATGCCAAAA
ATGCTTGCGACCATTTATCAGGATTCAACGTCTGCGGTAGATACCTTGTA
GTCCTCTATTACCAGTCCAACAGAGCCTTCAAGAAGGTAGATCAAACAAA
GAAACAAGCAGAACTAGACAAGATGAAAGCCAAATATGGACTCAGTACTC
CCGAGATCAACAAATGAGGCTTGTAATTGTTTTTGTAGCAATACAGATTT
AAAAACTGAACATGAACCAAACAGGGTTGTAAATACACTGCATTCCTGTA
CAGTGGTCACATTTTGTACAACATTCTTTTGAAATGACCATGGACACCTC
TACCAAAATTGTCTAGTGGAAGATTGCTTTTTTAAAGTCCTAGTGGTGGT
TTTTAACCTCTTTTATGTATTGAAAGAGACGCCGAGTGGATGCAGCGCCA
CATCAAATAAATCGGGAGGTTATATGTGGACTTGACCCAAGGAATTGAAT
GGTTCTCGTAGAGATTCTTGTATAACTTTGGAAGTTTACTCGGGAGTGAA
TAATATGATTCCCGCAAAATTCCTTGGCGTTTGTCAGGAATGATTCACAC
ACTGTGTGATGATATTCTACCCCGAGATATCATCCAAAAAAAAATAAAAG
TCATCATGTGATTGTAGATGGAGGACATCACATTTATGTATGTGTGGAGT
TTCTTTGCAAACATTGTCAGTTTTATTTAAGAAATTAAATAAAGGGTGCA
GTGCCATTTATAGGAGAATGTCTGATGTTGGAAAACTTTAAAATAATGGG
CAAGGTGCAGAAAATAATGACACTTTTTAAACTTAAAACATACCTCCTTT
GTGCAAATCTGTTTTGCATCTTTCCTTAAATCTCCATGTTTAATCATTGA
ATATTCGCCGACTTCTGGTGAATTAAATGAACATATGTCTATTTTAGAAA
ATGGCACTGTTAGACGTCAATGCATTGATTCAACACGGCAGGCGGG
>CL84.Contig12_O_aranea_07-12A    size  726    gap  0  0%
TTAAAAACTGAACATGAACCAAACGGGGCTGTACATAGACTGCATTCCTG
TATAATGGTCATATTTTGTACAACCTTCTTTTGAAATGACCATGGACCTC
TACCAAAATTGTCTAGTGGAAGATTGCTTTTTAAAAGTCCTTGTTGTCGA
GTGGATGCAGCGCAACACATCAAATAAATCGGGAGGTTATATGTGGACGG
GACCCAAGGAATTGAATGATTCTCGTAAAGATTCTTGTATAACTTAAGAA
GTTTACACAGGAGGGAATAATATTATTCCCATAAAATTCATTGGCGTTGG
TCAAGACTGATTCCCACACTGTGCGATGATATTCTACCCCAGAGATGTCA
TCTTTAAAAAATGTTAATTGATCATGTGATTGTAGTCACAAGAATCATAT
ATGGAGGACACCTTTATGTATGTGTAAAGTTTGTTTGCAAACATTGTCAG
TTTTATTTAAGAAATTAAATAAAGGGTGCAGTGCCATTTATAGGAGAATG
TCTGATGTTGGAAAACTTTAAAATAATGGGCAAGGTGCAGAAAATAATGA
CACTTTTTAAACTTAAAACATACCTCCTTTGTGCAAATCTGTTTTGCATC
TTTCCTTAAATCTCCATGTTTAATCATTGAATATTCGCCGACTTCTGGTG
AATTAAATGAACATATGTCTATTTTAGAAAATGGCACTGTTAGACGTCAA
TGCATTGATTCAACACGGCAGGCGGG
>CL84.Contig13_O_aranea_07-12A    size  336    gap  0  0%
TAAAAGGGAGAAAGCCTATGGATTCTACTACAACTTTGCACTTTGGTTTA
CTAATAAATTTGCCATAATTTATAGAATTTTTAACCATTTCACATGGACG
TTCCATGAAAGGTGTAAAACAAATTTGCGCAACAGAAGAATGTTGAAATA
GATAAAAAAAGGTTCAGTATTTTCTAAGTTATTGATGTTAGGCCTATAGT
CCAGGAGCTGAGTTACTATTTGTGCAGTCTTTAGTTTTTGGTAATGCGGC
TTGCCTATTTGCTGCTAAAGTGTGACGTCAAAATCGATCTTTGTCAAGTC
AACTGGTTCACGATGACTGTATTCTTGAACAACGAT
>CL84.Contig14_O_aranea_07-12A    size  474    gap  0  0%
AATAAATCCTCATGGCAGCAGTTCGTATTGCTGCTGCTGTGGGACAAATC
TGGTCAGCCCGTAAACGGTGACAAACCCGGAATAAAACTGGATTAGATAG
AAAGTGCATTTTAAGGTACAGTCAATGCCATAGGCTTTTTTCCTTTTATC
ATTAAGTGCCTATTAGGATCTGTGGATTATTGATTTCCATTCCAAAGGCA
TACCTCTGACTGTTGCTTCATGCCGAGCACAGGAGTGAAGTTTGCCCAGC
ATTCAGCTTGCCGTGTTGAATCAATACGGTTAAGTCTAAAAGTGTCACTT
TCTAAAACGGACTTCATTTAATTCACCAAAAGTCAGCGAATATTAAATGA
TTTTGCAAGAAACTTTCAAAAAGATGCAAAACAGATTTTCCCAAATGAGG
AATGTTGAAATAGATAAAAAAGCCCATTATTTGCTGGGTTACTGATGTCA
GTCCAGGAGCTGAGTTACTTTTTA
>CL85.Contig1_O_aranea_07-12A    size  348    gap  0  0%
TTGCCATGGTAACGGTGGGCGTGGATTACAATCGGAGACGGGGCCTTTAA
TCAGCGAAATACCTTTTCGTAATTTTCCACTAGGGCTATTTTTTTCCGTA
TTAGACTCAGTTCCAATCATCTGTGCATACATACAATAGAGGTAGTTCTG
TGAGGGAGGCATATATATACACTGTATTGAAGATGGTAGATTGAAAACAC
AGCAGATCATGTTTTTTACTGATTTTGAGAAGACAAATGTGCAACATCAT
CGACAAGATAAGCTTTAACTCACAAACACGAAGCAGCCACTGAATGCAAA
TTGCACCAGTGACAATCCAAAACATGGCGTTTCGAGGCTTTGGATCAG
>CL85.Contig2_O_aranea_07-12A    size  205    gap  0  0%
TCCAAAGCCTCGAAACGCCTTGTTTGGATTGTCACTGGTACAATTTTGCA
TTCAGTGGCTGCTTCGTCTTTGTGAATTTAAGATGCATCTTGTCGATGAT
GTTAGGCTTTTGTCTTCTCAAAATAAGTGAAATAGCATGATCTGCTGTGT
TACTTTCAAACCACATCTTCAATGCAGTATATATGCTTCCCTCACAGACC
TCTAT
>CL85.Contig3_O_aranea_07-12A    size  409    gap  0  0%
TCGCTGGCCGATTATGCCATGGCATTAGCAGTAGACGCATTTCGACTTCC
GGAAATCGGTTAATAGCGCTGACAACAATAACAAGCACCAAAATACTTTG
CAGCGTAGTGTATACAATCTAGAAACGTTATCGTAATTTCCCGCTAGGGC
TGTTTCTTTCGTATTAGACTCAGTTCCAATCTTCTATGTATAAATACAAT
AGAGAGCTGAGAGGGAGGCATATACACTGTAGTGAAGATTGAAATAAACA
CAGCAGATAATGCTATTTCACTGATTTTGAGAAAATAAATGTGTAACACA
TCGACAAGATATGCTTAAATTCACAAACTCGAAGCAGTCACGGCATGCAA
AATTGCACCAGTGACAATCCAGACGTGCGTTTTGAAGCTTTGGATCAGTC
TAACGCTTC
>CL86.Contig1_O_aranea_07-12A    size  286    gap  0  0%
CAATCATGTTATTTTCTTTAACATCTTTACTAATAGGCCTAATTTTTAAC
ATGTTAACCAAATATCCCACGCCCGCCTGTCTCTCCCTCTCTCCCCCGTT
TAAAACCTCCCATTCCCAAAGTCGATAGGCTTATCATTTATTTACACGCA
ACATTTTCACTCCCAAGTGGCTATTCAAGTTGAATTTGCAAGATTGTTAC
AGTTTTACTGCAAAATACTTCACAAATAAATTATTGTTTGTCGGTATATC
ATGAATCATGATATTTCAAAATCAGAGCGCCCTCAA
>CL86.Contig2_O_aranea_07-12A    size  1516    gap  0  0%
TGAAATCGGGGACTGGACCTTTAACAACCCTTCCCTATCTCTAAATGCTC
AAGGTTTATAATATGGGGACTCACTGGATTTGGAATCAGTTGGGCCTGGC
TACAAATTGACCAGAAACAACAGAAAGAAAACTAGATGTGGTCTCAGACC
ACAAACTTTGCTTTTGTCTCAATATAACATTTGACCTCACAATATGACAT
TTGACCTCAATAAGATGTGATGTATATTGTTATATTGTCTGGAACTTCTT
AAGACAAATCTTGGCCCTGGCCACTTCCCATTCATTCCCAGACCACCCGA
AACACCACCAAACTAATCCCAGACCAGTTTCGGTTCATCCCAACCCCACA
CAAAACAACATCAGAGTAATACCGAACCACTTCCGGTTGTAAGAACTCAT
AATAGCAAACCTAGCAACTCTTGACTGTCTTTGTATTCAAGCATTAATAA
AATGTCAGCAGACCACAAGACTTGTGTGTAGTTGTTATGGGGTCAACTCG
ATGTTCCGAAGGGTTTTTGTTACGTAATTATTCATTTTGAATGACTCAAG
CACTCAACGGCCGTTACGCACGGCGAAGGGGGGTACAGTCAAAACCTATC
AAAGCTCATATCTCACAGCTGAAATGTCCAATCTGATCAAAACTTTCAGG
TTCCGTCCCCAATATATTATTCTAACTTCATGCCAAAAACGAAATCAATA
CGTTCAGTAGTTTTCCGTAAAATTGGGAAAGTACGATCTCCGACATCGTA
TTTTGAAAGATGTAACAAATAGTGTTTGCAAATTATGTCAATATTCAGAG
GCTAATGTATGATTAAACAGGTTATAAACTATATTTGCTATGCAGTAAAT
ACAATATGACGTCCTCCTTCATGAGAAACTTAAAAATAAACAAGCACGTG
ATTGAGCATTGAAAGTAAATCACCGTTTGCTAGTACGTCAAAAAATCTTT
AAAAAAAGGTTTCGAAAACACATCTTTTTTTTAATGTATTGTGTTTTTTT
TACTCAGTCTGTATATTTGAGGAAATAAATAACATAATCTTATTGAAAAA
CAAATAGGCTATAACAGGCGGAGAGCTAGAACTAAATGATTGGCCTATTG
ACTACGGGAATGGGGGGGTGTTAAACGGGAGAGAGAGGGAGAGACGGGTG
GAGGATATTAAATTGTATTAAATTAATTAATTAAGTCAATATTAACAAGT
CTACTTTTTTTCCGAAACACTATCGTTTACGAACTGCGAAAGACGGGTGA
TCACAAGGTAAGATTCTGAAATTATGTCTGTTGAAATTAATAGTGGGCCT
GTAAAAATGTGAAGTATTTTGTAGTAAACCTGTAACATTCTTGCAGATTT
AACTTGAATAGCCGGTTGGGAGTGAAAACGTTGCGTGTAAATAAATGATA
GGTATATCGACTGCGGGGTTCTAAGGTTTTAAACGAGAGAGATAGGGCGC
GAGAGAGAGGGGGAGAGAGAGTGTGAGAGAGTGTCATAAAACGTGATTTT
TGATGGAATTACATCA
>CL87.Contig1_O_aranea_07-12A    size  315    gap  0  0%
CGACTCCGTCATTGTAAGTGTTAATCATTGTGACACTGCACAAAGTGTAC
ATAGTGCACAAAGAAGAAAATGAAGCCCAAAAATTATAACACATTAATTT
TAAATCGCACAATGAATGTTGGTGTTGTCTTGGCGAACGCACTATAGTCC
AAGCTAGAGTCAATAAACATCCATATCTGCCTTGTTTTGGGACATATACA
ATGCTTTTTTGTGGTTTCTTGTCAATTTGTAGGTGCTGATTTCAAATCCA
GCGAGTGCCAGATTGGAGACCTTGAGCATTTTGATACGGGCAAGGGGGTA
AATTAACAGGGGTAA
>CL88.Contig1_O_aranea_07-12A    size  284    gap  0  0%
GTTATTAGCCAATCAGAAACACTAAGGCAGGCAGTAGAAAACGTGTTAAA
TGAATAAGTACACTTTGGTCAAGTTGGTTGGTTCTTCTGGAAGACATTTG
ACAATATGATGAAGATGCAGATACATATATACATGTACATCGCTTTCTGA
GACAAATATACAGATCATTTCAAGGCAAAATAAGGTGACATTTGGTTTCT
TGTTTGCCCCAACCTGATGGCAAGCAAATACATGGGAATATAAACAATCC
CCAAAAAGCCCCTGGACTAACATCAATAACTCAG
>CL88.Contig2_O_aranea_07-12A    size  217    gap  0  0%
ACAATATGATGAAGATGCAGATACATATATACATGTACATCACTTTCTGT
GACAAATATACAGATCATTTCAAAGCAAAAATAAGGCAACATATTTGGTT
TCTTGTCTCATGACATCAGAATAGCTAACTGACATTTTGCCTCAACCAGT
TGGCAAGCAAATACATATGAATATAAACAATCCCCCAAAAGCCCCTGGAC
TAACATCAATAACTCAG
>CL89.Contig1_O_aranea_07-12A    size  464    gap  0  0%
TTCAGGAAATTTCTTGGTCCAAATGTCCGCAATTGTATTTATTTTCGGCC
CGTTTTAGAGCTATTTTGCCCTAATTCGCATGCTTTTTCAGAATTTTCAC
CACTTTTAGGATTTTTTAGTATTACTGACTGGCATCTCTGATTCCAGTCC
AACATCTACATAAAATGTAAGGTGTAGTTTTACACCTGCTTTCACAAAAG
GGCATAGGTATAAGGGTGCCATGGTTTAAGCATATTTCATTAGGCCAAGA
AAAAACAAAAGTTTGTCTTGGAAACCCATACGCATAGGTATGCGAAATCG
AATTTACCTGATAGCACTATGCGATGGACTCATTTTTAACTTTTTTTATT
AAGGTCGTGAAGCGAAAAAAGGGGGGGCCAAAAACCCAATAAAAAAAATA
AATCCTGCGTAGCACAAAGCTTTTTTCTCCAACTAAAACAAAGCACTTAG
CTTTTTTGGCAAAT
>CL90.Contig1_O_aranea_07-12A    size  1124    gap  0  0%
TTGAGGGGAAATATTTTATAAGAGTTATTTTGATTGGCTACACAAATGAA
TATATCATTTGCGTAGCCAATAAGAAATACTGTAAATGACAGTGCTCATC
AGGGGGTTAAATGTGTCAATAAATATGGATCACAAGTTCATCAGGGATGT
TGCAAATGTATGTTATGTGTTCTGAAAAAAAAATATTTTAAGTGTGCATC
AAGGTTGGACATACTCTATTAATCAATTCAGTTGCTGTTGCTGTTCCTGC
TGACCAGGATATGTTTGTGAATGTGTTTCATATAAATGTACAAAAATTGT
AGTAAAATCATATTTAGGAATTGCTACGAACAACAGACCAATATTATGAG
AAGAAATGTCATGCAGCCCACTTCAAAATCTGAGATGCAAGTGACTGATG
GCAGGATCACATTTTTTTTTTGTCATGTGAAAAAATGCCAGTAGCAAGGC
CACTCATGTTGGGGCAGTCAAAACATTGGTATTGCATACAAAAATTTTAA
ATAAGAAGAGAAAAATATAAGACCAGACATGGAAATTGGGTAGTTAAGGC
AGCCCTGGCAAAGCTGTCTGCTACAGCACTGTATCATGTATACACAAATA
CCGCCTTGCTGAATAAGGCGTTTGTGTGATCAAATCTACTTATTTGTTTC
GGTAAATATTGGTGCAAACTAAAGACAAGTCCTGTGATGACTTTCCTGTC
CAATTCTGCAGTAAAAGTGCTCTTTATTTGAGTTGTGTAAACTGTCCGGA
CTTCACCTCTTCTATCGGCTGCATATCAAACCAACGCATTGAATGTGTGT
GCTTACGACAGTTCTTTACTTTTGGAATGTAAAATAAATAGAATTCCAAG
TAAGTCCTCCAGTTGTCTGCAGAGGATATGGATTGTTTATTCTGCTTCAG
CGGCCTGGATGTTGACTACTGGGCACCAACTGGGCATGCTCAGTTGCAAT
TAAATAGGCTTATTACATTTCGAAGTTGTCCCTGACAAGCCTGTATTGAG
TATCTTTACCTTTCTGTGTACCTTGCAAGGGTGGTCAAATTGCAACGCAT
TAATCCAATGAGCACTACCCACCGATTGGTTGAAAGGAATATTAAGTTGG
ATATTGAGCCAATCAGTGACATTG
>CL91.Contig1_O_aranea_07-12A    size  1240    gap  0  0%
CATTCTTTTATTATACATTATAAACTTTTGGAGCAAACTTATTTCTCCAA
TTAAATATATACAATTCTTTGTTCAATGACTACTTGTATATTCTTAAGGT
TTTCCAATCCAGATCTTTATGGATGGCTACAAGTGATGCACTCCTCAGGT
TCATTACCAGTAATGGTTTCCTACTCATTACGTTCCGTGATCATTTTTTG
TGTGACATTAATGCAAAGGGCAATTCTTTCATGTAACATCCAACCTACAT
GTGGTTTCAAAATCTTACTAACTTCTTGGTTTGGTTTCTATTGTGGCGTA
AATTATTGATTTCTTGATCGATATCCCATTTAATTTGGAACAAATTCAAT
GGGGAAACTTGATCAATACTCCAATACAGAAACCGAACAAAAAAGATTTT
GAAATGACCTACATGTAATGTATGCCAGAGTACCACAATCCTTTTTGAGC
GATGGATCACTCAGTCATTATAACGATGCAATGGTCTCGGAAACAAAATG
CAATAATAATCTCTCAATAACTCAATTTTCACCTTGCTGTACAAGTTACT
ACCACAAACAGCATGTACACTAAACAAGATCTTTTTTTCTAGTTTAATTT
TTTGGCCCAGAAAGGTTTTCACACATCTAGGTAATGTGTCTGAATAGGAC
TTAATAGACTCAATTATACTTTTGTCAATTCTTGCCCTATTGTAACAGAC
TCACACTACTAATGGGTTTCAATTTAAATCACAAAACAGAATGGATCTTT
AAGATTTATTTACCCACAAACAAAGTTTCTTTGATTTCCCAACCGAGTTG
TTGTGAGCACATGAATTACTCCCTATGATTTATTTATATTTTATTGAAAT
ATTATGGATATTTCAGTGTTATATTAGGGAAAATATGTGTATTTGTACTT
GATATGAAACCTGCCAATACATAACATACAAAAAGGGACAAAAGTTTGAC
ATATGTGGATTAAAATGTTTACACATGGTCTGGGCTGTGTCTAGTCCAAA
TCCATAGAGATCTTCTGGTTTACCGTACAGGGGAAAAAGCATAAAAATCC
CTGCCCAAGACCATCTTGCACTTGCTTGCACCAGGGATAGTCTATTACTA
CACCTCATGAAGATTTATCAACCGACAGAGTGCTGTTTTTGGCCAAATAG
AAGTTATCCATGTTTAGATTAGTTTGCAGAACTCTGTTCAACATTTCCAG
AAAATTAACCTGTAATTACACTGCCGGTCAAAAGTATTTG
>CL91.Contig2_O_aranea_07-12A    size  397    gap  0  0%
TGTGCCAGTGATGATGAAATTAAAGAATATATTTCTTAGTGTAAATTATG
GTAATCAATTAGCTTTCTTCGATCAATTACAAAGACCTCACTTCATTATA
ACAATTCAATGCTCTCAGAAACAAAATGCATTGTAATAATCTCTTAATAA
TGCTGTTTTCACCTTGCTGTAGAGGTTCTTACTACATACAGCATGTAGAG
TAAACAAGACCTTTGTTGCTAGTTTAATATTGGCCCAGAAAAGTTTTCAC
ACTTCTAGTAATTTGCCTGAATAGGACATTTGAGTCAATTATAGCTGGAC
CTTTGTCATTTCTTGCTCTGTTGTAACAGACTCCCACTAATAGATTTGAA
TTTAAATTACAAAATAGAGTAGGGTGGATATTTATTTACCCACAATC
>CL92.Contig1_O_aranea_07-12A    size  4977    gap  0  0%
TTCGGCGATTGAGTGTTGAAGCGTCAACTTCGGAATGAATGGGATGTTTG
TACTTAAAAAATGACATAATCTGCTATTCAGTGATCTACTGGACATGCTA
GAGGATCGTCTCTGTTTTGAGAAGATACAGGTCCTTTCAATGTCACATTA
AGCATTGATCAAGTGAACGTTGAGGGCGCTTGAGCTCCAGTTTTCTACCG
ATCCCCAATGAGACGCAGAGTAACCGTGGATAGTACAAAGTCAGTACGTG
ACTCGGCCGAGAGCAGGAGACCCAGCGTTTTTGAACGTTTGGGACCGGGT
GCTGTGCGAGATCTTCATAGGGACAGTTCCCGCCAAGACAAATGTCGCAA
CTGGTTACGTGACGGTAGTTGCCCTTATGGAGATACATGCCACTTCCAAC
ACGGACCTTACTCACGTGGGAAAGACAGATTGTCTGACACCGAACCACCA
ATGGATCTGCGACATCGGGTAGAAAGCAAACGGGCAGAAAGAGAGAGACA
CGAGAGAGAGGCATGGGATGATGACCGGTCAGAATCTCCGGTCAAGGAGG
AGAAACGGCGTCGTAGTCGGCGGGACAAGGACAGCTCAGAGAAAAAGAAG
AAGAAAAAGAAGCGTGAGATGAGCTCCATGGTGGTGAAACAGGAGCCATC
ATCAAGCAGTAGTTCAGATGAGGGAGATGGCAAGGATTGGCGCCCTCAAG
ATGAAGAGCAGTTATGGAATCCAGAGGATCCTGATTTTGAATACATGCGT
GAGCTGAACCTGGAGAGGCGTCGTCAACAGCTGCAGAAGGAACTTGAACA
GATAGAGATGGAGGAGATGGAGAGTGACAGAGAACCACTTGATGATGAAA
ATTCTACTACTGATGAGAAGCCTCCCAAGGCAGCATCACCTCCTCGCAAG
AAGCACAGCAAGAAGAAACGTTCCCATAGCAACAGCAGTAAGCATGAGAG
GCAGGCCGCTGTTGACGATATGGAAGCCACGATAAGTAAAGGCTCCAAAT
CGCACAAGAAACACAAGCACAGTGCTGTGGATACATCGCCAAGGGGAGAA
GCAGAGAAGACAAGTGACCACCACAGCAAGAAGAAATCAAGGAAGTCCAA
GTCCCCTCTTGCAGCCAGTAAGGCTCACTCTCCTTCTCCCCCACCTATCA
ATATCAAGATGGAAGATGTACCGAAGAAACACAAGAGCAAGGAAGCCAAG
AAGAAGGACAAATCAAAGAAGAGGAAATACCAAAGTGATAGTAGTGATGA
TGACAAGGAAGACTTGGAAGAAAAGAAAAGGTCATCTTCAGCTTCTCGCA
AAAAGAGCGCCTCCAAGCGGCACATATCCCAGTCTCCCAAGAGATCACCA
AGTCCTAGTCCACAAAGACGGACCAAGCAGAGGGAACCTTCCCCTTCTAC
CCAGTCGGAATCTTCTCAGGCCAGTACACGCAGGGGTAAATCACCACCAT
CTAGATCGGGCTCCCATGCATCGGAGAGTCCCAAAAGAACTGGCAAGAAG
AAACGTTATCACTCCCCTTCACCGCCACCAAAACGAAGCAGACAACCAAC
ACCAGAGGCCCGATCTTCATCACAAAGTCGTCATGGTAGAAGAGGAACTC
CAGATAACTCTCGCTTGCATCCACCACAGGTCGCCAACAGAGGACAATCT
CCATCCCACAAGAAACGGGCTCGTTCTACATCAATCGGCAGCTCGCACAA
ATCACAATCACCAGCGAGGGAACATCGTAGGAGTCCATCACCGACGTCAA
GGAAACAAGCACCACCAAGAGGTCGAGGGTCACCAGGGAGAGATGCTTCA
AGTTCCCGAGATAGAGACAGAGGAACCCAAAGAAGACCACCTGAGAGAAT
GCCACCTGCAGGTATAGATGGAGGCAGGTCAAAAGGTGGATATGATAAAT
ATGACAACAAACGACCCTACAGCCAGGATCGAAGTCGTTCCTCCTCTGCT
CAACAGAGGGATAGCCGACCACCAGGCCGAGATGGACCAGGCCGAGATGG
ACCAGGCAGAGAAGCTTCGGGCAGAAATGGTGGAGGCCGGGACAGGGGCA
ACTATCCACCAAGCAAGGAGCCCATGGGTGTTGGTAGGTCAGGTCCACCT
CCTGGTAGGAACGAGAGGATGTCTAGGAGAGAGGACTGGGAGAAGAAGAG
AACCAGAGATGGAAGGGATGCAAGGGAGGAGCCATATAGTAAACGAGCAA
GAAGCGATACCCGTGGAAGTTCGCCACTCAACCAGAAACACCGACCGTAC
GGCAGAGAGGAAGACATGCATCCAGCAGAGAGGCAATCTGGTAGATATGG
CAGCCAGTCGAGAAGCTCTAGCTTAGTACCGCAAAACATACCAAGACAGG
AGAGAGATAACAGGGAGAGGAGCAGCAGTCGAAGGCCTGACTTCCAAACA
GAATCTAGCCACAGAGGTAGAGACAATACGCCGGACTACAGACGTCCTGA
TCACCTCAATGAAGGGCAGCGTGGAAGAGATGGCACCCCTGATACAAGAA
GAAGTGATTATGGGAACGATGGCAAGGGAAAAGGGAGGGCCCATACACCA
GATGTAAGGCGACAAGATTTTCCTCCAGACGGAAGGAAAGGAAGAGATGC
CACCCCCGACAAAAGACACTTAGACTACCACGCAGAAGGTGGTAGGAAAG
GAAGAGATGGAACTCCAGGTGATATGAGAAGATCAGAACATCCATCCGAG
GGAAGTCGTAAAGGAAGAGACAATACCCCAGATAACAGAAGGATGCCTGA
TAAAAGACGGGGTGAGAAACCAAAAGTAGAAAGTTATGGAAAGTTTGATG
ATAAAAGGGATACAAAGAAATTTGAAGAGAGAGACAGAGGCAAAGACTCT
GGAAGGGACCAACAAAGAGGAGATAATTCCAGAGGAAATGTAGGGCATAG
AGACTCAAGGAGTAGAGAATCAAGTAGAGGACCTCCTGTGGAACAAGAAA
AACCACCAGAACCACCACAACAACCTGAGCAACCTCCCAGCAATGTGCCC
AAGCCAACAGAACCACCTATTAAACGTGAGAAGCTTAAAACTAAAACCGA
TAGCATTGAAAGCAAAGTGTCCTCATCAGCCAGTGAAGCAAAGGGTAGCC
CAGCTTTGGAGAGGAAGTTCTCCAGATTTAGTGAGCCGTTTAGTGACTGG
TCAGACGAAGGCAGTGATGGATTGCTTACTCGAAGCTCAACACCACTGGA
ACAAGAACGAAACCGACAGCAGAGACCATCACGAGCAGATTTGCCTGCCG
GAATTGATAATCGCAAGGATCTTCCAGGACCAGTAGATGCACCTACAGAA
AGTGCTGAAAAAGCTGAAAGTCTACCACAGATGACTACTGAACTTGTGAG
CAATGTTTCCTCTGAGCAAAGTGCTATCAGCAAGGAACCTGAAGATCAGA
GTCAGGCAACAGGTGATGTGACCACTCCAGATGTTGAGGAACCAGCTGCA
GGTGGCAGTGATGTCTTTCCAGCACGTGATGCCTATGAAGAAATTAGTGA
TGATGATCTGGATGATATTTTGGAAGATAACAAGGAGGATGAAAATCAAG
AAACCAAGAACATGACAGAGGTGGATTGGAATAGCCTGATGAAGGATATT
CAACCAACGCCAACTATAACATCAAAGGAAGAAGTAGACTCCAAGGAGGA
AGAAAAGGTTTCCATCTTGAAGAAATTCTCCCCTGCCAATGTGCTGAGAA
GAGTTGGAGTGTCTAGGGCTCTAGCTGGCCCAGCTCTGATGAAGGAGATC
GAGGCTCTCTGTCGCCAAGGAGATACAGAAGGAGATGACAAAGAAGCCAG
TCGGCAGCCTCCATTGTTTGAAGAACAGTTAGGTGCACTGAATGCGACTG
CTCATAAGCGATATGAGATGAGAAAACATCTATTTACCAATGTAGGTCCT
TGCAGACGTGCTCTGTGTGCCAGAAAGGATATCAAGATTCGAAAACAACT
TAGGAAAGATAAGGATACAGAGCAAGTATTCAGCAACCCCGTAATGGACA
CGGAGCTGTATCGTCTCAGTCTGCAGTTGTTTAGGACCAAAAGACCATCT
CTTGCATCGCCATTGGAATCCAAAGATTCTGGACTTATTCTCAAAAGTGT
CTCTGTGACATCTTAAACTGATGTCATGAGATGCAGTGTATGTAATTGAA
CAGGGAAGGGGACAGAAGCCTTTATTAGATTGAGATATAGTTGATAGAAT
GTACTGTGAAGTTACTAGGGCTGTTTTCCAAAGTTTTCACCATGGTATTC
TGCATTGGTTAAAAAAGCCATAAGCCATTTTGCTAATTGATTGGCACTGA
TAAATGGTATACAAATATTAACTGTTAGTGGGTGATTACAAGGTTAAACA
TAAACAGGCATGAGAATATTAAGAAATTCCTGAAAAAATTTTGTCCAAAT
TTACGAGTTTTTATTTATTTTCAGCCCTTTTTGGGGCTTTTTAGCCTGAT
TTCACATGCCTTTTCAGGTTTTTTTCACAGTTTCCTGAAAATTTATTTAA
CCCATTCTCATGCCTGGTTAAAGATGGGTTGTTGGCGAGTGAAATGGGAC
AGCCCATCTTTTCCCGAATGATCATATTTCAACCATTGCACGACTTCATA
ACAGTTAATATTTGATTTATATAACTGATACACATAATTTTTTTTTTGCA
ATTAAATCAAAATAGAGAACAAATTATAGAATGGACATGTTAGTACCTGC
GCAATGTGCATAGTATGCTTAATCAGTGTGGATATGGTAATAGTGCTTAC
ACCCGGTTACAGCGTCATTCAATGGGGGGGAAATAATGCACAGTGGCAGG
GTATTTGTTGTGAATGGTAATAATATTTGATGTCGTGAGACACTGTTCCA
ACCAATTATCTCTGGATTGTATGCATCAGTTATATAAAACAATGAATAAG
CTTGGGGCTTTCCCACTTATGCTTTGTACACCATCTGTGGAAGGCACAGC
TGCAATTCAAGCTCTGTATGTCTGTGC
>CL93.Contig1_O_aranea_07-12A    size  328    gap  0  0%
TTTGATTGTTACGTAATTTTGAAAATTTGCCGCCATCTTGGATCCAAGTG
TAAAATTTACCTGAAGTTGTGCTTGCAGGACTAAGGTGCCCAAAATTATG
ATAATGAGCTTTGGACGGTTACGGTGTTTCGATTGGCGTTCAGCTTCTAG
GTTATAAACAGAATTCTGTGGTACTTGCTAAATAGCACCCTCAAAGTTTA
AATTCAGACCCAACTTTAGGTTGGAATTTTGGCCTGTCTCGCTATCTATT
TTTTTGTTTCTTTTGCTATAACTATGTAGTCATATAAGCCCATTTCAAAG
AACAAAAACCAAAATGTTTGTTATTTAG
>CL94.Contig1_O_aranea_07-12A    size  347    gap  0  0%
CTTCATTAGCCCGTTAGGGCCGTTACTGATTTCGTATATCTTACGTAGTC
AAGGTAGTGAACATACACACAGATACGGTTTGGTAAGATGATGCGCTAAA
TCTTTTCCATGTGGACAATTCTAGGACATATTCGTAATCAGAGACACATG
ATTTACCAGCGAATATTGTGTACCGAAGGTCACTTACATTCCCCTTTTCG
GTCTGCCAAAAATTTCCTTGTCCAACGGGTGGCCCAACTACAATTCCCCC
TCCCCGGCATGCCCAGGAAGATAATTATTTAATTGATCATCAACTGTTTA
ACAATAACCAATTTACATTTAAGATCTCAAGGTCTGTTTATTGATCA
>CL94.Contig2_O_aranea_07-12A    size  620    gap  0  0%
GTTTTTATTTTGTCTAGTTCTTTGCAAGAACTATTTCTTGCCAAAGGGGC
TTTGGATATTTACCTCCACGTTTGTGGAGGCCCACACCCCAGTATATATC
CCAAAATTTGGGAAATTTGTCAATATATGGCAGAATTCGCCAAATATTGT
TCTTAATTTCTTATTTTTGTTTCCAAATGCTTCTCCACTGTTTTCGTATA
TCTTACGTATTCAAGGTCGTGAACGTACACACAGATACGGTTTGGTAAGA
TGATGCGCTAAATCTTTTCCATGTGGACAATTCTAGGACATATTCATAGT
CAGAGACACATGATTTACCAGCAAATATTGTGTGCCAAAGATCACTTACA
TCACCCCTTTCGGTCTGCCAAAAATTTGCTTGCCCCACTACAATTTCCCC
TCCCCGGCATGCTCAGGAAGATAATTATTTAATTGATCATCAACTGTTTA
AACAATGGTCGAGCCGGTGGCTTTTCGTTGAGAGAATTGTACCGCTTGGG
CATTGGACTTTGGATGATGTATGTTACGATGATGTCACTTCCCAGTTTGT
ATAACTATATCATGTGACACTATCTTGACCAATTTACATTTAAGAGCATC
TCAGGAGTACGTGAAACCGC
>CL95.Contig1_O_aranea_07-12A    size  1393    gap  0  0%
ACCACATAGTCCATGTGTAAGGAAGAGTGGGCTATCTTCACAATGTCAAT
ATGCACATATATCCAGATTCACAATTGAATTTATTCATTTGGCGATTCAT
TCAATGGACGATTATTGAGTTAAATTTAGACAAAATAATGAAAATAACCA
TTCTTTATCTGCATACTACTGCATTACATACTGTTTGAAATATAAAAGGG
GACTTGGCATGCTTTTCATATGCCTAGGTCCCAACCTGCCGTACTTGCAA
ATGCGTCTACTTACAAAAACGTGGGCAAAATTTGGGGATCCGTAAGTGGC
GAGAACTGCCTCTGTACGGATTTGGGAGCACGCAGACACGCCGTAGTACT
TTTAGTGCATGAGGAACTTTCGCTGCATTCGGGCTGCGGTCGAGCTACGG
ATTCACCCCAGTACGGGTGACGCGTGTGCCCTCTACAGCCAATGAGCGCA
CAACGCACTGACTCCGTGCTGCGCACATGATTAGTGCGTGGTCCGTGCTT
ACTCGGCACTTCCCCAGTTCAACTGTCCAATGAGCATGCAGAACTCATGT
GGACCGTACCGAGTAAGCACGTGCCTCACTTACAACGCACATCGTGCTCA
TGCGCTGCCACTTGAAGCTGCTCTTGCAGCATCAGAACCCGGAGTCTCTG
CGGTGGAATGGGCGGCATCTTGAGGCAGCAGCAGCTGGGACTTGTGGACA
ACCTCGGAAGGTCGTCCTATATATACCCCCCCCGACATCGGGCGGAAAAA
AACTCACGTTCATCGCACTTATAACATGCGAGTGTGTAAGGACACCGTTC
GTGAGCAGCACGTGTAAGTACGGACTCCGTATGATAACATGGCAATCACA
CAGAGATTGTTCGTTGTAAGCACGTACAACTCACTTACCACATGCGCAAC
GTACAATGCACGCAACCGCTCACAGTTAGGCGTGGCATGCAGACCACGAA
CTTACACCTTGCGCAGCCGTGCTAGAGACGTGCGTTGACGTACTCCCCCC
TGCTCTTGCCACTCCTTCTCCATGTTTTCAGAAAAATGTGGCTACCGTGG
CCTCCCAAAAAAACCTCCCGACTAAAAACACGCACGGTGGGTTGTGACCG
AGGCATAACTTGATTTCAATCATGCATTTCCAAATAAGAGTTTGTGAGAT
GCAACACTCTTCAAGGACTTTAAGCATGATAAGGGTGAAGAGAAACTTCA
TCTCATGACTGTTAATTTGTGGAAAATGAAAATGAACTTTATTTAATAGG
CAAAGAAACATCATAGCTGCTACTTGCTCAGTATATAAGCATAAGCATTG
CTCAAAAGTATTGTACACAATTGTGTTCGATCCTGCGATTCACGTTTACG
TTTATTTGATCATATCTCTAAGACAAAATGATCAAATAGCAAA
>CL95.Contig2_O_aranea_07-12A    size  1592    gap  0  0%
ACCACATAGTCCATGTGTAAGGAAGAGTGGGCTATCTTCACAATGTCAAT
ATGCACATATATCCAGATTCACAATTGAATTTATTCATTTGGCGATTCAT
TCAATGGACGATTATTGAGTTAAATTTAGACAAAATAATGAAAATAACCA
TTCTTTATCTGCATACTACTGCATTACATACTGTTTGAAATATAAAAGGG
GACTTGGCATGCTTTTCATATGCCTAGGTCCCAACCTGCCGTACTTGCAA
ATGCGTCTACTTACAAAAACGTGGGCAAAATTTGGGGATCCGTAAGTGGC
GAGAACTGCCTCTGTACGGATTTGGGAGCACGCAGACACGCCGTAGTACT
TTTAGTGCATGAGGAACTTTCGCTGCATTCGGGCTGCGGTCGAGCTACGG
ATTCACCCCAGTACGGGTGACGCGTGTGCCCTCTACAGCCAATGAGCGCA
CAACGCACTGACTCCGTGCTGCGCACATGATTAGTGCGTGGTCCGTGCTT
ACTCGGCACTTCCCCAGTTCAACTGTCCAATGAGCATGCAGAACTCATGT
GGACCGTACCGAGTAAGCACGTGCCTCACTTACAACGCACATCGTGCTCA
TGCGCTGCCACTTGAAGCTGCTCTTGCAGCATCAGAACCCGGAGTCTCTG
CGGTGGAATGGGCGGCATCTTGAGGCAGCAGCAGCTGGGACTTGTGGACA
ACCTCGGAAGGTCGTCCTATATATACCCCCCCCGACATCGGGCGGAAAAA
AACTCACGTTCATCGCACTTATAACATGCGAGTGTGTAAGGACACCGTTC
GTGAGCAGCACGTGTAAGTACGGACTCCGTATGATAACATGGCAATCACA
CAGAGATTGTTCGTTGTAAGCACGTACAACTCACTTACCACATGCGCAAC
GTACAATGCACGCAACCGCTCACAGTTAGGCGTGGCATGCAGACCACGAA
CTTACACCTTGCGCAGCCGTGCTAGAGACGTGCGTTGACGTACTCCCCCC
TGCTCTTGCCACTCCTTCTCCATGTTTTCAGAAAAATGTGGCTACCGTGG
CCTCCCAAAAAAACCTCCCGACTAAAAACACGCACGGTGGGTTGTGACCG
AGGCATAACTTGATTTCAATCATGCATTTCCAAATAAGAGTTTGTGAGAT
GCAACACTCTTCAAGGACTTTAAGCATGATAAGGGTGAAGAGAAACTTCA
TCTCATGACTGTTAATTTGTGGAAAATGAAAATGAACTTTATTTCATAGG
CAAAGAAATTATAGCAAGCATTGCACAAAAGTATCTTACAAAATTGTGTT
CGATCCTGCGGCAGAAAACATGTATCCGTAACAAATGGGTACGTTGAACT
TCTCCAAGTTGTGTTCGTTTTAAATCTCAAAGACACAATGATGAAAATAG
CAAACATTTTCCACACAGGAAGTCACAGGAAAGTTCAATTTTAGCATGAT
ATAAAATCAAGTCATGACAAATGAGAATTTTACAAATTGCATTTTGATCG
TAATTTGTGTTGATGTTGTGAATTACAATATATCTCATTCACATGGAGTT
ACATGTGGACAAAGTGATTCTGCAATAACCCTCCCCAAAATA
>CL95.Contig3_O_aranea_07-12A    size  238    gap  0  0%
TAACATTATCAAACAGCACTGTGCACTCATTGATCAAAGCATCTTTCAGA
TATAGATTTCATGATTACACATGACACATAAAAAAATTCTGATTTAATTC
ACATTTCTGGAGTGCAAATAAGTTGACACTGACAGTATCTGCCTTATACA
TGCCCCGGTCACAACCCACGGTGCATGTTTTTAGTCCGTACATTTTTTTG
GGAGGCCACGGCCACCATGTTTTTCTGAAAACGTGGGG
>CL95.Contig4_O_aranea_07-12A    size  262    gap  0  0%
TTCGTTGTAAGCACGTACAACTCGCTTACCACGTCCGAGTGACGTGCGTT
GACCTACTCCCCCCTGCTCTTGCCACTCCTTCTCCATGTTTTCAGAAAAA
TGTGGCTACCGTGGCCTCCCAAAAAAACCTCCCGACTAAAAACACGCACG
GTGGGTTGTTACCGAGGCATTAGATGAGCTAAATATTTTCTGGGTTTCAT
AATTATAAAATACTCTCCACACAGGCCCTCACTCCCACATTTTTCATTTT
ATGAAAGGTTAC
>CL96.Contig1_O_aranea_07-12A    size  4075    gap  0  0%
CGTTCCGCTCATTCGCAGCACATGTACGTGGAAAGGCAGAAACTTGCGCC
TACACCACAGAATGCACTTGTAAACTGCAAGTGAACTTCACCGACATTAT
AATACGGGATGTCCTCTTAGCTGGCATCGCGGACATCGATATCCGACGTG
AGGTGCTAGGCACTGATTCCATACTAGAACGGGCGGTAAATGACGTCATT
GCCATTGTCGAGAGCAAAGAAAGGCCAGGAGGGCCTTGCCTACAACCGCA
GCTGGGATATCCTCCTTCCGGCGAAAAAAAAACACCCTACCGGGCACGCA
GCCAACCGTGGACCGCAACCGAACAGCCATCTGCCCCGACTGCAAACAGA
CATTCTCCCTGTTCTCCGAGGGTGCTCGAGGCTGGAATACTCGACCCCAT
CGCCTGTGCATTAAGTGCTATAGGGTGCAGCGGAGGAAGCGCGGGGGAGC
TGCCCGACGCAGCGGCGCACATCAGCGCAACGACAACACTACACGCAATG
ACACCCTAGCGTCCTCCAAATCCGAAACCGGTGTTATATTTGCACAAGTG
TCAGCATTGCACGAATCACAATCAACACCGCCACGCACCAAGAACCGTCG
ACGGCGCCGTCGTAAGCAGACCCAAGTCCACGCCCACCATATCTTCACGA
AGGGGGCATGGCGTAGGGCCCGTTTCTTGAAGCACCCGGAAGTGCAGCTA
CACGTGTCAGTCAACCATTTGGACTATCGGGCTTTTGGACGACGCTGCCC
TACAGCCGCACCTACAACCATCACCGCGATGGCCGACACTGGAGCCCAAT
CCTGCCTCTGGTCCATGGAGGGTTTTCTGGCTGCTGGATTCTCTGAGAAA
GACCTCGTCCCTGTCCATGTAGACCTGGTCGCAGCCAACAAGTCTCCTAT
CACCATAGATGGCGCTATCATATTGCGCCTACATGGAGTGCCCCTGAGTG
ATGACAAGCCATCATGCGCTACCATGGTATACGTAAGCAAATCAGCCCAC
GGATTTTACCTGTCTTGGGAAGCCATGATGGACCTTGGAATAGTATCGCC
TGACTTCCCCTCGGTTGGAGCAGCGAACTCTCAGCCCCCAGAGGCCCGGC
GTTCACCCGAGGAAGATCACACTGTAATCAACGCTGGTTGCTCTGCTCCA
GCATCAAACGGGACAGGCCCGTGTTCTTGTCCACCACGTACTGTGGTTCC
TGATCGGCCCGACGCCCTTCCTTTCGAGTGCACCCCTGCTAATAATAGTA
AGATGGAAGAATGGTTGCTACAACATTTCGCAGCATCAACATTTAATACC
TGTCCGCACCGCCCCCTTCCATGCATGACAGGGCCTCCGGTGGAGATTCA
CCTCAAGGAAGGTGCACCCCCTAAGGCAGTGCACACACCGGCCCCAGTAC
CAATACATTGGCAAGAGCAAGTGCACAGAGACCTCTTACGAGATGAGGCA
CTAGGAGTCATCGAACGAGTCCCATATGGCGAACCTGTATTGTGGTGCCA
CCGCATGGTAGTTACACGGAAGCACGATGGTACTCCGCACCGTGGACCTC
TCGCCACTCAACAAAAACTGCCAGCGAGAAACATTTGCCAGTGAGTCACC
ATTCCACCTCGCGAGACGCGTCCCCAGAGGAACTTGGAAGACAGTCTCTG
ACGCATGGAACGGTTACCACAGCGTCCCCCTTCGGGAATGTGATCGCCAT
CTTACAACGTTTATCACACCCTTTGGCCGGTGGAGATACACCAGAGCGCC
CCAAGGCTTCCTCTCATCCGGTGATGGATATAACCGTCGGTTTGACGCCA
TCCTCTCTGATTTTGACCGCAAGGAGCGTTGCGTCGATGACACCATCCAC
TACGATATTAACCTCGAGGCGCATTGGTGGAGAACCATTGACTTCCTAAT
TCGCGTGGGCCAGTCGGGAATAGTCCTTAATCCAGATAAATTCCGTTTCG
CACGCAGACAGGTTGACTTCGCTGGTTTTCGGATCTCGGATGAAGCCATT
GAGCCGCTACCGAAATACCTTGACGCTATCCGCGAATTTCCTACACCAAC
TTCCACCACAGACATTCGCAGCTGGTTCGGCTTAGTCAACCAGGTTGCCA
ACTACGCACAGTTACGTGACACCATGGCGCCCTTCAAGCCATTCCTCAGC
CCAAAGGTCCGCTTCGAATGGACCCCTGCGCTTGATGAAGCCTTCTTAAC
ATCTAAGGGTGCAATCGTTGACGCCATCCGCCGCGGTGTAGAGATATTTG
ATCCTACTAAGAGAACCTGTCTACGCCCGGATTGGTCCTGCAGGGGCATT
GGATATTTCCTATCACAGAAGCACTGTGACTGTGAGTCCCTCCTCCCTAA
CTGCTGTGATGATGGTTGGAGGGTTACGTTAGCTGGCTCCAGATTCCTAT
CACCCACCGAGCAGCGCTACGCTCCGATCGAAGGCGAGGCACTGGCAGTG
GCATGGGGACTCGAACAGTCAAAATACTTCACTCAGGGATGCAATGACCT
ACTCGTCATCACTGATCACAAGCCCCTGGTCAAGATCATGGGAGACCGTA
CACTCGATGAGATCCCGAACTCCAGACTTTTCCGCCTCAAGCAGCGTACC
CTGCCATGGGTATTCGAGATCGCGCATCTCCCCGGCAAGACAAATACCGC
CGCTGACGCCACGTCCCGACACCCCGTTAACAAGTTCGCAGAGCTATCTA
GCCTCACACTACGTTCAGCTCAAGATGACGCCGAATGCGCCATGACTACT
GCTATCCGTAATGAGACGCAAAACATAACAGCACTGACGTGGGAACGCAT
TGCCTCTGAGACCACAACTGATCATGTCACGCGCCAACTCATGGATGCTA
TCTACACCGGCTTCAGTGATGCACACCGTACCGCAAATGATGGACTCGCT
GCATTCTGGAAATACCGAGAGTCGCTCCATGTATTGGATGGTGTCATTTT
ATTCGGTGACCGTGTCGTTATTCCATCATCCCTCCGTGGCGACGTGATAA
AGATACTCCACTCAGCCCACCAAGGCATCACGTCCATGGAATCACGTGCT
CGCGGTATCGTGTTTTGGCCGGGAATAACAAAGGACATTCAGTCAGCCCG
CGACAGATGCACAGCCTGCAACCGAAACGCCCCGTCACAGGCTGTATTGC
CCCCTACACTGCCACCAATCCCCGCAACGCCATTTGAATCGATCTACGCT
GACTTTTTTTACTTCCGTGGATGCCACTACCTAGTCGCCGGTGATCGTCT
ATCTGGCTGGGTCGAAATCTTCAAGGCACCACATGGTACTGCCCAGGCCG
GAGCGCAGGGCCTGATCGCTGCTCTCCGTACATTATTTGCCACGTTCGGC
GTTCCCGAGGATATATCGAGTGATGGAGGCCCAGAATTCTCTGCTTCAGC
AACTGCCGACTTCCTTACACGATGGGGAGTCCGTCACCGCGTGTCATCTG
CCTACTTCGCCCAATCGAATGGCCGTGCTGAAGTAGCAGTCAAGAAGGCG
AAGCGCACCCTGATGGACAATGTTGGGCCCACTGGATCCCTTGACAATGA
CGGTCTATTACAGGCACTACTCCAATTGCGCAACACCCCGGATCCTGACT
GCAACATCTCACCGGCGGAAATTGTCTTTGGCAGACCTATACGCGATGCC
TTCTCGTTCGTCAGCCGACAGAACAAATTCACCAACCCATCCATCCGCAC
TACCTGCGCGAAGCATGGGCACTTAAAGAAGACGCAATGAAAGCCCGGAT
GCCACGCTCACTTGAAGCCCTCAATGCTCATGCGAGGCCCCTTGCACCAC
TATCTCTGGGCGACCGTGTGTTCCTGCAGAACCAATATGGTCCGCATCCT
ACTAAGTGGGACAAATCCGGGACAATCGTTGAGCTACGCGACTACGACCA
ATATTGGGTCAAAGTTGATGGATCCGGACGCTTGTCGCTACGGAACAGGC
GATTCTTACGCAAGTTTACTCCACCCACGGTCGTGATTGAGGACTCATAT
CGTCACCCGCGACGACACACGGGCGACCGTAGCACGAGCGTATCGCAACG
TCAGGCAACGGAACCACAACGACAC
>CL96.Contig2_O_aranea_07-12A    size  823    gap  0  0%
AATCGATCTACGCTGACTTTTTTGCCCCACATGGTACTGCCCAGGCCGGA
GCGCAGGGCCTGATCGCTGCTCTCCGTACATTATTTGCCACGTTCGGCGT
TCCCGAGGATATATCGAGTGATGGAGGCCCAGAATTCTCTGCTTCAGCAA
CTGCCGACTTCCTTACACGATGGGGAGTCCGTCACCGCGTGTCATCTGCC
TACTTCGCCCAATCGAATGGCCGTGCTGAAGTAGCAGTCAAGAAGGCGAA
GCGCACCCTGATGGACAATGTTGGGCCCACTGGATCCCTTGACAATGACG
GTCTATTACAGGCACTACTCCAATTGCGCAACACCCCGGATCCTGACTGC
AACATCTCACCGGCGGAAATTGTCTTTGGCAGACCTATACGCGATGCCTT
CTCGTTCGTCAGCCGACAGAACAAATTCACCAACCCATCCATCCGCACTA
CCTGCGCGAAGCATGGGCACTTAAAGAAGACGCAATGAAAGCCCGGATGC
CACGCTCACTTGAAGCCCTCAATGCTCATGCGAGGCCCCTTGCACCACTA
TCTCTGGGCGACCGTGTGTTCCTGCAGAACCAATATGGTCCGCATCCTAC
TAAGTGGGACAAATCCGGGACAATCGTTGAGCTACGCGACTACGACCAAT
ATTGGGTCAAAGTTGATGGATCCGGACGCTTGTCGCTACGGAACAGGCGA
TTCTTACGCAAGTTTACTCCACCCACGGTCGTGATTGAGGACTCATATCG
TCACCCGCGACGACACACGGGCGACCGTAGCACGAGCGTATCGCAACGTC
AGGCAACGGAACCACAACGACAC
>CL97.Contig1_O_aranea_07-12A    size  690    gap  0  0%
GCAGGCAGTTTTTTTTGTCTTCCATAGCTCGTATGGATTCCTTGTTTTCT
AGCCAATTTTTGAAGTCAGGAAGATGAGTAATTTCAGGAATATTGTATCC
TTGTTGATCGCCTTCCCGGTCTGCCATGCTGTCAAAGAAGACCCACTGTG
CATCAGGTCCAGTACCAGCCTTAACAAAAGCAACATAGTGGCTGGTCTCG
ATGCACACTACTGCAAATAACTCCAGCATTTTCCTAGGCGCTATTATTTG
TTCTTGTATATTCTCATCTGTCCAGCCATTTTCTCGGGCTACAGACACCC
TCAACAAGAACTCTTCAGTCAAGATTAACAATTTGGGATTGTGACCAGCA
CGTGCTTGGTGAACCGTTCTATCACAGCTCTGGCAGTAAGAGTTGATTGG
CTCAGTTACTCCACCAATTTCACCACTGCATTCACGACATTCAATCTCTG
CCAGATTTCCACACACAGTGCATATTCTTGGCCAACCTTCCAGCAGGTCA
GATATGTCAAGTGTTAGACTCGGTAGTATACGGTTGTACATGCGATAGTC
TTTGCCAAACCTGGGCATCTGCATTATGAGACATGGTGGTGCCTGTGTGA
GTTTTAAATCTGAATGCAGGAAGGAATAGTGCAAAAGCTGTTCTACAGTT
GGCAGCTTGTAGGATTCATTTTTCTCCATGAAGATTTGGT
>CL98.Contig1_O_aranea_07-12A    size  271    gap  0  0%
GCCAGTTTTAATATGGACAACATTTTGAGTACCGGTAACAAGAACATCTA
TACCACAGTGCATGTACTGACATGTCACATGGGCCATTCTCTCACTTGCA
CACTGCCTCAGCTTACTCTAAAGAATATAGTGAACAAACATTTACAATTT
GTAAAACCCCATTAGGGTGTTTCTTTTAGAGGAACTATCAAGGGTGTAGC
CAGTGTGGAGAGGTGAGGCAGGTTGCCTCATCAGAAAAAAAGGGACGATT
AAAGGTCCCGTCCCCGATTTT
>CL99.Contig1_O_aranea_07-12A    size  263    gap  0  0%
TTGGTATCAGTGTAAAAGCCATATTTATATCAGTACCCCTGTGAAATAAA
ATTTTTGGGCTGAAATATGTTTTGTGATTTATTATATCAAAACGTAAGCA
GTGGTTTGAGTGAAACCTACAATGGAGCAATGGTTGTGTTTTATCACTAA
ATAGGAACTTGATTTGCTAAAATTGGTTTGTTGTACAATTTTTCACTTAA
AATGGTATTTCAGTACTACAACATTGTTAAGAAATAAGTTGAAACACGTG
GGTTACATATATG
>CL100.Contig1_O_aranea_07-12A    size  1540    gap  0  0%
ATCGTAGTGACCGTTCTCATAGTCACAGCTTGAACTATAGAGTTTACCAA
ATTGTTTAGATCACAGTTCTTACGGAGGAAGATTTTCTCTATCTCGATAG
TATTCTTAAGTAGTTTTTACCACGATGGCAACGTCAAATATTTTCCCCGC
CAATTTCATTGCGTTTGTCGTCTGTTACCTGTTCAACACCATGTTTGATT
CAGCGTTGGCACAGAGCTGCAGGTACGATTTCATCGCCACTCCCGGAGTC
GCACTCGAGGACTTCGTTTTTGATACAACCTATGCCCGTAGTCCCAAGAG
GTGTGCCTTGGACTGCCTCAGTCGTCCCCAGTGCAAATCCTTCAACTACC
AGGATTTTACGGAGCTTTGTCAGCTGAACAGCGCCAGTATCATGTGCGCA
CCTGACCATGTCGTTTTCAATGGTACTATGCGTCACTTTAGCCCTCCGAC
AGCATCATGCTGGAAGGAAAATTGTGGTATGGATATACGACAAACGTCGC
CATCTAAGCCGGAGTTGAATTCTGTGGATCAAGGACAAGCTACTTCGACG
AAGAAGGAGTCTCCGGCTACCTCAACGAAGAAAAAGTTTCCACCTTTGAA
CCGAGCACACAAAACTGTTGGCAATAGGCACGGGCACGGGAACACTCATT
TCATCATACTGAAGCCAATCTCAAAGGTGGTGGTAGAGCTGGAAGGAGGA
GACTTTCCCAACGAGGGTCGTATCGAATTCCAATATCAGAACAAATGGGG
TGTGATCTGTGACGACGCGTGGGATATGAAGGACGCTGATGTCGTGTGTC
GGCAACTTGGATTTGAAAATGGCGCCGTTAGTCTCGAGGGAAACTATTCG
AAGGATTCAAAGGGACGCTCTAAAGCATCCATTCTAATGACAGATCTCGA
GTGCACTGGTGATGAGGCTGTTATTGACGACTGCAAATATAGTCTTGATA
AACTCGGGAAGTGTGAACACAGTGGGAATGCTGGTGTGGTGTGTATGCCT
AATAAACCGAACGCGATTGTCTTTGAGAGTTGAACGACTAAAGTATACTG
CCTGCAGACCACGTATTGATTGGATCGTCTGTCACAAATCGACCTGTTAC
AGCTTGTTACGATGATGGGTGATCAACATTAATTACATTCCAAAAACAAT
ATTGAAAAAAAATCACAGATGACGGTTTGGAAAGTAAAAAATTCTATAAT
TTGCATGTTGAAATTTTGCAAATGTCATTGCATAAAATGTGGTTAATTGT
GGAAGGTTTTACACATATTTTTTGGACGTGCGCAGCAACGTCCCAACGTA
CGGCTTTTGCTATATTGGCGCATTGCCAGCTTTAAAGTTCCGCGCAAATG
CATTCCAAACAGTGTTGTCATGAACTGCGCCCGACAACCGAGACACAAAG
GCCCTATGCACGGCTTTTTGCTCACAACAATGTCGTACATTGTTAGCGTG
CATAGCCAGCTACAAAGTTCTTCGCAAAAGGCTAGTTCAGGACCCCAAAC
ATCAGCTGCTTTATTATTTGGCCACTGTCCGGAAAGAGAG
>CL101.Contig1_O_aranea_07-12A    size  517    gap  0  0%
CATTTTTAAACACGAAAAAAGGAAAATGCTCACAATGATCGTTTTTCGTT
TTTCTTATGCATGTATGAAAAACGAACAAACAAAATCACGGAAATGAGAT
TAATTTAAACATTTGTTTTCCTTGCGTCATTTTTAAACAAGAAAAAAGAA
AAAGCCTCACTATGTTCGTTATTCGTTTTTCTTATGTGATCAGTGAAACT
TATGCGCTAAATCCGTAGATTCCTGTTCTGTGGACAAACTTATTTTTGAC
TTGCTCGATTTAAAGTGGTGCCATTTCATACATCGATCTCCGAATGTTGT
CGATACCCTTTAACAACATGTTATCAACTATTGCGGCACTGTTCTAGAAT
CCAAGAAATACGTCTTTGAAAATGTGTAAACACCTTTTTGAACTGCTGGT
TCTCGAAATACGAACACTATAACTTACTACACTTACATTGTAAAATTGTT
TACCTCTCACATTAGCACTGCAGACCTGATGCAAAAGTACAATGTACAAT
GGAAAAAAACATTGGGT
>CL101.Contig2_O_aranea_07-12A    size  900    gap  0  0%
AGCTTATTCATGAACCCCTAATTTTAGCCCAATAAGAGGGCAATACGGTG
TTCAATTTGGTGGTGAAATACCCAAGTTACAAGAGCCCAAAATGGCAAGA
GGGTAAACAAATCACTGTTAAGGAAAATCTTTCCTCCCAGTGATAGACGA
TTTTTCACCCTTTCGACATTTTAGGATCACATAACTGGGTATTTCACCAC
CAAATTATAGATTATACACCCTTACACCCGTTTTATTACAAGAACCTTGA
CAGATATTACGCAACGTAGAATCAATAGGACCCAATGGTCCGTGTATATG
ACCGAAAAATCGTTTTTCGTGTTCATTTTCAAGTAAGAAACAAGAAAAAA
ACTCACAATAGTAGTTTTCCCTGGTTTTAATGTAAGTATATAAAAAAAAC
CCACAAACACGGAGAATAATTTAAACATTCGTTTTTCTTATGCATGTATG
AAAAACGAACAAACAAAATCACGGAAATGAGATTAATTTAAACATTTGTT
TTCCTTGCGTCATTTTTAAACAAGAAAAAAGAAAAAGCCTCACTATGTTC
GTTATTCGTTTTTCTTATGTGATCAGTGAAACTTATGCGCTAAATCCGTA
GATTCCTGTTCTGTGGACAAACTTATTTTTGACTTGCTCGATTTAAAGTG
GTGCCATTTCATACATCGATCTCCGAATGTTGTCGATACCCTTTAACAAC
ATGTTATCAACTATTGCGGCACTGTTCTAGAATCCAAGAAATACGTCTTT
GAAAATGTGTAAACACCTTTTTGAACTGCTGGTTCTCGAAATACGAACAC
TATAACTTACTACACTTACATTGTAAAATTGTTTACCTCTCACATTAGCA
CTGCAGACCTGATGCAAAAGTACAATGTACAATGGAAAAAAACATTGGGT
>CL101.Contig3_O_aranea_07-12A    size  232    gap  0  0%
ATTTTTGACTTGCTCGATTTAAAGTGGTGCCATTTCATACATCGATCTCC
GAATGTTGTCATCTTTTCACCAGTTACTCTTCGAAGGATACCCTTTAACA
ATATGTTATCAAATATTGCGGCACTGTTCTAGAATCCAAGAAATACGTCT
TTGAAAATGTGTAAACACCTTTTTATACGAAATACGAACACAATAACTTA
CTACACTTACATTAAAGGGATATTATGTGATT
>CL102.Contig1_O_aranea_07-12A    size  351    gap  0  0%
TAGGTTTTTCCAGATTACAGGAGCAGTGTTAACATAACAATGAAAGTCAG
TCTGGATACAATCCACATCTAGCCCGGGTTATTGGTAAGCTATTTTGGTG
TGAACACATCATTAGTGTTCAGGTCAGTTAGTGTAACAATATAACTTCAT
CTCAAAATTGAAAGTAAATGAAAAGTTAAAACAGCTCAAATAAGAAAGCT
TGTGAATAAAGTGTTGAGTTAAATTCCTTGAAGTGCCTTGAAGAAATTAG
CAAAAACATCGAAGAAAACAAGAACATTGTATATAAAAGAAAGAAAAAAG
GCCATGGAAAAAGTTGTTAATGTAATCATACTTTGTGTTATTAATAAAGA
A
>CL102.Contig2_O_aranea_07-12A    size  351    gap  0  0%
TCTCGTAATGCACCTTTAACATAACAATGAAAGTCAGTATAGATACAATC
TACATCTACCCTGGGTTATTGGTAAGCTATTTTAGTGTTAACATGTCATT
AGTATGCAGGTCAGTTAGAGTAACAATATAACTTCATCTCAAAATTGAAA
GTAAATGAAAAGTTAAAACAGCTCAAATAAGAAAGCTTGTGAATAAAGTG
TTAACAAATTTTGATGAGTTAAATTCCTTGAAGTGCCTTGAAGAAATTAG
CAAAAACATCGAAGAAAACAAGAACATTGTATATAAAAGAAAGAAAAAAG
GCCATGGAAAAAGTTGTTAATGTAATCATACTTTGTGTTATTAATAAAGA
A
>CL103.Contig1_O_aranea_07-12A    size  8679    gap  0  0%
CAAAATAGGTTTTAAAGGCCGATAGGGTGGCTGGTAGATCCCAGGAGGTT
AAGCTAGCAATCAAGGGTAAGTCAGCAGTTTAATATTATCCAAGCAATTT
TGTTGTTTTTGGTTATTTTTATTACAAGATGCTGCAATTTTATATGAAAA
ACAAGCATACTATATCTGTACTGTAAAACCAAAATAGTCCAGATTTTACA
ACATATTGATTGACAAATCATTCCATGATCGCAATAATTTGGATCAAAAT
CAATCCATAGCACTAGAAACACCAAATCAAAATAATTCTCTTTATTACAC
AAGTTGTATGAAACGATAAATTACAGCTAGTATTTAAAACAAATACATAA
TACCAAAATGGTACTAAGGCTATTATGCAACAACAAAAATGAAGATATAA
ACAGCCAGCACAGCTGAGATGCAATATCCTCAAATCTGTTACCACACAAT
GCCTTTACAATTTATACATTAAGGCTTTCCCCTTATATTTATATAACTGA
TCAAAAAGAGATCATACTTTACATGAGTACCAAGTTACTTATGATTAGTT
TCTTGAGTTACTCATTCCTTAAGAACAGAGGTGGGCAACCTATGGCCTAC
GGGTCACATGCAGACCTACAGACATTTTAATACAGACTGAAAGAAGATCC
TATTCTAGAAATGAATTTTTAAAAATGGAACAAAACATTACTGGAAAGGA
AATCTCTCACAACCAGTAATCCATTCTATAACCTTTGAACAGCTATCCTT
ATAACTTGTAGGGTAAACAGCACATCTATACAAGTGTGAAGACGACATGT
TAATCGCTAAATGCCTTGCCTGTTAAAAATTTACATGGGTCTCTAAAGCT
CGTTTGCCAATAAAGGTTGCCTACCCCTGTTCAAGAACCTTATACTACCC
GTCTACCAATGAGCCCCCTGAAGTACTCATAAATCTCAGATGATTTGTGA
TACATCATTTGTGTCTCAACTACTTTGTAAGTTTCAAGTCACTGTGTTGC
ATTTTTTCAAAAGAGGTTATTCATGTGATTCTCCTTCTAGAGGTATAGTC
TGACCACCTGATCCTTTCTGCTGCATACAACTCCTGGCCACTGATTCAAA
CAACTTTTCTATTTCTGGAGCACAGTGAACAAACTCATGGTTCCAGAACT
TGAAGTTATGATTCCTGATTAGTTCTATGAAGGTGATAAGCAAGCCCCAT
GGATGAGGCCTGTTGACTATCAGACGTTCTAACAATACCCTGGTAATTTG
TTCTTGCATAGCCTCTGTGTTAGCCTCAGCAAACAGGTAAAGCAGAGTAC
AGCTGAAGTAATGTGTGTGACTGTTGGGGTATCTTAACTGATTGGCTATG
GCATTCAAGAAGAGGTATCTCCCTTCAGTATCCAAATCAACAACTAGATT
CTGGAAGATGTCCATATGCGACGAGTGCGTAATAGTACTCATAGAGGGCG
TGCTTCCTTTGCTATGTATATACGCTATTGCCTGAGATCCAACGTAGAGC
ACCAAAGCATTCATTAGGGGGATGTTATATCTCTGACCTGGTTCTTGAGA
CACTTGAAGATGACCTCTTAATTCTGATAAGAAGGTGACAGGACTACGGG
TCTTAATGTAAGAGTCAAGGTCCTTTTTAAACGAGGCCGGTTGGATCATC
GCGGCAAAGTTAGTCAGAATTCTAGGTGGCTGAGTGATGTCCGCCAGCAT
GTCAACTTTCAGATTTGGTGTGAATGGGTCAGGCAGTCTCATGTTGCGTG
GGAATGCACTCAGAATCAAGTTTCTCATCTGTATGCAGTTTGGCGGCATA
ACGTCGCAGAAACCGTAGTGATAGTCACAGAGGAATTCTGGGAAGTCATG
TAGTAAGACTAATAAAACTCGCAAGCATCCCTTATACAACAAGGCTGTGT
GTTTTGGAAGTTCAGCATTGCGCAGGAATGGTGCTAAGAACTTGAACAAG
TCTATCAGTAGCTGAGCATACATTGGCCAACCCTTCTGTTGTGGTAACAT
AGCCAGCATACGAGCAATAAAGATTCTATGTGAGATGAGTTCCAACCATG
AATACACAAAGCCTGGAGCCTTAGATGGCCGCAACACATGAAGAGCATTA
CAGAAAGCTGTCATAACCTGGAAGTTGATAGCTTCCAGAATATTCTCCGG
TGCATTGAGTTCATGTAATAGCATGCTGAAGATGCGATGGTAGGGTAGCT
GCTGGAACTCTGTGTGTCTCACTTCATGGTCTTGTAATAGGACACCTGCT
ACTATACCTAGCACTTTGTTCAACAGGTTGATTTTGGTGACAGCATTAGC
AGCATCTCCCGAGTGTTTGACAAGCAGAGCGATGAGACGCACAAAGGCAT
CAAGAGTATGGAAACACTTGGCTCTTGTAAGCGGTGGTGTATGGGCTGCC
TCTGACAACGCCCTGTAGCACAGATCCACGCACAGCTCGGTGCAGATACG
GAAGAAACGGGTGATAAGGTCATCTGTTTTCAGGATGCCCTGCTGGTGCA
TTTGGTTAACAAAAGCAGAGAAAGCCTTGGTACTGTCTTTTCCTCCAGCA
GGTGAGTGAAACATGTTCACCCACTCCCTCAGCAAGTACTCGGTCTTCTC
TCGTAAACCTGGTGGATCGTCAAACTCGCGTGCTTGGGAGATACCGGAGT
GCATCATGGATGTCGGGCCGCCAGGGGCTTTGTCTAGGAATGCTGGGTCA
TGGTTTTGTCTTACAAGTTCTATCAGATGTGGCAGACCTTCTGGAGGGTT
TGGTGACTGGTTAGCAATGCGTGCTAGGATGTGAAGAGTGTTGTACAGGT
CGGCTTCATTCAAGATGTTGCTCTGTTTATCGTCTATCAAGAAGCGTCTT
ACAACATTCATAGCGAAGGCCACGGCTGTGTAGTTTAGACCATTCTCCAT
GGACTGTGCTATTTGCATATCAACTGCTTGCAGGTTGAGTAAATGGCCTC
TGAGAAGTTGTTCTATTGCATCCAAGTTATACTTCGGTTCACCACGGCTC
TCAAAAACAACTCTTGACACTTGTTTGTTTGTCCATTGTGGCCCATACGC
CCGTTGGTCCTGCAAGGATTTCAGCACCAGAACATGGCAGTCTCTGTATC
GTAATGCTAACTCTGGCTCCATAGCTCCTGGTGTATAGCCTTCCAGTAGA
CCTTCAACAGCCTTTTGTAACAATGCAAGGGCAGTGACAATCTCCCTGGA
GTTCCTTGCCAACACCACCGCTTCCAAAAGCATCTGTAATACCTGCATGT
GCTGACTGCTGGCACCGGCCTGCATTAATGCGTGCAGGTGCTGCTCAATC
TCCTGCACACACTTGTCGTAAATCTGGGTTATCTCATCTGTGGCGTAGGA
CTTGCCAGTTACCTGCATCGGCTTAGCCAGGAAACCAGGGGGTTGATTGG
CTTCAGGGGTGGGTAGGAAGCCAGGAATACTGCGGGCAAACTCTTCATAG
ACGGCTATCTGGCCTGCTGGCACCCCACCCACCTTAAGCCTTATTTGTTC
TGGCATTCTCTCAGCCTGGTAGGTTAGCACCACTGGATCACAATATCTAC
GGTTTTCATTGCGGGCATGCTTACGTAACTCAATCTCAGTTGCTAATCTT
CTGTCCATTTCAGGGATGGCTTTCTCTACAGCACACTTTTGAATGAAGCA
ACATGCTAATTCCACATTGTCAGTAGCTACTACACCGGCTGCTTGCTCTA
TTAGCTCTTTTTGTTGCTGACTACAACCCTTGACAGCAGCCAAGCACGTG
GTCTTGAAGTTATTACTGATACTCAGCACCAGTGGTTCCCTACATGTGAT
CATGGCCATACCAGCAGTAAGGTTACGCACCATATGATGAGCTGCCATAC
GCATGCGTGTCTCCTCTGGGTCAAGAGCAAAATCCTTTCTGACTATCTGT
TCACACGTTGTCAGTGCAATCTTAATGGACCTGTCAACAACCGGTCCCAC
CAACTCTTGCACAGCCCTCTCCACTGCTGCTCGCACACAATTCCTCAATT
GGGGATGTGTCTGGAACAAGGGCAGCTGTGCATTAAATGACACATGAGGT
GCTAGTCCACTCAAAGCGGTAGTATTCAAATCATGAAAGCTGAACTGTGG
CAATGGAGTTGAGGATGATGTAGTGGTAGTGGTCGTGGCTGCTCCACTTG
TGGTACCCTGTGTTGCTGTGGTGGTTGCCGTAGTTATAGTTGCCGTGGGT
ACCACATTGGTATCTGCTGCTGGTGGTGTGGGAGGTACAGGAACAGGTCC
AAAGGTTGGTGGGGATTCCTCTTTGGGTTTCTTGGAGCCAGAGAGTCTTT
GGGGAATGAACTGCAGTTGGTCGTAATCTTTCAGGTATGTAGCTGGAGGT
ATTTCATTTATATCAAGATTGAGATTCTTGCACAGTACTTCTACTTCAAA
CTTGAGATTCAATTTCAGACCTGGCTCTTGATGGAGCTCAACCAATACAC
TGATGACAGCCATAGTCCACGGGTTAGGTGGTTTGAAGACACGGCTGCGT
GTTACACACTCCAATACTTTAGCTACAAATGGAACGACATACAGGAGCTC
TGCCTGTCCCTTGTGGTATGCTTCTAGCAGTAAAGCCTTGAGATCCAAGT
CAATTTGCAGAATTGGTTTGTTCTTTGCCAGTGTCAGCATACCCAGCCAA
TGCCCAAGGTTTTTAAGCAGAGTCCTGTCTGAGAAGTTGGAATCACTCTT
GTCTGAGCTCAGTAACACCTGAATATTCCTCAATGTTTCTTTGATGGTCA
TATCAGTGAGGGCCATTATCTTGAGTTGGTCAATGAAGTTGGCATACAAA
GGATGGAAGTTCATCTCAATGCTGGCCCTCTTCATCACCAAGTACTGTGA
GATCCAGTCATAGTACTCTTCTTTCAGGACATCAGTCAACTCCTCACACT
TTTGTGTAAGATTGGACTGGGACAAGTTGTTGAATAAGAAGGCTACTTTG
TCCTGTACATCCTCAGGTGGTTCTGGGCATTCCAGATCTTTGGGTGTGGC
AACTAGTAGTGTGTCTATGTTGGTGGTGTTTGCTATAGATGGCGCCGATG
TTGTCTTGGTAACCGGTTTTGAACCAACAGCTGCTGCTGTTGTACTTGTG
ATTGTAGATGTTTTCACAGCCGAGATAGTTGTCGCTGCTGATGTAGTTAC
TGTCGCTGTAGTTGTTGCTGTTGTTGTTGTTGACTGCCTTGCTGGCGGTT
CTCTAGACATCATGCCAAACTGAATGAAAGCGGATGCAGCATTGGCGTCT
GTAGGTGTTGTTGGTGTGTCAGGTGCCGTGGAGGCGAGCAGCTGATGCGA
TATAGGTTCACGCAACATCATACCATACTGCACATGCTCAATGAGGGCTT
CTGGAAATTGTGCAAAATGTGGAATGGAAGCGAGATGCTGGCAATACTGA
GGGTAATCTTTGAGTCGGTTCTTGAATTTGTCTAAAGCAGCAATGCCAAA
ATAATACATCTTACTACCATGGGGTTTGCGCAGTGCTTCCAAGACATAAC
GAAGAGCTATTCCCAGAGCCATGTACGTGACTAGACCCTGTTCAATGATA
CCGCCAAACAAACATGCTGTGATGTGAAGTTCTCTTTCTGGATATTGTGG
GAAGAACTTGTATTCCTCAAACAGGTTCCTTAGCATACACTTGAAGACCT
CCTGTTCTTTCTTGGCTTGAGAGTCTTTGAATCTCTTGAGCATCTGCAAT
ACCTCATCCACAGACATGACAGGGTTAGGTGGTTGGTTATAGATCTGCTG
GAAGTAACTGTTGGCTTCATCGTCTATTTCAGCAGGGAAGGTCTGCCCCA
GCTCAGGCCAGATGTTAGATATGTCCGCTGTAGTGTTTTGTGGTGCCTGG
ACAGCTTCCAGTAAAGAGGCTGGCTTACCTGCACCAGGTGTACCAGGTGG
TCCTCCTGAAGGTCCAGGTGCTCCAGATGGCTTCAAAGAATTATCCATAT
TTGGCAGATTGATGAACGGTGGAACGGCCAAATCTTGACCCATCTTGTTT
TGTTTGACTCCGCCCGGTGTACCAGGAGGTCCGGGCGGCCCGGGCGCTCC
CGGTGGACCTGGAGCACTGTTCTTGTTCGGTGGATTGATGGGCGGTTGGG
TAGGGTTGCCAAACGGAGTGTTGGCGGAACTGCTGGTTGGTGGACGGCTG
AATGGATCATTTCTCAAACCAGGCATTAAATTAGCGTGCGGGTTAGTAGG
CACACTCCCTGTCAATCCTCCCAGGCCTGGAGCTCCCAGCGGTGTGAATG
GCTTCTGCTGTTGTTGCGGCTGGCTCATTCCAAAGTTACCCAAAGGATTT
GTTGCGAATCCATGTAAACCTGGATTGGTAGGAGTCGTTGGGGTGGTTAT
ACCCGCCATACCGGCAAGAGGGTCGATCGGTCCCGTGTTGAGTCCTGGAG
ACAAAGCTGACAGGCCGACGTTGGGTTTAATAACACCTGGAGGTGGTCTG
GATTTGAGAAGATTGGAACAGTTGGCCACCATGGTCATGATAGTCTCTGC
CAAATCAGGTGCAACAGAACTTGCACATGCTTGTAAACACGCCAACATTG
TTCCAATGGTCTCCGGTGGGAGTACTCCTGTCTTTCCTCCTCCTGGGAGC
TCCTTAGGTTCTGGAGGCATTCCACCCATCACCTGAGGGGCTCTCCGCTT
GAGGAAACTCACACAGGTCTGGACAAACGGTTCTCCATGTTCTCTAATTT
TATCTGTCATCCATTTGTCCAGTTTGAGATACTCCCTCCTGGATGCCAAA
CAAGCCAGGTCTATGACAAACGCAAAAGGTGTGGCATTGAGAAGCAGTGA
AAGAGCTTTGAGGTCCTGAGCTACATCAAGAATACGCGACAGCCGGGTCT
GGTCATTCTCACCACGCATGTACCACTCGGCCATCGAGTGCATTACTATC
TGTCGGATGGTAGGAGACTGGCCCTGGCCATGCCAAGCATAGTGTAGCAC
AATGCCTGAGTTGGGGTGATTACCAAGGAAGATAGGCATCAGTGTAGAAA
TCAACTCATGTCTCAATGGAGTCCAACTCGGCTGCACTTGAAGAAGAGCA
AGTAATAACATGTCAGGGCAATGTTTGATGGGGAAGCCAAACAAATTCTT
GACCTGCTCGTACTTGCCAACCTCAGCTAGCGTCAGGAGGGTCTCCACAA
GGTCCAAAGATTTCCATGTGGCAATTTCTCGGTTGTCGTCCTCTGGTGGC
GCTTTCAATATATCTGTAACTACTGTATGGCAAGGATAGTCGGCAAAACA
GAAGATTTCTGGGTTGGTTAATGCCTGCTGGATCCATGAAAGCTGTCCAT
CTGTGTTCTTCCACCTTCTGTAAAGCACTTCGATAGGGAAGACATCTTGT
AGACCTCTCAGAAAGGCACTCTTTACAATCCTCAAGCCCTGGGCATCCTT
CAAGATGAAGTTAGGATGATCCATCTCTGGTACCACCTCGCGGAAGTTGA
GATGCGGTGCAAGGTCCTTGACCACCTCGATGAAGACATCCACATTCCAT
GTGTTTGGCTGGTTGCTTTGGTCTGTTTTATCCTTACCATCACTCCACAC
ACTGCTGCCAGATAATGACTGCAATGGCATGTTCTCTGATAATCCTGTGT
GTGTTCTAGCCATCATGCCGATTACCCTCGCAACAGCCGATGCCGAGATG
GCATTGATGCCAATCTGGACCAGCGTCTTACGACACTCGTCCATGGTGGT
ACAACAGCCGTATCCAATTTCATGCATCATATCTGCCAGAGAACCATCCA
TCACTCCTTTTGGCAAAGTGCCAGTATCATTGAGGAGCCGGTCCATTCTG
ATGTCCCGTTTCTCTCCGTATAGAGATGAATTTAATACTATTGGAACCTG
ATCAGGTGGAAAGTCTTTCTTAATAGTCTTGAGAAAAGCGTCCCGTTGAG
AGGAACCAATTCCAAGTTGGTCTTTGGATCGACTCAGATGTGAGAGCAAC
AGATGAAGGACTTCTACCGATACGTCAGCTAATCCCCCTTCTTGAGAGCT
TCTTAAATCTGTATCAATGTAAGAGCGCAGTAAATCTGGAAGCTTCTGTT
TCACAAACTGCAGAGCGTGTGTTCTGACTTCAGCTCGAGATGAGTGAGTA
AGTGCAAGTCCAAAAACGACCTCCTGGACTTTTGTGAGCTTCAGTATCTT
ACTGATTTGAGTGAAGAGTATAGATGATGGCTTGAGACTCTTCTGTTGAT
TGAGAGGATTATCAATAGCGTAGCAAAGAGTGGATACAAAGTTTGGTTTG
GTTATCAATGTGGCGGATTCCTGCGTCAATAACTGGGCCTGGTGGAAATC
CTTGCCACTGCTTCCCTTGGCATCGCCGCCAAAGTCCACGTTAGAGAAGA
GGCAACGTAGCAGATGCCTATCTGCCTCCGGCCCGTGTTCCGATACAAGA
CAAGAAATTTCAGCAAGGCTTTGCTTGTAGTTCTTCTTGGTGAGATTTGC
CACTAAATTGGAGATTTGAGACAAGGCCAGCGAAAGGGAGTCCAGATTCA
TTATTTCATTCTTTCCGGTGTATGGCGCTTAAATTGGCAGAGAAACAAGC
GTTACGTGTGTGTTGGATTCTCTGATTATTGATGAGTTTGGTGATGGCAA
AATTTATCTGCAAAGTCGATCCAATTCCGAAGATTTTGGGGGTTATTTAC
AGTACATCGTGGCACACTCACAACGCTTG
>CL103.Contig2_O_aranea_07-12A    size  8571    gap  0  0%
CAAAATAGGTTTTAAAGGCCGATAGGGTGGCTGGTAGATCCCAGGAGGTT
AAGCTAGCAATCAAGGGTAAGTCAGCAGTTTAATATTATCCAAGCAATTT
TGTTGTTTTTGGTTATTTTTATTACAAGATGCTGCAATTTTATATGAAAA
ACAAGCATACTATATCTGTACTGTAAAACCAAAATAGTCCAGATTTTACA
ACATATTGATTGACAAATCATTCCATGATCGCAATAATTTGGATCAAAAT
CAATCCATAGCACTAGAAACACCAAATCAAAATAATTCTCTTTATTACAC
AAGTTGTATGAAACGATAAATTACAGCTAGTATTTAAAACAAATACATAA
TACCAAAATGGTACTAAGGCTATTATGCAACAACAAAAATGAAGATATAA
ACAGCCAGCACAGCTGAGATGCAATATCCTCAAATCTGTTACCACACAAT
GCCTTTACAATTTATACATTAAGGCTTTCCCCTTATATTTATATAACTGA
TCAAAAAGAGATCATACTTTACATGAGTACCAAGTTACTTATGATTAGTT
TCTTGAGTTACTCATTCCTTAAGAACAGAGGTGGGCAACCTATGGCCTAC
GGGTCACATGCAGACCTACAGACATTTTAATACAGACTGAAAGAAGATCC
TATTCTAGAAATGAATTTTTAAAAATGGAACAAAACATTACTGGAAAGGA
AATCTCTCACAACCAGTAATCCATTCTATAACCTTTGAACAGCTATCCTT
ATAACTTGTAGGGTAAACAGCACATCTATACAAGTGTGAAGACGACATGT
TAATCGCTAAATGCCTTGCCTGTTAAAAATTTACATGGGTCTCTAAAGCT
CGTTTGCCAATAAAGGTTGCCTACCCCTGTTCAAGAACCTTATACTACCC
GTCTACCAATGAGCCCCCTGAAGTACTCATAAATCTCAGATGATTTGTGA
TACATCATTTGTGTCTCAACTACTTTGTAAGTTTCAAGTCACTGTGTTGC
ATTTTTTCAAAAGAGGTTATTCATGTGATTCTCCTTCTAGAGGTATAGTC
TGACCACCTGATCCTTTCTGCTGCATACAACTCCTGGCCACTGATTCAAA
CAACTTTTCTATTTCTGGAGCACAGTGAACAAACTCATGGTTCCAGAACT
TGAAGTTATGATTCCTGATTAGTTCTATGAAGGTGATAAGCAAGCCCCAT
GGATGAGGCCTGTTGACTATCAGACGTTCTAACAATACCCTGGTAATTTG
TTCTTGCATAGCCTCTGTGTTAGCCTCAGCAAACAGGTAAAGCAGAGTAC
AGCTGAAGTAATGTGTGTGACTGTTGGGGTATCTTAACTGATTGGCTATG
GCATTCAAGAAGAGGTATCTCCCTTCAGTATCCAAATCAACAACTAGATT
CTGGAAGATGTCCATATGCGACGAGTGCGTAATAGTACTCATAGAGGGCG
TGCTTCCTTTGCTATGTATATACGCTATTGCCTGAGATCCAACGTAGAGC
ACCAAAGCATTCATTAGGGGGATGTTATATCTCTGACCTGGTTCTTGAGA
CACTTGAAGATGACCTCTTAATTCTGATAAGAAGGTGACAGGACTACGGG
TCTTAATGTAAGAGTCAAGGTCCTTTTTAAACGAGGCCGGTTGGATCATC
GCGGCAAAGTTAGTCAGAATTCTAGGTGGCTGAGTGATGTCCGCCAGCAT
GTCAACTTTCAGATTTGGTGTGAATGGGTCAGGCAGTCTCATGTTGCGTG
GGAATGCACTCAGAATCAAGTTTCTCATCTGTATGCAGTTTGGCGGCATA
ACGTCGCAGAAACCGTAGTGATAGTCACAGAGGAATTCTGGGAAGTCATG
TAGTAAGACTAATAAAACTCGCAAGCATCCCTTATACAACAAGGCTGTGT
GTTTTGGAAGTTCAGCATTGCGCAGGAATGGTGCTAAGAACTTGAACAAG
TCTATCAGTAGCTGAGCATACATTGGCCAACCCTTCTGTTGTGGTAACAT
AGCCAGCATACGAGCAATAAAGATTCTATGTGAGATGAGTTCCAACCATG
AATACACAAAGCCTGGAGCCTTAGATGGCCGCAACACATGAAGAGCATTA
CAGAAAGCTGTCATAACCTGGAAGTTGATAGCTTCCAGAATATTCTCCGG
TGCATTGAGTTCATGTAATAGCATGCTGAAGATGCGATGGTAGGGTAGCT
GCTGGAACTCTGTGTGTCTCACTTCATGGTCTTGTAATAGGACACCTGCT
ACTATACCTAGCACTTTGTTCAACAGGTTGATTTTGGTGACAGCATTAGC
AGCATCTCCCGAGTGTTTGACAAGCAGAGCGATGAGACGCACAAAGGCAT
CAAGAGTATGGAAACACTTGGCTCTTGTAAGCGGTGGTGTATGGGCTGCC
TCTGACAACGCCCTGTAGCACAGATCCACGCACAGCTCGGTGCAGATACG
GAAGAAACGGGTGATAAGGTCATCTGTTTTCAGGATGCCCTGCTGGTGCA
TTTGGTTAACAAAAGCAGAGAAAGCCTTGGTACTGTCTTTTCCTCCAGCA
GGTGAGTGAAACATGTTCACCCACTCCCTCAGCAAGTACTCGGTCTTCTC
TCGTAAACCTGGTGGATCGTCAAACTCGCGTGCTTGGGAGATACCGGAGT
GCATCATGGATGTCGGGCCGCCAGGGGCTTTGTCTAGGAATGCTGGGTCA
TGGTTTTGTCTTACAAGTTCTATCAGATGTGGCAGACCTTCTGGAGGGTT
TGGTGACTGGTTAGCAATGCGTGCTAGGATGTGAAGAGTGTTGTACAGGT
CGGCTTCATTCAAGATGTTGCTCTGTTTATCGTCTATCAAGAAGCGTCTT
ACAACATTCATAGCGAAGGCCACGGCTGTGTAGTTTAGACCATTCTCCAT
GGACTGTGCTATTTGCATATCAACTGCTTGCAGGTTGAGTAAATGGCCTC
TGAGAAGTTGTTCTATTGCATCCAAGTTATACTTCGGTTCACCACGGCTC
TCAAAAACAACTCTTGACACTTGTTTGTTTGTCCATTGTGGCCCATACGC
CCGTTGGTCCTGCAAGGATTTCAGCACCAGAACATGGCAGTCTCTGTATC
GTAATGCTAACTCTGGCTCCATAGCTCCTGGTGTATAGCCTTCCAGTAGA
CCTTCAACAGCCTTTTGTAACAATGCAAGGGCAGTGACAATCTCCCTGGA
GTTCCTTGCCAACACCACCGCTTCCAAAAGCATCTGTAATACCTGCATGT
GCTGACTGCTGGCACCGGCCTGCATTAATGCGTGCAGGTGCTGCTCAATC
TCCTGCACACACTTGTCGTAAATCTGGGTTATCTCATCTGTGGCGTAGGA
CTTGCCAGTTACCTGCATCGGCTTAGCCAGGAAACCAGGGGGTTGATTGG
CTTCAGGGGTGGGTAGGAAGCCAGGAATACTGCGGGCAAACTCTTCATAG
ACGGCTATCTGGCCTGCTGGCACCCCACCCACCTTAAGCCTTATTTGTTC
TGGCATTCTCTCAGCCTGGTAGGTTAGCACCACTGGATCACAATATCTAC
GGTTTTCATTGCGGGCATGCTTACGTAACTCAATCTCAGTTGCTAATCTT
CTGTCCATTTCAGGGATGGCTTTCTCTACAGCACACTTTTGAATGAAGCA
ACATGCTAATTCCACATTGTCAGTAGCTACTACACCGGCTGCTTGCTCTA
TTAGCTCTTTTTGTTGCTGACTACAACCCTTGACAGCAGCCAAGCACGTG
GTCTTGAAGTTATTACTGATACTCAGCACCAGTGGTTCCCTACATGTGAT
CATGGCCATACCAGCAGTAAGGTTACGCACCATATGATGAGCTGCCATAC
GCATGCGTGTCTCCTCTGGGTCAAGAGCAAAATCCTTTCTGACTATCTGT
TCACACGTTGTCAGTGCAATCTTAATGGACCTGTCAACAACCGGTCCCAC
CAACTCTTGCACAGCCCTCTCCACTGCTGCTCGCACACAATTCCTCAATT
GGGGATGTGTCTGGAACAAGGGCAGCTGTGCATTAAATGACACATGAGGT
GCTAGTCCACTCAAAGCGGTAGTATTCAAATCATGAAAGCTGAACTGTGG
CAATGGAGTTGAGGATGATGTAGTGGTAGTGGTCGTGGCTGCTCCACTTG
TGGTACCCTGTGTTGCTGTGGTGGTTGCCGTAGTTATAGTTGCCGTGGGT
ACCACATTGGTATCTGCTGCTGGTGGTGTGGGAGGTACAGGAACAGGTCC
AAAGGTTGGTGGGGATTCCTCTTTGGGTTTCTTGGAGCCAGAGAGTCTTT
GGGGAATGAACTGCAGTTGGTCGTAATCTTTCAGGTATGTAGCTGGAGGT
ATTTCATTTATATCAAGATTGAGATTCTTGCACAGTACTTCTACTTCAAA
CTTGAGATTCAATTTCAGACCTGGCTCTTGATGGAGCTCAACCAATACAC
TGATGACAGCCATAGTCCACGGGTTAGGTGGTTTGAAGACACGGCTGCGT
GTTACACACTCCAATACTTTAGCTACAAATGGAACGACATACAGGAGCTC
TGCCTGTCCCTTGTGGTATGCTTCTAGCAGTAAAGCCTTGAGATCCAAGT
CAATTTGCAGAATTGGTTTGTTCTTTGCCAGTGTCAGCATACCCAGCCAA
TGCCCAAGGTTTTTAAGCAGAGTCCTGTCTGAGAAGTTGGAATCACTCTT
GTCTGAGCTCAGTAACACCTGAATATTCCTCAATGTTTCTTTGATGGTCA
TATCAGTGAGGGCCATTATCTTGAGTTGGTCAATGAAGTTGGCATACAAA
GGATGGAAGTTCATCTCAATGCTGGCCCTCTTCATCACCAAGTACTGTGA
GATCCAGTCATAGTACTCTTCTTTCAGGACATCAGTCAACTCCTCACACT
TTTGTGTAAGATTGGACTGGGACAAGTTGTTGAATAAGAAGGCTACTTTG
TCCTGTACATCCTCAGGTGGTTCTGGGCATTCCAGATCTTTGGGTGTGGC
AACTAGTAGTGTGTCTATGTTGGTGGTGTTTGCTATAGATGGCGCCGATG
TTGTCTTGGTAACCGGTTTTGAACCAACAGCTGCTGCTGTTGTACTTGTG
ATTGTAGATGTTTTCACAGCCGAGATAGTTGTCGCTGCTGATGTAGTTAC
TGTCGCTGTAGTTGTTGCTGTTGTTGTTGTTGACTGCCTTGCTGGCGGTT
CTCTAGACATCATGCCAAACTGAATGAACTCAATGAGGGCTTCTGGAAAT
TGTGCAAAATGTGGAATGGAAGCGAGATGCTGGCAATACTGAGGGTAATC
TTTGAGTCGGTTCTTGAATTTGTCTAAAGCAGCAATGCCAAAATAATACA
TCTTACTACCATGGGGTTTGCGCAGTGCTTCCAAGACATAACGAAGAGCT
ATTCCCAGAGCCATGTACGTGACTAGACCCTGTTCAATGATACCGCCAAA
CAAACATGCTGTGATGTGAAGTTCTCTTTCTGGATATTGTGGGAAGAACT
TGTATTCCTCAAACAGGTTCCTTAGCATACACTTGAAGACCTCCTGTTCT
TTCTTGGCTTGAGAGTCTTTGAATCTCTTGAGCATCTGCAATACCTCATC
CACAGACATGACAGGGTTAGGTGGTTGGTTATAGATCTGCTGGAAGTAAC
TGTTGGCTTCATCGTCTATTTCAGCAGGGAAGGTCTGCCCCAGCTCAGGC
CAGATGTTAGATATGTCCGCTGTAGTGTTTTGTGGTGCCTGGACAGCTTC
CAGTAAAGAGGCTGGCTTACCTGCACCAGGTGTACCAGGTGGTCCTCCTG
AAGGTCCAGGTGCTCCAGATGGCTTCAAAGAATTATCCATATTTGGCAGA
TTGATGAACGGTGGAACGGCCAAATCTTGACCCATCTTGTTTTGTTTGAC
TCCGCCCGGTGTACCAGGAGGTCCGGGCGGCCCGGGCGCTCCCGGTGGAC
CTGGAGCACTGTTCTTGTTCGGTGGATTGATGGGCGGTTGGGTAGGGTTG
CCAAACGGAGTGTTGGCGGAACTGCTGGTTGGTGGACGGCTGAATGGATC
ATTTCTCAAACCAGGCATTAAATTAGCGTGCGGGTTAGTAGGCACACTCC
CTGTCAATCCTCCCAGGCCTGGAGCTCCCAGCGGTGTGAATGGCTTCTGC
TGTTGTTGCGGCTGGCTCATTCCAAAGTTACCCAAAGGATTTGTTGCGAA
TCCATGTAAACCTGGATTGGTAGGAGTCGTTGGGGTGGTTATACCCGCCA
TACCGGCAAGAGGGTCGATCGGTCCCGTGTTGAGTCCTGGAGACAAAGCT
GACAGGCCGACGTTGGGTTTAATAACACCTGGAGGTGGTCTGGATTTGAG
AAGATTGGAACAGTTGGCCACCATGGTCATGATAGTCTCTGCCAAATCAG
GTGCAACAGAACTTGCACATGCTTGTAAACACGCCAACATTGTTCCAATG
GTCTCCGGTGGGAGTACTCCTGTCTTTCCTCCTCCTGGGAGCTCCTTAGG
TTCTGGAGGCATTCCACCCATCACCTGAGGGGCTCTCCGCTTGAGGAAAC
TCACACAGGTCTGGACAAACGGTTCTCCATGTTCTCTAATTTTATCTGTC
ATCCATTTGTCCAGTTTGAGATACTCCCTCCTGGATGCCAAACAAGCCAG
GTCTATGACAAACGCAAAAGGTGTGGCATTGAGAAGCAGTGAAAGAGCTT
TGAGGTCCTGAGCTACATCAAGAATACGCGACAGCCGGGTCTGGTCATTC
TCACCACGCATGTACCACTCGGCCATCGAGTGCATTACTATCTGTCGGAT
GGTAGGAGACTGGCCCTGGCCATGCCAAGCATAGTGTAGCACAATGCCTG
AGTTGGGGTGATTACCAAGGAAGATAGGCATCAGTGTAGAAATCAACTCA
TGTCTCAATGGAGTCCAACTCGGCTGCACTTGAAGAAGAGCAAGTAATAA
CATGTCAGGGCAATGTTTGATGGGGAAGCCAAACAAATTCTTGACCTGCT
CGTACTTGCCAACCTCAGCTAGCGTCAGGAGGGTCTCCACAAGGTCCAAA
GATTTCCATGTGGCAATTTCTCGGTTGTCGTCCTCTGGTGGCGCTTTCAA
TATATCTGTAACTACTGTATGGCAAGGATAGTCGGCAAAACAGAAGATTT
CTGGGTTGGTTAATGCCTGCTGGATCCATGAAAGCTGTCCATCTGTGTTC
TTCCACCTTCTGTAAAGCACTTCGATAGGGAAGACATCTTGTAGACCTCT
CAGAAAGGCACTCTTTACAATCCTCAAGCCCTGGGCATCCTTCAAGATGA
AGTTAGGATGATCCATCTCTGGTACCACCTCGCGGAAGTTGAGATGCGGT
GCAAGGTCCTTGACCACCTCGATGAAGACATCCACATTCCATGTGTTTGG
CTGGTTGCTTTGGTCTGTTTTATCCTTACCATCACTCCACACACTGCTGC
CAGATAATGACTGCAATGGCATGTTCTCTGATAATCCTGTGTGTGTTCTA
GCCATCATGCCGATTACCCTCGCAACAGCCGATGCCGAGATGGCATTGAT
GCCAATCTGGACCAGCGTCTTACGACACTCGTCCATGGTGGTACAACAGC
CGTATCCAATTTCATGCATCATATCTGCCAGAGAACCATCCATCACTCCT
TTTGGCAAAGTGCCAGTATCATTGAGGAGCCGGTCCATTCTGATGTCCCG
TTTCTCTCCGTATAGAGATGAATTTAATACTATTGGAACCTGATCAGGTG
GAAAGTCTTTCTTAATAGTCTTGAGAAAAGCGTCCCGTTGAGAGGAACCA
ATTCCAAGTTGGTCTTTGGATCGACTCAGATGTGAGAGCAACAGATGAAG
GACTTCTACCGATACGTCAGCTAATCCCCCTTCTTGAGAGCTTCTTAAAT
CTGTATCAATGTAAGAGCGCAGTAAATCTGGAAGCTTCTGTTTCACAAAC
TGCAGAGCGTGTGTTCTGACTTCAGCTCGAGATGAGTGAGTAAGTGCAAG
TCCAAAAACGACCTCCTGGACTTTTGTGAGCTTCAGTATCTTACTGATTT
GAGTGAAGAGTATAGATGATGGCTTGAGACTCTTCTGTTGATTGAGAGGA
TTATCAATAGCGTAGCAAAGAGTGGATACAAAGTTTGGTTTGGTTATCAA
TGTGGCGGATTCCTGCGTCAATAACTGGGCCTGGTGGAAATCCTTGCCAC
TGCTTCCCTTGGCATCGCCGCCAAAGTCCACGTTAGAGAAGAGGCAACGT
AGCAGATGCCTATCTGCCTCCGGCCCGTGTTCCGATACAAGACAAGAAAT
TTCAGCAAGGCTTTGCTTGTAGTTCTTCTTGGTGAGATTTGCCACTAAAT
TGGAGATTTGAGACAAGGCCAGCGAAAGGGAGTCCAGATTCATTATTTCA
TTCTTTCCGGTGTATGGCGCTTAAATTGGCAGAGAAACAAGCGTTACGTG
TGTGTTGGATTCTCTGATTATTGATGAGTTTGGTGATGGCAAAATTTATC
TGCAAAGTCGATCCAATTCCGAAGATTTTGGGGGTTATTTACAGTACATC
GTGGCACACTCACAACGCTTG
>CL103.Contig3_O_aranea_07-12A    size  2904    gap  0  0%
TGGTTATAGATCTGCTGGAAGTAACTGTTGGCTTCATCGTCTATTTCAGC
AGGGAAGGTCTGCCCCAGCTCAGGCCAGATGTTAGATATGTCCGCTGGCT
TACCTGCACCAGGTGTACCAGGTGGTCCTCCTGAAGGTCCAGGTGCTCCA
GATGGCTTCAAAGAATTATCCATATTTGGCAGATTGATGAACGGTGGAAC
GGCCAAATCTTGACCCATCTTGTTTTGTTTGACTCCGCCCGGTGTACCAG
GAGGTCCGGGCGGCCCGGGCGCTCCCGGTGGACCTGGAGCACTGTTCTTG
TTCGGTGGATTGATGGGCGGTTGGGTAGGGTTGCCAAACGGAGTGTTGGC
GGAACTGCTGGTTGGTGGACGGCTGAATGGATCATTTCTCAAACCAGGCA
TTAAATTAGCGTGCGGGTTAGTAGGCACACTCCCTGTCAATCCTCCCAGG
CCTGGAGCTCCCAGCGGTGTGAATGGCTTCTGCTGTTGTTGCGGCTGGCT
CATTCCAAAGTTACCCAAAGGATTTGTTGCGAATCCATGTAAACCTGGAT
TGGTAGGAGTCGTTGGGGTGGTTATACCCGCCATACCGGCAAGAGGGTCG
ATCGGTCCCGTGTTGAGTCCTGGAGACAAAGCTGACAGGCCGACGTTGGG
TTTAATAACACCTGGAGGTGGTCTGGATTTGAGAAGATTGGAACAGTTGG
CCACCATGGTCATGATAGTCTCTGCCAAATCAGGTGCAACAGAACTTGCA
CATGCTTGTAAACACGCCAACATTGTTCCAATGGTCTCCGGTGGGAGTAC
TCCTGTCTTTCCTCCTCCTGGGAGCTCCTTAGGTTCTGGAGGCATTCCAC
CCATCACCTGAGGGGCTCTCCGCTTGAGGAAACTCACACAGGTCTGGACA
AACGGTTCTCCATGTTCTCTAATTTTATCTGTCATCCATTTGTCCAGTTT
GAGATACTCCCTCCTGGATGCCAAACAAGCCAGGTCTATGACAAACGCAA
AAGGTGTGGCATTGAGAAGCAGTGAAAGAGCTTTGAGGTCCTGAGCTACA
TCAAGAATACGCGACAGCCGGGTCTGGTCATTCTCACCACGCATGTACCA
CTCGGCCATCGAGTGCATTACTATCTGTCGGATGGTAGGAGACTGGCCCT
GGCCATGCCAAGCATAGTGTAGCACAATGCCTGAGTTGGGGTGATTACCA
AGGAAGATAGGCATCAGTGTAGAAATCAACTCATGTCTCAATGGAGTCCA
ACTCGGCTGCACTTGAAGAAGAGCAAGTAATAACATGTCAGGGCAATGTT
TGATGGGGAAGCCAAACAAATTCTTGACCTGCTCGTACTTGCCAACCTCA
GCTAGCGTCAGGAGGGTCTCCACAAGGTCCAAAGATTTCCATGTGGCAAT
TTCTCGGTTGTCGTCCTCTGGTGGCGCTTTCAATATATCTGTAACTACTG
TATGGCAAGGATAGTCGGCAAAACAGAAGATTTCTGGGTTGGTTAATGCC
TGCTGGATCCATGAAAGCTGTCCATCTGTGTTCTTCCACCTTCTGTAAAG
CACTTCGATAGGGAAGACATCTTGTAGACCTCTCAGAAAGGCACTCTTTA
CAATCCTCAAGCCCTGGGCATCCTTCAAGATGAAGTTAGGATGATCCATC
TCTGGTACCACCTCGCGGAAGTTGAGATGCGGTGCAAGGTCCTTGACCAC
CTCGATGAAGACATCCACATTCCATGTGTTTGGCTGGTTGCTTTGGTCTG
TTTTATCCTTACCATCACTCCACACACTGCTGCCAGATAATGACTGCAAT
GGCATGTTCTCTGATAATCCTGTGTGTGTTCTAGCCATCATGCCGATTAC
CCTCGCAACAGCCGATGCCGAGATGGCATTGATGCCAATCTGGACCAGCG
TCTTACGACACTCGTCCATGGTGGTACAACAGCCGTATCCAATTTCATGC
ATCATATCTGCCAGAGAACCATCCATCACTCCTTTTGGCAAAGTGCCAGT
ATCATTGAGGAGCCGGTCCATTCTGATGTCCCGTTTCTCTCCGTATAGAG
ATGAATTTAATACTATTGGAACCTGATCAGGTGGAAAGTCTTTCTTAATA
GTCTTGAGAAAAGCGTCCCGTTGAGAGGAACCAATTCCAAGTTGGTCTTT
GGATCGACTCAGATGTGAGAGCAACAGATGAAGGACTTCTACCGATACGT
CAGCTAATCCCCCTTCTTGAGAGCTTCTTAAATCTGTATCAATGTAAGAG
CGCAGTAAATCTGGAAGCTTCTGTTTCACAAACTGCAGAGCGTGTGTTCT
GACTTCAGCTCGAGATGAGTGAGTAAGTGCAAGTCCAAAAACGACCTCCT
GGACTTTTGTGAGCTTCAGTATCTTACTGATTTGAGTGAAGAGTATAGAT
GATGGCTTGAGACTCTTCTGTTGATTGAGAGGATTATCAATAGCGTAGCA
AAGAGTGGATACAAAGTTTGGTTTGGTTATCAATGTGGCGGATTCCTGCG
TCAATAACTGGGCCTGGTGGAAATCCTTGCCACTGCTTCCCTTGGCATCG
CCGCCAAAGTCCACGTTAGAGAAGAGGCAACGTAGCAGATGCCTATCTGC
CTCCGGCCCGTGTTCCGATACAAGACAAGAAATTTCAGCAAGGCTTTGCT
TGTAGTTCTTCTTGGTGAGATTTGCCACTAAATTGGAGATTTGAGACAAG
GCCAGCGAAAGGGAGTCCAGATTCATTATTTCATTCTTTCCGGTGTATGG
CGCTTAAATTGGCAGAGAAACAAGCGTTACGTGTGTGTTGGATTCTCTGA
TTATTGATGAGTTTGGTGATGGCAAAATTTATCTGCAAAGTCGATCCAAT
TCCGAAGATTTTGGGGGTTATTTACAGTACATCGTGGCACACTCACAACG
CTTG
>CL104.Contig1_O_aranea_07-12A    size  394    gap  0  0%
TCAACATATCACTTTTTGTTAGTTGCCAACCTGCTAACTGTTATGTCAAG
TAGCCTACATTATTTAATTTGCAATTTATTCTCTTATCATTGCTTTCTGT
AGGAATCCAGTCCAGAGACTGGACTGAAACCACATTACCTAGTTACATGA
TAAAAACATGCACACACTGTGTCTGTTGTGGTCTACATAAGTAGCTAAGT
TTGTCTGAGTCAGCATTGTTGAAAGGAAGTACAATAAGACTGACACCTAA
TAGTTGCAGTTTATCATTGAATCCACATAGGCTACTTCCAGCAATCTGTG
TAAACAACAAATTGGTCAACGCGACACTCGGACAGTTTCCAAATGATACA
GTCAGTTCCTAGGGTGCAAATGCCCAATTACCAGGTTGCAAATT
>CL104.Contig2_O_aranea_07-12A    size  396    gap  0  0%
CCAAAATAAATGAAATAACTCTATTACATGCCTGCCAAATTTGGGAGTCA
AGCAGCCTACACTATTTCGTTTGTGGTTTATTCTCTGATCATTGCTTCCT
ATAGGAATCCAGTCCAGAGACTGGACTGAAACCACATTACCTAGTTACAT
GATAAAAACATGCACACACTGTGTCTGTTGTGGTCTACATAAGTAGCTAA
GTTTGTCTGAGTCAGCATTGTTGAAAGGAAGTACAATAAGACTGACACCT
AATAGTTGCAGTTTATCATTGAATCCACATAGGCTACTTCCAGCAATCTG
TGTAAACAACAAATTGGTCAACGCGACACTCGGACAGTTTCCAAATGATA
CAGTCAGTTCCTAGGGTGCAAATGCCCAATTACCAGGTTGCAAATT
>CL105.Contig1_O_aranea_07-12A    size  203    gap  0  0%
TCAGTGACATTGTAAGAATGAAGACATCCCCAAAAGAGATTAGAGTGAAC
TATTTTACATGATTTTAATTTGACCATTTCGCAATACCGTGCACCGCCAG
CGGTTGCTCTTGTCCGTCCATTTTTTTATCGGTGGGGTCGACATCGACAA
TCTAATGATTTTTATGCAGGTTGTGAGATATATATGTTGAAAACAGTTTA
ACA
>CL106.Contig1_O_aranea_07-12A    size  309    gap  0  0%
CCAGTGGCTCATCATAGCGAAAGATTTAATCTGTTGGTGAATGCCATGGA
AGCTATTTAGGTTCATAGTGAGAGCAAACCACTAGTTTTAGTCAAATCAG
GCTGAAAAAGCAGAAATGTGTGGCAGTCGGCATGGCAGCCATCTTTTGCC
CTTTATCGGTATTTTGACAAAATTTCATATCACACCACTGCGGGCCATAC
ATCTGAATAGTTCCCCCAATGAGCACATGAGCTGAAATATAATGATTGAC
AGCGGGAAAGGCACGACACGACCCACAAACAAATGCATTGACCAATCAGC
GAAGACCAG
>CL106.Contig2_O_aranea_07-12A    size  1771    gap  0  0%
TTCCGGTAGCGCTGGTGCCAGATATTTTGTGTTACAGTAAGGAGCACAAT
CCATAAGAATCCATCAAAATGATTATCTACAAAGATAAATTAACAGGTGA
TGAGATGTTTTCAGATGCTTTCAAGGTGAAGGTCGTAGACGATATTGCAT
ATGAAGTTACAGGATCGATGGCAAAAGAAACTACTGAAATATCTGATTCA
ATGATTGGAGGCAATGCATCTGCAGAAGGGGGCGATGAACAGGGTGCTGA
TCCTAACACAGTATCCGGTATTGATATTGTCCTGAGGCACAGACTACAAG
AAACCGGTTTCAACAAAAAGAGCTTCCAGGTCTACATCAAAGAATACATT
GGAAAATTAGTTGTCAAGCTAAAAGAGGAGGACCCTGAGCGAGTAGACAC
TTTTAAAAAAAAAATTGCACTCTTTGTCAAGAAAATCCTTGAAAGCTTCA
AAGACTGGCAATTCTACACAGGTGAATCATCAGATCCAGACGGAATGGTT
GGTTTCCTCAACTGGACTGAGGGAGATGACAGTCATCCTTACATGCTTTT
CATTAAAGAAGGAATAGATGAGGAGAAAGTGTGATGTCAAGCCTGTGCTT
CAAGTAATACCAGCAAGCCATCTCATCATCACCATACTCTTGACACATTT
TTAGCCATTGCTCTAGAATTTGCTGATCAACATAAAACCCACATATCCCG
AATTATGGTTAAACTTGCAGGGACATTTAGAGATTTCTTGAGAGCTTCAT
TTTCATAAACAGTGAAATTACATAGGAATGTAGCTCAATCAATTGAATGG
AACAAAGTAAAACTTTTATGTATATGCCTATTATTTGTTATGTCCCTGAT
ACATACATTCACCAAGCCATCTGTTTAAGAAAAAAATCTGGAAACTATAA
TTAAAGGTGCATGACATGATCACTCCAGAAAATAAATTTTGTTAAAACTT
TCAGATAAGGTCAGTTTTCATCTAAATATCCCAACCAAATTGAAAAAACT
GCAATCATTTATATTGTTCTGAAGTAATTGGAGAAAATTATGCTTATGTT
ATTTATTGTTTTTTATAGTGTGGTATACCACGCTTTCTAAATAAAAGCAA
GGTTTCCGATGATTTCTCCTAAACTAAAGGGACTTTGCGGACGCAATTTC
ACCACAGAGGTCAGAAAAATATGACTCAACTTTTGGTACCAAAATCACAG
TATGTTTGAAAAAATTGGTGGGGATGATGTTGTGAATCATGTCAGGCACC
TTTAACGCCACGTTCAACACTTGTCTCATGTACCAAGGTATTTCTGTATC
ATATGTTACCAAGGGGGTTGGTTACCACCCCCTGTGATTTTCCCAAATAA
CCCCTGTGGAACGCTTACATGATACCACACCAATGCGGGCCATACGTCTG
AATAGTTCCCCCAGTATGAGCACATGAGCCGAAATATGATGATTGACAGC
GGAAAAGGCAGGACACGGCCACAAACAAATCTATTGACCAATCAGCGAAG
ACCAATCAGGTCGGCATTTCTTTGTGTGGTTTGCGGAAACGTTATCTATG
TCTGTTCAAACCGCGACAGTATTCGCTCCTTCCACGGTGATTAGTTTGCG
GGGAGAGCCTCAAACTGGTAGAATTACATGAATGGGAATTGAACCAGTGA
TATAATATTGTGTAAAGTTGTTCCTTTCATGTTTCTTGCCAGTTCGAGGC
TCTACCCAATATGGCGAAACCGTGCAAAGGGTGAATATAACCTGGCGCCG
CGTCGACCCGTTTTTACAGCA
>CL106.Contig3_O_aranea_07-12A    size  1144    gap  0  0%
GAAACCGGACACAATCTTGGTTGTAGACATGACGGCGATGGCAATTCTTG
CCCCGGGACTGGCAAAATTATGTCACCCTACGTCCACGATTACAATGTTG
GCTGGTCCACTTGCAGCAAGAGTTACTATTCCGGCAGCACACCCTATTTT
ACGTGCATGTAATTCGAGTACGTGGAAAAGGTATTTTGACGGGAGCTCGT
CAATCAAGGGCTTACTAGACACAAATAAACAAGTGACAAAAAAATAATTT
TATTTGCCCGTCTCTGAATTAGGGGCAAAACATTGTTTTCGGTGAAAGGC
CATCTAAAACTAATGGGGTTCTAAAAACGAGGTGTCTAAAAACTTATTGA
AAAATGTGTATGAAACCATGAATGACGTCTTGTTCATGGGCATTCCAATT
TTAGCACGTAGTGGATGCCTCTGTGGCAGTGGTTTAACATTTTTGGTCCC
ATGATCCCACCAAACTTTACTGGATGGGAGGGCTTTAGGTCCAGATTCAA
GAAATGGCTGCTGTTTCTTTGTCCCTTCCATGTTTTCTCTCAATGTTCGG
GGAGGGGGCATTCAGGTGATAATCGCAAAACTGAAATTAAAGGTGCGTGA
CATGATCACTCCAGAAAATAAATTTTGTTAAAACTTTCAGATAAGGTCAG
TTTTCATCTAAATATCTCAACTAAATTGAAAAAACTGCAATCATTTATAT
TGTTCTGAAGTAATTGGAGAAAATTATGCTTATGTTATTTATTGTTTTTT
ATAGTGTGGTATACCACGCTTTCTAAATAAAAGCAAGGTTTCCGATGATT
TCTCCTAAACTAAAGGGACTTTGCGGACGCAATTTCACCACAGAGGTCAG
AAAAATATGACTCAACTTTTGGTACCAAAATCACAGTATGTTTGAAAAAA
TTGGTGGGGATGATGTTGTGGATCATGTCAGGCACCTTTAATGCATTCTC
ATGATGAGTTGTACTTTTGGGCAGGGAAACATTCATAAATGGTCGTCTCT
ATCCAGCAAAACTTTGATGGTAAAGTGCCTTCTATGATAATATTGAAATT
CTGCAGTGTAGAGTGATATTTGTTAACTTTTTCTATGAAGTTGGCAGGAC
CAGTGTTATAATAAAATGGAATCTGGGTAAATTGAAAAAAAAAA
>CL106.Contig4_O_aranea_07-12A    size  1259    gap  0  0%
CATCTTTTTAGAACTGTCATTTTGCCGAATTTGTATTTGGACATTTTCTG
AAAATGAAAATTGAAAATTATAAATAATACAGTTTTCCACAATTTTGTTC
TTGCTATTCTTTGTGCGAGATTCAATTTTCTTTTATGTATAATTGTGGGA
GCTATATTTGTATTTTCACTTTCATGACTACGCGAATGAAGCAAATTAAC
AATATATAGTTTTAATGTTAACAAAGCTAATAGACTTTAATACATATTAT
TAAACAATATCACATATCAAACTTGTCTACTTCTAAAATATACAAAACAA
AATCACCGATGAAGGAATAGATTTTAGTTTGTCATTTTCATTTGGGTCTG
GTTTTTTCGCCATTGTTACCAGAACAATAAAGTACTTAAATGTGCATGAC
ATGATCACTCCAGAAAATAAATTTTGTTAAAACTTTCAGATAAGGTCAGT
TTTCATGTAATTATCTCAACTAAATTAAAAAAACTGCACTCATTTATCTT
GTTTTGAAGTAATTGGAGAAACTTATGCTTATGTTATTTATTGGGTTTTT
TTATAGTGTGGTATACCACGCTTTCTAAATAAAAGCAAGGTTTCCGATGA
TTTCTCCTAAACTAAAGGGACTTTGCGGACGCAATTTCACCACAGAGGTC
AGAAAAATATGACTCAACTTTTGGTACCAAAATCACAGTATGTTTGAAAA
AATTGGTGGGGATGATGTTGTGAATCATGTCAGGCACCTTTAACGCCACG
TTCAACACTTGTCTCATGTACCAAGGTATTTCTGTATCATATGTTACCAA
GGGGGTTGGTTACCACCCCCTGTGATTTTCCCAAATAACCCCTGTGGAAC
GCTTACATGATACCACACCAATGCGGGCCATACGTCTGAATAGTTCCCCC
AGTATGAGCACATGAGCCGAAATATGATGATTGACAGCGGAAAAGGCAGG
ACACGGCCACAAACAAATCTATTGACCAATCAGCGAAGACCAATCAGGTC
GGCATTTCTTTGTGTGGTTTGCGGAAACGTTATCTATGTCTGTTCAAACC
GCGACAGTATTCGCTCCTTCCACGGTGATTAGTTTGCGGGGAGAGCCTCA
AACTGGTAGAATTACATGAATGGGAATTGAACCAGTGATATAATATTGTG
TAAAGTTGTTCCTTTCATGTTTCTTGCCAGTTCGAGGCTCTACCCAATAT
GGCGAAACCGTGCAAAGGGTGAATATAACCTGGCGCCGCGTCGACCCGTT
TTTACAGCA
>CL106.Contig5_O_aranea_07-12A    size  1458    gap  0  0%
GAAACCGGACACAATCTTGGTTGTAGACATGACGGCGATGGCAATTCTTG
CCCCGGGACTGGCAAAATTATGTCACCCTACGTCCACGATTACAATGTTG
GCTGGTCCACTTGCAGCAAGAGTTACTATTCCGGCAGCACACCCTATTTT
ACGTGCATGTAATTCGAGTACGTGGAAAAGGTATTTTGACGGGAGCTCGT
CAATCAAGGGCTTACTAGACACAAATAAACAAGTGACAAAAAAATAATTT
TATTTGCCCGTCTCTGAATTAGGGGCAAAACATTGTTTTCGGTGAAAGGC
CATCTAAAACTAATGGGGTTCTAAAAACGAGGTGTCTAAAAACTTATTGA
AAAATGTGTATGAAACCATGAATGACGTCTTGTTCATGGGCATTCCAATT
TTAGCACGTAGTGGATGCCTCTGTGGCAGTGGTTTAACATTTTTGGTCCC
ATGATCCCACCAAACTTTACTGGATGGGAGGGCTTTAGGTCCAGATTCAA
GAAATGGCTGCTGTTTCTTTGTCCCTTCCATGTTTTCTCTCAATGTTCGG
GGAGGGGGCATTCAGGTGATAATCGCAAAACTGAAATTAAAGGTGCGTGA
CATGATCACTCCAGAAAATAAATTTTGTTAAAACTTTCAGATAAGGTCAG
TTTTCATCTAAATATCTCAACTAAATTGAAAAAACTGCAATCATTTATAT
TGTTCTGAAGTAATTGGAGAAAATTATGCTTATGTTATTTATTGTTTTTT
ATAGTGTGGTATACCACGCTTTCTAAATAAAAGCAAGGTTTCCGATGATT
TCTCCTAAACTAAAGGGACTTTGCGGACGCAATTTCACCACAGAGGTCAG
AAAAATATGACTCAACTTTTGGTACCAAAATCACAGTATGTTTGAAAAAA
TTGGTGGGGATGATGTTGTGGATCATGTCAGGCACCTTTAAATATCCCAT
GGTATATGTCCTTAATAATTGGTATGTAAACGGCTGAAAACACAGTCCCG
GTCAGTAAAATAACCACAGTCTTCCAAGGTTTTATAAGTTACTAAGTATT
TTGTTTGATTTGTTTAAATTCTATCATGCGTCAATATATTAGGTGAACTA
TTATATTATAGTCGAAAACAACAAACTTGCGTCACAAATTTCAGTAAATC
TAAATAATCCAATCACAGCGCTGTGATCGATATCTTCTCCCTTTGACCAA
GTCATACGCAAGACGCAGCTTTGTTACAACTTATTTATCTAAAGTATCTA
TTGATAGGAAAATCACAATTACAGGGGAGTCTGTATCACACCACTCCGGG
CCATATCGCTTATTTAATGCAGTCAGTGTTTATGGAATAAAATCGTAGGT
CGTATGTGGATTGTTTTCACCATTCAGTTAGGAAAATCGGGAAATTAAAT
TGCTCGCGAAATTAACCAGTTTTACAGTAAACGTGCTGTAAAAACGGGTC
GACGCGGC
>CL106.Contig6_O_aranea_07-12A    size  1457    gap  0  0%
GAAACCGGACACAATCTTGGTTGTAGACATGACGGCGATGGCAATTCTTG
CCCCGGGACTGGCAAAATTATGTCACCCTACGTCCACGATTACAATGTTG
GCTGGTCCACTTGCAGCAAGAGTTACTATTCCGGCAGCACACCCTATTTT
ACGTGCATGTAATTCGAGTACGTGGAAAAGGTATTTTGACGGGAGCTCGT
CAATCAAGGGCTTACTAGACACAAATAAACAAGTGACAAAAAAATAATTT
TATTTGCCCGTCTCTGAATTAGGGGCAAAACATTGTTTTCGGTGAAAGGC
CATCTAAAACTAATGGGGTTCTAAAAACGAGGTGTCTAAAAACTTATTGA
AAAATGTGTATGAAACCATGAATGACGTCTTGTTCATGGGCATTCCAATT
TTAGCACGTAGTGGATGCCTCTGTGGCAGTGGTTTAACATTTTTGGTCCC
ATGATCCCACCAAACTTTACTGGATGGGAGGGCTTTAGGTCCAGATTCAA
GAAATGGCTGCTGTTTCTTTGTCCCTTCCATGTTTTCTCTCAATGTTCGG
GGAGGGGGCATTCAGGTGATAATCGCAAAACTGAAATTAAAGGTGCGTGA
CATGATCACTCCAGAAAATAAATTTTGTTAAAACTTTCAGATAAGGTCAG
TTTTCATCTAAATATCTCAACTAAATTGAAAAAACTGCAATCATTTATAT
TGTTCTGAAGTAATTGGAGAAAATTATGCTTATGTTATTTATTGTTTTTT
ATAGTGTGGTATACCACGCTTTCTAAATAAAAGCAAGGTTTCCGATGATT
TCTCCTAAACTAAAGGGACTTTGCGGACGCAATTTCACCACAGAGGTCAG
AAAAATATGACTCAACTTTTGGTACCAAAATCACAGTATGTTTGAAAAAA
TTGGTGGGGATGATGTTGTGAATCATGTCAGGCACCTTTAACGCCACGTT
CAACACTTGTCTCATGTACCAAGGTATTTCTGTATCATATGTTACCAAGG
GGGTTGGTTACCACCCCCTGTGATTTTCCCAAATAACCCCTGTGGAACGC
TTACATGATACCACACCAATGCGGGCCATACGTCTGAATAGTTCCCCCAG
TATGAGCACATGAGCCGAAATATGATGATTGACAGCGGAAAAGGCAGGAC
ACGGCCACAAACAAATCTATTGACCAATCAGCGAAGACCAATCAGGTCGG
CATTTCTTTGTGTGGTTTGCGGAAACGTTATCTATGTCTGTTCAAACCGC
GACAGTATTCGCTCCTTCCACGGTGATTAGTTTGCGGGGAGAGCCTCAAA
CTGGTAGAATTACATGAATGGGAATTGAACCAGTGATATAATATTGTGTA
AAGTTGTTCCTTTCATGTTTCTTGCCAGTTCGAGGCTCTACCCAATATGG
CGAAACCGTGCAAAGGGTGAATATAACCTGGCGCCGCGTCGACCCGTTTT
TACAGCA
>CL106.Contig7_O_aranea_07-12A    size  2494    gap  0  0%
CCCGGCTTTTCAGGTCAGGCACCAGAATCGCCATGAGGACCATCATCAGT
TCAAGTACTGTGACCATCCCAGATGGCGTGGATATCAAAATCCGTGCCCG
GGTTTTAACTGTGACCGGACCAAGAGGCAAATTGGTCCGCAGCTTTCGTC
ACATGGGCATTGTGATCAAGAAGGAAGGCAAGAAAACTATCAAAGTAGAC
AAGTGGTTTGGCAACAGGAAGGAGCTGGCAGCTGTGCGCACTGTGTGCTC
CCACATCCAGAACATGATCAAGGGCGTCACTTTGGGTTTTCTGTACAAGA
TGAGAGCTGTGTACGCCCATTTCCCCATCAATGTAGCCATCAGCGAAGAG
AATCAACTGGTTGAGATCAGAAATTTCTTGGGTGAGAAGTTCATCCGCAG
AGTGAGAATGTTGCCCGGAGTCGAATGCTCTGCATCAGGCAAACAGAAGG
ACGAGTTTATCGTCCAAGGCAACAGCATTGAGAAGGTCTCGCAGTCAGCT
GCCCTGATCCAACAGTCTTGCAAGGTGAAGAACAAGGACATCAGGAAGTT
CTTAGATGGCGTATATGTATCGGAAAAGACCACAATCGTTGACCCAGATG
TTGCATAGATCTATGTGCTGAGGACATGCTTGGCAATCTGTAAATTTGCC
CCAAGTATAAAACAATCTATAGAGACAATATCCTGGACACCAAATATGTT
GCAAGCAACTTCAAACAATATCCAACTCTAACATGGCTTAATAAAAATCA
CTGTTGATGGAAAATGTAGTGTTTTCTGGAGTTGATTTTGAGTGTGTATA
CATACATAGTGTATTGACGTAATATCTTTTAAGCCAGGTGATTAATGAGA
ACTCGCCTATACATTGGCATTCAGATGAGACACATAAACACTTAAACTAG
CAGAGGTAAATAGGGTTCAACTTCAAAATATTCTCTGGAATTGTGTGTAC
TTAAATGCACGTTCAGATTTAAATGGTGCAGGAATATGGGCCAATACTGT
ATGTTCTTTCATTCTTAGAAATGAGTATTTTGTTAAAATTATCCCTTCTG
AAGTGACTAGTGAGCCAGTTCAGAACTATATGTTGGATACAGCAATTTTC
ACAAAGGTCCTTTAGTGGACTGTGCCTTTAACCCTTACTCTCTTCACTCA
CATATTCAGGGTCTGAAACAAAACAATAAGAGACAGATTGAAATAATGGT
TGCTGTGAACTCTTTGATTTACGGCACACCCAGGGGTAACTCATCCTGCA
CCTGGTGGAGCAAAAACAAGTTTGTTCCTACATTCCCCAAATGCTATCCA
GGCACTTCAGTGACCCACTACTCTTGCATTTTTGTAGCACACAGTAAGGT
GAGGGTTAAGGACATGAAAAGTAAGTACAACACTCACTGGATTGAAGAAA
AATACAAATTGTCAACATGTTTCTTGTAAGTCATGCAGAAGTATTTTAAA
TGTACTTGACATTATGGCATAGATGAAAAAAACCTACTTGTAATAATATA
TTTACAAGTTTATACAATCTAGTTTCATTGTTTGTATTTGACACTTGACA
GGGTACGTAGTTACTGTTTGCAGGTATTGAAAATGGGCAAAGTGAAACGT
TGGATAAATTAAAAATGTTAACATTAAAGGTGCATGACATGATAACTCCA
GAAAATAAATTTTGTTAAAACTTTCAGATAAGGTCAGTTTTCATCTAAAT
ATCCCAACCAAATTGAAAAAACTGCAATCATTTATATTGTTCTGAAGTAA
TTGGAGAAAATTATGCTTATGTTATTTATTGTTTTTTATAGTGTGGTATA
CCACGCTTTCTAAATAAAAGCAAGGTTTCCGATGATTTCTCCTAAACTAA
AGGGACTTTGCGGACGCAATTTCACCACAGAGGTCAGAAAAATATGACTC
AACTTTTGGTACCAAAATCACAGTATGTTTGAAAAAATTGGTGGGGATGA
TGTTGTGAATCATGTCAGGCACCTTTAACGCCACGTTCAACACTTGTCTC
ATGTACCAAGGTATTTCTGTATCATATGTTACCAAGGGGGTTGGTTACCA
CCCCCTGTGATTTTCCCAAATAACCCCTGTGGAACGCTTACATGATACCA
CACCAATGCGGGCCATACGTCTGAATAGTTCCCCCAGTATGAGCACATGA
GCCGAAATATGATGATTGACAGCGGAAAAGGCAGGACACGGCCACAAACA
AATCTATTGACCAATCAGCGAAGACCAATCAGGTCGGCATTTCTTTGTGT
GGTTTGCGGAAACGTTATCTATGTCTGTTCAAACCGCGACAGTATTCGCT
CCTTCCACGGTGATTAGTTTGCGGGGAGAGCCTCAAACTGGTAGAATTAC
ATGAATGGGAATTGAACCAGTGATATAATATTGTGTAAAGTTGTTCCTTT
CATGTTTCTTGCCAGTTCGAGGCTCTACCCAATATGGCGAAACCGTGCAA
AGGGTGAATATAACCTGGCGCCGCGTCGACCCGTTTTTACAGCA
>CL106.Contig8_O_aranea_07-12A    size  667    gap  0  0%
CTGGTCTTCGCTGATTGGTCAATGCATTTGTTTGTGGGTCGTGTCGTGCC
TTTCCCGCTGTCAATCATTATATTTCAGCTCATGTGCTCATTGGGGGAAC
TATTCAGATGTATGGCCCGCAGTGGTGTGCTGTACGTCTTGTTCTGTACC
CTGTAAAAAATAGTGAAGCTGCCATTGGGTCATGAAAATGACAAATTTAG
TCACAAGTTGGCCTATTTTCAAATTTGTGCGCAGTAACCGTGGAAATTTA
GGGCGTGTTCACACTAGAATATCTTACCTGGGACCTGTGTCAATGCGGGT
TTTAATCAGATTGATTGCGATTACCTTTTCTGATCACACTATCACGCTGC
AAGTGGGTAAAAGATTTATCCGCATCAAATCTCATCAGCAAAATACATAA
TGTAATCCTAGAGTTATTATTTGTCTGTTGACGACCTATGACCTCGCATG
AGAGGAGATGTTTAATATTATCAAAATGGCGGACTTGTTGACCATGAAAT
TTCGGTAAAAAAGTTGGCAAGAACATGCTAGAAGTTGCAGAATACTGGAG
GGGGATACAACCTCGATATTGTATTGTATGGTCTTTAATATGTTACAGCA
TTTTTTTTTATCGTCCATGCATCAACAAAAAGGTGTTGACTGAGGTATAC
TTGTGTGTCTTTTTTTC
>CL106.Contig9_O_aranea_07-12A    size  1051    gap  0  0%
AACACATTTTAATTACATTTTCACATGCTCATAAATATTAGATTCTTTGA
CTGTTGTTTATTTGTACATTAGTTCCAGAATAAGGTACACACCACAAGCT
GTTTGTGTTCTGTTTATAATGGGCAATGCTATTGACCATGTTCTGTATAC
TGACCACTTAAGTGCAGATAAATCTAGTAAAAATGTGTTCACACAACAGA
ACTATTTTCAAAGTCAATTCTTGTAACTTTGAAAATTTACAGTCCCCACA
GTAGTGAATTGAACAAATCTCACAAAATGTCCTAATGTGTATCGAAACCA
ATTATGCTAGTGCAGTAGGTCTGTTTGATGAATTTCTTCCCCTGTAGGTT
ACGCACCACTATATGCACTGTACTTTGTGTACAAAATTATTGAGAAAAAA
TTGTCATATTCTGAATTATTGAATCTCTGGTTTTATGTTGGGGTACAAAG
ATTGCTTCCCCTAGCATTCTTTTCTTAGCTGTAATATGGAATGGTGCAGA
ATGAACAAAAACCAACATCTGAGTCTATTGTGGCAAATTACGCTGTAAAT
ATTTTTACATTTCAAAACCAACCAAATCATTTATTAATAGTGATTAAGTT
ATTGATGTCTTACTCAATTATTGGTTCAATCTAGATGCCCCTTTAAATCA
CAGCAATCTGTTAGCAAAGCAGCAAAGGTTTCAATCATTACATATAAAAT
TGAAATATACATAACATACACAGCATATTTTTAAACTAAATTGTGAAAAA
GGGGTTGTTTTGTGCCTGTTTTTAGTGAATGCCAAGTGGACAAGTGTTGC
AAGATTTGCTTTTTCAGCCAAAAATGCTCTACATGGTTCATTAATACCAA
CATACTCCGATTTCACACCACTCCGGGCCATACGTCTGAAGACTGAATAG
TTCCCCCAGTATGAGCGCATGAGCTGAAATATGATGATTGACAGCGGGAA
AGGCAGGACACGCTCCACAAACAAATGTATTGACCAATCAGCCAAGACCA
ATCAGGTCGGCATGACACGACGGTTTCTTTGTGGGGTGTGCGGAACCGCT
A
>CL106.Contig10_O_aranea_07-12A    size  1301    gap  0  0%
TTTGCAATGATACCAAAATCTAAAATTTCATGGAGGAAAAAGTGGGGACG
GGACTGACGATCGGAACGCACGCCTTTAATATGCTGAAGTACATGTATTG
GTAGTGGGGGAACATTTTAGATCTAGGCCTACTTCTGCGTGAAAATGTAG
TTCTCATACCAGTGAACATAACATTAATTCGGCGGACAAAGTGGCATTCT
CAAATATAGCACCCGCATATCCCACATGACGTCATGAAACGGAATAAACT
CAATGCAAATTCACGTAAAAAGGGGTTTTTTTCAGACTACGGCACTGTAC
GTGCGTATCGTGAATAGAGTATCAAAATCATGTATATTGGTGTAAAAGGG
TGTTTTTTGAGCCCGGGTTTTTGAGCTCTTACGTACTTACGGGATCGGAA
AACAGCGCTTTGAAAAATATTCCGTGTAGCGGATTTTACTCAATCGTAAA
ATTTGTTTAGGGGTATAGATTTATGAAAAACTTGTTTAGGGTTGGGAAAA
AGAACAACTCCTTGTTTAGGGTAGCAAATCACACCCACTTATACTTGTTT
AGGGGTGCAAATTTCAGCCTCCGAAATACTTGTTAAGGGTGCTTTTTGCA
AGTCCATGGACGCGCCTGATACCCCCCCCCCCTCCGGGTCAGTTACAGAC
GTTACAATACATAAAGGTTGCGGAGGTGCAGATAGTGGCGGAGCCATGGG
GGAATTTGCAACCCGAAAATATTATCTTGCCCCCAGCCTCCCCCCCCAAA
AAAAATACAATATTTTGCACACTCCGTGCGAATTTATTCGATTTAAGCAC
CATTTTTAATCTATTAGCACAAAAATCGAAATTTCCGTGCACTTCGCGCG
TATTTTTGTTATTATGGCTCAATTTGGTCATTCCTCTCAACAAAAAAATC
TTGCCCCACCCATTCCCCCCTCCCCTAAAATGTTCATGCTGGCGCCGCTG
CTGGCTGCAGACGTGCATAAATGTACCAAACATTCTTGCAGGATGTCGGA
TAAACATTGTTAAAAGACCAATAAACCTGGTTTCTTTGCCGACACCATAG
AACATGTCTGAAATTGTCTACTTTCACACAGCGTCGCATTCCATAAATGT
GGGGGCCAATGGTATACTTTCATGTCGCATTTTGTCATGTGTAGAGCATA
ATGTTACTTTTTGTGCTTTATACATGTTGCCTATATCAAACTGTACTGGC
AAAATCGAACAAATCTGTCTTACTCTGCATGGTACAAATTTTCTCACATT
TTAGGCACAAATGTGTGTCATTTAAAACCCGGGGGGTACTCGACCCAAAA
T
>CL106.Contig11_O_aranea_07-12A    size  368    gap  0  0%
ATGTACTACACTATAATGTCATGATATTAATAAAATCAACATGCGATATA
GAATATAGTATTTAATGTATATGGAAAATGGATGAAAGTGTACTGCATGG
AAATATTAAAATATCTGAGATTGACATTGACAAAAAAAGTGAACTGTTTG
CCTGGTGCAACCTTTTGTTTGCGAGCATTTAAGTATGTATTGATTGGTTC
AGAGACGTGAGCGGATAATGACAATTATTACTATTCAGTCTCACACCACT
ACGGGCCATACGTCTGAATAGTTTCCCCAGTATGGGCGCATGAGCTGAAA
TATGATGACTGACAGCGGAAAAGGCAGGATACGCGCCGCAAACAAATGTA
TTGACCAATCAGCGAAGG
>CL106.Contig12_O_aranea_07-12A    size  800    gap  0  0%
GGATTGTGGGGAGGCCTTAAATCTGGTTCTTTTACATGGTTCTATGGTCA
TGCCATATCCAGGGCTGTATTTAACTTTTCCCCCCAACTAGCCAGTCGGG
CCGGTAAGATGTAAAAGTTACCAGCCCGAATTGAAACTTACCAGCCCGAA
AACAAAAATGAAAGGGGAACCTTACGGTGAATTGGCAGTGGCACACCACT
CCGGGTCGTACATGGTGATGGGGTATCAGGCGCGTCCATGAATTCACGTA
AAAGGGGTATTTTTTCAGACTACGGCACTGTACGTGCGTATCGTGAATAG
AGCATCAAAATCATGTAATATTGGTGTAAAAGGGTGTGTTTTTTGAGCCC
GGGTTTTTGAGCTCTTACGTACTTACGGGATCGGAAAACAGCGCTTTGAA
AAATATTCCCGTGTAGCGGATTTTACTCAATGGTAAAAGCACTTACTTCG
TCCAGCTGAATTTCCGCGGAATTTTTAACTTGTTTAGGGTTGGGGAAAAA
GAACAACTCCTTGTTTAGGGTAGCAAATCACACCCACTTATACTTGTTTA
GGGGTGCAAATTTCAGCTCCCGAAATACTTGCTTAGGGTGCTTTTTGCGA
GTCCATGGACGCGCCTGATACCCCCCTCACCATTACAGTGGCCCCCCGGG
GCCCCCAGTATGAGCGCATTATCTGAAATATGATGATTGACAACGGGCAA
GGAAGGACACGATCCACAAACAAATTTATTGACCAATCAGCCAAGACCAA
TCAGGTCGGCATGACACGACGGTTTCTTTGTGGGGTGTGCGGAACCGCTA
>CL106.Contig13_O_aranea_07-12A    size  1281    gap  0  0%
CAAATATAGTTGAGAACCCCTGGATTAGATGATACATTACATTCACAGTA
CTCTCACGTTAAAGCTAGTATAAATGATTCAACATTTTTTAAAAGTTTTC
TGCCGAGTTTTCAGCATAGTTTGAAACAATGGACAACATAATTATTTCTC
TCAAATGTTTACAAAACTTTTGTAAAAACAGGTATTATACTTTCCACAAG
AAATTTTAATTTTGCATTTCTGGATACAGTACTAATAGTGTGTCAGATTT
ACTACATGCTCTTTTATGGCAACAGCAAATCTTTTTTTTAGTCCTCCAAG
AACCTCCGCCAACAATCGAGCATAATTATCAGCTGGGTCAGGGGTATCAT
GTTTTTCTATCACTATACATCCTTTTGCCATGGTTTGCTTTTACTTGACA
ATAGGGAGCTTTCGAAATCGATGACAGTTGATTCTACGATGGTACAACAC
CAACGTCATCATCATCACAACGACCGTTGTCAGGCTCTTGTAGGATCGAG
ACGACCAACACATTGTAAAATCGACGCATGCGCATATGTACAGGGCTGTA
TTTAACTTTTTTTCCAAACTAGCCAGTCGGGCCGGTAAGATGTAAAAGTT
ACCAGCCCGAATTGAAACTTACCAGCCCGAAAACAAAAATGAAAGGGGAA
CCTTACGGTGAATTGGCAGTGGCACACCACTCCGGGTCGTACATGGTGAT
GGGGTATCAGGCGCGTCCATGAATTCACGTAAAAGGGGTATTTTTTCAGA
CTACGGCACTGTACGTGCGTATCGTGAATAGAGCATCAAAATCATGTAAT
ATTGGTGTAAAAGGGTGTGTTTTTTGAGCCCGGGTTTTTGAGCTCTTACG
TACTTACGGGATCGGAAAACAGCGCTTTGAAAAATATTCCCGTGTAGCGG
ATTTTACTCAATGGTAAAAGCACTTACTTCGTCCAGCTGAATTTCCGCGG
AATTTTTAACTTGTTTAGGGTTGGGGAAAAAGAACAACTCCTTGTTTAGG
GTAGCAAATCACACCCACTTATACTTGTTTAGGGGTGCAAATTTCAGCTC
CCGAAATACTTGCTTAGGGTGCTTTTTGCGAGTCCATGGACGCGCCTGAT
ACCCCCCTCACCATTACAGTGGCCCCCCGGGGCCCCCAGTATGAGCGCAT
TATCTGAAATATGATGATTGACAACGGGCAAGGAAGGACACGATCCACAA
ACAAATTTATTGACCAATCAGCCAAGACCAATCAGGTCGGCATGACACGA
CGGTTTCTTTGTGGGGTGTGCGGAACCGCTA
>CL107.Contig1_O_aranea_07-12A    size  404    gap  0  0%
ATCATTCTGGGACACCCTGTATTGGTGTGTGATTAGAAACAAGTTATGTC
ATTAAATAAACACGAAGTACAAATTGAAGAATACTGGATCACTATTGTCA
TTTTGTAAATTAAGGTCACACAAGGGCATATTTTCTATTGTCAAATTGTG
CATAATGAGGACATTATGTCTGAATCATAACATCATAAATATTGCATTTT
TTGCTGCAATTGGGAAAATAAATACAAAGTATGAAATACTTTGCCTGGTG
TGACCATAAGGAGTTGTAGGATGCTAGTGCTATGGATATATGGTGTAAAT
ATCATACAAAACAAATAGCATATTTTGCAGTTAAAATATCAGATTTTTTA
TAGTTGCAAAATACCAGACAAGCCACAAAACATTGTTATTGCACTCTGTT
GAAA
>CL107.Contig2_O_aranea_07-12A    size  419    gap  0  0%
ATCATTCTGGGACACCCTGTATTGGTGTGTGATTAGAAACAAGTTATGTC
ATTAAATAAACACGAAGTACAAATTGAAGAATACTGGATCACTATTGTCA
TTTTGTAAATTAAGGTCACACAAGGGCATATTTTCTATTGTCAAATTGTG
CATAATGAGGACATTATGTCTGAATCATAACATCATAAATATTGCATTTT
TTGCTGCAATTGGGAAAATAAATACAAAGTATGAAATACTTTGCCTGGTG
TGACCATAAGGAGTTGTAGGATGCTAGTGCTATGGATATATGGTGTAAAT
ATCATACAAAACAAATAGCATATTTTGCAGTTAAAATACCAGATTCTTTT
ATGAGGCAAAAAAAAAAATGTTTGGTAAAACGAAAATAACGGGTTGCGTT
TTTAGTTTTATTTTTTTTA
>CL108.Contig1_O_aranea_07-12A    size  515    gap  0  0%
AAGGTCCACATTGCCAAAATTCGCCCCCCCCCCGAAAAAATCCTGGCTAC
GGGCCTGTCCCATTTTATTTTGTTCACTATCCCCCTATACTTTTACACAT
AATTTTGGGTGTAGCCCTTGATTTGTAATCACTGTGCCCCGCCTACTTCT
CATTTATAAGCAATCTACACCCATGTTCAGATCTGTGATAAATCAGTCCG
AGAACAACGCCAAATATGGAAGGCATTACATCATGCTTCAACTAACCAAC
CAGCGAGTCCGATTAGCTGCACACCCATTTCACACCAAGTCCTCTCCTAT
TGTTCACGGTAGTTAAGCCGATGACGATCACTCACCGATTATCCCAGATC
ATTGGTATTGATTCGGCGGCATGCTTTATGTCATATTATTTTGTCAAACT
GCGCAGTCGCAATTGGTGAAGGTCGCAATGCCCATATTTGGCGATGTACT
GGACTGCTGTTAGATTTTAGAAATATTTACCACAAGGGGAAATGAATTAC
AAATGGAATTAGCAC
>CL108.Contig2_O_aranea_07-12A    size  1377    gap  0  0%
AAGGTCCACATTGCCAAAATTCGCCCCCCCCCCGAAAAAATCCTGGCTAC
GGGCCTGTCCCATTTTATTTTGTTCACTATCCCCCTATACTTTTACACAT
AATTTTGGGTGTAGCCCTTGATTTGTAATCACTGTGCCCCGCCTACTTCT
CATTTATAAGCAATCTACACCCATGTTCAGATCTGTGATAAATCAGTCCG
AGAACAACGCCAAATATGGAAGGCATTACATCATGCTTCAACTAACCAAC
CAGCGAGTCCGATTAGCTGCACACCCATTTCACACCAAGTCCTCTCCTAT
TGTTCACGGTAGTTAAGCCGATGACGATCACTCACCGATTATCCCAGATC
ATTGGTATTGATTCGGCGGCATGCTTTATGTCATATTATTTTGTCAAACT
GCGCAGTCGCAATTGGTGAAGGTCGCAATGCCCATATTTGGCGATGTACT
GGACTGATGTAGAGTTAATTTGCTTTCAGAATGTATTCAGTGGTTGATTT
AAAAATTACTAAAAGATTGGTTTACAAGATAAAGATTCTTTTGCTTATTA
ACTGACCATATCAATGATTTTACATGCTATATAGCTCCCATGTATGAAGA
GGCCTCATTTCAACTGAATGGTTTATACAACTTCATTTACACAAATATAT
ATATCAGGTCCATCAATAATTTTCTTTAAAATTTTCTTTTTGACATTAAA
TGAAATACCTTTCCAAAATTGGAAGATACCACCTTTGTACTAACAAGTAC
TTAGTAGAACTGATCATGGTCTAAATACACATCCAATCTATCTGTAGCAT
TGGTCTCTGGTCTAATATTATATTAAGACAAAGTATATACTAGCTTAGAA
AAGGAAATTGTTCAGGAGGAACCTACATGGAAGGTTCAAATATCTTGACC
TTATTTGGCAGCCCATTTCAGTGATGTGACCTCAAGAGTACATTGATTTC
TTGGTCACCCTCAATCATTTATGAGTAACCATACAACACATATTCAACAC
TGTGTACATACATACTTTATGGATCAATCATACTCTACAGGCAGGCATTG
GATATACTACACACAGAGTGATTGTTTGTGTTTTTTTCCCACTGGCTAGA
ACACCAGCACAATACAGCTGCATACGAATTTGTTTCACCCTGTATAGCAA
GTCATCAATATGTTGAACAATCAAATTTGACAGGTCACACTGGGTCTTTT
CAAGTTCTTAATTAATCAGTTTTAAGTAAGTTACAAAGACTTATGACAAA
GGTGTTGATGATAATACCTTACTAGGGTATAACCAGCATTAATGGGAAAC
CACTATCAAAACTAAATTCTAGACATGTTTAGACGTCAGCTCCCTTGAAG
AACGCTTATTCATACCAGGTGTTCGTC
>CL108.Contig3_O_aranea_07-12A    size  1042    gap  0  0%
CATTGCTCCAAGCGCCACATTTGACACGCGAATCCCTGCTTTATGTCATA
TTATTTTGTCAAACTGCGCAGTCGCAATTGGTGAAGGTCGCAATGCCCAT
ATTTGGCGATGTACTGGACTGATGTAGAGTTAATTTGCTTTCAGAATGTA
TTCAGTGGTTGATTTAAAAATTACTAAAAGATTGGTTTACAAGATAAAGA
TTCTTTTGCTTATTAACTGACCATATCAATGATTTTACATGCTATATAGC
TCCCATGTATGAAGAGGCCTCATTTCAACTGAATGGTTTATACAACTTCA
TTTACACAAATATATATATCAGGTCCATCAATAATTTTCTTTAAAATTTT
CTTTTTGACATTAAATGAAATACCTTTCCAAAATTGGAAGATACCACCTT
TGTACTAACAAGTACTTAGTAGAACTGATCATGGTCTAAATACACATCCA
ATCTATCTGTAGCATTGGTCTCTGGTCTAATATTATATTAAGACAAAGTA
TATACTAGCTTAGAAAAGGAAATTGTTCAGGAGGAACCTACATGGAAGGT
TCAAATATCTTGACCTTATTTGGCAGCCCATTTCAGTGATGTGACCTCAA
GAGTACATTGATTTCTTGGTCACCCTCAATCATTTATGAGTAACCATACA
ACACATATTCAACACTGTGTACATACATACTTTATGGATCAATCATACTC
TACAGGCAGGCATTGGATATACTACACACAGAGTGATTGTTTGTGTTTTT
TTCCCACTGGCTAGAACACCAGCACAATACAGCTGCATACGAATTTGTTT
CACCCTGTATAGCAAGTCATCAATATGTTGAACAATCAAATTTGACAGGT
CACACTGGGTCTTTTCAAGTTCTTAATTAATCAGTTTTAAGTAAGTTACA
AAGACTTATGACAAAGGTGTTGATGATAATACCTTACTAGGGTATAACCA
GCATTAATGGGAAACCACTATCAAAACTAAATTCTAGACATGTTTAGACG
TCAGCTCCCTTGAAGAACGCTTATTCATACCAGGTGTTCGTC
>CL109.Contig1_O_aranea_07-12A    size  1450    gap  0  0%
TTTATTTGGTTCATCAATAGCTATTTCTTGATTTATTATAAAAGTAATCG
CTACATTATCACCTCCATATCTGATATAGCTAATGTATGTGCTATTGGAT
TTGAGCTATATTATTATGCTATTGATTTGGGCTACATTTAGCCTTTTAAA
ACTTGCACCTCAGTGCAAGCCTTTTTCTTATAGGAAGTGACTTATTCTTG
TACCAATAGGTTTTACTACTAACTAGTCACAAAACACTCAATATGGCAAC
AGCTAAGAGTGGTGTGGGGAATTGGTACACTAACCATCCAGGCAGATTGC
ATTAATGCAAACAATGTTTTTGCCGAGATATAACTTAGAAACACTGTATT
CTGGAGCTGTTAGGGAACTTCGGCCATACCCATTTATAGATGGAAATGCA
CAGTACGCCTAAATTGAACATGAAATTTCTTGAGAAATACTTGAGGTAAG
ACTATTAATGGAAATAGAAAAGCTTTTACTTTAACCATTAATATTCTGGG
TCTAATGTCCAATTTTTGAATAAATCAGCCCAAACTACTGAGAGGTTTCA
AGCTTTTTTCCCCGTTGGTTTACGGGACCCCAGTGATATTTGACGAAAAA
CGGTGAACTCCCACCGATGCCTGTTCCCGTGTTTGTCAATCAAACGTCCT
ACAAACACCCAAAGCAAGGACAATTGTTTTATTACTGTTTAAGAAACGGG
CTTGTAAAGAGGTTTTTTTTTTAATTTCTTCCTTTCCAGTACCTGTTGAA
ATATGTTAAATTATGTTACCATCAAATGGGTAGTTACCCTAAGCGATGAT
TGACATGAAAATATATACCCAAGTCTTGAAATCTTGAAATTACCTGTTTT
GCTCCCCAAAATGCGGATCTGTGTGAATCCATGTTTTGCTTGCCAAAACC
ACCCTAAATCTGCATTTTTGTTCACATGCATGGTTACAGATATTTTTCAG
AGTTCCCCCCCCCCTCCAAACCCAATAATAGATTTCACCAAGAGTTGGAG
TAAGCCTTACTTTCGTACAGGTGGTGGAGTACGAACACGGGGGCTCAGAA
AGACACCGTAACGTACACAGCCGTATTATGGTTGTGGAGAAATCGATAGT
AATCTTTGTTAGCTGTCCTCTATAATGGAATATGTCCAAAATCAGGGATG
CAATTTCGTCTGAGTTTGCGAGAATCAAATTTCATTAAACTCTCAATCGT
TAATGCAGGATTCAATGAGAGAAACTGATTCTCATATGTAGATCTTACAA
TAATCACTACGAGAATCGATTATGTGATTCTCGTTGAATTTGCATCTCTG
AAAATGTTTATGTCACTCCAACTCTTGGTAAAATCTATTATAGTTCCCAC
AAGCTCAGTGTTTCACATGCTTTCAGTCTAAAACTGCTGTGTAATCTATA
TTGTTTCCACATTTTCAGGGGTAGATGTATCTTTATATATATAATTGGTC
>CL109.Contig2_O_aranea_07-12A    size  226    gap  0  0%
TTCCTTATGTTTATAATAGATTTCGCCAATATTTGGAGTAAGCCTTACTT
CCGTACAGGTGGTGGAGTACGAACAAAGGGGCAGACAAAAAGACATTGTG
ACTAATACAGCCGTATCATGATTGTGGAGAAATCAATAACAATCTTTGTA
AGCTGTACTCTATTTACTATAATAGAATATATCCAAAATGATTACATCAC
TTAGCACGACCAACTACAAAAGTGTT
>CL109.Contig3_O_aranea_07-12A    size  536    gap  0  0%
GCACACAGTTTGTCCCAACGACCCCCAGTTATTTTATAATTCACCAATTC
TAAACTGGTTATAATAGATTTCACCAACAGTTGGAGTAAGCCTTACTTTC
GTACAGGTGGTGGAGTACGAACACGGGGGCTCAGAAAGACACCGTAACGT
ACACAGCCGTATTATGGTTGTGGAGAAATCGATAGTAATCTTTGTTAGCT
GTCCTCTATAATGGAATATGTCCAAAATCAGGGATGCAATTTCGTCTGAG
TTTGCGAGAATCAAATTTCATTAAACTCTCAATCGTTAATGCAGGATTCA
ATGAGAGAAACTGATTCTCATATGTAGATCTTACAATAATCACTACGAGA
ATCGATTATGTGATTCTCGTTGAATTTGCATCTCTGAAAATGTTTATGTC
ACTCCAACTCTTGGTAAAATCTATTATAGTTCCCACAAGCTCAGTGTTTC
ACATGCTTTCAGTCTAAAACTGCTGTGTAATCTATATTGTTTCCACATTT
TCAGGGGTAGATGTATCTTTATATATATAATTGGTC
>CL109.Contig4_O_aranea_07-12A    size  252    gap  0  0%
GCACACAGTTTGTCCCAACGACCCCCAGTTATTTTATAATTCACCAATTC
TAAACTGGTTATAATAGATTTCACCAACAGTTGGAGTAAGCCTTACTTTC
GTACAGGTGGTGGAGTACGAACACAGGGACTCAGAAAGACATTGTGACTT
GTATAGCCGTGTCATGGTTGAGGAGAACTCAATAATAATCTTGGCACCTG
TCCTCTATTTACTATAATGGAGTACCGGTATGTCCAAAATGTTTACGTCA
CT
>CL109.Contig5_O_aranea_07-12A    size  409    gap  0  0%
CATGCTTCGAGAAACTGGCCCTAATAGATTTCGCCAAGAGTTTGGAGTGA
CGTAAACATTTTGAACATATATTCCATTATAGCGAATAGAGGACAGCTAA
CAAAGATAATTATTGATTTCTCCACAACCATGGTACGGCTGTATACGTCA
CAATGTCTTTCTGAGCCCCGCAGTTCATACTCCGCCACCTGTACGAACGT
AAGGCATACTCCTACTGTTGGGGAAATCCATGAAAACATGGTATCGATGA
CATCACAAGCATACAGTATGAATTTTCAGGTTTATATATATGTGCATACA
GTAAATTTGTACAATGATTATACAACAGTACTGCAGTAGTAAAAGTGTAC
ATTCATCTGGCAAGTTCAAATTGCCAGCATGTTCGATCCATGAATTGTGA
ACGCTGGAC
>CL110.Contig1_O_aranea_07-12A    size  1587    gap  0  0%
GCCATGATCTATATTTTTTTTTAATTTCCATTTTTAAAACCAAACATCTT
TACACGGGCAACACAACTGCCCAGTGATTATCTTTATAACAATTTTTACA
CAGTCTGAGACACTTATCTGTATTATACATTCATTGTCATAATTATATTA
CCTATTTTATGACATTGCTTTTGTTCATGTTTAAAATACCATTAAACTAA
CTATGGGTTCAACTGGGTTGTGAGCCACCATGTTGGCCCCAATGTGATGA
TGGCTTCCTACACCTTCCCTGGTCTCTGAACCCCTTAACCCCTCCCCTGG
TCATGTGTCTTTGTGATGATTATGCCTTAAGATTTTGGTTAATTATGACG
AAATGCAATAAAAACAAAATCACAGCTACTATTTCAAAACCACTAAAGCA
GAAATAAAGACATTCTCATGACTTGTTCAAAACCTGGTCTCATTTTGAAA
TCAAAATATCTACAAACTGCAAGCACAAATCTTTTGGCAGTTTTGCCTCT
TTCCTTGTGAGTTACCCTATTTATAGTTCTCTCGGATCTATGTATATATT
TGATTTCATTATCAGCACTGCACCCTTCCCCTATCCTACTATCTTGGTAT
CCTTGCATGGACTAGATTTGTTCCTGACAAACTTAAAATATCAAAAATAT
GTTAAAATGCAAACTAGGTCGTGAGCTCATCAATTAGCAAATTCAATACC
TTAATGGTCCAATCTGGGAGTTTGTCAAATAACCTTTGTTAAATAACTTT
AATGGTCGGGATGGGAGGGCAAGACGGAAGAAAAGAGTGAACAAAAAACA
TGGCTTGCCGATGCCGGGGTGCCATCAGACAAATCTTGCCAGTTTCCCAC
GGACGTTGTGCTCGCCAATTGATTTCTGAGCCCATCTGTAGGTTCGCATG
ATTGCGCCATCACATAGACCTGGCCAGGGTGTGCTTCCAGCAGGTGCTGG
CCATGGTATTTTGTGACATTTGGTTGGGTTAGGGTTTAAAAATATATAAA
AGGCAGCATTAAGTGTGAATTGCAATACTGATAGAAAAAAAAAGTTGTAT
TTTTTACAATTTCCTCCCATCAGCATCCCATCCCCATCAATTTACTTTTT
TGGGCGGTATAACTCAATTCAAGTTGACTGAATCCTTTATTTACTTCTTG
CAAGTATGCTAATGCGGGAGTTACCTAGATTGCACATAATGGCTATATTA
GTTTCTGATCTACATATACTTGATGAAAACAAGTTGTCAATCAAAAGTGC
ACCATCAAATCATTGTCTTGGTTGTCAGGTACAAGGACACTAACTCCCTT
TCAGAAGATGTCTTTTACTGGAAATGTGTTACTACTTGCTATTTCATGCT
ACATGTACCACCAAATATATCGTAAATTTTATGCCATAGTCAAGGACACA
ACTGCACGTGTGACGTACGATGTAATGAAAAGGGTCGACTGTCTTTGCCA
TGGCATAATTAGAGCAGCAACATTTTAAATCAAACACATCCGAGACACAA
TAGGGCTGTCTACTCTGACTTCACACCACTCACAGCGACGGCCATTACGA
GGTACAATTCCCGCATTGACTACCGTGTGGCTGGACA
>CL110.Contig2_O_aranea_07-12A    size  1455    gap  0  0%
GCCATGATCTATATTTTTTTTTAATTTCCATTTTTAAAACCAAACATCTT
TACACGGGCAACACAACTGCCCAGTGATTATCTTTATAACAATTTTTACA
CAGTCTGAGACACTTATCTGTATTATACATTCATTGTCATAATTATATTA
CCTATTTTATGACATTGCTTTTGTTCATGTTTAAAATACCATTAAACTAA
CTATGGGTTCAACTGGGTTGTGAGCCACCATGTTGGCCCCAATGTGATGA
TGGCTTCCTACACCTTCCCTGGTCTCTGAACCCCTTAACCCCTCCCCTGG
TCATGTGTCTTTGTGATGATTATGCCTTAAGATTTTGGTTAATTATGACG
AAATGCAATAAAAACAAAATCACAGCTACTATTTCAAAACCACTAAAGCA
GAAATAAAGACATTCTCATGACTTGTTCAAAACCTGGTCTCATTTTGAAA
TCAAAATATCTACAAACTGCAAGCACAAATCTTTTGGCAGTTTTGCCTCT
TTCCTTGTGAGTTACCCTATTTATAGTTCTCTCGGATCTATGTATATATT
TGATTTCATTATCAGCACTGCACCCTTCCCCTATCCTACTATCTTGGTAT
CCTTGCATGGACTAGATTTGTTCCTGACAAACTTAAAATATCAAAAATAT
GTTAAAATGCAAACTAGGTCGTGAGCTCATCAATTAGCAAATTCAATACC
TTAATGGTCCAATCTGGGAGTTTGTCAAATAACCTTTGTTAAATAACTTT
AATGGTCGGGATGGGAGGGCAAGACGGAAGAAAAGGAGAAAAAAGGTGAA
CAAAAAACAGGGCTTGCAGCCACCTGGGAATTGATCCCGTGCTGCCGTCA
GATGAATCTCGCCAGCTTGCCACAGCCGTTGTGCTCGCCCCAATCTAAGA
TTTCCAAGCCCAATTGTTGGTTTGCATGATTGTGCAATCGCATAGTTCTG
TGCATGGTGTGCTCCCAGCTGCTGCTGGCCATGATATATTGTGGTATTTG
GAAGCATTAGGGTTAATAGAGTTGATTTGGACTGTGGTTTGGCAGCTGAG
ATACCCTGTAATATTGTTTAAATGTGACAAGGACCAAAAAATACAAGTTT
GTTTTCTGTTGGTGGTCTAAAATTCTAAATGCAAATATTTTATTTTAATT
TTTACCCACAAATATCCATCCAATATCCATTAGAGGAGTTCTAATTATTA
AAATAGTTACCTAATAATATCAAAGAGCAGTTTATTATTTTTAAAACACT
AAATATTTTTTTTTAATTCATTGTTGTTTTTTTGGCATATTTTACTCAAT
GAATCTTAAATGAAAAAATAGCATTCAGCCGAGTTTAAATAAAAAACCTG
AAATGTGGAAAAATCTGACATAAAAGTGATGTGTACTACCTACAGAAAAC
ATACTTTGAGGGCTGAGCGCAACACTGCCTAATCTCCATTTTTGGCCAAA
ATGAG
>CL111.Contig1_O_aranea_07-12A    size  354    gap  0  0%
TCTGTTCTTTCTTATTAATCTATGGCTCTTATCGCTCTTAATTATAAGCC
CAGAACCGAAGCTGGAAGACGTTCTTTCCTGTTCAGGGGGGAAAAAGCAT
GGAACAGTCTTCAAGCTCATGTGAAATACCCCCTAGCAAATAGCATTCCA
GTTTTCAAAAACAGGCTCTTAAAATTGTAAATTAAAAATCTTCTTTATTA
CCATTTATTTTTAATTTGTAGTATAAATTTGTCATGATGTATTTTAACTT
AGTGCAATGTTTTTGGTAATTTATCTGCCAAATTGATCTTTAAAATTGTT
TATAATTACTGTTTGTATTTTGCCTATTTAAAGATATGTTATCAATGTAT
TATT
>CL111.Contig2_O_aranea_07-12A    size  428    gap  0  0%
TCTTTAAATGCCTAGCTGGGCTTGTCCCTGAAGGTCTCAACAACATCTTT
ACCCTTGTTAGAAACAACCATGGCCATAATACAAGAGGTAGCTCTCAAGT
TAACATCGGTCTTAATAATAAACCCAGAACCGAAGCTGGAAGACGTTCTT
TCCTGTTCAGGGGGGAAAAAGCATGGAACAGTCTTCAAGCTCATGTGAAA
TACCCCCTAGCAAATAGCATTCCAGTTTTCAAAAACAGGCTCTTAAAATT
GTAAATTAAAAATCTTCTTTATTACCATTTATTTTTAATTTGTAGTATAA
ATTTGTCATGATGTATTTTAACTTAGTGCAATGTTTTTGGTAATTTATCT
GCCAAATTGATCTTTAAAATTGTTTATAATTACTGTTTGTATTTTGCCTA
TTTAAAGATATGTTATCAATGTATTATT
>CL112.Contig1_O_aranea_07-12A    size  1392    gap  0  0%
TCCTTGCAAAAATGTCAATCATTGTCAAATTGCGAAATATATAGTACCCG
CGAAAGTGTTTTACATTATTCTAAATTAATCACAATTGATTAGAAGGCAT
GTTGGAAGGAAGTTTTGTTATGAAATTAACATCTTATTTTGTTGTTGTTA
GTTCATTTAAACATCACTGAAATCACCTTCTGCACCACTCTCGGACTCGA
CATGTGGCGCCACATAGTTTAAATTTATAACTCTTGTGTCAAAATTCTAA
TGACATGACTTGGTTACTTTTACTGTAGATTATGGGAATATGAAAAAGAA
AAAATAAGAGGGATTGGGCAGAGCTCATTGCTGCTGTTGTGTGTAAAAAT
GTGAATTAACTGCTGCGAGTTTTAACATTGGTATACATGTAACCAACACA
AAAATTATCCAGCTCATCATCACACCAGTTCCAAGAGCATGTTGTTGTTC
CGAGAAATGGAGGCATGTAATAGATGTTTGTACATCTTGGAATTGGAATT
GAACAAGTAACCTATATACCCGTACCAGATACATAACGGACAAGGTTCGA
TGCATGACCAAATCTTCATTCGCGACTTAGTCAGGAATATGCAATAAGAT
TGCGTCTCCCGTCATGCTGCGTAATTTGCATACCTTAAACTCCTTTTTTG
AAAGCTACCAACAAAAATAATATGACAAATAAACCAAAGTATACCTTCCT
TACTAAGTGTAGATTACAAAATTACCATACGTACAATATGCCCTGAAATT
ACACAATCAGGTGTGCCACCCATAAACTGCGATCAGCATTGTGTACGATT
CCTCGTTCTGTCGAGATTCCAAAAGGAATTTGACAATCAGAATCAGAGGT
CACTATAGTGAAATTGCAGCGTTATCTAAAAGTAAAGTGTCATCTACAAC
ATTTAACCATCCCACAGAATAATAAGCTCAGAGTACAGTAGCCAATGAAT
ATTATATGGTTTATCCCTTGAGTAAGCAAGCACAAATAGAGCTCAGAATA
AGGCTAACGTCGCAATGGATATCTGTACATTAAATTCTGTGCTTGCTTAC
ACCAGCGATAGCCCAACATTCCGTAAATGTGACATACCGAAACATCTCTT
GAAACATCCACCAGCAAACTGATAATAAACCTATTCACCCTTTGCACATG
TCCGCCATAAGCGGGTAGAACCTCCAACTGGCAATAGACATGCAAGGAAG
AATTACTTAAGTTTACACAATGTTATATGACCAGTTTTCTAGCTAGGACC
ATTTTAGTGCCGGGTAAATTTTCAGATGATCAGTGGACCAATTCGGTGAT
TACACTGTAAGTTACTCGGAAAAAAAAGTAATTTGGAGTGTTTTTATAGC
TAAAAAAGCTCAATTCACCCAATATAGGCCATTTTGGCCTAC
>CL112.Contig2_O_aranea_07-12A    size  305    gap  0  0%
GTGTTCACACTTCTACAGCCAACAGAATACTAATAGAGCTTGTCGATCAA
AGCTGAGGTTTTTTTTTCTTCAATGGGAAAAACAAAAAACGGAAACTGGT
ATCAAAAAAATAAAAACATGAAAAGATGGTATGTCTTGAACAGGGTTCTA
GCTAGGACTATTTAATGCCAGGTAACTTTTCAGATGATCAGTGGACTAAT
TTGGTGATTACACCGTGAGTTTCTCGGAAAAATGTCGTTCGGAGTGTTTT
TGTGGCTAAAAAAGCTTAATTCGCCCAATATAGGTCATTTTGGCCTACCT
TAGGG
>CL112.Contig3_O_aranea_07-12A    size  204    gap  0  0%
GTGGAGATTTTGACATCATTTGAATGCTTGTAATTTTCTCATTATGTGCA
GGGTTCTAGCTAGGACCATTTTAGTGCCGGGTAAATTTTCAGATGATCAG
TGGACCAATTCGGAGATTACACTGTAAAATGTAAAAAATGTAATTCCAAG
TGTTTTTATAGCTACGAAAGCTCAATTCACCCAATATAGGCCATTTTGGC
CTAC
>CL114.Contig1_O_aranea_07-12A    size  411    gap  0  0%
ACCTTATCCACTTAAGTGTTAAAACCATCCAGAATGGTTCGATATTTTAG
TTCACTCAATAGAGCATTTTACCCTATTTTTAGGCAACAAAATAACCCCG
ATGGAACTTTTAATTTTCAGACTATTTGCATTCGTCCATAATTATAGGCG
GCAAAAACTGAACAGTTTTTCTCTTTGTGTTCTTTACGTAGATGTGTACA
ATCATGTCTGGAATTTCGGACAGGAGATGAAAAAATAGGACCATGACTTT
TATAGGCCATCCCTTATAAAAATGTAGCCACTGAAACAAGCTGGCGCATG
CTCATGAGGAGCTCAATACAAGCATTTGGCTGTTTGCAGTTAGCATGCGA
GGTCCTCAACATGATAATATGAGCCTGCGCATGCAGATCTCGCAAGCAAC
TGATATGCGTG
>CL114.Contig2_O_aranea_07-12A    size  321    gap  0  0%
CCCACCCCAACCCCCACCTTGGTAAGACGAGGGTTAAATGGTGCATTTTT
GGAACATATCTTGGTAGTATTGTGCTTCTAATTAATCCCTTATAAAAGTG
CAATCACTGAAAGAAGCTTGCGCATGCTCATACGGAGGTCATTACACGCA
TTTGCCTGTTTGCAGTAAGCATGTGAGGTCCTCAACATGCTAATAAATTT
ATGAGCCTGTGCATGCAGTTCTTGCAAGAACTGATATATGTGCAGGCATC
TATGCATGCAAGCTGTCTTTGCAAGTATGAAGTACTGCAGCATGCTCTGC
AGTACTTCAAAACAGGAAGTG
>CL115.Contig1_O_aranea_07-12A    size  1254    gap  0  0%
CCCCCCCCCCCCCCGCCATACAGCTGAGTAGGCATAGCCATAATTCAATA
TTAAACCTGATAGCCAGTCTAGTTGGCGGTGTTGGATATGGCTGAGTAAT
CGTTAATATACTTAGGCCTAACTAGTACGTGCGAATAATTTTATTATGCA
TTTGACCATTTGTATTGTTTTAAAGTCAAGAAAATTGACCGTTAACTGAC
TTGACCATAGGTGAAATTTGAACGCAGAGTGGCATTAAAAATAATCACCA
CAACAGTAAAGAAATTAAATAATATAAGATAACATGAACTTGGGCCTATT
AAGATTAATCTCTTTTGGAAATAATAAGCGCCTTATCAGCTTTTTTAGGG
AATTAAGAAATAAGGAACAAAAAGGAAAAAAACCTTGAATGTCTTGTATG
TTGAGCTTATGTTGGGCCTACTGAAAAAAACACATTAGGATTAAGGCCAT
GCTAATGCAACAAGCACTCCACAATATAAAGAGTTGAAGTGGTATTGAGC
TAAAAGATTTTATAACCAAGGGGTCTTCTTTTCCACTGATTGAATCACCA
ATAGGCCTACCCACAACCGTGTTTGTATTTTGAAAAGTTTTCATCACAAC
AATCCCCGCGAAAAATTCAGTCATCGTTAGCATCAGCGCGCGTATGCATA
AGCGCGCGCAAAGCACGCGTACGCGATCGCGCGCAATGCTCCAAAGTTCG
TCACGTTTTTAAAAAATTCAAAATGGTTACAGCGTCTTCGCGGTGTGGTA
GTTTCTTAAGTTTATAGATTGGATTTTTGTGCGATTTATTGGCAGATTGA
TCTTTTTTAAAATCTTGATATTCACTATTGTTTTATTGAGTTTAAAATGG
TGTTTATACGGTACGTATTGTCAACGCTATAACATTCGAGTTTGTTTCGG
TCTAGTCTAGCATGCTAGGCCTAGGCCTATTTCTTGGCAAGGCCTAGGCT
AGCCTAGGGCTGCATGCAGGCCATAGTTTATACTAATTGTAATATAATTG
TGTCATGCGTGATTTTGTTCGTTTGCAGTTGTTTTTTCCTTTACTTGTTT
ATTGTTAGTGTTAACCAGGCTTCTAGGACATAGGGCTAGGCCTACTAGGC
ATAGCGTAGGGCTAGGCCTGCGATAAGCCTGGAATCTAGGGCCTATGCAT
ATGCCTAGGCCTATATATTCAAATTCGATTGTATTTTTTTTTACTAATCT
ATTTCATTTCAGTCTACCTACCATACCCACTGGACCATAACCAAGCTATG
AATC
>CL115.Contig2_O_aranea_07-12A    size  1921    gap  0  0%
AACATAATGCTTACCTGTCCTGTTTGACCTGACGTGATACACGCCACGAT
TAAAGTAGCCCCCAGCTGAGTAGGTCTAGACCTTGTAATTCAACATGGTG
TAACCAGATGAGCCAGTCTAGATCCTCCATGCTGATGTTGTATGCGTATT
CATAACAATATAGGCATAGATATAGGCCTATAATCTTTTGTCAAGATGAA
TTACATCTGGAGTTAAGGCACATGTATATTAAACAACATGATTATAAAGC
AGTGGTGCATGGATGTAGACTTATTTAAAATAGCACGTCGTAAGTGAATG
AAGAACACGAACAGCGCCTCGATACAGCACATGCGTGCCGGCGGTGTTGG
ATATGACTTTGAGTAAATCGTTAATATACGTGCGAATACTAGTAGTTTTA
TTACGTATTTGACGATTTGTATACCGTTTTAAAATCAAGAATATTGACCG
TTAACTGACTTGACCATAGGTGAAATTTGAACGCAGAGTGGCATTAAAAA
TAATCACCACAACAGTAAAGAAATTAAATAATATAAGATAACATGAACTT
GGGCCTATTAAGATTAATCTCTTTTGGAAATAATAAGCGCCTTATCAGCT
TTTTTAGGGAATTAAGAAATAAGGAACAAAAAGGAAAAAAACCTTGAATG
TCTTGTATGTTGAGCTTATGTTGGGCCTACTGAAAAAAACACATTAGGAT
TAAGGCCATGCTAATGCAACAAGCACTCCACAATATAAAGAGTTGAAGTG
GTATTGAGCTAAAAGATTTTATAACCAAGGGGTCTTCTTTTCCACTGATT
GAATCACCAATAGGCCTACCCACAACCGTGTTTGTATTTTGAAAAGTTTT
CATCACAACAATCCCCGCGAAAAATTCAGTCATCGTTAGCATCAGCGCGC
GTATGCATAAGCGCGCGCAAAGCACGCGTACGCGATCGCGCGCAATGCTC
CAAAGTTCGTCACGTTTTTAAAAAATTCAAAATGGTTACAGCGTCTTCGC
GGTGTGGTAGTTTCTTAAGTTTATAGATTGGATTTTTGTGCGATTTATTG
GCAGATTGATCTTTTTAAATATCTTGATTGGCCTACAGTTCATATTCACT
ATTGTTTTGTTCAGTTTAAAATGGTGTTTATACGGTACGTATTGTCAACG
CTATAACATTCGAGTTTGTTTCGGTCTAGTCTAGCATGCTAGGCCTTGGC
CTATTTCCCAAGGCCTAGGCTAGTATAGGGCTGCATACAGGTCATAGTTT
ATACTAATTGTAATAACTGTGTCATGCGTGATTTTGTTCTTTTGCAGTTG
TTTTTACCTTAACTTGTTTATTGTTAGTGTTAACCAGGCTTCTAGGCCCT
AGAGCTAGCCTACTATATAGGCCTATATAGCGTAGGGCTAGGCCTACGAT
AAGCCTGGAACCTAGGTCCTATGCCTGTGCCTATTCAAAATCGATTTGCA
TTTCCTTTTTTTCTTCTTTTTTTGTGACTAATCTATTTCATTTCAGTCTA
CCTACCATACCCACTGGACCATAACCAAGCTATGAATCACAAATAAAGCA
TTTAAAAGAAAGCAAACGACACTCATAAATAGAAAGCAAATGTCAAAAAC
ACTATTTACACTTAATAAAAGTACATTGCACTCTAAGAACGCGATTGTAA
ACGTACAGAACGTGCGACCCATTACGTCACAGGAGTACCTACATTGGTAC
TCCGGTAAGGATAAACTGGATGATAAGTACCACGCTGGTACTCCGGTACG
GTGTTAGCAGCACCACAGTACCAGCGCGGGTGAGTGTATATTCGTCAGCG
ACGGTTATTTAGCCCCGAATGCGGTTGAGCGTACCGGTGGTACCACGTTG
CTACTCTGGAGTAGCAGCGGTGGTACTCCACGAGTAATTTGGCTGTGTAC
TTTAAAATATGCATGTGCTGT
>CL115.Contig3_O_aranea_07-12A    size  1623    gap  0  0%
CCCCCCCCCCCCCCGCCATACAGCTGAGTAGGCATAGCCATAATTCAATA
TTAAACCTGATAGCCAGTCTAGTTGGCGGTGTTGGATATGGCTGAGTAAT
CGTTAATATACTTAGGCCTAACTAGTACGTGCGAATAATTTTATTATGCA
TTTGACCATTTGTATTGTTTTAAAGTCAAGAAAATTGACCGTTAACTGAC
TTGACCATATAGGTGGAATTTGAACGCAGAGTGCCATTAAAAATAATCAC
CAAAACAGTAAAGAAATAAAATAAAATAAGATAACATTAACTTGGGCCTA
TTAGATTAATCTCTATTGGAAATAATAATAAGCGCCTTATCGGCTTTTTT
TTATAGGGAAGAAATAAATCAATTTTGAGGGGGAACACGGGGCAGAAAGG
AACGAAAAAGAAAAAAACCTTGAATGTCTCGTTTGTTGAGCTTATGTTGG
GCCTACTGAAAAAAAAAACGCATTAGGATTAGGCCATGCTAATGCAACAA
GCACTCCACAATATAAAGAGTTGAAGTGGTATTGAGCTAAAAGATTTTAT
AACCAAGGGGTCTTCTTTTCCACTGATTGAATCACCAATAGGCCTACCCA
CAACCGTGTTTGTATTTTGAAAAGTTTTCATCACAACAATCCCCGCGAAA
AATTCAGTCATCGTTAGCATCAGCGCGCGTATGCATAAGCGCGCGCAAAG
CACGCGTACGCGATCGCGCGCAATGCTCCAAAGTTCGTCACGTTTTTAAA
AAATTCAAAATGGTTACAGCGTCTTCGCGGTGTGGTAGTTTCTTAAGTTT
ATAGATTGGATTTTTGTGCGATTTATTGGCAGATTGATCTTTTTAAATAT
CTTGATTGGCCTACAGTTCATATTCACTATTGTTTTGTTCAGTTTAAAAT
GGTGTTTATACGGTACGTATTGTCAACGCTATAACATTCGAGTTTGTTTC
GGTCTAGTCTAGCATGCTAGGCCTTGGCCTATTTCTTGGCAAGGCCTAGG
CTAGCCTAGGGCTGCATGCAGGCCATAGTTTATACTAATTGTAATATAAT
TGTGTCATGCGTGATTTTGTTCGTTTGCAGTTGTTTTTTCCTTTACTTGT
TTATTGTTAGTGTTAACCAGGCTTCTAGGACATAGGGCTAGGCCTACTAG
GCATAGCGTAGGGCTAGGCCTGCGATAAGCCTGGAATCTAGGGCCTATGC
ATATGCCTAGGCCTATATATTCAAATTCGATTGTATTTTTTTTTACTAAT
CTATTTCATTTCAGTCTACCTACCATACCCACTGGACCATAACCAAGCTA
TGAATCGCAAATAAAGCATTTAAAAAAAGCAAAAGACACTCATACATGCA
TAAATAGAAAGCAAATGTCAAAAACACTATTTACACATAATAAAAGTACA
TTTGCACTCTAAGAATGCGATTGTAAACGTACAGAACGTGCGACCCATTA
CGTCACAGGAGTACCTACATTGGTACTCCGGTAAGGATAAACTGGAGGGT
AGGTACCACGCTGGTACTCTGGTACGGTGTTAGCAGTACCATGGTACCAG
CGCGGGTGAGTGTATATTCGTCACCGACGGTTATTTAGCCCCGAATGCGG
TTGAGCGTACCGGTGGTACCACG
>CL115.Contig4_O_aranea_07-12A    size  2594    gap  0  0%
CCCGATCGCTATACCAAAATTCGCAAAAACGCACCCCCAAAGACCGGCAC
ATATACCATCCCAATGTGAGACCCCGCCCTGCACCCCCCAACCCTCTGGG
AAGAGACTCTTGATTCAACCCTTTCTAACTGATCAAGTATCAGACTTAAA
AACAAAAAATACAAGGGAAAAAGGTTGATGTATACTATAGGTCGAAGGCC
TACTTTTGGCATGTTTTTTTTTCTGAATTACCCGCCGGTCTAAGACTATA
AAGGCCTACTTGAAAAATTCTAAATTATCATTTATTTATCCTCCCTCCCC
AACCCAATTAAATCACAATTATTGAGGAAAGAAAAGTTGTGGATGAAATG
GACATTTAGTTCGACTGATCAACATTGAATAGGCATAGGGCTATACGCTA
TACGAACGCCTACAGACCAAGGAGAGAAAATAATTCAGTTTAAATAGTAG
GCCTACTATAGTCATGATTGATAGCCGAAGTGTGCCAAAACGCTTTGCGA
CATTGCAGTTGCTTAAAGTGATACTGGTATCCCGGGACTGGTATAGCTTA
GGCTTTAACATAGGTATGCTTCAAATACAGTTTCCAGATATATAGACACA
CATGCCTACTACAAAGTGTAGCTGTAGGCCTGGCCTAAATTTCTGAACAG
TTGGGTTAGCCATAACTGCATAAGGTAGTAAGAACATAATGCTTACCTGT
CCTGTTTGACCTGACGTGATACACGCCGAGATTAAATTTAAAGTAGACCC
CCCTACAGCCGAGTAGGCCTAGCCCTAGGTCATGTAATTCAATATGGTGT
AACCAGATGAGTCAGTCTAGATCCTCCATGCTGATCCTCCAATCTTTTGT
CAAGATGAATTACATCAGGAATTAAGCCGAATTAAGGTACATAAACAACA
TGTCGTTTCAAAAGCCGTGATACATGGATGTGGAACTCCCGGTGGAACTA
TTTAAAATAGTACATCGTAAGTGGATGGAGAACATGAACAGCGCCTCGGT
ACAGCACATGCGTGCCGGCGGTGTTGGATATGACTTTGAGTAAATCGTGA
ATATAGGCCTACGTGCGAATACTAGTAGCTTGTATAGTAATTTGTATATT
GTTATAAAATCAAGAATATTGACCGTTAACTGACTTGACCATAGGTGAAA
TTTGAACGCAGAGTGGCATTAAAAATAATCACCACAACAGTAAAGAAATT
AAATAATATAAGATAACATGAACTTGGGCCTATTAAGATTAATCTCTTTT
GGAAATAATAAGCGCCTTATCAGCTTTTTTAGGGAATTAAGAAATAAGGA
ACAAAAAGGAAAAAAACCTTGAATGTCTTGTATGTTGAGCTTATGTTGGG
CCTACTGAAAAAAACACATTAGGATTAAGGCCATGCTAATGCAACAAGCA
CTCCACAATATAAAGAGTTGAAGTGGTATTGAGCTAAAAGATTTTATAAC
CAAGGGGTCTTCTTTTCCACTGATTGAATCACCAATAGGCCTACCCACAA
CCGTGTTTGTATTTTGAAAAGTTTTCATCACAACAATCCCCGCGAAAAAT
TCAGTCATCGTTAGCATCAGCGCGCGTATGCATAAGCGCGCGCAAAGCAC
GCGTACGCGATCGCGCGCAATGCTCCAAAGTTCGTCACGTTTTTAAAAAA
TTCAAAATGGTTACAGCGTCTTCGCGGTGTGGTAGTTTCTTAAGTTTATA
GATTGGATTTTTGTGCGATTTATTGGCAGATTGATCTTTTTAAATATCTT
GATTGGCCTACAGTTCATATTCACTATTGTTTTGTTCAGTTTAAAATGGT
GTTTATACGGTACGTATTGTCAACGCTATAACATTCGAGTTTGTTTCGGT
CTAGTCTAGCATGCTAGGCCTTGGCCTATTTCCCAAGGCCTAGGCTAGTA
TAGGGCTGCATACAGGTCATAGTTTATACTAATTGTAATAACTGTGTCAT
GCGTGATTTTGTTCTTTTGCAGTTGTTTTTACCTTAACTTGTTTATTGTT
AGTGTTAACCAGGCTTCTAGGCCCTAGAGCTAGCCTACTATATAGGCCTA
TATAGCGTAGGGCTAGGCCTACGATAAGCCTGGAACCTAGGTCCTATGCC
TGTGCCTATTCAAAATCGATTTGCATTTCCTTTTTTTCTTCTTTTTTTGT
GACTAATCTATTTCATTTCAGTCTCTACCATACCCACTGGACCATAACCA
AGCTATGAATCACAAATAAAGCATTTAAAAGAAAGCAAACGACACTCATA
AATAGAAAGCAAATGTCAAAAACACTATTTACACTTAATAAAAGTACATT
GCACTCTAAGAACGCGATTGTAAACGTACAGAACGTGCGACCCATTACGT
CACAGGAGTACCTACATTGGTACTCCGGTAAGGATAAACTGGATGATAAG
TACCACGCTGGTACTCCGGTACGGTGTTAGCAGCACCACAGTACCAGCGC
GGGTGAGTGTATATTCGTCAGCGACGGTTATTTAGCCCCGAATGCGGTTG
AGCGTACCGGTGGTACCACGTTGCTACTCTGGAGTAGCAGCGGTGGTACT
CCACGAGTAATTTGGCTGTGTACTTTAAAATATGCATGTGCTGT
>CL115.Contig5_O_aranea_07-12A    size  1264    gap  0  0%
CCCCCCCCCCCCCCGCCATACAGCTGAGTAGGCATAGCCATAATTCAATA
TTAAACCTGATAGCCAGTCTAGTTGGCGGTGTTGGATATGGCTGAGTAAT
CGTTAATATACTTAGGCCTAACTAGTACGTGCGAATAATTTTATTATGCA
TTTGACCATTTGTATTGTTTTAAAGTCAAGAAAATTGACCGTTAACTGAC
TTGACCATAGGTGAAATTTGAACGCAGAGTGGCATTAAAAATAATCACCA
CAACAGTAAAGAAATTAAATAATATAAGATAACATGAACTTGGGCCTATT
AAGATTAATCTCTTTTGGAAATAATAAGCGCCTTATCAGCTTTTTTAGGG
AATTAAGAAATAAGGAACAAAAAGGAAAAAAACCTTGAATGTCTTGTATG
TTGAGCTTATGTTGGGCCTACTGAAAAAAACACATTAGGATTAAGGCCAT
GCTAATGCAACAAGCACTCCACAATATAAAGAGTTGAAGTGGTATTGAGC
TAAAAGATTTTATAACCAAGGGGTCTTCTTTTCCACTGATTGAATCACCA
ATAGGCCTACCCACAACCGTGTTTGTATTTTGAAAAGTTTTCATCACAAC
AATCCCCGCGAAAAATTCAGTCATCGTTAGCATCAGCGCGCGTATGCATA
AGCGCGCGCAAAGCACGCGTACGCGATCGCGCGCAATGCTCCAAAGTTCG
TCACGTTTTTAAAAAATTCAAAATGGTTACAGCGTCTTCGCGGTGTGGTA
GTTTCTTAAGTTTATAGATTGGATTTTTGTGCGATTTATTGGCAGATTGA
TCTTTTTAAATATCTTGATTGGCCTACAGTTCATATTCACTATTGTTTTG
TTCAGTTTAAAATGGTGTTTATACGGTACGTATTGTCAACGCTATAACAT
TCGAGTTTGTTTCGGTCTAGTCTAGCATGCTAGGCCTTGGCCTATTTCCC
AAGGCCTAGGCTAGTATAGGGCTGCATACAGGTCATAGTTTATACTAATT
GTAATAACTGTGTCATGCGTGATTTTGTTCTTTTGCAGTTGTTTTTACCT
TAACTTGTTTATTGTTAGTGTTAACCAGGCTTCTAGGACATAGGGCTAGG
CCTACTAGGCATAGCGTAGGGCTAGGCCTGCGATAAGCCTGGAATCTAGG
GCCTATGCATATGCCTAGGCCTATATATTCAAATTCGATTGTATTTTTTT
TTACTAATCTATTTCATTTCAGTCTACCTACCATACCCACTGGACCATAA
CCAAGCTATGAATC
>CL115.Contig6_O_aranea_07-12A    size  1902    gap  0  0%
AACATAATGCTTACCTGTCCTGTTTGACCTGACGTGATACACGCCGAGAT
TAAATTTAAAGTAGACCCCCCTACAGCCGAGTAGGCCTAGCCCTAGGTCA
TGTAATTCAATATGGTGTAACCAGATGAGTCAGTCTAGATCCTCCATGCT
GATCCTCCAATCTTTTGTCAAGATGAATTACATCAGGAATTAAGCCGAAT
TAAGGTACATAAACAACATGTCGTTTCAAAAGCCGTGATACATGGATGTG
GAACTCCCGGTGGAACTATTTAAAATAGTACATCGTAAGTGGATGGAGAA
CATGAACAGCGCCTCGGTACAGCACATGCGTGCCGGCGGTGTTGGATATG
ACTTTGAGTAAATCGTGAATATAGGCCTACGTGCGAATACTAGTAGCTTG
TATAGTAATTTGTATATTGTTATAAAATCAAGAATATTGACCGTTAACTG
ACTTGACCATAGGTGAAATTTGAACGCAGAGTGGCATTAAAAATAATCAC
CACAACAGTAAAGAAATTAAATAATATAAGATAACATGAACTTGGGCCTA
TTAAGATTAATCTCTTTTGGAAATAATAAGCGCCTTATCAGCTTTTTTAG
GGAATTAAGAAATAAGGAACAAAAAGGAAAAAAACCTTGAATGTCTTGTA
TGTTGAGCTTATGTTGGGCCTACTGAAAAAAACACATTAGGATTAAGGCC
ATGCTAATGCAACAAGCACTCCACAATATAAAGAGTTGAAGTGGTATTGA
GCTAAAAGATTTTATAACCAAGGGGTCTTCTTTTCCACTGATTGAATCAC
CAATAGGCCTACCCACAACCGTGTTTGTATTTTGAAAAGTTTTCATCACA
ACAATCCCCGCGAAAAATTCAGTCATCGTTAGCATCAGCGCGCGTATGCA
TAAGCGCGCGCAAAGCACGCGTACGCGATCGCGCGCAATGCTCCAAAGTT
CGTCACGTTTTTAAAAAATTCAAAATGGTTACAGCGTCTTCGCGGTGTGG
TAGTTTCTTAAGTTTATAGATTGGATTTTTGTGCGATTTATTGGCAGATT
GATCTTTTTTAAAATCTTGATATTCACTATTGTTTTATTGAGTTTAAAAT
GGTGTTTATACGGTACGTATTGTCAACGCTATAACATTCGAGTTTGTTTC
GGTCTAGTCTAGCATGCTAGGCCTAGGCCTATTTCTTGGCAAGGCCTAGG
CTAGCCTAGGGCTGCATGCAGGCCATAGTTTATACTAATTGTAATATAAT
TGTGTCATGCGTGATTTTGTTCGTTTGCAGTTGTTTTTTCCTTTACTTGT
TTATTGTTAGTGTTAACCAGGCTTCTAGGCCCTAGGGCTAGCCTACTATA
TAGGCCTGTGTAGCGTAGGGCTAGGCCTACGATGAGCCTGGAACCTAGGT
CCTATGCCTGTGCCTATTCAAAATCGATTTGCATTTCCTTTTTTTCTTCT
TTTTTTGTGACTAATCTATTTCATTTCAGTCTCTACCATACCCACTGGAC
CATAACCAAGCTATGAATCACAAATAAAGCATTTAAAAGAAAGCAAACGA
CACTCATAAATAGAAAGCAAATGTCAAAAACACTATTTACACTTAATAAA
AGTACATTGCACTCTAAGAACGCGATTGTAAACGTACAGAACGTGCGACC
CATTACGTCACAGGAGTACCTACATTGGTACTCCGGTAAGGATAAACTGG
ATGATAAGTACCACGCTGGTACTCCGGTACGGTGTTAGCAGCACCACAGT
ACCAGCGCGGGTGAGTGTATATTCGTCAGCGACGGTTATTTAGCCCCGAA
TGCGGTTGAGCGTACCGGTGGTACCACGTTGCTACTCTGGAGTAGCAGCG
GTGGTACTCCACGAGTAATTTGGCTGTGTACTTTAAAATATGCATGTGCT
GT
>CL115.Contig7_O_aranea_07-12A    size  1650    gap  0  0%
CCCCCCCCCCCCCCGCCATACAGCTGAGTAGGCATAGCCATAATTCAATA
TTAAACCTGATAGCCAGTCTAGTTGGCGGTGTTGGATATGGCTGAGTAAT
CGTTAATATACTTAGGCCTAACTAGTACGTGCGAATAATTTTATTATGCA
TTTGACCATTTGTATTGTTTTAAAGTCAAGAAAATTGACCGTTAACTGAC
TTGACCATAGGTGAAATTTGAACGCAGAGTGGCATTAAAAATAATCACCA
CAACAGTAAAGAAATTAAATAATATAAGATAACATGAACTTGGGCCTATT
AAGATTAATCTCTTTTGGAAATAATAAGCGCCTTATCAGCTTTTTTAGGG
AATTAAGAAATAAGGAACAAAAAGGAAAAAAACCTTGAATGTCTTGTATG
TTGAGCTTATGTTGGGCCTACTGAAAAAAACACATTAGGATTAAGGCCAT
GCTAATGCAACAAGCACTCCACAATATAAAGAGTTGAAGTGGTATTGAGC
TAAAAGATTTTATAACCAAGGGGTCTTCTTTTCCACTGATTGAATCACCA
ATAGGCCTACCCACAACCGTGTTTGTATTTTGAAAAGTTTTCATCACAAC
AATCCCCGCGAAAAATTCAGTCATCGTTAGCATCAGCGCGCGTATGCATA
AGCGCGCGCAAAGCACGCGTACGCGATCGCGCGCAATGCTCCAAAGTTCG
TCACGTTTTTAAAAAATTCAAAATGGTTACAGCGTCTTCGCGGTGTGGTA
GTTTCTTAAGTTTATAGATTGGATTTTTGTGCGATTTATTGGCAGATTGA
TCTTTTTTAAAATCTTGATATTCACTATTGTTTTATTGAGTTTAAAATGG
TGTTTATACGGTACGTATTGTCAACGCTATAACATTCGAGTTTGTTTCGG
TCTAGTCTAGCATGCTAGGCCTAGGCCTATTTCTTGGCAAGGCCTAGGCT
AGCCTAGGGCTGCATGCAGGCCATAGTTTATACTAATTGTAATATAATTG
TGTCATGCGTGATTTTGTTCGTTTGCAGTTGTTTTTTCCTTTACTTGTTT
ATTGTTAGTGTTAACCAGGCTTCTAGGCCCTAGGGCTAGCCTACTATATA
GGCCTGTGTAGCGTAGGGCTAGGCCTACGATGAGCCTGGAACCTAGGTCC
TATGCCTGTGCCTATTCAAAATCGATTTGCATTTCCTTTTTTTCTTCTTT
TTTTGTGACTAATCTATTTCATTTCAGTCTCTACCATACCCACTGGACCA
TAACCAAGCTATGAATCACAAATAAAGCATTTAAAAGAAAGCAAACGACA
CTCATAAATAGAAAGCAAATGTCAAAAACACTATTTACACTTAATAAAAG
TACATTGCACTCTAAGAACGCGATTGTAAACGTACAGAACGTGCGACCCA
TTACGTCACAGGAGTACCTACATTGGTACTCCGGTAAGGATAAACTGGAT
GATAAGTACCACGCTGGTACTCCGGTACGGTGTTAGCAGCACCACAGTAC
CAGCGCGGGTGAGTGTATATTCGTCAGCGACGGTTATTTAGCCCCGAATG
CGGTTGAGCGTACCGGTGGTACCACGTTGCTACTCTGGAGTAGCAGCGGT
GGTACTCCACGAGTAATTTGGCTGTGTACTTTAAAATATGCATGTGCTGT
>CL115.Contig8_O_aranea_07-12A    size  1687    gap  0  0%
CCCCCCCCCCCCCCGCCATACAGCTGAGTAGGCATAGCCATAATTCAATA
TTAAACCTGATAGCCAGTCTAGTTGGCGGTGTTGGATATGGCTGAGTAAT
CGTTAATATACTTAGGCCTAACTAGTACGTGCGAATAATTTTATTATGCA
TTTGACCATTTGTATTGTTTTAAAGTCAAGAAAATTGACCGTTAACTGAC
TTGACCATATAGGTGGAATTTGAACGCAGAGTGCCATTAAAAATAATCAC
CAAAACAGTAAAGAAATAAAATAAAATAAGATAACATTAACTTGGGCCTA
TTAGATTAATCTCTATTGGAAATAATAATAAGCGCCTTATCGGCTTTTTT
TTATAGGGAAGAAATAAATCAATTTTGAGGGGGAACACGGGGCAGAAAGG
AACGAAAAAGAAAAAAACCTTGAATGTCTCGTTTGTTGAGCTTATGTTGG
GCCTACTGAAAAAAAAAACGCATTAGGATTAGGCCATGCTAATGCAACAA
GCACTCCACAATATAAAGAGTTGAAGTGGTATTGAGCTAAAAGATTTTAT
AACCAAGGGGTCTTCTTTTCCACTGATTGAATCACCAATAGGCCTACCCA
CAACCGTGTTTGTATTTTGAAAAGTTTTCATCACAACAATCCCCGCGAAA
AATTCAGTCATCGTTAGCATCAGCGCGCGTATGCATAAGCGCGCGCAAAG
CACGCGTACGCGATCGCGCGCAATGCTCCAAAGTTCGTCACGTTTTTAAA
AAATTCAAAATGGTTACAGCGTCTTCGCGGTGTGGTAGTTTCTTAAGTTT
ATAGATTGGATTTTTGTGCGATTTATTGGCAGATTGATCTTTTTTAAAAT
CTTGATATTCACTATTGTTTTATTGAGTTTAAAATGGTGTTTATACGGTA
CGTATTGTCAACGCTATAACATTCGAGTTTGTTTCGGTCTAGTCTAGCAT
GCTAGGCCTAGGCCTATTTCTTGGCAAGGCCTAGGCTAGCCTAGGGCTGC
ATGCAGGCCATAGTTTATACTAATTGTAATATAATTGTGTCATGCGTGAT
TTTGTTCGTTTGCAGTTGTTTTTTCCTTTACTTGTTTATTGTTAGTGTTA
ACCAGGCTTCTAGGCCCTAGGGCTAGCCTACTATATAGGCCTGTGTAGCG
TAGGGCTAGGCCTACGATGAGCCTGGAACCTAGGTCCTATGCCTGTGCCT
ATTCAAAATCGATTTGCATTTCCTTTTTTTCTTCTTTTTTTGTGACTAAT
CTATTTCATTTCAGTCTCTACCATACCCACTGGACCATAACCAAGCTATG
AATCACAAATAAAGCATTTAAAAGAAAGCAAACGACACTCATAAATAGAA
AGCAAATGTCAAAAACACTATTTACACTTAATAAAAGTACATTGCACTCT
AAGAACGCGATTGTAAACGTACAGAACGTGCGACCCATTACGTCACAGGA
GTACCTACATTGGTACTCCGGTAAGGATAAACTGGATGATAAGTACCACG
CTGGTACTCCGGTACGGTGTTAGCAGCACCACAGTACCAGCGCGGGTGAG
TGTATATTCGTCAGCGACGGTTATTTAGCCCCGAATGCGGTTGAGCGTAC
CGGTGGTACCACGTTGCTACTCTGGAGTAGCAGCGGTGGTACTCCACGAG
TAATTTGGCTGTGTACTTTAAAATATGCATGTGCTGT
>CL115.Contig9_O_aranea_07-12A    size  1321    gap  0  0%
CCCCCCCCCCCCCCGCCATACAGCTGAGTAGGCATAGCCATAATTCAATA
TTAAACCTGATAGCCAGTCTAGTTGGCGGTGTTGGATATGGCTGAGTAAT
CGTTAATATACTTAGGCCTAACTAGTACGTGCGAATAATTTTATTATGCA
TTTGACCATTTGTATTGTTTTAAAGTCAAGAAAATTGACCGTTAACTGAC
TTGACCATAGGTGAAATTTGAACGCAGAGTGGCATTAAAAATAATCACCA
CAACAGTAAAGAAATTAAATAATATAAGATAACATGAACTTGGGCCTATT
AAGATTAATCTCTTTTGGAAATAATAAGCGCCTTATCAGCTTTTTTAGGG
AATTAAGAAATAAGGAACAAAAAGGAAAAAAACCTTGAATGTCTTGTATG
TTGAGCTTATGTTGGGCCTACTGAAAAAAACACATTAGGATTAAGGCCAT
GCTAATGCAACAAGCACTCCACAATATAAAGAGTTGAAGTGGTATTGAGC
TAAAAGATTTTATAACCAAGGGGTCTTCTTTTCCACTGATTGAATCACCA
ATAGGCCTACCCACAACCGTGTTTGTATTTTGAAAAGTTTTCATCACAAC
AATCCCCGCGAAAAATTCAGTCATCGTTAGCATCAGCGCGCGTATGCATA
AGCGCGCGCAAAGCACGCGTACGCGATCGCGCGCAATGCTCCAAAGTTCG
TCACGTTTTTAAAAAATTCAAAATGGTTACAGCGTCTTCGCGGTGTGGTA
GTTTCTTAAGTTTATAGATTGGATTTTTGTGCGATTTATTGGCAGATTGA
TCTTTTTAAATATCTTGATTGGCCTACAGTTCATATTCACTATTGTTTTG
TTCAGTTTAAAATGGTGTTTATACGGTACGTATTGTCAACGCTATAACAT
TCGAGTTTGTTTCGGTCTAGTCTAGCATGCTAGGCCTTGGCCTATTTCCC
AAGGCCTAGGCTAGTATAGGGCTGCATACAGGTCATAGTTTATACTAATT
GTAATAACTGTGTCATGCGTGATTTTGTTCTTTTGCAGTTGTTTTTACCT
TAACTTGTTTATTGTTAGTGTTAACCAGGCTTCTAGGCCCTAGAGCTAGC
CTACTATATAGGCCTATATAGCGTAGGGCTAGGCCTACGATAAGCCTGGA
ACCTAGGTCCTATGCCTGTGCCTATTCAAAATCGATTTGCATTTCCTTTT
TTTCTTCTTTTTTTGTGACTAATCTATTTCATTTCAGTCTCTACCATACC
CACTGGACCATAACCAAGCTATGAATCACAAATAAAGCATTTAAAAGAAG
CAAAAGATTCATAAATAGAAG
>CL115.Contig10_O_aranea_07-12A    size  1909    gap  0  0%
AACATAATGCTTACCTGTCCTGTTTGACCTGACGTGATACACGCCACGAT
TAAAGTAGCCCCCAGCTGAGTAGGTCTAGACCTTGTAATTCAACATGGTG
TAACCAGATGAGCCAGTCTAGATCCTCCATGCTGATGTTGTATGCGTATT
CATAACAATATAGGCATAGATATAGGCCTATAATCTTTTGTCAAGATGAA
TTACATCTGGAGTTAAGGCACATGTATATTAAACAACATGATTATAAAGC
AGTGGTGCATGGATGTAGACTTATTTAAAATAGCACGTCGTAAGTGAATG
AAGAACACGAACAGCGCCTCGATACAGCACATGCGTGCCGGCGGTGTTGG
ATATGACTTTGAGTAAATCGTTAATATACGTGCGAATACTAGTAGTTTTA
TTACGTATTTGACGATTTGTATACCGTTTTAAAATCAAGAATATTGACCG
TTAACTGACTTGACCATAGGTGAAATTTGAACGCAGAGTGGCATTAAAAA
TAATCACCACAACAGTAAAGAAATTAAATAATATAAGATAACATGAACTT
GGGCCTATTAAGATTAATCTCTTTTGGAAATAATAAGCGCCTTATCAGCT
TTTTTAGGGAATTAAGAAATAAGGAACAAAAAGGAAAAAAACCTTGAATG
TCTTGTATGTTGAGCTTATGTTGGGCCTACTGAAAAAAACACATTAGGAT
TAAGGCCATGCTAATGCAACAAGCACTCCACAATATAAAGAGTTGAAGTG
GTATTGAGCTAAAAGATTTTATAACCAAGGGGTCTTCTTTTCCACTGATT
GAATCACCAATAGGCCTACCCACAACCGTGTTTGTATTTTGAAAAGTTTT
CATCACAACAATCCCCGCGAAAAATTCAGTCATCGTTAGCATCAGCGCGC
GTATGCATAAGCGCGCGCAAAGCACGCGTACGCGATCGCGCGCAATGCTC
CAAAGTTCGTCACGTTTTTAAAAAATTCAAAATGGTTACAGCGTCTTCGC
GGTGTGGTAGTTTCTTAAGTTTATAGATTGGATTTTTGTGCGATTTATTG
GCAGATTGATCTTTTTTAAAATCTTGATATTCACTATTGTTTTATTGAGT
TTAAAATGGTGTTTATACGGTACGTATTGTCAACGCTATAACATTCGAGT
TTGTTTCGGTCTAGTCTAGCATGCTAGGCCTAGGCCTATTTCTTGGCAAG
GCCTAGGCTAGCCTAGGGCTGCATGCAGGCCATAGTTTATACTAATTGTA
ATATAATTGTGTCATGCGTGATTTTGTTCGTTTGCAGTTGTTTTTTCCTT
TACTTGTTTATTGTTAGTGTTAACCAGGCTTCTAGGCCCTAGGGCTAGCC
TACTATATAGGCCTGTGTAGCGTAGGGCTAGGCCTACGATGAGCCTGGAA
CCTAGGTCCTATGCCTGTGCCTATTCAAAATCGATTTGCATTTCCTTTTT
TTCTTCTTTTTTTGTGACTAATCTATTTCATTTCAGTCTCTACCATACCC
ACTGGACCATAACCAAGCTATGAATCGCAAATAAAGCATTTAAAAGAAAG
CAAACGACACTCATAAATAGAAAGCAAATGTCAAAAACACTATTTACACT
TAATAAAAGTACATTGCACTCTAAGAACGCGATTGTAAACGTACAGAACG
TGCGACCCATTACGTCACAGGAGTACCTACATTGGTACTCCGGTAAGGAT
AAACTGGATGATAAGTACCACGCTGGTACTCCGGTACGGTGTTAGCAGCA
CCACAGTACCAGCGCGGGTGAGTGTATATTCGTCAGCGACGGTTATTTAG
CCCCGAATGCGGTTGAGCGTACCGGTGGTACCACGTTGCTACTCTGGAGT
AGCAGCGGTGGTACTCCACGAGTAATTTGGCTGTGTACTTTAAAATATGC
ATGTGCTGT
>CL115.Contig11_O_aranea_07-12A    size  1697    gap  0  0%
CCCCCCCCCCCCCCGCCATACAGCTGAGTAGGCATAGCCATAATTCAATA
TTAAACCTGATAGCCAGTCTAGTTGGCGGTGTTGGATATGGCTGAGTAAT
CGTTAATATACTTAGGCCTAACTAGTACGTGCGAATAATTTTATTATGCA
TTTGACCATTTGTATTGTTTTAAAGTCAAGAAAATTGACCGTTAACTGAC
TTGACCATATAGGTGGAATTTGAACGCAGAGTGCCATTAAAAATAATCAC
CAAAACAGTAAAGAAATAAAATAAAATAAGATAACATTAACTTGGGCCTA
TTAGATTAATCTCTATTGGAAATAATAATAAGCGCCTTATCGGCTTTTTT
TTATAGGGAAGAAATAAATCAATTTTGAGGGGGAACACGGGGCAGAAAGG
AACGAAAAAGAAAAAAACCTTGAATGTCTCGTTTGTTGAGCTTATGTTGG
GCCTACTGAAAAAAAAAACGCATTAGGATTAGGCCATGCTAATGCAACAA
GCACTCCACAATATAAAGAGTTGAAGTGGTATTGAGCTAAAAGATTTTAT
AACCAAGGGGTCTTCTTTTCCACTGATTGAATCACCAATAGGCCTACCCA
CAACCGTGTTTGTATTTTGAAAAGTTTTCATCACAACAATCCCCGCGAAA
AATTCAGTCATCGTTAGCATCAGCGCGCGTATGCATAAGCGCGCGCAAAG
CACGCGTACGCGATCGCGCGCAATGCTCCAAAGTTCGTCACGTTTTTAAA
AAATTCAAAATGGTTACAGCGTCTTCGCGGTGTGGTAGTTTCTTAAGTTT
ATAGATTGGATTTTTGTGCGATTTATTGGCAGATTGATCTTTTTAAATAT
CTTGATTGGCCTACAGTTCATATTCACTATTGTTTTGTTCAGTTTAAAAT
GGTGTTTATACGGTACGTATTGTCAACGCTATAACATTCGAGTTTGTTTC
GGTCTAGTCTAGCATGCTAGGCCTTGGCCTATTTCCCAAGGCCTAGGCTA
GTATAGGGCTGCATACAGGTCATAGTTTATACTAATTGTAATAACTGTGT
CATGCGTGATTTTGTTCTTTTGCAGTTGTTTTTACCTTAACTTGTTTATT
GTTAGTGTTAACCAGGCTTCTAGGCCCTAGAGCTAGCCTACTATATAGGC
CTATATAGCGTAGGGCTAGGCCTACGATAAGCCTGGAACCTAGGTCCTAT
GCCTGTGCCTATTCAAAATCGATTTGCATTTCCTTTTTTTCTTCTTTTTT
TGTGACTAATCTATTTCATTTCAGTCTCTACCATACCCACTGGACCATAA
CCAAGCTATGAATCGCAAATAAAGCATTTAAAAGAAAGCAAACGACACTC
ATAAATAGAAAGCAAATGTCAAAAACACTATTTACACTTAATAAAAGTAC
ATTGCACTCTAAGAACGCGATTGTAAACGTACAGAACGTGCGACCCATTA
CGTCACAGGAGTACCTACATTGGTACTCCGGTAAGGATAAACTGGATGAT
AAGTACCACGCTGGTACTCCGGTACGGTGTTAGCAGCACCACAGTACCAG
CGCGGGTGAGTGTATATTCGTCAGCGACGGTTATTTAGCCCCGAATGCGG
TTGAGCGTACCGGTGGTACCACGTTGCTACTCTGGAGTAGCAGCGGTGGT
ACTCCACGAGTAATTTGGCTGTGTACTTTAAAATATGCATGTGCTGT
>CL115.Contig12_O_aranea_07-12A    size  1838    gap  0  0%
AACATAATGCTTACCTGTCCTGTTTGACCTGACGTGATACACGCCGAGAT
TAAATTTAAAGTAGACCCCCCTACAGCCGAGTAGGCCTAGCCCTAGGTCA
TGTAATTCAATATGGTGTAACCAGATGAGTCAGTCTAGATCCTCCATGCT
GATCCTCCAATCTTTTGTCAAGATGAATTACATCAGGAATTAAGCCGAAT
TAAGGTACATAAACAACATGTCGTTTCAAAAGCCGTGATACATGGATGTG
GAACTCCCGGTGGAACTATTTAAAATAGTACATCGTAAGTGGATGGAGAA
CATGAACAGCGCCTCGGTACAGCACATGCGTGCCGGCGGTGTTGGATATG
ACTTTGAGTAAATCGTGAATATAGGCCTACGTGCGAATACTAGTAGCTTG
TATAGTAATTTGTATATTGTTATAAAATCAAGAATATTGACCGTTAACTG
ACTTGACCATAGGTGAAATTTGAACGCAGAGTGGCATTAAAAATAATCAC
CACAACAGTAAAGAAATTAAATAATATAAGATAACATGAACTTGGGCCTA
TTAAGATTAATCTCTTTTGGAAATAATAAGCGCCTTATCAGCTTTTTTAG
GGAATTAAGAAATAAGGAACAAAAAGGAAAAAAACCTTGAATGTCTTGTA
TGTTGAGCTTATGTTGGGCCTACTGAAAAAAACACATTAGGATTAAGGCC
ATGCTAATGCAACAAGCACTCCACAATATAAAGAGTTGAAGTGGTATTGA
GCTAAAAGATTTTATAACCAAGGGGTCTTCTTTTCCACTGATTGAATCAC
CAATAGGCCTACCCACAACCGTGTTTGTATTTTGAAAAGTTTTCATCACA
ACAATCCCCGCGAAAAATTCAGTCATCGTTAGCATCAGCGCGCGTATGCA
TAAGCGCGCGCAAAGCACGCGTACGCGATCGCGCGCAATGCTCCAAAGTT
CGTCACGTTTTTAAAAAATTCAAAATGGTTACAGCGTCTTCGCGGTGTGG
TAGTTTCTTAAGTTTATAGATTGGATTTTTGTGCGATTTATTGGCAGATT
GATCTTTTTAAATATCTTGATTGGCCTACAGTTCATATTCACTATTGTTT
TGTTCAGTTTAAAATGGTGTTTATACGGTACGTATTGTCAACGCTATAAC
ATTCGAGTTTGTTTCGGTCTAGTCTAGCATGCTAGGCCTTGGCCTATTTC
TTGGCAAGGCCTAGGCTAGCCTAGGGCTGCATGCAGGCCATAGTTTATAC
TAATTGTAATATAATTGTGTCATGCGTGATTTTGTTCGTTTGCAGTTGTT
TTTTCCTTTACTTGTTTATTGTTAGTGTTAACCAGGCTTCTAGGACATAG
GGCTAGGCCTACTAGGCATAGCGTAGGGCTAGGCCTGCGATAAGCCTGGA
ATCTAGGGCCTATGCATATGCCTAGGCCTATATATTCAAATTCGATTGTA
TTTTTTTTTACTAATCTATTTCATTTCAGTCTACCTACCATACCCACTGG
ACCATAACCAAGCTATGAATCGCAAATAAAGCATTTAAAAAAAGCAAAAG
ACACTCATACATGCATAAATAGAAAGCAAATGTCAAAAACACTATTTACA
CATAATAAAAGTACATTTGCACTCTAAGAATGCGATTGTAAACGTACAGA
ACGTGCGACCCATTACGTCACAGGAGTACCTACATTGGTACTCCGGTAAG
GATAAACTGGAGGGTAGGTACCACGCTGGTACTCTGGTACGGTGTTAGCA
GTACCATGGTACCAGCGCGGGTGAGTGTATATTCGTCACCGACGGTTATT
TAGCCCCGAATGCGGTTGAGCGTACCGGTGGTACCACG
>CL116.Contig1_O_aranea_07-12A    size  257    gap  0  0%
GAATCGGAGACGGGACCTTTAAATAAAGCAATAAAGATATTGTATTAAAA
AGTGAATTCATTACGCATAAACGTATATATATTCGAATTCTGACAATACA
TGTAGTTCTAAATATAATGTACTGTAACATAGTTCAATCATCCCTTAATT
ACGGTAACGTAATTGGCAAACACAAACCTACATTTTAAAGAAACTTGGTT
TATGGTTAAAATATGCATGCATTCATTAAAAATCTGCATATATACTATTG
CATTTAA
>CL116.Contig2_O_aranea_07-12A    size  238    gap  0  0%
AAATGAATGCATGCATATTTTTGCTATAAACCAAGTTTCTTTAAAAAAAT
AGGTTTGTCTGCCAATTACGTTTCCATAATTAAAGGCTGATTGAACTATG
TTATAGTACATTTTATTTAGAACTATTGTCAAAATTCGAATTGTCGTAGT
ACATACGTTTATGCGTAATGTATTCACTTTTTAATACAGTATCTTTATTG
CTTTATTTAACTAAAACATACGGTGTTGTCAATTACGT
>CL118.Contig1_O_aranea_07-12A    size  1576    gap  0  0%
GGGAAGGTCATTTTCAGCATTTCTGGGAACATAAATTTGCTTTCTGTGTC
AGTGGTTCAGGTGCGGTGAACCGCAGGCTAGATTTAGCGGAAGTTCTATC
TGCTGTATTTCAGTGATAATGGTGTAGGTCAATGTTGTTATTATTTAGGA
GCTACGTTCCCGTGAAACAGACGCTTGGCATAGCTCGCGGAGCAGCCACA
GTTGTGGGGTTGACAGCAGTTGGGTTGAAGCCTACATCATCACGTAAAAG
GTGCGTTCTTCGTTCAACACGTAGGACTTCGTATCCATGGTCGGTCTCAT
ACGTTGGACAGATAATTTTATCAGATTTAGGAGGACAAGAGGACAACTTA
TTGTTACAACTCTCGGATTGCTGACAGGACTAATTTTGTGCAGTCAATTC
TTGTGTCAAAGCAACCACATGGCAACGCAGGTACATGTTAAGGCCAGGAT
AAGTCCCTATCCTAACTCGACCGTAGATCGCCAGAAATTGACAGATGAAC
AGGTACCGTGGGCTAAAGAATGTAAAGACTACGACCCACCAGATTTCACG
GCTGCGAAAGTGAAAGCTGGACCAGTGTGGGCCGATCCAGATGTAAGCCA
TGATAAGTACAAAAAGATCAAATTCAATGATAAGGATGGGAAGGTGAACA
GGAAGACGTTTGAGAAGTGTCCCAACAACAACAAGTATGAAATTAAAGAT
GGCAGACCAATAAACCCCCGTGGCAGGACTGGTCTTATGGGACGAGGAGA
GCTAGGCAAATGGGGACCAAACCATGCCGCTGATCCTATTGTTACAAGGT
GGAAGAGAGATGCCAAAGGTGAAGAAGTGAAAAGTTCAGGAAAACGGATA
CTACAGTTTATTTCTATACAAAGAAAGGATAACCAAGAGTGGGCTATACC
AGGGGGAATGGTTGACGCTGGTGAGAAAGTGTCAGTCACACTAAAGCGGG
AGTTTGGCGAAGAAACATTGAATTCCTTAGAAGCAACACCTGAGGAGAAG
AAAAAGATAAAGAAATCAGTAGACAAACTTTTCAAAACCGGTCATGAGAT
ATACAGGGGTTACGTGGACGACCCACGGAACACAGACAACGCATGGATGG
AGACCATCGCGGTGAACTTCCACGACGAAAAGGGCGACAGCGTAGGTAAA
TTCAAGCTGCACGCAGGCGACGACGCGGAGGGCGTCAAGTGGATGGATAT
AGCCGGAGACATTAAGCTATACGCCAGTCATCAACACTTTATTGAAATGG
TTACCCAACGGCATGGTGCACATTGGAAGATTTGAATATGAACAATGGTA
TCCATAAGCAATCCTTGGTGGGTTTAACCCCGATGAGATCCAAAATTTGT
ATGCATTATAGAGAATTGCACGTAAACAGGCTGTTGTCCATCAAACCATT
CGTTCGATGAGAAAACGTTGATTCTCGAGACGATCGCATAGATTCCAAAT
CGGCCGTTCCGCGGGAACGACCTGATGACTGCGAGAGTCAGCTCCCAGTG
TAATCACTCCTGATACGAGGCGAGCTGTGCATGGTTACACGTGGGCGATC
ACCTAAAGCAGGGGTTCTCAACATTG
>CL119.Contig1_O_aranea_07-12A    size  3010    gap  0  0%
TAACACTGTGCGCTGTGTTTCATATGTCTGTCGTTGAAGGAACTATATTC
CAGCTGATCATGATCATGGCTAATATTTAAAACATTGGACTTCATTTGTG
CTACTTCAGAGTTTTTGCCAGTCATATGGATGCGACACAGAATTCAAAGT
GCTTTCAGCCGCCAAAAGGCATCCAAAGTAGAAGAGGACACACTGTCGGT
GACGTCAGAAGATAGTGACGTGGATGCCAACGAAGCGGTGTTAAAGAAGA
GGTTGACCCATGTGCGAGCAGTGCGGAGGCGGACATCGGCCTACTGCAGT
CTCGAATGGTACAGGAAGACAATGCAGTATAATAAACTCTACGAGTATGT
CGTGGTGGTATCGTTAAAATTCAACAAAGATACAAGAAGACATGAGCCCT
GTGAGATTAAGAGATTTCCACATGAGATAAGCGACAGCCAAAATGATAAA
TTGAGAGCCATTCCATTATTTTGCTTTCCTGATGCATTTAAATGGGCCAA
AGTTGAACAGTATAACAGTGAGAGTTACTCGTTTGTATTAACAAGTGTAG
ATGGTTCGCGGCTGTATGGCTATAACCGCAGGTTATTGCCTCCAGGAGAT
GGGCCCAGACTTCCAGAGGTGTATTGCGTGATGAGCCCCATCGGCTGCGC
ACCAGTCTACAATGAGCTCCTCGACGTCATAGAGGAAAGACGGAAGGTAT
CCACACAGGCAGTGGAGGTCCTGCTGAGGACGGCGAGGGATAATGCATTC
CCTAGGCCTGGTGAGAGGTTAAAGATCAAGATGCCTGTCGGTGAGAACAT
TTCAACCACCATCACCAAACCGTTGATTATTCACAGGCCAACTGATTCAA
GGCTAGAACAGATGAATTTTGAATGCTTGTTTGAGTCCTTAGATGTTGCC
AAGGTGATCCAGGTGTTTGCATCATTGCTGCTGGAAAGAAGAGTGGTCAT
GTGTTCCAGTAAACTCAGTAAACTCTCTAGTTGTTCCCAGGCCATCGCTG
CCTTACTCTACCCGTTTGCCTGGCAACACGTCTACGTGCCGGTGCTACCG
GAGAAGCTGATAGACATGTGCTGTTCACCGACGCCGTACATCATGGGCAT
GCTGTCTTTGTGCATACCAAAACTAGATGAAATGCCTGGAATAGATGAGG
TAATTGTGGTTGACTTGGATTCGCGAGACTTCTACTTCTTAGTCGGCGAC
GAGGAGACCATCCTACCAAAGAAACTCTACGTAGGCTTACAACGTGCCTT
GTCCTTTGCCGAGAAGGGAAGTGCAGAGAACATCAATGATGTAGCAGATC
TGTCAGATCCAGAACACAAGAACGCCATGATCTCTGAAGCCTTCATCCAC
TTCTTTGTGGAAACCGTGGGTCACTACAGCAACCATTTCAGTCATCAATA
CGACGGCACACTCAAGTTTGACCGAGATGGGTTCTTGAATGCGGTGAAGT
CAAGAAGTACAAGAAGGTTCCTGGAGGTGTTCACAGAGACGCAGATGTTC
TCGCTATTCATACAGGAGAAAGAGACGGAGAGTGAGGGAATCTGCCAAGG
AATGTTTGAACGCAGAGTGAAGTTATTTGAGCGAGAGAAGGCCAACAATG
CTACATTCAGTACCAAAATGAAGAAAATCGTCAAAGATTCTGGGTTAAGA
TTTGCTCTGCCGCGAACACGACTTAAACCGACCAAATAGGCACCAAGATC
GCAGAAACTGCAAAGGACATGAAAGCAAAGGTCAAACTCAACATGACGGA
CAAAGTGTAAGATTTGGCGTAATGCAAATGTCCACATCCTCTCTCTACCG
TACGTCTGCAATAGGAGGGTGTGAGATGTGGTGAATGCAATTCTGTTGAT
GGCAGAAGGAAATACTGGCTACATTCACAGTGGATCTCAATATGTGTTAC
ATCAGAAAATAAATTTCTGGTTATTTTATTTGAGAATGATTTGAGAACTC
ATTTTCAGTGCACATCACATACATTCCACAATCTGCTGCTGCTGTATTGA
AAATGAAATGCCACAGTCTATATGTGCCCTCTTCACTGTTCAGCGCTTGA
GAAAATTGACATTTTGCATGCGTTCTGCAAACTGAATAAATCAGCCGTGA
ATTTTACTTTATTTTACGTCTGATTTGGATTAATTTGTGTGATGTGTCGA
CTGTCACCAAGTTGAATTGGTGTCGATTATGTTTATAGCTCAAACCTGCT
GCATTTTATTTTGGTGTGTGGAGAATCCAACTTGAACTAAACATGGATTT
AATAATTATACTCTATTCATGTATTATGGAATTGAAATCAAAACCTTCAA
CACTATGGTCACCAAGGCCATAACAAAGCTGACTTTATCTAGATGGCTTG
CACATGTTATTGGCAACATCACTTAATGCAAAAATCATGGAAGCTGGATC
CACAGTTTTTTAGCAGAAATTTGGATGTCAATATGGACTATTTTGATTAT
GTTTTGACTACGCATGTGTGGAGCATAGTGAGGACAAATCGTAAAGCGTG
TTACGTCTCTGAATTACAATGTTTATTTCAATATCTGCACCAGATGCCCG
ACTGTGGCACGTACTGCATAGTGGTAAACAATTTTGTTTCACAGTGGATT
AGGGTAGCAAAACACTGCACAGATAGATGGCATGCGACAAGTTGTTATCT
CTTCAAATTTTGGTGCGGCAATTGTCATCAACTGTAGAGAGCCACTAGCT
ATAGAGGGCGCTACAGAATTGGCTTCATCAGACATTGTATCCAGAAGGTG
CTGCATACAACAAGTGATTTTTTTCTATTTGTTTGACAAATTGTAATTTT
ATCTGCAGAAAGAAATATAGGCTTAATTTATGCAAAAAAGTTGCATTTTA
ATACGGAGTAGCTGCATAAGAAATGAATGTTTTTATGGAATTGGCACATT
TACCAACTCCATTTGAAACTCGCCCTCTCTCTGGAAAAGACCGAGGTCCT
CAGAGGGTGTATGAAATTAAATTGGACCTGCCTAGTCTGTCAATTCCATT
TGAAATTCAT
>CL119.Contig2_O_aranea_07-12A    size  2968    gap  0  0%
TAACACTGTGCGCTGTGTTTCATATGTCTGTCGTTGAAGGAACTATATTC
CAGCTGATCATGATCATGGCTAATATTTAAAACATTGGACTTCATTTGTG
CTACTTCAGAGTTTTTGCCAGTCATATGGATGCGACACAGAATTCAAAGT
GCTTTCAGCCGCCAAAAGGCATCCAAAGTAGAAGAGGACACACTGTCGGT
GACGTCAGAAGATAGTGACGTGGATGCCAACGAAGCGGTGTTAAAGAAGA
GGTTGACCCATGTGCGAGCAGTGCGGAGGCGGACATCGGCCTACTGCAGT
CTCGAATGGTACAGGAAGACAATGCAGTATAATAAACTCTACGAGTATGT
CGTGGTGGTATCGTTAAAATTCAACAAAGATACAAGAAGACATGAGCCCT
GTGAGATTAAGAGATTTCCACATGAGATAAGCGACAGCCAAAATGATAAA
TTGAGAGCCATTCCATTATTTTGCTTTCCTGATGCATTTAAATGGGCCAA
AGTTGAACAGTATAACAGTGAGAGTTACTCGTTTGTATTAACAAGTGTAG
ATGGTTCGCGGCTGTATGGCTATAACCGCAGGTTATTGCCTCCAGGAGAT
GGGCCCAGACTTCCAGAGGTGTATTGCGTGATGAGCCCCATCGGCTGCGC
ACCAGTCTACAATGAGCTCCTCGACGTCATAGAGGAAAGACGGAAGGTAT
CCACACAGGCAGTGGAGGTCCTGCTGAGGACGGCGAGGGATAATGCATTC
CCTAGGCCTGGTGAGAGGTTAAAGATCAAGATGCCTGTCGGTGAGAACAT
TTCAACCACCATCACCAAACCGTTGATTATTCACAGGCCAACTGATTCAA
GGCTAGAACAGATGAATTTTGAATGCTTGTTTGAGTCCTTAGATGTTGCC
AAGGTGATCCAGGTGTTTGCATCATTGCTGCTGGAAAGAAGAGTGGTCAT
GTGTTCCAGTAAACTCAGTAAACTCTCTAGTTGTTCCCAGGCCATCGCTG
CCTTACTCTACCCGTTTGCCTGGCAACACGTCTACGTGCCGGTGCTACCG
GAGAAGCTGATAGACATGTGCTGTTCACCGACGCCGTACATCATGGGCAT
GCTGTCTTTGTGCATACCAAAACTAGATGAAATGCCTGGAATAGATGAGG
TAATTGTGGTTGACTTGGATTCGCGAGACTTCTACTTCTTAGTCGGCGAC
GAGGAGACCATCCTACCAAAGAAACTCTACGTAGGCTTACAACGTGCCTT
GTCCTTTGCCGAGAAGGGAAGTGCAGAGAACATCAATGATGTAGCAGATC
TGTCAGATCCAGAACACAAGAACGCCATGATCTCTGAAGCCTTCATCCAC
TTCTTTGTGGAAACCGTGGGTCACTACAGCAACCATTTCAGTCATCAATA
CGACGGCACACTCAAGTTTGACCGAGATGGGTTCTTGAATGCGGTGAAGT
CAAGAAGTACAAGAAGGTTCCTGGAGGTGTTCACAGAGACGCAGATGTTC
TCGCTATTCATACAGGAGAAAGAGACGGAGAGTGAGGGAATCTGCCAAGG
AATGTTTGAACGCAGAGTGAAGTTATTTGAGCGAGAGAAGGCCAACAATG
CTACATTCAGTACCAAAATGAAGAAAATCGTCAAAGATTCTGGCACCAAG
ATCGCAGAAACTGCAAAGGACATGAAAGCAAAGGTCAAACTCAACATGAC
GGACAAAGTGTAAGATTTGGCGTAATGCAAATGTCCACATCCTCTCTCTA
CCGTACGTCTGCAATAGGAGGGTGTGAGATGTGGTGAATGCAATTCTGTT
GATGGCAGAAGGAAATACTGGCTACATTCACAGTGGATCTCAATATGTGT
TACATCAGAAAATAAATTTCTGGTTATTTTATTTGAGAATGATTTGAGAA
CTCATTTTCAGTGCACATCACATACATTCCACAATCTGCTGCTGCTGTAT
TGAAAATGAAATGCCACAGTCTATATGTGCCCTCTTCACTGTTCAGCGCT
TGAGAAAATTGACATTTTGCATGCGTTCTGCAAACTGAATAAATCAGCCG
TGAATTTTACTTTATTTTACGTCTGATTTGGATTAATTTGTGTGATGTGT
CGACTGTCACCAAGTTGAATTGGTGTCGATTATGTTTATAGCTCAAACCT
GCTGCATTTTATTTTGGTGTGTGGAGAATCCAACTTGAACTAAACATGGA
TTTAATAATTATACTCTATTCATGTATTATGGAATTGAAATCAAAACCTT
CAACACTATGGTCACCAAGGCCATAACAAAGCTGACTTTATCTAGATGGC
TTGCACATGTTATTGGCAACATCACTTAATGCAAAAATCATGGAAGCTGG
ATCCACAGTTTTTTAGCAGAAATTTGGATGTCAATATGGACTATTTTGAT
TATGTTTTGACTACGCATGTGTGGAGCATAGTGAGGACAAATCGTAAAGC
GTGTTACGTCTCTGAATTACAATGTTTATTTCAATATCTGCACCAGATGC
CCGACTGTGGCACGTACTGCATAGTGGTAAACAATTTTGTTTCACAGTGG
ATTAGGGTAGCAAAACACTGCACAGATAGATGGCATGCGACAAGTTGTTA
TCTCTTCAAATTTTGGTGCGGCAATTGTCATCAACTGTAGAGAGCCACTA
GCTATAGAGGGCGCTACAGAATTGGCTTCATCAGACATTGTATCCAGAAG
GTGCTGCATACAACAATTTAAGTGATTTTTTTCTATTTGTTTGACAAATT
GTAATTTTATCTGCAGAAAGAAATATAGGCTTAATTTATGCAAAAAAGTT
GCATTTTAATACGGAGTAGCTGCATAAGAAATGAATGTTTTTATGGAATT
GGCACATTTACCAACTCCATTTGAAACTCGCCCTCTCTCTGGAAAAGACC
GAGGTCCTCAGAGGGTGTATGAAATTAAATTGGACCTGCCTAGTCTGTCA
ATTCCATTTGAAATTCAT
>CL120.Contig1_O_aranea_07-12A    size  799    gap  0  0%
CAAACACAAGGTGTCCTTCCCCGTGCTTTGGACCTGCTGTAAGTTGTATG
TCGCCCTCAACTTACTCGAGCATGTCAATTACAAGTAGGCCTATAAGTAA
TATTTGATGATCTGTGGCCATCAATTCAAGGTAGTTAAGAAGACCGCGTT
TTGTATATTTGTTTGTACGACTCCCCTATTCAGAATTTGTTTTCATCCTC
CTTCAACAGAGTATTTTATAGAAGTTATCTATTGTTGAAACCAAGAAGGA
AAAATGATTTTTATCTTGAAATCCACCCTTCTCTAAATTGCTTATGTGTG
TAAGGTTTTTACAATAACAACTCTATAGTACATTAACAAGGTAAGGCAGT
GTCCTGTTTGTAATTTGGCTACAAAAATGCAATGACTTAAGGCTGAAGTT
TTCATTGCTTTCAGTTATTCTTTCAAAAGCATTACTGAACTTTCAAGACC
ACTGTGTTTTGCAAGTTAGAGTGTTGAAAGCATAGTATTGCCATTGAAAA
GAATACTACCAGTAATGAACTGTGATATTTGACAGTATGAAAGAACACTT
CTACAGCAGGCTGCCTGTGAAAATAAAAAAATGAAAACTGCACACTCAGT
AACTGTTATGAAGTCATCTCATGAAGTCAAATTATTTTAAAATAGTTGTA
CATGTACAAGCTACTTTCAACTTCTGTGTAAGCTACAGACGGGTGTGTAT
CTGTAGAATTGAGTGAATGTAAAAGGAATGTGTAAAGTTCTGCTGAAAAT
GTTTATGATGATTATGATATATGTAAAATAAAAGAATGTGAAATATGTA
>CL120.Contig2_O_aranea_07-12A    size  258    gap  0  0%
TTGACAGTATGAAAGAACACTTCTACAGCAGGCTGCCTGTGAAAATTAAA
AAAACTGTTATGAAGATGAAGTCATCTCATGATGATCAAATTATTTAAAA
AGTTGTACATGAACAAGCTACTTTCCAACTTCTGTGTAAGCTACAGATTT
GTGTGTATCTGTAGACTTTGAGTGAATGTAATAGGAATGTGTAAAATTCT
GCTGAAAATGTTTATGATGATTATGATATATGTAAAATAAAAGAATGTGA
AATATGTA
>CL121.Contig1_O_aranea_07-12A    size  658    gap  0  0%
CCGTCATTATGCAAGGACTCCCAGTAATAAAAAATCTGACTATAATAGAT
ACATCTTAAGACTTAATTTGGTTTCTGAACTTGACAAATACAAAAGCATT
AACAAATGTACTCAAAACAACAGATTTATACTTGCCACAAATGCACAGGA
GAACTATAATGTGCTTCGTGCCAATTCAAGGCCAGTGTCGTCTTTCTTTG
ATTCTGTATTCTGACATTTTTCTGTTAATTGATTTGTCATGTTCAGTATT
AACATTTAAGTCGAAAGATGTATCTATTCAAATTTGCTCTTTTTCTTTTG
GTTGTTAGTTTCCGAAGTTACAAGCATTGAAAATGGTATCCTGACTTTTG
GGACACCCTGTATGTTGCTATTGTCATGGTCTTTATTTTTTTGAACAATT
TCCTCAAAATGTGAATTTCATCAGAGGACAATCTTGTTGACAACCTGATG
TTGGAATTGCGCAAACAGTATCTCTGTAATATAGATGTAGATTGTAAGAG
ATTAATGTATATTGCAATTGTCATGGTCTATATTTTTTGTGAACAATTTT
CTCAAAATGTGAAATTTGTCTGCGAAGAGAGATGAAATCTCTTGTTGTCT
ACCAGATGTTGGAAGTACTGTCGCATGCCGTACATGAATCGTAATACAAA
CAGAGGTG
>CL121.Contig2_O_aranea_07-12A    size  209    gap  0  0%
GGGTAGGGTTTAAAGCATCCTCTGGTATCTCTGTTATGTAGATGTAGATT
GTAAGATAATTTTTATTGCTATTGTCATGGTCTATATTTTCTGTGAACAA
TTTCCTCAAAATGTGAAATTTGTCTGTGAGAGATGAAATCTCTTGTTGTC
TACCAGATGTTGGAAGTACTGTCGCATGCCGTACATGAATCGTAATACAA
ACAGAGGTG
>CL122.Contig1_O_aranea_07-12A    size  1558    gap  0  0%
GCCCTCAATTTTTGTCAAAACTCCATTTTTAGATCGTCCGAAAATAGGTG
ATTTTTCATATCCTCAAAAAGCATAAAAACACAAACCGGAAAAAAAAACG
CGTTTGAAATTATTATTCTGCACACACGTCTAGAGGCAAAAAAAAATATG
TAATTAAAGGCATAAGTAAAACAAAATAACGTTCCAAATGGTGTTAGATC
GATAAAATTGGTCATTATTTCTCAATATGAAAAGGGAAAAAATAGGGAAA
ATAACATTTTTTTATATTTTTTTTATGACGTAATAAAAATGACGTCACTG
CGGCCATGCATTCTAAAACTGTCAATGTTAACATAATTTTTCCTGTTTAC
TAGACTATATCACATGTCACTATGGTGTTGGCGGAGGATCCTGGGCGGAT
GCACTGTAACCCCTTGCAGCTTTGAATAGTAATTTTACAAAAAAATATGC
CACATAGTAATTTTACCTAAAATCAGAAAAATCAACCCATTGTCATTGTA
AAATGTGACCAAAAATGTTACTCCTAGAGATGGTTGCAGTACAGCCTCAT
TGTTATTTAAAAAGAAAAAAAAACACTCAGCAACTTCCAGAAATCAAAGA
CATCAAATTTGACCAAATTGCACTTTTTTACATTTTTATGACAACACATG
TCACAAAATCAAGAAATTGTAATGGAGCTATTGTATTTTGACATTTTGTA
TTGACCCCCGCTAGCTGAGTACTGTGACGATCACCAAACAGGATTGTAAA
CTTTTCACAAAAACATTTTGTTATTATTTTTAAATAGATACAAATTAATT
AAAAAGAAATAAAGGTGACAATAACAATATTAATTAAACATAACAAAACA
TAATGAAACAAACAGTACCATACATGATGACCCAAAAGATTTAATGTTTA
ACTAACGATGGGCCAGGCCATAATTATTGTTTATCTCCAAGTTATGCAGC
CTTGTAGTACTGGCCTAAGCAAACAATATACAATCAACTACTACAAGGGC
ATACAACCTGTTATCAGTGTAGAAACGATTAGCAAATACAACTGTAGCCT
AAGCAAACAACATGTTATTGACCAATTAGCGAGAGCGGTACTGTGAAATA
TTTTAAACACAAAATATACCTGCCATGTTGTTTTTCATTTAATTTAATTC
GCAGCAAAATTATTTTCACTCTGAAAAACAGGCTTTAACTCGGTTTTGTT
GAATCTGACAAATTCACCGACCAATAGGCTTCCAAACCATATTATTTTGA
TTTATATGTACCAAATTCAAGAACTAAAATTCACGCAATCTTCCGCTATT
TTGTACACAACATTTTGTACTTTTTCATCGATTCATACTCCCTCGCGGCC
TTGCTTTCATACACCATCGCCCTGGACCAACGCTAGCCTTTGCGGCATGT
GCAGCTAATACATACGCTGTTCCACACATTGTGTGGGCATCATGCTAAAG
AGTCTGGCACCAGTACCCACCTCAGCATGAAGTAAGTATTCAGCATTTTT
GGGCTATACTGAAAGCTTTAGCGTGCTCGCACCCTAACTAAACGGTATCT
GATAATGC
>CL122.Contig2_O_aranea_07-12A    size  649    gap  0  0%
GCCCTCAATTTTTGTCAAAACTCCATTTTTAGATCGTCCGAAAATAGGTG
ATTTTTCATATCCTCAAAAAGCATAAAAACACAAACCGGAAAAAAAAACG
CGTTTGAAATTATTATTCTGCACACACGTCTAGAGGCAAAAAAAAATATG
TAATTAAAGGCATAAGTAAAACAAAATAACGTTCCAAATGGTGTTAGATC
GATAAAATTGGTCATTATTTCTCAATATGAAAAGGGAAAAAATAGGGAAA
ATAACATTTTTTTATATTTTTTTTATGACGTAATAAAAATGACGTCACTG
CGGCCATGCATTCTAAAACTGTCAATGTTAACATAATTTTTCCTGTTTAC
TAGACTATATCACATGTCACTATGGTGTTGGCGGAGGATCCTGGGCGGAT
GCACTGTAACCCCTTGCAGCTTTGAATAGTAATTTTACAAAAAAATATGC
CACATAGTAATTTTACCTAAAATCAGAAAAATCCACCCATTACCTAAAAT
CAGAAAAATCAACCCATTGTCATTGTAAAATGTGACCAAAAATGTTACTC
CTAGAGATGGTTGCAGTACAGCCTCATTGTTATTTAAAAAGAAAAAAAAA
CACTCAGCAACTTCCAGAAATCAAAGACATCAAATTTGACCAAATTGCA
>CL122.Contig3_O_aranea_07-12A    size  1618    gap  0  0%
GCCCTCAATTTTTGTCAAAACTCCATTTTTAGATCGTCCGAAAATAGGTG
ATTTTTCATATCCTCAAAAAGCATAAAAACACAAACCGGAAAAAAAAACG
CGTTTGAAATTATTATTCTGCACACACGTCTAGAGGCAAAAAAAAATATG
TAATTAAAGGCATAAGTAAAACAAAATAACGTTCCAAATGGTGTTAGATC
GATAAAATTGGTCATTATTTCTCAATATGAAAAGGGAAAAAATAGGGAAA
ATAACATTTTTTTATATTTTTTTTATGACGTAATAAAAATGACGTCACTG
CGGCCATGCATTCTAAAACTGTCAATGTTAACATAATTTTTCCTGTTTAC
TAGACTATATCACATGTCACTATGGTGTTGGCGGAGGATCCTGGGCGGAT
GCACTGTAACCCCTTGCAGCTTTGAATAGTAATTTTACAAAAAAATATGC
CACATAGTAATTTTACCTAAAATCAGAAAAATCCACCCATTACCTAAAAT
CAGAAAAATCAACCCATTGTCATTGTAAAATGTGACCAAAAATGTTACTC
CTAGAGATGGTTGCAGTACAGCCTCATTGTTATTTAAAAAGAAAAAAAAA
CACTCAGCAACTTGAACTTGGCCACAAACGGGGGCATGGTTCCAGAAATC
AAAGACATCAAATTTGACCAAATTGCATTTTTTTACATTTTTATGACAAC
ACATGTCACAAAATCAAGAAATTTGTAATGGAGCTATTGTATTTTGACAT
TTTGTATTGACCCCCGCTAGCTGAGTACTGTGACGATCACCAAACAGGAT
TGTAAACTTTTCACAAAAACATTTTGTTATTATTTTTAAATAGATACAAA
TTAATTAAAAAGAAATAAAGGTGACAATAACAATATTAATTAAACATAAC
AAAACATAATGAAACAAACAGTACCATACATGATGACCCAAAAGATTTAA
TGTTTAACTAACGATGGGCCAGGCCATAATTATTGTTTATCTCTAAGTTA
TGCAGCCTTGTAGTGGAGACTGGCCTAAGCAAACAATATACAATCAACTA
CTACAAGGGCATACAACCTGTTATCAGTGTAGAAACGATTAGCAAATACA
ACTGTAGCCTAAGCAAACAACATGTTATTGACCAATTAGCGAGAGCGGTA
CTGTGAAATATTTTAAACACAAAATATACCTGCCATGTTGTTTTTCATTT
AATTTAATTCGCAGCAAAATTATTTTCACTCTGAAAAACAGGCTTTAACT
CGGTTTTGTTGAATCTGACAAATTCACCGACCAATAGGCTTCCAAACCAT
ATTATTTTGATTTATATGTACCAAATTCAAGAACTAAAATTCACGCAATC
TTCCGCTATTTTGTACACAACATTTTGTACTTTTTCATCGATTCATACTC
CCTCGCGGCCTTGCTTTCATACACCATCGCCCTGGACCAACGCTAGCCTT
TGCGGCATGTGCAGCTAATACATACGCTGTTCCACACATTGTGTGGGCAT
CATGCTAAAGAGTCTGGCACCAGTACCCACCTCAGCATGAAGTAAGTATT
CAGCATTTTTGGGCTATACTGAAAGCTTTAGCGTGCTCGCACCCTAACTA
AACGGTATCTGATAATGC
>CL122.Contig4_O_aranea_07-12A    size  757    gap  0  0%
TTTCATAGTCCCCGTTCCGAACTTGTTCGGCGGGGACAATAACAAAACAT
AATGATACAAACCGTACCATACATGATGACCCAAAAGATTTAATGTTTAA
CTAACGATGGGCCAGGCCATAATTATTGTTTATCTCCAAGTTATGCAGCC
TTGTAGTACTGGCCTAAGCAAACAATATACAATCAACTACTACAAGGGCA
TACAACCTGTTATCAGTGTAGAAACGATTAGCAAATACAACTGTAGCCTA
AGCAAACAACATGTTATTGACCAATTAGCGAGAGCGGTACTGTGAAATAT
TTTAAACACAAAATATACCTGCCATGTTGTTTTTCATTTAATTTAATTCG
CAGCAAAATTATTTTCACTCTGAAAAACAGGCTTTAACTCGGTTTTGTTG
AATCTGACAAATTCACCGACCAATAGGCTTCCAAACCATATTATTTTGAT
TTATATGTACCAAATTCAAGAACTAAAATTCACGCAATCTTCCGCTATTT
TGTACACAACATTTTGTACTTTTTCATCGATTCATACTCCCTCGCGGCCT
TGCTTTCATACACCATCGCCCTGGACCAACGCTAGCCTTTGCGGCATGTG
CAGCTAATACATACGCTGTTCCACACATTGTGTGGGCATCATGCTAAAGA
GTCTGGCACCAGTACCCACCTCAGCATGAAGTAAGTATTCAGCATTTTTG
GGCTATACTGAAAGCTTTAGCGTGCTCGCACCCTAACTAAACGGTATCTG
ATAATGC
>CL122.Contig5_O_aranea_07-12A    size  713    gap  0  0%
ATTTTTTAACATCGATTTTCTTGTTCAGCGTACGGTACTTCAATGCACGT
AGAAACATTCATAAACCTGGCAATATTGATTTTGAAATGGGTGTGTCGGA
GAAAATATTAGGTGTATTTTCATATCCTCAAAAAGCATAAAAACACAAAC
CGGAAAAAAAAACGCGTTTGAAATTATTATTCTGCACACACGTCTAGAGG
CAAAAAAAAATATGTAATTAAAGGCATAAGTAAAACAAAATAACGTTCCA
AATGGTGTTAGATCGATAAAATTGGTCATTATTTCTCAATATGAAAAGGG
AAAAAATAGGGAAAATAACATTTTTTTATATTTTTTTTATGACGTAATAA
AAATGACGTCACTGCGGCCATGCATTCTAAAACTGTCAATGTTAACATAA
TTTTTCCTGTTTACTAGACTATATCACATGTCACTATGGTGTTGGCGGAG
GATCCTGGGCGGATGCACTGTAACCCCTTGCAGCTTTGAATAGTAATTTT
ACAAAAAAATATGCCACATAGTAATTTTACCTAAAATCAGAAAAATCCAC
CCATTACCTAAAATCAGAAAAATCAACCCATTGTCATTGTAAAATGTGAC
CAAAAATGTTACTCCTAGAGATGGTTGCAGTACAGCCTCATTGTTATTTA
AAAAGAAAAAAAAACACTCAGCAACTTCCAGAAATCAAAGACATCAAATT
TGACCAAATTGCA
>CL122.Contig6_O_aranea_07-12A    size  1622    gap  0  0%
ATTTTTTAACATCGATTTTCTTGTTCAGCGTACGGTACTTCAATGCACGT
AGAAACATTCATAAACCTGGCAATATTGATTTTGAAATGGGTGTGTCGGA
GAAAATATTAGGTGTATTTTCATATCCTCAAAAAGCATAAAAACACAAAC
CGGAAAAAAAAACGCGTTTGAAATTATTATTCTGCACACACGTCTAGAGG
CAAAAAAAAATATGTAATTAAAGGCATAAGTAAAACAAAATAACGTTCCA
AATGGTGTTAGATCGATAAAATTGGTCATTATTTCTCAATATGAAAAGGG
AAAAAATAGGGAAAATAACATTTTTTTATATTTTTTTTATGACGTAATAA
AAATGACGTCACTGCGGCCATGCATTCTAAAACTGTCAATGTTAACATAA
TTTTTCCTGTTTACTAGACTATATCACATGTCACTATGGTGTTGGCGGAG
GATCCTGGGCGGATGCACTGTAACCCCTTGCAGCTTTGAATAGTAATTTT
ACAAAAAAATATGCCACATAGTAATTTTACCTAAAATCAGAAAAATCAAC
CCATTGTCATTGTAAAATGTGACCAAAAATGTTACTCCTAGAGATGGTTG
CAGTACAGCCTCATTGTTATTTAAAAAGAAAAAAAAACACTCAGCAACTT
CCAGAAATCAAAGACATCAAATTTGACCAAATTGCACTTTTTTACATTTT
TATGACAACACATGTCACAAAATCAAGAAATTGTAATGGAGCTATTGTAT
TTTGACATTTTGTATTGACCCCCGCTAGCTGAGTACTGTGACGATCACCA
AACAGGATTGTAAACTTTTCACAAAAACATTTTGTTATTATTTTTAAATA
GATACAAATTAATTAAAAAGAAATAAAGGTGACAATAACAATATTAATTA
AACATAACAAAACATAATGAAACAAACAGTACCATACATGATGACCCAAA
AGATTTAATGTTTAACTAACGATGGGCCAGGCCATAATTATTGTTTATCT
CCAAGTTATGCAGCCTTGTAGTACTGGCCTAAGCAAACAATATACAATCA
ACTACTACAAGGGCATACAACCTGTTATCAGTGTAGAAACGATTAGCAAA
TACAACTGTAGCCTAAGCAAACAACATGTTATTGACCAATTAGCGAGAGC
GGTACTGTGAAATATTTTAAACACAAAATATACCTGCCATGTTGTTTTTC
ATTTAATTTAATTCGCAGCAAAATTATTTTCACTCTGAAAAACAGGCTTT
AACTCGGTTTTGTTGAATCTGACAAATTCACCGACCAATAGGCTTCCAAA
CCATATTATTTTGATTTATATGTACCAAATTCAAGAACTAAAATTCACGC
AATCTTCCGCTATTTTGTACACAACATTTTGTACTTTTTCATCGATTCAT
ACTCCCTCGCGGCCTTGCTTTCATACACCATCGCCCTGGACCAACGCTAG
CCTTTGCGGCATGTGCAGCTAATACATACGCTGTTCCACACATTGTGTGG
GCATCATGCTAAAGAGTCTGGCACCAGTACCCACCTCAGCATGAAGTAAG
TATTCAGCATTTTTGGGCTATACTGAAAGCTTTAGCGTGCTCGCACCCTA
ACTAAACGGTATCTGATAATGC
>CL122.Contig7_O_aranea_07-12A    size  1591    gap  0  0%
GCCCTCAATTTTTGTCAAAACTCCATTTTTAGATCGTCCGAAAATAGGTG
ATTTTTCATATCCTCAAAAAGCATAAAAACACAAACCGGAAAAAAAAACG
CGTTTGAAATTATTATTCTGCACACACGTCTAGAGGCAAAAAAAAATATG
TAATTAAAGGCATAAGTAAAACAAAATAACGTTCCAAATGGTGTTAGATC
GATAAAATTGGTCATTATTTCTCAATATGAAAAGGGAAAAAATAGGGAAA
ATAACATTTTTTTATATTTTTTTTATGACGTAATAAAAATGACGTCACTG
CGGCCATGCATTCTAAAACTGTCAATGTTAACATAATTTTTCCTGTTTAC
TAGACTATATCACATGTCACTATGGTGTTGGCGGAGGATCCTGGGCGGAT
GCACTGTAACCCCTTGCAGCTTTGAATAGTAATTTTACAAAAAAATATGC
CACATAGTAATTTTACCTAAAATCAGAAAAATCAACCCATTGTCATTGTA
AAATGTGACCAAAAATGTTACTCCTAGAGATGGTTGCAGTACAGCCTCAT
TGTTATTTAAAAAGAAAAAAAAACACTCAGCAACTTGAACTTGGCCACAA
ACGGGGGCATGGTTCCAGAAATCAAAGACATCAAATTTGACCAAATTGCA
TTTTTTTACATTTTTATGACAACACATGTCACAAAATCAAGAAATTTGTA
ATGGAGCTATTGTATTTTGACATTTTGTATTGACCCCCGCTAGCTGAGTA
CTGTGACGATCACCAAACAGGATTGTAAACTTTTCACAAAAACATTTTGT
TATTATTTTTAAATAGATACAAATTAATTAAAAAGAAATAAAGGTGACAA
TAACAATATTAATTAAACATAACAAAACATAATGAAACAAACAGTACCAT
ACATGATGACCCAAAAGATTTAATGTTTAACTAACGATGGGCCAGGCCAT
AATTATTGTTTATCTCTAAGTTATGCAGCCTTGTAGTGGAGACTGGCCTA
AGCAAACAATATACAATCAACTACTACAAGGGCATACAACCTGTTATCAG
TGTAGAAACGATTAGCAAATACAACTGTAGCCTAAGCAAACAACATGTTA
TTGACCAATTAGCGAGAGCGGTACTGTGAAATATTTTAAACACAAAATAT
ACCTGCCATGTTGTTTTTCATTTAATTTAATTCGCAGCAAAATTATTTTC
ACTCTGAAAAACAGGCTTTAACTCGGTTTTGTTGAATCTGACAAATTCAC
CGACCAATAGGCTTCCAAACCATATTATTTTGATTTATATGTACCAAATT
CAAGAACTAAAATTCACGCAATCTTCCGCTATTTTGTACACAACATTTTG
TACTTTTTCATCGATTCATACTCCCTCGCGGCCTTGCTTTCATACACCAT
CGCCCTGGACCAACGCTAGCCTTTGCGGCATGTGCAGCTAATACATACGC
TGTTCCACACATTGTGTGGGCATCATGCTAAAGAGTCTGGCACCAGTACC
CACCTCAGCATGAAGTAAGTATTCAGCATTTTTGGGCTATACTGAAAGCT
TTAGCGTGCTCGCACCCTAACTAAACGGTATCTGATAATGC
>CL122.Contig8_O_aranea_07-12A    size  1655    gap  0  0%
ATTTTTTAACATCGATTTTCTTGTTCAGCGTACGGTACTTCAATGCACGT
AGAAACATTCATAAACCTGGCAATATTGATTTTGAAATGGGTGTGTCGGA
GAAAATATTAGGTGTATTTTCATATCCTCAAAAAGCATAAAAACACAAAC
CGGAAAAAAAAACGCGTTTGAAATTATTATTCTGCACACACGTCTAGAGG
CAAAAAAAAATATGTAATTAAAGGCATAAGTAAAACAAAATAACGTTCCA
AATGGTGTTAGATCGATAAAATTGGTCATTATTTCTCAATATGAAAAGGG
AAAAAATAGGGAAAATAACATTTTTTTATATTTTTTTTATGACGTAATAA
AAATGACGTCACTGCGGCCATGCATTCTAAAACTGTCAATGTTAACATAA
TTTTTCCTGTTTACTAGACTATATCACATGTCACTATGGTGTTGGCGGAG
GATCCTGGGCGGATGCACTGTAACCCCTTGCAGCTTTGAATAGTAATTTT
ACAAAAAAATATGCCACATAGTAATTTTACCTAAAATCAGAAAAATCAAC
CCATTGTCATTGTAAAATGTGACCAAAAATGTTACTCCTAGAGATGGTTG
CAGTACAGCCTCATTGTTATTTAAAAAGAAAAAAAAACACTCAGCAACTT
GAACTTGGCCACAAACGGGGGCATGGTTCCAGAAATCAAAGACATCAAAT
TTGACCAAATTGCATTTTTTTACATTTTTATGACAACACATGTCACAAAA
TCAAGAAATTTGTAATGGAGCTATTGTATTTTGACATTTTGTATTGACCC
CCGCTAGCTGAGTACTGTGACGATCACCAAACAGGATTGTAAACTTTTCA
CAAAAACATTTTGTTATTATTTTTAAATAGATACAAATTAATTAAAAAGA
AATAAAGGTGACAATAACAATATTAATTAAACATAACAAAACATAATGAA
ACAAACAGTACCATACATGATGACCCAAAAGATTTAATGTTTAACTAACG
ATGGGCCAGGCCATAATTATTGTTTATCTCTAAGTTATGCAGCCTTGTAG
TGGAGACTGGCCTAAGCAAACAATATACAATCAACTACTACAAGGGCATA
CAACCTGTTATCAGTGTAGAAACGATTAGCAAATACAACTGTAGCCTAAG
CAAACAACATGTTATTGACCAATTAGCGAGAGCGGTACTGTGAAATATTT
TAAACACAAAATATACCTGCCATGTTGTTTTTCATTTAATTTAATTCGCA
GCAAAATTATTTTCACTCTGAAAAACAGGCTTTAACTCGGTTTTGTTGAA
TCTGACAAATTCACCGACCAATAGGCTTCCAAACCATATTATTTTGATTT
ATATGTACCAAATTCAAGAACTAAAATTCACGCAATCTTCCGCTATTTTG
TACACAACATTTTGTACTTTTTCATCGATTCATACTCCCTCGCGGCCTTG
CTTTCATACACCATCGCCCTGGACCAACGCTAGCCTTTGCGGCATGTGCA
GCTAATACATACGCTGTTCCACACATTGTGTGGGCATCATGCTAAAGAGT
CTGGCACCAGTACCCACCTCAGCATGAAGTAAGTATTCAGCATTTTTGGG
CTATACTGAAAGCTTTAGCGTGCTCGCACCCTAACTAAACGGTATCTGAT
AATGC
>CL122.Contig9_O_aranea_07-12A    size  1682    gap  0  0%
ATTTTTTAACATCGATTTTCTTGTTCAGCGTACGGTACTTCAATGCACGT
AGAAACATTCATAAACCTGGCAATATTGATTTTGAAATGGGTGTGTCGGA
GAAAATATTAGGTGTATTTTCATATCCTCAAAAAGCATAAAAACACAAAC
CGGAAAAAAAAACGCGTTTGAAATTATTATTCTGCACACACGTCTAGAGG
CAAAAAAAAATATGTAATTAAAGGCATAAGTAAAACAAAATAACGTTCCA
AATGGTGTTAGATCGATAAAATTGGTCATTATTTCTCAATATGAAAAGGG
AAAAAATAGGGAAAATAACATTTTTTTATATTTTTTTTATGACGTAATAA
AAATGACGTCACTGCGGCCATGCATTCTAAAACTGTCAATGTTAACATAA
TTTTTCCTGTTTACTAGACTATATCACATGTCACTATGGTGTTGGCGGAG
GATCCTGGGCGGATGCACTGTAACCCCTTGCAGCTTTGAATAGTAATTTT
ACAAAAAAATATGCCACATAGTAATTTTACCTAAAATCAGAAAAATCCAC
CCATTACCTAAAATCAGAAAAATCAACCCATTGTCATTGTAAAATGTGAC
CAAAAATGTTACTCCTAGAGATGGTTGCAGTACAGCCTCATTGTTATTTA
AAAAGAAAAAAAAACACTCAGCAACTTGAACTTGGCCACAAACGGGGGCA
TGGTTCCAGAAATCAAAGACATCAAATTTGACCAAATTGCATTTTTTTAC
ATTTTTATGACAACACATGTCACAAAATCAAGAAATTTGTAATGGAGCTA
TTGTATTTTGACATTTTGTATTGACCCCCGCTAGCTGAGTACTGTGACGA
TCACCAAACAGGATTGTAAACTTTTCACAAAAACATTTTGTTATTATTTT
TAAATAGATACAAATTAATTAAAAAGAAATAAAGGTGACAATAACAATAT
TAATTAAACATAACAAAACATAATGAAACAAACAGTACCATACATGATGA
CCCAAAAGATTTAATGTTTAACTAACGATGGGCCAGGCCATAATTATTGT
TTATCTCTAAGTTATGCAGCCTTGTAGTGGAGACTGGCCTAAGCAAACAA
TATACAATCAACTACTACAAGGGCATACAACCTGTTATCAGTGTAGAAAC
GATTAGCAAATACAACTGTAGCCTAAGCAAACAACATGTTATTGACCAAT
TAGCGAGAGCGGTACTGTGAAATATTTTAAACACAAAATATACCTGCCAT
GTTGTTTTTCATTTAATTTAATTCGCAGCAAAATTATTTTCACTCTGAAA
AACAGGCTTTAACTCGGTTTTGTTGAATCTGACAAATTCACCGACCAATA
GGCTTCCAAACCATATTATTTTGATTTATATGTACCAAATTCAAGAACTA
AAATTCACGCAATCTTCCGCTATTTTGTACACAACATTTTGTACTTTTTC
ATCGATTCATACTCCCTCGCGGCCTTGCTTTCATACACCATCGCCCTGGA
CCAACGCTAGCCTTTGCGGCATGTGCAGCTAATACATACGCTGTTCCACA
CATTGTGTGGGCATCATGCTAAAGAGTCTGGCACCAGTACCCACCTCAGC
ATGAAGTAAGTATTCAGCATTTTTGGGCTATACTGAAAGCTTTAGCGTGC
TCGCACCCTAACTAAACGGTATCTGATAATGC
>CL123.Contig1_O_aranea_07-12A    size  514    gap  0  0%
TATAATACATGTAACAAACTGTGAGACCAAGATTCCTCGTAAACGGATTG
AATCTCAATTCAAGGTACTCATATATGCTGGTCAATCTCAGTCGATAATA
AATTGGTAGAAAACACCTGGCTCCTATCCAAGCTCCTATGGAACTTGAAA
AACCTGTCCAAATAGTCAAACAGCCTGCCCGATAGTACACATCAGCAGTT
GTACCCTGTATATATATACCTGTGAAGAAGCTAGCCAGTAATGACATTGA
AACAGGAAAGAAGCCCATACTACGACCTGCAAGAAGGTACTCACTCGCAG
TCGTTTGTTTGCTTCCAATGAAGCCGTAATAAATTCCGATACTTGCAGAA
AATCCCATCACAATACTGAAAACAACCCAGTCATACACGGAAAATATAGG
TACCGTTGCCATCTTGAACCAAAGGATTGACTCAGTGTTTTACTGATTGA
TTCAGAGTCTTTGGTGCAAATGACCCACCACTATTGAGTGTGGAGTGTGA
ATCTGTCCAACCCG
>CL123.Contig2_O_aranea_07-12A    size  589    gap  0  0%
AGGTCGAGATAACCGAAGGTCGAGATGACATAAAGGTCGAGATGACCGAA
GGTCATGTTGACGGGAAGGTCGAGATGACAGGAAGATCGAGCACAGCGAA
GGTCTAGTTATCCGCAACACCCGGTGTGTTCCTTGGTGCTGTCTCATATA
TGCTGGTCAATCTCAGTCGATAATAAATTGGTAGAAAACACCTGGCTCCT
ATCCAAGCTCCTATGGAACTTGAAAAACCTGTCCAAATAGTCAAACAGCC
TGCCCGATAGTACACATCAGCAGTTGTACCCTGTATATATATACCTGTGA
AGAAGCTAGCCAGTAATGACATTGAAACAGGAAAGAAGCCCATACTACGA
CCTGCAAGAAGGTACTCACTCGCAGTCGTTTGTTTGCTTCCAATGAAGCC
GTAATAAATTCCGATACTTGCAGAAAATCCCATCACAATACTGAAAACAA
CCCAGTCATACACGGAAAATATAGGTACCGTTGCCATCTTGAACCAAAGG
ATTGACTCAGTGTTTTACTGATTGATTCAGAGTCTTTGGTGCAAATGACC
CACCACTATTGAGTGTGGAGTGTGAATCTGTCCAACCCG
>CL124.Contig1_O_aranea_07-12A    size  344    gap  0  0%
TGGAGTGTGGGTTTTAAATGGATTGGCCAATTTTAGTTGGACCAGGATTA
CTTTTTGCTTTCTGATAATGTAGAAAGACAGATGAAATACAATGCTTTCT
GCGTATAAATTAAGCTTAGGGCTACACTCCAAAAAGCATGTTTAGAAAGT
TATATCAAATGTGTGTTTAGGAACCTAAGGTTTTCAGATATAGTTGAAAG
TGTTTAGAATGTGAATACCAATGTTTAGTAATTTGACACACGATGTTTAG
TTTCTAAACATGTTAGCAAATTGATAGCAAAAATATGTTTAGGAAAGTGT
TTAATTGCTAAATACAGTTTTTGGAGTGTATTCTTGGAGCGAAC
>CL125.Contig1_O_aranea_07-12A    size  1839    gap  0  0%
GATTCACATGGTTGTTGCAGTTTTGGAAAGCTATTGAATCAGGGTTTTCA
AATAAGTTCCTAAAAATTTGCATACATGTTTACTATAGACCTAAAAATGA
GGGTTGTATAAGTGTTAAGTTTTTTTCTGGGACGCCCTGTATGATAGAGC
CTCGCGTATATACAAATATTATTATTGTAAGGCCAAATTAGATTGAATGT
TTGTCAAAGCTCCCGCGCTCGTTAGTTTATACACCCGCATTAGTAAAAAA
AAAATCATAATTTTTTTTTCAGAAAAAAATACGATCGAAATGCCGTTTTG
TCATTTTTTTTTATTCCTTCGGAATTCATTTTTTTTACTACGCAAGAGAA
TATGTCCCCTCTGAGACTGTTTAAGCTGGCGCCGAGTGATTTTTAGTTTT
ACCCAATGGTCCGAGAGTTTTAGCGCCTGGCTTGCCTGTGTGGATGGGAG
AAGACAGGACCAGGCGCCGGGAAAAAACTTTTTTCGCCTGGTCTAGATGA
AGGAACAATGCACTTTTCAGACAACTACATCATGGCATATCGAGCAAAAA
GCTTAGATATGTATTTTCTCATGGAAGAGTCTCTAAAATCCATCAAAAAG
TCAGTATTTTTAGGCTATGTCGCCTATGTCCGGGCTTGTTTATGCAACCG
CAAGTCTGCTGAATTCTGCTCCTGTTAATTAACCCATAACCTTTCAACTG
CTGAACCACTCTGAAAAAGTATGATTTTCAGAATTTTGCCTTTAGAAATA
AATCCTTAACGCTACAGTTACTGTTTCATATAAATTTCGAAAAGTACATT
ATAATTTTTAGATGCTAAATATTTGCCAAATGAAGGCAAAATTGATCATT
TTAATTGGTAATGAATTGTAAAACAAGTGAACAAGTCAAGGCTGAAATGT
CAAAATGGCTGCGCCCTTAGAAATTGGTTGACTTACGACCTCCAAAGTTA
AAAATTTTATACGATTAAATCCAAGAGTATATTGACATCATCTTTAAATA
TTTCACTTTGAGAAAAGAGATAATAACTTTTAATAAATTTACCATTTTCA
TTTTGTGTGATATTGAGGTTGTATTTTCAGACTCCAAATTCTGCAGTTGT
GCATGCATATATGCATGCATGATATCAAAAAGGCTACCAAAAATTTCACT
TTTAATACTCATCAATCAAATTTATTTTTTTTAAAAACCTCATTTTGCAC
TAGTTTTTCAGAATTGGAGAGCTTTGAGACAAACATTCAATTTAATTTGG
CCTAATGACAGTATGATAGAGCCTTACGTACATGTGTAGTGTAGCCTACA
ACAAATGGAACACTTCAGTGGGGCTCATGTACTTCAAACATTGTTCCATA
CTTCCTTTTGTTGTAACTCTTAGCGTCGTCATTCAGGAAAAGAGATCATA
CTTTCAATTTTAATCGTTGGTGCATGGTGGGTAAATCTGTACATGTTGGA
AGAGTGAAAAATGGTTGCTGATGGATAGGGTACATTAAATTTAAAATACA
CAATGTGATTATAACTTTGTGGTAAGGTATTGAACATTGTAATTGGAGGA
AAACACGAAAATGTAAAATGTTCACCCGCCTCGCATACCGACGTATGTGT
GCCTTTCATATTCTATAATTCCACCAAATTACAAAAGTAAATTATATTTG
TTAGCTATGAGTGAGCCATTTGCTAAGCTCGTGCATTCGCGGTTTAACAA
TGTAGTAGATTGAAATGATACGACTATTTATCTTTCGTTAGTAGTATGAA
AGTATGATACATTTAATAACCGTGGTCAATTAGTCGACGCGTCGACATGT
CATGTGCCGTAATCAATCGGCCATATTTTATAGAGCGTC
>CL125.Contig2_O_aranea_07-12A    size  1871    gap  0  0%
GATTCACATGGTTGTTGCAGTTTTGGAAAGCTATTGAATCAGGGTTTTCA
CTTTTATGTTCGCGATAGTTTTTTCGCTCCTAAAAATTTGCATACATGTT
TACTATAGACCTAAAAATGAGGGTTGTATAAGTGTTAAGTTTTTTTTCTG
GGACGCCCTGTATGATAGAGCCTCGCGTATATACAAATATTATTATTGTA
AGGCCAAATTAGATTGAATGTTTGTCAAAGCTCCCGCGCTCGTTAGTTTA
TACACCCGCATTAGTAAAAAAAAAATCATAATTTTTTTTTCAGAAAAAAA
TACGATCGAAATGCCGTTTTGTCATTTTTTTTTATTCCTTCGGAATTCAT
TTTTTTTACTACGCAAGAGAATATGTCCCCTCTGAGACTGTTTAAGCTGG
CGCCGAGTGATTTTTAGTTTTACCCAATGGTCCGAGAGTTTTAGCGCCTG
GCTTGCCTGTGTGGATGGGAGAAGACAGGACCAGGCGCCGGGAAAAAACT
TTTTTCGCCTGGTCTAGATGAAGGAACAATGCACTTTTCAGACAACTACA
TCATGGCATATCGAGCAAAAAGCTTAGATATGTATTTTCTCATGGAAGAG
TCTCTAAAATCCATCAAAAAGTCAGTATTTTTAGGCTATGTCGCCTATGT
CCGGGCTTGTTTATGCAACCGCAAGTCTGCTGAATTCTGCTCCTGTTAAT
TAACCCATAACCTTTCAACTGCTGAACCACTCTGAAAAAGTATGATTTTC
AGAATTTTGCCTTTAGAAATAAATCCTTAACGCTACAGTTACTGTTTCAT
ATAAATTTCGAAAAGTACATGTATAATTTTTAGATGTTAAATATTGGCCA
AATGAAGGCAAAATTGATCATTTTAATTGGTAATGAATTGTAAAACAAGT
GAACAAGTCAAGGCTGAAATGTCAAAATGGCTGCGCCCTTAGAAATTGGT
TGACTTACGACCTCCAAAGTTAAAAATTTTATACGATTAAATCCAAGAGT
ATATTGACATCATCTTTAAATATTTCACTTTTGAGAAAAGAGATATTAAC
TTTCTGTGAGTATGTAGCAAATTTACCATTTTCATTTTGTGTGATATTGA
GGTTGTATTTTCAGACTCCAAATTCTGCAGTTGTGCATGCATATATGCAT
GCATGATATCAAAAAGGCTACCAAAAATTTCACTTTTAATACTCCATCAA
TAAAAAAACGAAAGAAAAAAGGCATTTCGCATTAGTTTTTCAGAGTTGGA
GAGCTTTGAGACAAACTTTCAATTTAATTTGGCCTAATGACAGTATGATA
GAGCCTTACGTACATGTGTAGTGTAGCCTACAACAAATGGAACACTTCAG
TGGGGCTCATGTACTTCAAACATTGTTCCATACTTCCTTTTGTTGTAACT
CTTAGCGTCGTCATTCAGGAAAAGAGATCATACTTTCAATTTTAATCGTT
GGTGCATGGTGGGTAAATCTGTACATGTTGGAAGAGTGAAAAATGGTTGC
TGATGGATAGGGTACATTAAATTTAAAATACACAATGTGATTATAACTTT
GTGGTAAGGTATTGAACATTGTAATTGGAGGAAAACACGAAAATGTAAAA
TGTTCACCCGCCTCGCATACCGACGTATGTGTGCCTTTCATATTCTATAA
TTCCACCAAATTACAAAAGTAAATTATATTTGTTAGCTATGAGTGAGCCA
TTTGCTAAGCTCGTGCATTCGCGGTTTAACAATGTAGTAGATTGAAATGA
TACGACTATTTATCTTTCGTTAGTAGTATGAAAGTATGATACATTTAATA
ACCGTGGTCAATTAGTCGACGCGTCGACATGTCATGTGCCGTAATCAATC
GGCCATATTTTATAGAGCGTC
>CL125.Contig3_O_aranea_07-12A    size  1845    gap  0  0%
GATTCACATGGTTGTTGCAGTTTTGGAAAGCTATTGAATCAGGGTTTTCA
CTTTTATGTTCGCGATAGTTTTTTCGCTCCTAAAAATTTGCATACATGTT
TACTATAGACCTAAAAATGAGGGTTGTATAAGTGTTAAGTTTTTTTTCTG
GGACGCCCTGTATGATAGAGCCTCGCGTATATACAAATATTATTATTGTA
AGGCCAAATTAGATTGAATGTTTGTCAAAGCTCCCGCGCTCGTTAGTTTA
TACACCCGCATTAGTAAAAAAAAAATCATAATTTTTTTTTCAGAAAAAAA
TACGATCGAAATGCCGTTTTGTCATTTTTTTTTATTCCTTCGGAATTCAT
TTTTTTTACTACGCAAGAGAATATGTCCCCTCTGAGACTGTTTAAGCTGG
CGCCGAGTGATTTTTAGTTTTACCCAATGGTCCGAGAGTTTTAGCGCCTG
GCTTGCCTGTGTGGATGGGAGAAGACAGGACCAGGCGCCGGGAAAAAACT
TTTTTCGCCTGGTCTAGATGAAGGAACAATGCACTTTTCAGACAACTACA
TCATGGCATATCGAGCAAAAAGCTTAGATATGTATTTTCTCATGGAAGAG
TCTCTAAAATCCATCAAAAAGTCAGTATTTTTAGGCTATGTCGCCTATGT
CCGGGCTTGTTTATGCAACCGCAAGTCTGCTGAATTCTGCTCCTTTCAAC
TACTGAATTAACCACTCTGAAAAAGTATGATTTTCAGAATTTTGCGTTTA
GAAATAAATCATTAACGCTACAGTTACTGTTTCATATAAATTTCGAAAAG
TACATTATAATTTTTAGATGCTAAATATTTGCCAAATGAAGGCAAAATTG
ATCATTTTAATTGGTAATGAATTGTAAAACAAGTGAACAAGTCAAGGCTG
AAATGTCAAAATGGCTGCGCCCTTAGAAATTGGTTGACTTACGACCTCCA
AAGTTAAAAATTTTATACGATTAAATCCAAGAGTATATTGACATCATCTT
TAAATATTTCACTTTGAGAAAAGAGATAATAACTTTTAATAAATTTACCA
TTTTCATTTTGTGTGATATTGAGGTTGTATTTTCAGACTCCAAATTCTGC
AGTTGTGCATGCATATATGCATGCATGATATCAAAAAGGCTACCAAAAAT
TTCACTTTTAATACTCATCAATCAAATTTATTTTTTTTAAAAACCTCATT
TTGCACTAGTTTTTCAGAATTGGAGAGCTTTGAGACAAACATTCAATTTA
ATTTGGCCTAATGACAGTATGATAGAGCCTTACGTACATGTGTAGTGTAG
CCTACAACAAATGGAACACTTCAGTGGGGCTCATGTACTTCAAACATTGT
TCCATACTTCCTTTTGTTGTAACTCTTAGCGTCGTCATTCAGGAAAAGAG
ATCATACTTTCAATTTTAATCGTTGGTGCATGGTGGGTAAATCTGTACAT
GTTGGAAGAGTGAAAAATGGTTGCTGATGGATAGGGTACATTAAATTTAA
AATACACAATGTGATTATAACTTTGTGGTAAGGTATTGAACATTGTAATT
GGAGGAAAACACGAAAATGTAAAATGTTCACCCGCCTCGCATACCGACGT
ATGTGTGCCTTTCATATTCTATAATTCCACCAAATTACAAAAGTAAATTA
TATTTGTTAGCTATGAGTGAGCCATTTGCTAAGCTCGTGCATTCGCGGTT
TAACAATGTAGTAGATTGAAATGATACGACTATTTATCTTTCGTTAGTAG
TATGAAAGTATGATACATTTAATAACCGTGGTCAATTAGTCGACGCGTCG
ACATGTCATGTGCCGTAATCAATCGGCCATATTTTATAGAGCGTC
>CL127.Contig1_O_aranea_07-12A    size  522    gap  0  0%
ACAATACTTGTTTCAGCATTATATAGAGGTATACCTAAAACTAGCCATAT
TTTTGAATAACTGAGGGGTACTTGAACATAAAGAACCCAGTGAATGGGTT
CAAGTAGGCAGTTGCACCCATAAATTGGAGAAAAAACAAAGAATGACTGG
AGAATTAAGCGACTGATGCAGCTTTTTGGACACAATTATTCTACAACCGA
GTCCTTTTCTGTAATGTGTTTCAATATTCACTTGATGACAGAATCAACTT
TGATTTTTGAAATAATCTTTTCTTTTGCGTATCCTTCGAACCATGAAAAA
AAAAGAGTGCAGGAATTACAAAATGCACTTTTAAAAGATTTTGTTTTAAT
ATTGGAGTATATCAGAGGGTGATTTTAGGTCCTTGCTGTGTTCTATGTTT
TCAACTGCCAGTGTGGCTAGCAGTGAAGGGCCTTTTTGAGCGAGAGGGAG
ACAAAACCGGTTTATAGGCAGAGGAGAGTTGAAATTATTCATGTATCGAC
TTATTTTCCTTATCGCTCCATG
>CL128.Contig1_O_aranea_07-12A    size  7756    gap  0  0%
GGCAGGGAACCATAGCAAGCATCCACCTCCTTTATATCTGTGTGCTGTGT
GCAGTGAACATGTCAGCAAACACATGGGGGTAGACGATACCAGCAGCCTG
CAGATGTTTCAACCCCATCGTCCCAAAGATCTAACAGATCTACCCCTGCC
TCAACTAACAAGGACAAGGGAAACCGACAAACCATTACTGAATGTGCTTC
AACCATTTGAACATGTGTCCAAGACCTGCGAATACAAGAACTGTTCGTCA
TCAAACAGGACGGCACGTTACACATGCTATTCATCGGAATGCACCCAGTA
TCATGACAACTTCCCTGTACGCTACTGTACCAGTTGCTATGCCTACATGC
ATTCAGGCTCACATGGTGGCGCTGATCATATTGTGCAGGAGTTTCCCAAC
GATCCTCTCAATTATGACAAAGAGACGCAGAGCTATTTGGTGGAAGCTAT
AATTAGTTTACTAAAAGAAGCCCATGTTGAGGAAAAAGATCCTCTGATGG
AGCTAGCTGAGGCAGAGAGCAGCAGCTCAGAACAGTCGGTGCCTCGAGGG
GATGGGGACGACGATGAGGGCAGCGAGAACGATGAAGAAGATGCCCGTCT
ACTGAGTCGATATGGTCTATGGCTTCTCATTGAGAAATGCACACCAACAG
ACAGGACCTTGGATGAGGTCATTGGGAGACTGTTAAGTATGCTGTTTCAA
TGGTACTGTGACACAGCAACGTTGACTCAAGATAGCATCACACTAGAAGA
TTTGAAGCAAGGGTATGTGACCAACTGGCTACTGAGTTTACTACAGACAC
ACTTCAATGTGTTTGTGTCATGTCTGCTGCCTCAACCACCCGAGTACGCC
AAAGTGGGCGGCAATTGGGACACATTGAGCAGTCGAGTGACTGAGCTACA
AGAAGGTCTGCGCAAGGTGTTTAGCATGACACCATACAATGCCATCACCT
ACGAGGTGTGGGACTACATCATGCCACACTGGATGGAATCCATCTGCACG
GATGTCGCAGAAGAAGATGTGGTCCAACTGCAGGATGTCATCTGCAAGCT
CCTGGACGTCGACATGTGCCCTCTGCCGTTTCCCACCGATAAGCTGTACA
ATTTTGTGTCCTGCAAGTTTAAGAACACCAAAGTACAGGAGATGGAGAAA
GCATTACTATGGCTTCAGGTCTTGTCGGAAATCGAGTTAGTCGTGCCGCT
GAAGATGCTAATGGGAATGTTCAAAGATGGACTGTCCTCGATGAATCGAT
TCATGGCTGCCAAAAAGCAACAGATCAATTATAAAAAGCAGCAGGAACAG
CAGCAGAACCAACAGCAGACACCAAAGCCTGGACAGCCACACCAGTCCCC
AATCTTACAGCTACCAACTGATGATAGTACTATCTCACCACCACCAATTC
CAGCGACAACCCAAGAAGTCACATTTTCTGTCACGACGCCAACGACAACA
TCCTCGCCGGATCACACCACGACCGTACCGGTGACCGTGACCGCCGAGCT
ACCACACGTGACCATTGACCCTTCACCTTTGATCCAGAGTGCAGGTGACC
CTGAGGCCATATTTTCGGAGCAAGACGAAGAGACGATGCTGCGGTGCTTT
GTGTTTATGTTGGATCTTTTGCTTTTGCAGTGCGATCTTCAAATGATAGA
CGAGCACAAGGGTTTCAAGGATAGCCAGTCGAAAGAGTTTGTTGCCATGC
TGACTGAGATGTTACAGATCTCCTGGGGAGTATCTCACAAGTGCCCCAGC
CCCAATGAACAGCTGCAGAAGTGCACCTTGTGTGAGATCTCAGCACTGTG
GTTCCAGTTGGCTCTCAAGGTCTTGGAACGTATCTGTCCCTCGAAAGAGA
TCAATGTCTCTGACATGCCAGAGTCACTGGAGGCCCAGTTTGAAAAGATG
TTGGAAGGAGGCATGGCCATGAACAAGATGAACAATGATGTGAAGTTGTC
TAAGAAGAACCGTACTGAAAGAGCCGGTACTAAACGGACCAAGAGGACGA
AAGATTCTCCAAACAAAGGATTCTTAACGGCTAGTGAAGAGAAACCAGTG
GATGTGTTACAGGCTGAGAGGGTTACCACTACCGTATCCTTGAAAGAGAT
GAAGGAAAAGGCTGCCAAGAGAAAGGAGAAAGAAAAGAAGAAGGAGGACG
ATACAAGGTTCAAGATGGAGGAACTTTCTGAATCCTGTCAACTGCTCTAT
CTATTGCTCAAGGAAATTCCCAAGTTCTCTGATCCGGATGTTCTGCTTAA
TCTGTTTGACTGCATAAAGCTACTGTGTCTGAGTGCTGAATGTCTGCGTC
AAGCCTCTAATGACCACGTACCCTTCCTCACATATGCGCAACTATATCTG
CTGATTCCAAGCTTTTGGACTCTACTGAATGGTGAGCTCTCCCAGGTGAC
TGAGATCATTGTCCCCCTGATCCTTCACTGCCTAGCTTTAAAGAAAGGCT
CTGATGTCATGTGGGAATTAGTGGAAAGAGACATACTGAGTGAGGACTGG
CAGGCACGCTTCAGAGCTACTGAAAGAATTGCTGTCATGCTTCGTTTTGT
GGAGAAGAAATCTATAGGCAACTCCTCCATGACCATGGCCCCTCTGGCTC
ACATGTTCAGTGAGCTGGTAAATGCTACCAATGACATCTGCCCAGCTGTA
TCTGCCCGAGCCATTGTAATGCTGGAAACTATACCAAAGAAAGTGGTCAA
GGAACTTGTCCGTTGCCTGGAATTTCAATGGGACTCAGTAGTGGAAGACC
GTGTGCTAATCATGAGATGCCTGTACACGTTGAGACATTTCCTGCCTACG
TATCCTATCTTGTCCTGGCAGTTCTTTATGAGTCGATTTGACACTCTTGC
CCTGGAGGCTCATGTGGATGCTGATGCTAACAGAGAGTTTGCCTTCCCAA
TTGATCAATCACGTAGTGGAGTCCTGAGAATGGCCCGCTACGGCATGCAC
ACCAAAGAACAGATAGCCAAAATCGCCAGGAACTTCTCTGACCCATCCGT
GGCCGGAATGAAGCCGAGACGTTTGTCTGCAGCTAGAGACAAGAGGGGTT
CCAAAGGCCAGGATGATTCAACGTCAGGCTTCAGCAGTGTTATGAGGCCA
CGTTTTCTGTCAATTGATAGGTCAACCTATAGCCGTCCATCAATCTCCAG
CCGTCAAGATGGGCTGGGATCTCTGGCAGACAGTCTTTTTGAAGAGGGTC
ATTTGCAGACTGTAGAAGAGGAGCAATCAGTAGACTTAGGGTTGGATCTA
ACCTCACTGGATAAGGAGACAGTACATCAACTCATATTCCTTCTGTCCAA
GTTTATGACACATGACGTTAACTTGGATGATGATGAACAAATTGAAGAAA
GAGCTATGAACACAGTATTGCGACATTTGAACATACTCTTGGGATATAAG
CAGATAGATAAGACCTTCAATCTCCCGCCTCAAGCCCTCAGAGAATCGGC
TGTCTTCTCTGCTTTCATGGCAGGCTTACCAAAGTTGCTGGACCACAACG
TAGGAATGGGCAACATGCTCTTACCAATGGTACTGGAATTACTTCGTTAC
AGCCCGTCTCCCCAGAAGAGCTATTCAGACATCCAGCCTCATGACTACAC
ACTGTGGTTCCTGGAGCCTCATTGCAGACACTCCTGGCTGATGTCACTAC
TGTTGATCTTATACAAATATGACTTTGAGCCAACAGAACTGAAGAACTCC
ATCAAGGTCCTGGTGAGGGTGTGCATCAACCTCCTGGAGGCACAGCAGCA
CCAGTGCAAACCCAAGAGACCAGAGCCCCCGCAGCCAGAGGACATCTGGG
GAGCCACTACTCCCAGTGAGAAAAAGAAATGTGATTCCCTTCAGGGCCTG
TTTGATGCAGATGAAGGCAGTGATGAAGGAGGGTCCATTCCCTCTGCAGG
ACCCTCCTCCCCTCTCCTAGCCCCTACGACTCGCGAAATCCACACCGGCA
TCCAGCACATGGAAGTCACCAACGACAACCTGTTTGAATCGGCAGAAGAG
GTCATAGAGGAATTGCCCTCCAAGGCGCCTAGCCGAAGCTTTGTGGCATC
GACTATCATGGAGGTGCAGGAGGAGGAGGAGTGTGAGGAGATGGTGGATT
CACTGGAGCCCCTCCCTCTGAACAAGTCCACACCTGTGATGCCTGTGGTT
AAGGCGACGATGTTCAACAAGGCTGACACGGTTGTGGCCAAGGCCTCAGC
TCAGCTTGTTACAGATGTCCAAGTAGCAAAAGTGGAGAAAGTTGAGGCCC
ACAGTAGTCTCAAGCCAGTTTTTGTGTCTGCTAAAATGGAATCTCCAACA
CCAGAACGCAGCGGGCGGTCCCAGTCAATATTCCGCAAGCCCCGCATGTT
CTTGGTGGGCGGTGGCTCCAGCAGCAACTTACAGAAGGCTAGACATGACC
AAAAAGATATGTCAGGTGGTGAATCACCGTCACCAAATATCAAAGGCCAC
AAGAAAGCAAAGAAAGATAAGAAGAAGAAGAAAGAGAAGGAAGGAAAGTC
TCCAGAGAAAAAGAGCAGTGTTTATTCGGCCGTCCGACGCTACCATGAAG
ATAAGAACTACATGGCTTTAGCAAGATGTACAGAATGCAGTGTGATGCTA
GAGGAGTACGATGATGACACCATTTCCATGGCGATCGTTGTGCTGTCGAC
ATTTGTACATCGTGACCCTGAGGCATCGGCACCACTACTCCTGGAGATGC
TGCAGGTGGTTTCAAGGATCGCATCAGCTCATTTCTATCCCTGGCAGGCT
GACAATGTTGGCAGCCCTCCAGGACACTGTTGCTCTGTTGCCAAGCAGTT
TCTCCGATGTACCCTGCATCAGTTGGCTCCTAATGGGATCTTCCCTCAGC
TGTTTCTTAGCAAAATAGAAGACCCCAGCTTCTTGAGGACTATGGCCGTT
GCACTGACTGACTTCAATGAACTCTCCCCGACAGATGCCATCAGCTATCT
CTTGGAGGGTCTGAATGACAAACGTTCTCTCCCGACTCTACGAATCCTCC
TGGTGATAATGAATCTGTCGGAATACATGGAGAATCTGCCACTAGAGGGC
AGTAGTGCCTGGTCTACGCTCATCCCGCTGTTTGAGACATTCTTTAGGAA
GTTGGTGTTGATGCTTCCTGAAAATTGTGATTTGGACTACATGTTCCGCA
TCATGATCGTAGTGCTGAAGTGCCCGGCCACGAAGGTGCTTCCTTCCTTA
CTGGACCCCATGACCAAGATCGTCCAGTTTGCCATCCAGAAAGCCAGATT
CAAACTCAGGTATCTCATGGAGATGTGCTCACTCTGCAACAAGATCTTCA
CCAAGGATCGTGAGAAACAGTTCATATCAAGAGGTGTGATGCTAGAGCTT
GTAAGCGCCCTCAAGTTCAAGTCGTGTCTTCCCGACATCAACCTGATCCA
GCTGGTGCAGTTTGTCTTGCTGGATGCCGGGGGCAAGCTGAGTGATTTCA
TCAATCCAAGCGGAGGGGTGCTGGATGTTAACATGGAGGAATTGGACTAT
GATGTGAGCACTGGAGCTATGGAGTGTCTGAAACAGTACATAAATGACTG
CATTGAATATGTCGGAGATCTTCACACTCTAACTAAAGTCAAGGATAATC
TGAAGGGAGGCTCCCAGAATCTGAACGAAGACACCCTGGGTAGTCAGCTC
AAGGCTGGAGTGGCTCAGATAGTAGCACTGGAATTCACCCGCAGTAACGT
GCTGAACAACAAGGCAGTGCAACGCTACCTGCCCTGGCTTTATCACCCAC
CCTCAGCCATGCAGCAAGGGCCCAAAGAGTTCATCGACTGCATCGCCCAC
ATCCGACTCCTGTCCTGGCTCCTTCTGGGATCTCTGACACACTCTGCAGT
GTGCCCACAGAACATGAACACCACCCACTCCCCATGCCAACCCATACCCT
TAGAAGCAGGGATCCACATTGCCGACCATGTGCAGGTTATCTTGGCAGGG
TTTGCGGAGCAGTCCAAGGCATCGGTTCTGCATATGTCATCCTTGTTCCA
TGTCTTTATTCTCTGCCAGCTGTGGACCATGTACTGTGAGCAGATGGCTA
GCACTAATCCACTGAGTAGTGAGGCCCACCATACCGCCATGATGTGTGTC
ATGGACTTCTGGGGTAGGGTGACCCCCGGGATTTTGCAGCTGCTCTCACA
CTCCAAAGTTCTGGCCGATATGGTCAACTTACATTTTCTGAGCTTAATGG
AGGCACTTCAAGAGTGTAATTCATCAGTCCTGGCTAAGCTTTTTCCCATG
TGGACCCCTATTCTGTTTAGTTATCCAGCAAAGCTTTCCGGAAACCTGCA
GGTGCGGCTGCAGAACTGCGAGAATTGGCCGCCACCAAGTCTGACCAAAG
GGGAGGTCATGTCCTACAACTCTGCCATTCTGCTGAAATGGCTCAAGAAG
TTGCAGTTCAAGATGGGTCAGATTGAGATCCAGTCATCAGCTGCTACACA
GCTCTATACTGTGTAGACTTTGAAATGATATAAAGCAAGGCAATGTGCAA
ACACCCAGCTTCTTGTTGGACGGTGTTTTGGACAGCCTGGCTTGTATAAG
TAAAAGGCTGATTATGGGAGTAATGGAAGATGAGGAAGTGGCGAAGGTAG
GAGTGATTCAGGAGCCATACACAGGATTTCTGTTTTGGCTGTGAAATAAA
ACAAATTTGTCAAAGTAGGAAACAGTAGTACATGGACGTCAGATTGGAGC
TCTGACTGTAACCGTACGTTTCCAAGTTTGATCGCATCATTGACGATAAG
GCCTGTTACTTGGAGAACAAAAGATAGGATTTTGTCTTTTCCCTACCCAA
GTTGTCATAATGGATGGGCTGGTCCAATATTTAAAGTAGTGGATGGTTGC
AAAGTTAAAATACACACACATTGGGAGTTCATTTGTGATAATGTAGACAG
TTAATCACATTTTTCAAAGTTAATTCCAGAAACATAACGTGTTAATTGTA
CTGTCCAATTTGCAAAAGAAAGTTACATAGTGAAAAGTGTATCATGGCTA
TAATTATCATTCTTAAAATGACCAAAATATGTTAAGTATTAAGTAAACCA
TCCACTTGAGCAGATCAACAAGTGCAATTCATTGTGCATAGAAAAATGCG
TCAAACATATATATTTAGTATATATACAGAAGATATTAACCCTCTCTCTA
TTGGTGTCAGCGCACTATAATTGTTTCCATCCTAACACAGTATTTACAGT
ACAATGTATTAACCATAGATGTACTAATATTATGTAATAGGATTATACTA
AATATATTGTAACTTTTTAAATTTACATAATAAAGATTGATGTAGAATGT
AAAAAGAAATGATAGTAATTTGAAAATAATTATTATTTTAGGTAGAGTCA
AGCATCAAAATCAGCATCAATGGGTATTGGTGGCGCACTTCATATGCAGT
ATGGACATTTGTTCTCAACCTGGACATTTTTAAAATAAAAATGATATTAG
CTCTGTGCACAAAGCTTGAACACTACTATGCTATATTTGGCTGCTTGAAG
TTGTAATGGCCATCAGTGTATTACATAGTGGTCACTGGATGGGTCCAAGT
GGTAAGTATCCATATGCGTGTCATATAAATCTATTGCTACTTCAGACAAC
ATTAAATGTATCATAAAAATAATATTGTAGTTGATCCTGAATGTAATTTG
TTTGGTAAAAAGACATGTTTTAATGTCTTTGGTCACATATTGGGCTAATT
ATAGTCTACACTCCGGCTGTGAAGATTTTGGAGATGTCTACCACAGGGGG
AGTATG
>CL128.Contig2_O_aranea_07-12A    size  220    gap  0  0%
CTACTATGCTATATTTGGCTGCTTGAAGTTGTAATGGCCATCGGTGCATT
ACATATAGTGGTCACTGGAGGGGTCCAAGTGTGAAGTATCCATATGTGTG
TCATATAAATCTATTGCTACTTCAGACAACATTAAATGTATCATAAAAAT
AATATTGTTTGGTAAAAGACATGTTTTAATGTCTTTGGTCACATATTGGG
CTAATTATAGTCTACACTCC
>CL129.Contig1_O_aranea_07-12A    size  3257    gap  0  0%
CTACCCGCCACAAACCCTGAATCACAATCCACGCAGCACCTAGGGGCTGA
GGTGAAAGTTAATGTTGATATATCACCTGAAATAAATGCTTCTTCAGATT
TGCCAGCTAACACAGGGAAAGATTCTGTGACCTTGAGTTCAACATCTGAG
GGAGGAGGTCGCCTAGGCAGCACCAGTAGTGGAGGTGCGTCGCAAGATGA
CCCATTTCCTACATCGGGTGGGTCCGATAACGAAACTAAGGAGAATAAAT
CACCATCTACGAAATACAGAACACAACCAGTGTTAGATGCGTCTAAAGAA
AAAGACAAGCAGCGCCCTCGGTATCAGGTCCAGACACGACAGCAGAGAAT
TGACGAGATAACGCAAAAGAATCAACAAAGACGCGCAGCGGTAGAGGAGC
GTAAGAAGAGGCAGCTACAGGAAGAACAAGAACGTAAAGAAGCCCTTGCA
AGACGCTCAAGAGATAGAACAGAAAACGCAAAAGAAAAACGGCGCTCTTG
GAGTGCTTTTGGCTCTCGTGACACTCCCTCACCAGTACCGAGTGCCTCCA
CCCCTAGAGGGCGTAGTGCAGAACGCATGGCAGATAGAACAGATAGGCCG
GCCAGGCCGGCATCAGCATCTAGTAGTCTTGGCGTCAACAAGCGGCTATC
CAGCTCGATGACGACCGTGTACAGACCTGTGCATCTAGTGAGGCTAGGAC
CGAACGCAGACGATTGGTTCGAGGTTCACATCCCTACGAAGGAGCGGACG
CAGGAGTCGGACAGAAGATCTTCCTCACCAGCTCTCTACTCGCCACGTGA
CATCAAGTCAGCCCAATCCACACCAACCCACACACCCCGCCCACTCTCGT
CGCAGAGGACAGCGTCTAACTCCAGACTCAGCCCGTCAAAAACAACTGAT
GATATCAAGAAGAATGAAAAGAAGGCAACCACGCCACGGTCAACGAGGCC
TCCGTCACCGAGACAGAGACCTGTCTCTCCAGCAGCGTCCAAGGGACACA
CACCAAGAGGGGACGCTACAGATGGTGCAAGCAAAAAAACTCCAGGACGG
TCTCCGTCACCAAGGACGTATGGGAGACAGTCGGGAGGAGACGACAGGAA
AGCCAGGACACCAGGGACTAGGTCGTCAACTCAATCTCAACCACCACCCA
TAAAGAAAGCTCTTACTCCCACAGCGGGCGTTGGCAAGACGACGGCCAAC
TCACCATCGAGAACGATATCATCACTACGCTCATCTACTGCTAAGAATGC
ATCATCTCCATCATCAGCCAAACCCACTACTCCAAGGAGGGACTCAGCCA
AGAAGGAACCAGTCACAACTAAGAAAGAGGCAGTTAAGAAAACACCGGCC
CCAGTTAAGAAAGAGGCACCAACAAAGAATGAACTGACGGAACCTAGTCC
TAAAGCAGCAGAGCCGAGCCAACCTTTAGTTGACCTGGATTATATGCACC
AGGAGAAGAAATCAGTTAAATTTGACAAAAAGATTGAAGTGGTCTTCCAA
GAATTCTATGAAGATGTCATCATTGAAGAGTCCAGTGCAGGCCCATCCTC
TGAAGAAGGAGGTGATGTCATGGAAACTAAGATGGAAGCTGAAGAGAAAG
AAAATGCTCCTGAAGACACATCAGCAGCAGCCCAAGAGGCAGCTCTTCCT
GCTAAAGATCTACCACATCAAGATGAGATGAAGGAACCAGAAGTAGTTGA
TGTATCCAAAACAGAACCAAGCAAAGAAAAAGAACTACAAGTAAACGGCA
GCACCAATGCAGAGAAACCCAAAGAAATGACAGAAGAAGAGCGGGCCAAA
GCAGCACTCGCTGAAAGACGACGCCAAGCGAGGGAGAAAGCAGAAAGGGA
AGCTGAATTAGAAAGGCAAAGACAGGAACAACTCAAGAGAGAGGAGGAGG
AAAGACTGAGGCGTGAGGAGGAGGAGAGGATACGACAAGAGGAAGAAGAC
AGAAGGTTAGCAGAAGAACATAGGAAAGCTGAAGAAGAAAGGTTACAAAG
AGCTATTGAAGAAAACAAGAGAGAACAAGAACGCAAGGAGGAGGAGGCAA
GACAGAAAGAAGAGGAGGAGAAAAAGAGACAAGAAGATATTGCTAAGAAA
GATGAAGAAATCCAGGAGAAATTGAAGAAAGAAGATGAAGAAAGGAATGC
TAGGAAGAAGAGAGTAGAAGAAATTATGAAGAGAGCCAGGCGAGGTGCTC
AGGCGGCTGGTCAGGAGGGTAGTGAAGGTTCTACTCCACCTAATGATCCT
ACATCCGACCCGACGTCAGATCCAGCGTCTGATCCAGCATCTGATCCAGA
ACCCAAGACAAACGGCCTTACTAGCAGTAGCATACTTAACAACGAGAAAT
ACCGCAATCTTCTAATAAATAGTCGGTCCAGACTATCAGGTGAGGAAGAT
AATGAGGAGTATGAGGGTGAGGGTGACACGGCAACTACTAATGGCAAAGA
GAACGATTCTATCTCCGACGAGAAAGAGATAGATGACGGCGACATGGCCG
CTGCCGATACCGGAGATGAGGTGGAGGATGCATTAAATCAAGGCCAAACT
GCTGATGTAGATAGTGATAATGAGCCCCATGATGAAACTCCTTCTTCAGA
AATCTACCAATCATCTTCTAAGGTGGTGCGCCCTCTAGATGAAGACTTGT
CATCTTCGGCTACTTCGACCCCTTCTCCTTCCTCTGCATCGTCCCCTTCT
TTTACCGCTCCTCGTCTTAATGCTAACGAGACTCTTGATGGCTTGGGGAA
TGTAGATGGCAATAATGGCCTTACAAATGACACTGGTCTAGGCAAGCTAG
AAATTGGCATAAAGAACGCTAATAACGATGAACTCAACGCTAACCTGATG
CAGACGACGGGAGCGAGCTCTGCCACCTCGGAGGAGGGGGCAGAGAGCGC
CCCCGGTGTCGGTGTTAATTTGTCCTTCAGTTTGGATACGGGGGTTGTAC
AACAAGCCACAACTATGCCTGAAGAACTTGCAGCAGATGCTGTTTGAGAG
CCATTGAAATACTTGGAGAAAAAGGACAAATAGTGTACATATAATGACTT
CTATAAATCTGTCAATCATGTATGTACATCACCACAGTACCAACCTCTGC
CTTCTGTTGTATAGTGTAATAAAACACATCTTGTGGAAGAAGGTGGTTGG
CATGGAAATGAAGAGAGGTGCACGGAAGCTGAGGTGCTGGCCGATTCATG
TATAGGAATCCTTGGGGTAAGCTGAGGTGCCGGCTGATTCATATATAGGA
ATCCTTG
>CL129.Contig2_O_aranea_07-12A    size  4153    gap  0  0%
CTACCCGCCACAAACCCTGAATCACAATCCACGCAGCACCTAGGGGCTGA
GGTGAAAGTTAATGTTGATATATCACCTGAAATAAATGCTTCTTCAGATT
TGCCAGCTAACACAGGGAAAGATTCTGTGACCTTGAGTTCAACATCTGAG
GGAGGAGGTCGCCTAGGCAGCACCAGTAGTGGAGGTGCGTCGCAAGATGA
CCCATTTCCTACATCGGGTGGGTCCGATAACGAAACTAAGGAGAATAAAT
CACCATCTACGAAATACAGAACACAACCAGTGTTAGATGCGTCTAAAGAA
AAAGACAAGCAGCGCCCTCGGTATCAGGTCCAGACACGACAGCAGAGAAT
TGACGAGATAACGCAAAAGAATCAACAAAGACGCGCAGCGGTAGAGGAGC
GTAAGAAGAGGCAGCTACAGGAAGAACAAGAACGTAAAGAAGCCCTTGCA
AGACGCTCAAGAGATAGAACAGAAAACGCAAAAGAAAAACGGCGCTCTTG
GAGTGCTTTTGGCTCTCGTGACACTCCCTCACCAGTACCGAGTGCCTCCA
CCCCTAGAGGGCGTAGTGCAGAACGCATGGCAGATAGAACAGATAGGCCG
GCCAGGCCGGCATCAGCATCTAGTAGTCTTGGCGTCAACAAGCGGCTATC
CAGCTCGATGACGACCGTGTACAGACCTGTGCATCTAGTGAGGCTAGGAC
CGAACGCAGACGATTGGTTCGAGGTTCACATCCCTACGAAGGAGCGGACG
CAGGAGTCGGACAGAAGATCTTCCTCACCAGGCACTGATCATCCCCCTCG
CCATCACCAATCCTCCCCTAACCTTGCATCCAACGCGGCTAAACGTCGGA
TGAGAGCTCTCTACTCGCCACGTGACATCAAGTCAGCCCAATCCACACCA
ACCCACACACCCCGCCCACTCTCATCGCAGAGGACAGCGTCTAATTCCAG
ACTCAGCCCGTCAAAAACAACTGATGATATCAAGAAGAATGAAAAGAAGG
CAACCACGCCACGGTCAACGAGGCCTCCGTCACCGAGACAGAGACCTGTC
TCTCCAGCAGCGTCCAAGGGACACACACCAAGAGGGGATGCTACAGACGG
TGCAAGCAAGAAAACTCCAGGACGATCTCCGTCACCAAGGACGTATGGGA
GACAGTCGGGAGGAGACGACAGGAAAGCCAGGACACCAGGGACTAGGTCG
TCAACTCAATCTCAACCACCACCCATAAAGAAAGCTCTTACTCCCACAGC
GGGCGTTGGCAAGACGACGGCCAACTCACCATCGAGAACGATATCATCAC
TACGCTCATCTACTGCTAAGAATGCATCATCTCCATCATCAGCCAAACCC
ACTACTCCAAGGAGGGACTCAGCCAAGAAGGAACCAGTCACAACTAAGAA
AGAGGCAGTTAAGAAAACACCGGCCCCAGTTAAGAAAGAGGCACCAACAA
AGAATGAACTGACGGAACCTAGTCCTAAAGCAGCAGAGCCGAGCCAACCT
TTAGTTGACCTGGATTATATGCACCAGGAGAAGAAATCAGAATTCTATGA
AGATGTCATCATTGAAGAGTCCAGTGCAGGCCCATCCTCTGAAGAAGGAG
GTGATGTCATGGAAACTAAGATGGAAGCTGAAGAGAAAGAAAATGCTCCT
GAAGACACATCAGCAGCAGCCCAAGAGGCAGCTCTTCCTGCTAAAGATCT
ACCACATCAAGATGAGATGAAGGAACCAGAAGTAGTTGATGTATCCAAAA
CAGAACCAAGCAAAGAAAAAGAACTACAAGTAAACGGCAGCACCAATGCA
GAGAAACCCAAAGAAATGACAGAAGAAGAGCGGGCCAAAGCAGCACTCGC
TGAAAGACGACGCCAAGCGAGGGAGAAAGCAGAAAGGGAAGCTGAATTAG
AAAGGCAAAGACAGGAACAACTCAAGAGAGAGGAGGAGGAAAGACTGAGG
CGTGAGGAGGAGGAGAGGATACGACAAGAGGAAGAAGACAGAAGGTTAGC
AGAAGAACATAGGAAAGCTGAAGAAGAAAGGTTACAAAGAGCTATTGAAG
AAAACAAGAGAGAACAAGAACGCAAGGAGGAGGAGGCAAGACAGAAAGAA
GAGGAGGAGAAAAAGAGACAAGAAGATATTGCTAAGAAAGATGAAGAAAT
CCAGGAGAAATTGAAGAAAGAAGATGAAGAAAGGAATGCTAGGAAGAAGA
GAGTAGAAGAAATTATGAAGAGAGCCAGGCGAGGTGCTCAGGCGGCTGGT
CAGGAGGGTAGTGAAGGTTCTACTCCACCTAATGATCCTACATCCGACCC
GACGTCAGATCCAGCGTCTGATCCAGCATCTGATCCAGAACCCAAGACAA
ACGGCCTTACTAGCAGTAGCATACTTAACAACGAGAAATACCGCAATCTT
CTAATAAATAGTCGGTCCAGACTATCAGGTGAGGAAGATAATGAGGAGTA
TGAGGGTGAGGGTGACACGGCAACTACTAATGGCAAAGAGAACGATTCTA
TCTCCGACGAGAAAGAGATAGATGACGGCGACATGGCCGCTGCCGATACC
GGAGATGAGGTGGAGGATGCATTAAATCAAGGCCAAACTGCTGATGTAGA
TAGTGATAATGAGCCCCATGATGAAACTCCTTCTTCAGAAATCTACCAAT
CATCTTCTAAGGTGGTGCGCCCTCTAGATGAAGACTTGTCATCTTCGGCT
ACTTCGACCCCTTCTCCTTCCTCTGCATCGTCCCCTTCTTTTACCGCTCC
TCGTCTTAATGCTAACGAGACTCTTGATGGCTTGGGGAATGTAGATGGCA
ATAATGGCCTTACAAATGACACTGGTCTAGGCAAGCTAGAAATTGGCATA
AAGAACGCTAATAACGATGAACTCAACGCTAACCTGATGCAGACGACGGG
AGCGAGCTCTGCCACCTCGGAGGAGGGGGCAGAGAGCGCCCCCGGTGTCG
GTGTTAATTTGTCCTTCAGTTTGGATACGGGGGTTGTACAACAAGCCACA
ACTATGCCTGAAGAACTTGCAGCAGATGCTGTTTGAGAGCCATTGAAATA
CTTGGAGAAAAAGGACAAATAGTGTACATATAATGACTTCTATAAATCTG
TCAATCATGTATGTACATCACCACAGTACCAACCTCTGCCTTCTGTTGTA
TAGTGTAATAAAACACATCTTGTGGAAGAAGGTGGTTGGCATGGAAATGA
AGAGAGGTGCACGGAAGCTGAGGTGCTGGCCGATTCATGTATAGGAATCC
TTGGGGTAAGCTGAGGTGCCGGCTGATTCATATATAGGAATCCTTGAGGT
AGACTTGTGATGATTCAGATGGGACTAAAAGACATCACTTGAAAGATGGT
ATGTGTTAAAGCATATCATCTAGGATGTGGAGCAAATCTGTATTATTTCA
ACAAGTCTTCTGCTGAAGTGCATCAGTAAGACTGAGTAGGAGGTTAAACA
ACTACCATCCGTGGTTCCCTGTGCAATTCATTCCAGTCTTCTACAGAGAC
TAAGATACTGTGATACTTGCTTTTTATTGCCTCTTCCACATACCGGATGC
TGTTACTGTAGATATAAAGATGGAGGGTAATCTTCATTACGTATCTGATG
AAGAGATGGGACAGACCAAGAGTGGAATGGCAACACTATTAATTATCAAA
TAATTATTGATGAAAATGACATAGATTTTGCAGTGGAGTTGAGCAATCGC
AATCCGTAATCAAAGACGCATTCCCTATTGTAGTTATCTTTGTTAATTTG
TTGCTATAGTAACCAGGGAGGGGAGCATCTTGCATGCAGGCCCATGACAA
GGGATTTCAGCTAGCCCAGTGCGTAATGGTTTCTTGTAAGCTTTGTGTAT
TGTATGTGTTGAAGACTAAGCCAGGGATTGAATTTGAAATAAGCAGGGAG
TGCTAATAAGCTCTCCAATGTCTACTAGGTACTCTATATGAGGAGATTAG
AAGGGGCATTGCAATATTAATTACTGTAACGTACTACAACAATTTCACTG
AGTGATTGTGCATCTGATAGTAGCATATTATAGCAATGCGGTCCATCAAT
CACAGCTCCACAGTCGGTTGTTTGATCAAATCCGACATCACATGCTGTCA
CTGCTACAAAACTGTAGGGAGCAATCATTCTCCCCTTAAAATTCATTCCC
TGA
>CL129.Contig3_O_aranea_07-12A    size  3421    gap  0  0%
CGAAGAAATAAATCTGCAAATAATCAAGCCGATGTGTAGAATGAGTTAGG
AAGGCGGCACACCCGGTTGTATTCTCGGATGTTAGCTGAGAAGGAAGTTT
GCTGTGTGTTAGCTTACGTAGTCATCCTGCAAGCAGCAACAACCAGACGT
AGTATTCTGTGACCTTGAGTTCAACATCTGAGGGAGGAGGTCGCCTAGGC
AGCACCAGTAGTGGAGGTGCGTCGCAAGATGACCCATTTCCTACATCGGG
TGGGTCCGATAACGAAACTAAGGAGAATAAATCACCATCTACGAAATACA
GAACACAACCAGTGTTAGATGCGTCTAAAGAAAAAGACAAGCAGCGCCCT
CGGTATCAGGTCCAGACACGACAGCAGAGAATTGACGAGATAACGCAAAA
GAATCAACAAAGACGCGCAGCGGTAGAGGAGCGTAAGAAGAGGCAGCTAC
AGGAAGAACAAGAACGTAAAGAAGCCCTTGCAAGACGCTCAAGAGATAGA
ACAGAAAACGCAAAAGAAAAACGGCGCTCTTGGAGTGCTTTTGGCTCTCG
TGACACTCCCTCACCAGTACCGAGTGCCTCCACCCCTAGAGGGCGTAGTG
CAGAACGCATGGCAGATAGAACAGATAGGCCGGCCAGGCCGGCATCAGCA
TCTAGTAGTCTTGGCGTCAACAAGCGGCTATCCAGCTCGATGACGACCGT
GTACAGACCTGTGCATCTAGTGAGGCTAGGACCGAACGCAGACGATTGGT
TCGAGGTTCACATCCCTACGAAGGAGCGGACGCAGGAGTCGGACAGAAGA
TCTTCCTCACCAGGCACTGATCATCCCCCTCGCCATCACCAATCCTCCCC
TAACCTTGCATCCAACGCGGCTAAACGTCGGATGAGAGCTCTCTACTCGC
CACGTGACATCAAGTCAGCCCAATCCACACCAACCCACACACCCCGCCCA
CTCTCATCGCAGAGGACAGCGTCTAATTCCAGACTCAGCCCGTCAAAAAC
AACTGATGATATCAAGAAGAATGAAAAGAAGGCAACCACGCCACGGTCAA
CGAGGCCTCCGTCACCGAGACAGAGACCTGTCTCTCCAGCAGCGTCCAAG
GGACACACACCAAGAGGGGATGCTACAGACGGTGCAAGCAAGAAAACTCC
AGGACGATCTCCGTCACCAAGGACGTATGGGAGACAGTCGGGAGGAGACG
ACAGGAAAGCCAGGACACCAGGGACTAGGTCGTCAACTCAATCTCAACCA
CCACCCATAAAGAAAGCTCTTACTCCCACAGCGGGCGTTGGCAAGACGAC
GGCCAACTCACCATCGAGAACGATATCATCACTACGCTCATCTACTGCTA
AGAATGCATCATCTCCATCATCAGCCAAACCCACTACTCCAAGGAGGGAC
TCAGCCAAGAAGGAACCAGTCACAACTAAGAAAGAGGCAGTTAAGAAAAC
ACCGGCCCCAGTTAAGAAAGAGGCACCAACAAAGAATGAACTGACGGAAC
CTAGTCCTAAAGCAGCAGAGCCGAGCCAACCTTTAGTTGACCTGGATTAT
ATGCACCAGGAGAAGAAATCAGAATTCTATGAAGATGTCATCATTGAAGA
GTCCAGTGCAGGCCCATCCTCTGAAGAAGGAGGTGATGTCATGGAAACTA
AGATGGAAGCTGAAGAGAAAGAAAATGCTCCTGAAGACACATCAGCAGCA
GCCCAAGAGGCAGCTCTTCCTGCTAAAGATCTACCACATCAAGAACTACA
AGTAAACGGCAGCACCAATGCAGAGAAACCCAAAGAAATGACAGAAGAAG
AGCGGGCCAAAGCAGCACTCGCTGAAAGACGACGCCAAGCGAGGGAGAAA
GCAGAAAGGGAAGCTGAATTAGAAAGGCAAAGACAGGAACAACTCAAGAG
AGAGGAGGAGGAAAGACTGAGGCGTGAGGAGGAGGAGAGGATACGACAAG
AGGAAGAAGACAGAAGGTTAGCAGAAGAACATAGGAAAGCTGAAGAAGAA
AGGTTACAAAGAGCTATTGAAGAAAACAAGAGAGAACAAGAACGCAAGGA
GGAGGAGGCAAGACAGAAAGAAGAGGAGGAGAAAAAGAGACAAGAAGATA
TTGCTAAGAAAGATGAAGAAATCCAGGAGAAATTGAAGAAAGAAGATGAA
GAAAGGAATGCTAGGAAGAAGAGAGTAGAAGAAATTATGAAGAGAGCCAG
GCGAGGTGCTCAGGCGGCTGGTCAGGAGGGTAGTGAAGGTTCTACTCCAC
CTAATGATCCTACATCCGACCCGACGTCAGATCCAGCGTCTGATCCAGCA
TCTGATCCAGAACCCAAGACAAACGGCCTTACTAGCAGTAGCATACTTAA
CAACGAGAAATACCGCAATCTTCTAATAAATAGTCGGTCCAGACTATCAG
GTGAGGAAGATAATGAGGAGTATGAGGGTGAGGGTGACACGGCAACTACT
AATGGCAAAGAGAACGATTCTATCTCCGACGAGAAAGAGATAGATGACGG
CGACATGGCCGCTGCCGATACCGGAGATGAGGTGGAGGATGCATTAAATC
AAGGCCAAACTGCTGATGTAGATAGTGATAATGAGCCCCATGATGAAACT
CCTTCTTCAGAAATCTACCAATCATCTTCTAAGGTGGTGCGCCCTCTAGA
TGAAGACTTGTCATCTTCGGCTACTTCGACCCCTTCTCCTTCCTCTGCAT
CGTCCCCTTCTTTTACCGCTCCTCGTCTTAATGCTAACGAGACTCTTGAT
GGCTTGGGGAATGTAGATGGCAATAATGGCCTTACAAATGACACTGGTCT
AGGCAAGCTAGAAATTGGCATAAAGAACGCTAATAACGATGAACTCAACG
CTAACCTGATGCAGACGACGGGAGCGAGCTCTGCCACCTCGGAGGAGGGG
GCAGAGAGCGCCCCCGGTGTCGGTGTTAATTTGTCCTTCAGTTTGGATAC
GGGGGTTGTACAACAAGCCACAACTATGCCTGAAGAACTTGCAGCAGATG
CTGTTTGAGAGCCATTGAAATACTTGGAGAAAAAGGACAAATAGTGTACA
TATAATGACTTCTATAAATCTGTCAATCATGTATGTACATCACCACAGTA
CCAACCTCTGCCTTCTGTTGTATAGTGTAATAAAACACATCTTGTGGAAG
AAGGTGGTTGGCATGGAAATGAAGAGAGGTGCACGGAAGCTGAGGTGCTG
GCCGATTCATGTATAGGAATCCTTGGGGTAAGCTGAGGTGCCGGCTGATT
CATATATAGGAATCCTTGGGGTACAGACTTGTGATGATTCAGATGGGACT
AAAACACATCACTTGAAAGATGGTCTGTGTTAAAGCATATCATCTAGGAT
GTGGAGCAAATCTGTATTATTTCAACAAGTCTTCTGCTGAAGTGCATCAG
TAAGACTGAGTAGGAGGTTAA
>CL129.Contig4_O_aranea_07-12A    size  3289    gap  0  0%
CGAAGAAATAAATCTGCAAATAATCAAGCCGATGTGTAGAATGAGTTAGG
AAGGCGGCACACCCGGTTGTATTCTCGGATGTTAGCTGAGAAGGAAGTTT
GCTGTGTGTTAGCTTACGTAGTCATCCTGCAAGCAGCAACAACCAGACGT
AGTATTCTGTGACCTTGAGTTCAACATCTGAGGGAGGAGGTCGCCTAGGC
AGCACCAGTAGTGGAGGTGCGTCGCAAGATGACCCATTTCCTACATCGGG
TGGGTCCGATAACGAAACTAAGGAGAATAAATCACCATCTACGAAATACA
GAACACAACCAGTGTTAGATGCGTCTAAAGAAAAAGACAAGCAGCGCCCT
CGGTATCAGGTCCAGACACGACAGCAGAGAATTGACGAGATAACGCAAAA
GAATCAACAAAGACGCGCAGCGGTAGAGGAGCGTAAGAAGAGGCAGCTAC
AGGAAGAACAAGAACGTAAAGAAGCCCTTGCAAGACGCTCAAGAGATAGA
ACAGAAAACGCAAAAGAAAAACGGCGCTCTTGGAGTGCTTTTGGCTCTCG
TGACACTCCCTCACCAGTACCGAGTGCCTCCACCCCTAGAGGGCGTAGTG
CAGAACGCATGGCAGATAGAACAGATAGGCCGGCCAGGCCGGCATCAGCA
TCTAGTAGTCTTGGCGTCAACAAGCGGCTATCCAGCTCGATGACGACCGT
GTACAGACCTGTGCATCTAGTGAGGCTAGGACCGAACGCAGACGATTGGT
TCGAGGTTCACATCCCTACGAAGGAGCGGACGCAGGAGTCGGACAGAAGA
TCTTCCTCACCAGCTCTCTACTCGCCACGTGACATCAAGTCAGCCCAATC
CACACCAACCCACACACCCCGCCCACTCTCGTCGCAGAGGACAGCGTCTA
ACTCCAGACTCAGCCCGTCAAAAACAACTGATGATATCAAGAAGAATGAA
AAGAAGGCAACCACGCCACGGTCAACGAGGCCTCCGTCACCGAGACAGAG
ACCTGTCTCTCCAGCAGCGTCCAAGGGACACACACCAAGAGGGGACGCTA
CAGATGGTGCAAGCAAAAAAACTCCAGGACGGTCTCCGTCACCAAGGACG
TATGGGAGACAGTCGGGAGGAGACGACAGGAAAGCCAGGACACCAGGGAC
TAGGTCGTCAACTCAATCTCAACCACCACCCATAAAGAAAGCTCTTACTC
CCACAGCGGGCGTTGGCAAGACGACGGCCAACTCACCATCGAGAACGATA
TCATCACTACGCTCATCTACTGCTAAGAATGCATCATCTCCATCATCAGC
CAAACCCACTACTCCAAGGAGGGACTCAGCCAAGAAGGAACCAGTCACAA
CTAAGAAAGAGGCAGTTAAGAAAACACCGGCCCCAGTTAAGAAAGAGGCA
CCAACAAAGAATGAACTGACGGAACCTAGTCCTAAAGCAGCAGAGCCGAG
CCAACCTTTAGTTGACCTGGATTATATGCACCAGGAGAAGAAATCAGTTA
AATTTGACAAAAAGATTGAAGTGGTCTTCCAAGAATTCTATGAAGATGTC
ATCATTGAAGAGTCCAGTGCAGGCCCATCCTCTGAAGAAGGAGGTGATGT
CATGGAAACTAAGATGGAAGCTGAAGAGAAAGAAAATGCTCCTGAAGACA
CATCAGCAGCAGCCCAAGAGGCAGCTCTTCCTGCTAAAGATCTACCACAT
CAAGATGAGATGAAGGAACCAGAAGTAGTTGATGTATCCAAAACAGAACC
AAGCAAAGAAAAAGAACTACAAGTAAACGGCAGCACCAATGCAGAGAAAC
CCAAAGAAATGACAGAAGAAGAGCGGGCCAAAGCAGCACTCGCTGAAAGA
CGACGCCAAGCGAGGGAGAAAGCAGAAAGGGAAGCTGAATTAGAAAGGCA
AAGACAGGAACAACTCAAGAGAGAGGAGGAGGAAAGACTGAGGCGTGAGG
AGGAGGAGAGGATACGACAAGAGGAAGAAGACAGAAGGTTAGCAGAAGAA
CATAGGAAAGCTGAAGAAGAAAGGTTACAAAGAGCTATTGAAGAAAACAA
GAGAGAACAAGAACGCAAGGAGGAGGAGGCAAGACAGAAAGAAGAGGAGG
AGAAAAAGAGACAAGAAGATATTGCTAAGAAAGATGAAGAAATCCAGGAG
AAATTGAAGAAAGAAGATGAAGAAAGGAATGCTAGGAAGAAGAGAGTAGA
AGAAATTATGAAGAGAGCCAGGCGAGGTGCTCAGGCGGCTGGTCAGGAGG
GTAGTGAAGGTTCTACTCCACCTAATGATCCTACATCCGACCCGACGTCA
GATCCAGCGTCTGATCCAGCATCTGATCCAGAACCCAAGACAAACGGCCT
TACTAGCAGTAGCATACTTAACAACGAGAAATACCGCAATCTTCTAATAA
ATAGTCGGTCCAGACTATCAGGTGAGGAAGATAATGAGGAGTATGAGGGT
GAGGGTGACACGGCAACTACTAATGGCAAAGAGAACGATTCTATCTCCGA
CGAGAAAGAGATAGATGACGGCGACATGGCCGCTGCCGATACCGGAGATG
AGGTGGAGGATGCATTAAATCAAGGCCAAACTGCTGATGTAGATAGTGAT
AATGAGCCCCATGATGAAACTCCTTCTTCAGAAATCTACCAATCATCTTC
TAAGGTGGTGCGCCCTCTAGATGAAGACTTGTCATCTTCGGCTACTTCGA
CCCCTTCTCCTTCCTCTGCATCGTCCCCTTCTTTTACCGCTCCTCGTCTT
AATGCTAACGAGACTCTTGATGGCTTGGGGAATGTAGATGGCAATAATGG
CCTTACAAATGACACTGGTCTAGGCAAGCTAGAAATTGGCATAAAGAACG
CTAATAACGATGAACTCAACGCTAACCTGATGCAGACGACGGGAGCGAGC
TCTGCCACCTCGGAGGAGGGGGCAGAGAGCGCCCCCGGTGTCGGTGTTAA
TTTGTCCTTCAGTTTGGATACGGGGGTTGTACAACAAGCCACAACTATGC
CTGAAGAACTTGCAGCAGATGCTGTTTGAGAGCCATTGAAATACTTGGAG
AAAAAGGACAAATAGTGTACATATAATGACTTCTATAAATCTGTCAATCA
TGTATGTACATCACCACAGTACCAACCTCTGCCTTCTGTTGTATAGTGTA
ATAAAACACATCTTGTGGAAGAAGGTGGTTGGCATGGAAATGAAGAGAGG
TGCACGGAAGCTGAGGTGCTGGCCGATTCATGTATAGGAATCCTTGGGGT
AAGCTGAGGTGCCGGCTGATTCATATATAGGAATCCTTG
>CL129.Contig5_O_aranea_07-12A    size  4093    gap  0  0%
CTACCCGCCACAAACCCTGAATCACAATCCACGCAGCACCTAGGGGCTGA
GGTGAAAGTTAATGTTGATATATCACCTGAAATAAATGCTTCTTCAGATT
TGCCAGCTAACACAGGGAAAGATTCTGTGACCTTGAGTTCAACATCTGAG
GGAGGAGGTCGCCTAGGCAGCACCAGTAGTGGAGGTGCGTCGCAAGATGA
CCCATTTCCTACATCGGGTGGGTCCGATAACGAAACTAAGGAGAATAAAT
CACCATCTACGAAATACAGAACACAACCAGTGTTAGATGCGTCTAAAGAA
AAAGACAAGCAGCGCCCTCGGTATCAGGTCCAGACACGACAGCAGAGAAT
TGACGAGATAACGCAAAAGAATCAACAAAGACGCGCAGCGGTAGAGGAGC
GTAAGAAGAGGCAGCTACAGGAAGAACAAGAACGTAAAGAAGCCCTTGCA
AGACGCTCAAGAGATAGAACAGAAAACGCAAAAGAAAAACGGCGCTCTTG
GAGTGCTTTTGGCTCTCGTGACACTCCCTCACCAGTACCGAGTGCCTCCA
CCCCTAGAGGGCGTAGTGCAGAACGCATGGCAGATAGAACAGATAGGCCG
GCCAGGCCGGCATCAGCATCTAGTAGTCTTGGCGTCAACAAGCGGCTATC
CAGCTCGATGACGACCGTGTACAGACCTGTGCATCTAGTGAGGCTAGGAC
CGAACGCAGACGATTGGTTCGAGGTTCACATCCCTACGAAGGAGCGGACG
CAGGAGTCGGACAGAAGATCTTCCTCACCAGGCACTGATCATCCCCCTCG
CCATCACCAATCCTCCCCTAACCTTGCATCCAACGCGGCTAAACGTCGGA
TGAGAGCTCTCTACTCGCCACGTGACATCAAGTCAGCCCAATCCACACCA
ACCCACACACCCCGCCCACTCTCATCGCAGAGGACAGCGTCTAATTCCAG
ACTCAGCCCGTCAAAAACAACTGATGATATCAAGAAGAATGAAAAGAAGG
CAACCACGCCACGGTCAACGAGGCCTCCGTCACCGAGACAGAGACCTGTC
TCTCCAGCAGCGTCCAAGGGACACACACCAAGAGGGGATGCTACAGACGG
TGCAAGCAAGAAAACTCCAGGACGATCTCCGTCACCAAGGACGTATGGGA
GACAGTCGGGAGGAGACGACAGGAAAGCCAGGACACCAGGGACTAGGTCG
TCAACTCAATCTCAACCACCACCCATAAAGAAAGCTCTTACTCCCACAGC
GGGCGTTGGCAAGACGACGGCCAACTCACCATCGAGAACGATATCATCAC
TACGCTCATCTACTGCTAAGAATGCATCATCTCCATCATCAGCCAAACCC
ACTACTCCAAGGAGGGACTCAGCCAAGAAGGAACCAGTCACAACTAAGAA
AGAGGCAGTTAAGAAAACACCGGCCCCAGTTAAGAAAGAGGCACCAACAA
AGAATGAACTGACGGAACCTAGTCCTAAAGCAGCAGAGCCGAGCCAACCT
TTAGTTGACCTGGATTATATGCACCAGGAGAAGAAATCAGAATTCTATGA
AGATGTCATCATTGAAGAGTCCAGTGCAGGCCCATCCTCTGAAGAAGGAG
GTGATGTCATGGAAACTAAGATGGAAGCTGAAGAGAAAGAAAATGCTCCT
GAAGACACATCAGCAGCAGCCCAAGAGGCAGCTCTTCCTGCTAAAGATCT
ACCACATCAAGAACTACAAGTAAACGGCAGCACCAATGCAGAGAAACCCA
AAGAAATGACAGAAGAAGAGCGGGCCAAAGCAGCACTCGCTGAAAGACGA
CGCCAAGCGAGGGAGAAAGCAGAAAGGGAAGCTGAATTAGAAAGGCAAAG
ACAGGAACAACTCAAGAGAGAGGAGGAGGAAAGACTGAGGCGTGAGGAGG
AGGAGAGGATACGACAAGAGGAAGAAGACAGAAGGTTAGCAGAAGAACAT
AGGAAAGCTGAAGAAGAAAGGTTACAAAGAGCTATTGAAGAAAACAAGAG
AGAACAAGAACGCAAGGAGGAGGAGGCAAGACAGAAAGAAGAGGAGGAGA
AAAAGAGACAAGAAGATATTGCTAAGAAAGATGAAGAAATCCAGGAGAAA
TTGAAGAAAGAAGATGAAGAAAGGAATGCTAGGAAGAAGAGAGTAGAAGA
AATTATGAAGAGAGCCAGGCGAGGTGCTCAGGCGGCTGGTCAGGAGGGTA
GTGAAGGTTCTACTCCACCTAATGATCCTACATCCGACCCGACGTCAGAT
CCAGCGTCTGATCCAGCATCTGATCCAGAACCCAAGACAAACGGCCTTAC
TAGCAGTAGCATACTTAACAACGAGAAATACCGCAATCTTCTAATAAATA
GTCGGTCCAGACTATCAGGTGAGGAAGATAATGAGGAGTATGAGGGTGAG
GGTGACACGGCAACTACTAATGGCAAAGAGAACGATTCTATCTCCGACGA
GAAAGAGATAGATGACGGCGACATGGCCGCTGCCGATACCGGAGATGAGG
TGGAGGATGCATTAAATCAAGGCCAAACTGCTGATGTAGATAGTGATAAT
GAGCCCCATGATGAAACTCCTTCTTCAGAAATCTACCAATCATCTTCTAA
GGTGGTGCGCCCTCTAGATGAAGACTTGTCATCTTCGGCTACTTCGACCC
CTTCTCCTTCCTCTGCATCGTCCCCTTCTTTTACCGCTCCTCGTCTTAAT
GCTAACGAGACTCTTGATGGCTTGGGGAATGTAGATGGCAATAATGGCCT
TACAAATGACACTGGTCTAGGCAAGCTAGAAATTGGCATAAAGAACGCTA
ATAACGATGAACTCAACGCTAACCTGATGCAGACGACGGGAGCGAGCTCT
GCCACCTCGGAGGAGGGGGCAGAGAGCGCCCCCGGTGTCGGTGTTAATTT
GTCCTTCAGTTTGGATACGGGGGTTGTACAACAAGCCACAACTATGCCTG
AAGAACTTGCAGCAGATGCTGTTTGAGAGCCATTGAAATACTTGGAGAAA
AAGGACAAATAGTGTACATATAATGACTTCTATAAATCTGTCAATCATGT
ATGTACATCACCACAGTACCAACCTCTGCCTTCTGTTGTATAGTGTAATA
AAACACATCTTGTGGAAGAAGGTGGTTGGCATGGAAATGAAGAGAGGTGC
ACGGAAGCTGAGGTGCTGGCCGATTCATGTATAGGAATCCTTGGGGTAAG
CTGAGGTGCCGGCTGATTCATATATAGGAATCCTTGAGGTAGACTTGTGA
TGATTCAGATGGGACTAAAAGACATCACTTGAAAGATGGTATGTGTTAAA
GCATATCATCTAGGATGTGGAGCAAATCTGTATTATTTCAACAAGTCTTC
TGCTGAAGTGCATCAGTAAGACTGAGTAGGAGGTTAAACAACTACCATCC
GTGGTTCCCTGTGCAATTCATTCCAGTCTTCTACAGAGACTAAGATACTG
TGATACTTGCTTTTTATTGCCTCTTCCACATACCGGATGCTGTTACTGTA
GATATAAAGATGGAGGGTAATCTTCATTACGTATCTGATGAAGAGATGGG
ACAGACCAAGAGTGGAATGGCAACACTATTAATTATCAAATAATTATTGA
TGAAAATGACATAGATTTTGCAGTGGAGTTGAGCAATCGCAATCCGTAAT
CAAAGACGCATTCCCTATTGTAGTTATCTTTGTTAATTTGTTGCTATAGT
AACCAGGGAGGGGAGCATCTTGCATGCAGGCCCATGACAAGGGATTTCAG
CTAGCCCAGTGCGTAATGGTTTCTTGTAAGCTTTGTGTATTGTATGTGTT
GAAGACTAAGCCAGGGATTGAATTTGAAATAAGCAGGGAGTGCTAATAAG
CTCTCCAATGTCTACTAGGTACTCTATATGAGGAGATTAGAAGGGGCATT
GCAATATTAATTACTGTAACGTACTACAACAATTTCACTGAGTGATTGTG
CATCTGATAGTAGCATATTATAGCAATGCGGTCCATCAATCACAGCTCCA
CAGTCGGTTGTTTGATCAAATCCGACATCACATGCTGTCACTGCTACAAA
ACTGTAGGGAGCAATCATTCTCCCCTTAAAATTCATTCCCTGA
>CL129.Contig6_O_aranea_07-12A    size  3197    gap  0  0%
CTACCCGCCACAAACCCTGAATCACAATCCACGCAGCACCTAGGGGCTGA
GGTGAAAGTTAATGTTGATATATCACCTGAAATAAATGCTTCTTCAGATT
TGCCAGCTAACACAGGGAAAGATTCTGTGACCTTGAGTTCAACATCTGAG
GGAGGAGGTCGCCTAGGCAGCACCAGTAGTGGAGGTGCGTCGCAAGATGA
CCCATTTCCTACATCGGGTGGGTCCGATAACGAAACTAAGGAGAATAAAT
CACCATCTACGAAATACAGAACACAACCAGTGTTAGATGCGTCTAAAGAA
AAAGACAAGCAGCGCCCTCGGTATCAGGTCCAGACACGACAGCAGAGAAT
TGACGAGATAACGCAAAAGAATCAACAAAGACGCGCAGCGGTAGAGGAGC
GTAAGAAGAGGCAGCTACAGGAAGAACAAGAACGTAAAGAAGCCCTTGCA
AGACGCTCAAGAGATAGAACAGAAAACGCAAAAGAAAAACGGCGCTCTTG
GAGTGCTTTTGGCTCTCGTGACACTCCCTCACCAGTACCGAGTGCCTCCA
CCCCTAGAGGGCGTAGTGCAGAACGCATGGCAGATAGAACAGATAGGCCG
GCCAGGCCGGCATCAGCATCTAGTAGTCTTGGCGTCAACAAGCGGCTATC
CAGCTCGATGACGACCGTGTACAGACCTGTGCATCTAGTGAGGCTAGGAC
CGAACGCAGACGATTGGTTCGAGGTTCACATCCCTACGAAGGAGCGGACG
CAGGAGTCGGACAGAAGATCTTCCTCACCAGCTCTCTACTCGCCACGTGA
CATCAAGTCAGCCCAATCCACACCAACCCACACACCCCGCCCACTCTCGT
CGCAGAGGACAGCGTCTAACTCCAGACTCAGCCCGTCAAAAACAACTGAT
GATATCAAGAAGAATGAAAAGAAGGCAACCACGCCACGGTCAACGAGGCC
TCCGTCACCGAGACAGAGACCTGTCTCTCCAGCAGCGTCCAAGGGACACA
CACCAAGAGGGGACGCTACAGATGGTGCAAGCAAAAAAACTCCAGGACGG
TCTCCGTCACCAAGGACGTATGGGAGACAGTCGGGAGGAGACGACAGGAA
AGCCAGGACACCAGGGACTAGGTCGTCAACTCAATCTCAACCACCACCCA
TAAAGAAAGCTCTTACTCCCACAGCGGGCGTTGGCAAGACGACGGCCAAC
TCACCATCGAGAACGATATCATCACTACGCTCATCTACTGCTAAGAATGC
ATCATCTCCATCATCAGCCAAACCCACTACTCCAAGGAGGGACTCAGCCA
AGAAGGAACCAGTCACAACTAAGAAAGAGGCAGTTAAGAAAACACCGGCC
CCAGTTAAGAAAGAGGCACCAACAAAGAATGAACTGACGGAACCTAGTCC
TAAAGCAGCAGAGCCGAGCCAACCTTTAGTTGACCTGGATTATATGCACC
AGGAGAAGAAATCAGTTAAATTTGACAAAAAGATTGAAGTGGTCTTCCAA
GAATTCTATGAAGATGTCATCATTGAAGAGTCCAGTGCAGGCCCATCCTC
TGAAGAAGGAGGTGATGTCATGGAAACTAAGATGGAAGCTGAAGAGAAAG
AAAATGCTCCTGAAGACACATCAGCAGCAGCCCAAGAGGCAGCTCTTCCT
GCTAAAGATCTACCACATCAAGAACTACAAGTAAACGGCAGCACCAATGC
AGAGAAACCCAAAGAAATGACAGAAGAAGAGCGGGCCAAAGCAGCACTCG
CTGAAAGACGACGCCAAGCGAGGGAGAAAGCAGAAAGGGAAGCTGAATTA
GAAAGGCAAAGACAGGAACAACTCAAGAGAGAGGAGGAGGAAAGACTGAG
GCGTGAGGAGGAGGAGAGGATACGACAAGAGGAAGAAGACAGAAGGTTAG
CAGAAGAACATAGGAAAGCTGAAGAAGAAAGGTTACAAAGAGCTATTGAA
GAAAACAAGAGAGAACAAGAACGCAAGGAGGAGGAGGCAAGACAGAAAGA
AGAGGAGGAGAAAAAGAGACAAGAAGATATTGCTAAGAAAGATGAAGAAA
TCCAGGAGAAATTGAAGAAAGAAGATGAAGAAAGGAATGCTAGGAAGAAG
AGAGTAGAAGAAATTATGAAGAGAGCCAGGCGAGGTGCTCAGGCGGCTGG
TCAGGAGGGTAGTGAAGGTTCTACTCCACCTAATGATCCTACATCCGACC
CGACGTCAGATCCAGCGTCTGATCCAGCATCTGATCCAGAACCCAAGACA
AACGGCCTTACTAGCAGTAGCATACTTAACAACGAGAAATACCGCAATCT
TCTAATAAATAGTCGGTCCAGACTATCAGGTGAGGAAGATAATGAGGAGT
ATGAGGGTGAGGGTGACACGGCAACTACTAATGGCAAAGAGAACGATTCT
ATCTCCGACGAGAAAGAGATAGATGACGGCGACATGGCCGCTGCCGATAC
CGGAGATGAGGTGGAGGATGCATTAAATCAAGGCCAAACTGCTGATGTAG
ATAGTGATAATGAGCCCCATGATGAAACTCCTTCTTCAGAAATCTACCAA
TCATCTTCTAAGGTGGTGCGCCCTCTAGATGAAGACTTGTCATCTTCGGC
TACTTCGACCCCTTCTCCTTCCTCTGCATCGTCCCCTTCTTTTACCGCTC
CTCGTCTTAATGCTAACGAGACTCTTGATGGCTTGGGGAATGTAGATGGC
AATAATGGCCTTACAAATGACACTGGTCTAGGCAAGCTAGAAATTGGCAT
AAAGAACGCTAATAACGATGAACTCAACGCTAACCTGATGCAGACGACGG
GAGCGAGCTCTGCCACCTCGGAGGAGGGGGCAGAGAGCGCCCCCGGTGTC
GGTGTTAATTTGTCCTTCAGTTTGGATACGGGGGTTGTACAACAAGCCAC
AACTATGCCTGAAGAACTTGCAGCAGATGCTGTTTGAGAGCCATTGAAAT
ACTTGGAGAAAAAGGACAAATAGTGTACATATAATGACTTCTATAAATCT
GTCAATCATGTATGTACATCACCACAGTACCAACCTCTGCCTTCTGTTGT
ATAGTGTAATAAAACACATCTTGTGGAAGAAGGTGGTTGGCATGGAAATG
AAGAGAGGTGCACGGAAGCTGAGGTGCTGGCCGATTCATGTATAGGAATC
CTTGGGGTAAGCTGAGGTGCCGGCTGATTCATATATAGGAATCCTTG
>CL129.Contig7_O_aranea_07-12A    size  4185    gap  0  0%
CGAAGAAATAAATCTGCAAATAATCAAGCCGATGTGTAGAATGAGTTAGG
AAGGCGGCACACCCGGTTGTATTCTCGGATGTTAGCTGAGAAGGAAGTTT
GCTGTGTGTTAGCTTACGTAGTCATCCTGCAAGCAGCAACAACCAGACGT
AGTATTCTGTGACCTTGAGTTCAACATCTGAGGGAGGAGGTCGCCTAGGC
AGCACCAGTAGTGGAGGTGCGTCGCAAGATGACCCATTTCCTACATCGGG
TGGGTCCGATAACGAAACTAAGGAGAATAAATCACCATCTACGAAATACA
GAACACAACCAGTGTTAGATGCGTCTAAAGAAAAAGACAAGCAGCGCCCT
CGGTATCAGGTCCAGACACGACAGCAGAGAATTGACGAGATAACGCAAAA
GAATCAACAAAGACGCGCAGCGGTAGAGGAGCGTAAGAAGAGGCAGCTAC
AGGAAGAACAAGAACGTAAAGAAGCCCTTGCAAGACGCTCAAGAGATAGA
ACAGAAAACGCAAAAGAAAAACGGCGCTCTTGGAGTGCTTTTGGCTCTCG
TGACACTCCCTCACCAGTACCGAGTGCCTCCACCCCTAGAGGGCGTAGTG
CAGAACGCATGGCAGATAGAACAGATAGGCCGGCCAGGCCGGCATCAGCA
TCTAGTAGTCTTGGCGTCAACAAGCGGCTATCCAGCTCGATGACGACCGT
GTACAGACCTGTGCATCTAGTGAGGCTAGGACCGAACGCAGACGATTGGT
TCGAGGTTCACATCCCTACGAAGGAGCGGACGCAGGAGTCGGACAGAAGA
TCTTCCTCACCAGGCACTGATCATCCCCCTCGCCATCACCAATCCTCCCC
TAACCTTGCATCCAACGCGGCTAAACGTCGGATGAGAGCTCTCTACTCGC
CACGTGACATCAAGTCAGCCCAATCCACACCAACCCACACACCCCGCCCA
CTCTCATCGCAGAGGACAGCGTCTAATTCCAGACTCAGCCCGTCAAAAAC
AACTGATGATATCAAGAAGAATGAAAAGAAGGCAACCACGCCACGGTCAA
CGAGGCCTCCGTCACCGAGACAGAGACCTGTCTCTCCAGCAGCGTCCAAG
GGACACACACCAAGAGGGGATGCTACAGACGGTGCAAGCAAGAAAACTCC
AGGACGATCTCCGTCACCAAGGACGTATGGGAGACAGTCGGGAGGAGACG
ACAGGAAAGCCAGGACACCAGGGACTAGGTCGTCAACTCAATCTCAACCA
CCACCCATAAAGAAAGCTCTTACTCCCACAGCGGGCGTTGGCAAGACGAC
GGCCAACTCACCATCGAGAACGATATCATCACTACGCTCATCTACTGCTA
AGAATGCATCATCTCCATCATCAGCCAAACCCACTACTCCAAGGAGGGAC
TCAGCCAAGAAGGAACCAGTCACAACTAAGAAAGAGGCAGTTAAGAAAAC
ACCGGCCCCAGTTAAGAAAGAGGCACCAACAAAGAATGAACTGACGGAAC
CTAGTCCTAAAGCAGCAGAGCCGAGCCAACCTTTAGTTGACCTGGATTAT
ATGCACCAGGAGAAGAAATCAGAATTCTATGAAGATGTCATCATTGAAGA
GTCCAGTGCAGGCCCATCCTCTGAAGAAGGAGGTGATGTCATGGAAACTA
AGATGGAAGCTGAAGAGAAAGAAAATGCTCCTGAAGACACATCAGCAGCA
GCCCAAGAGGCAGCTCTTCCTGCTAAAGATCTACCACATCAAGATGAGAT
GAAGGAACCAGAAGTAGTTGATGTATCCAAAACAGAACCAAGCAAAGAAA
AAGAACTACAAGTAAACGGCAGCACCAATGCAGAGAAACCCAAAGAAATG
ACAGAAGAAGAGCGGGCCAAAGCAGCACTCGCTGAAAGACGACGCCAAGC
GAGGGAGAAAGCAGAAAGGGAAGCTGAATTAGAAAGGCAAAGACAGGAAC
AACTCAAGAGAGAGGAGGAGGAAAGACTGAGGCGTGAGGAGGAGGAGAGG
ATACGACAAGAGGAAGAAGACAGAAGGTTAGCAGAAGAACATAGGAAAGC
TGAAGAAGAAAGGTTACAAAGAGCTATTGAAGAAAACAAGAGAGAACAAG
AACGCAAGGAGGAGGAGGCAAGACAGAAAGAAGAGGAGGAGAAAAAGAGA
CAAGAAGATATTGCTAAGAAAGATGAAGAAATCCAGGAGAAATTGAAGAA
AGAAGATGAAGAAAGGAATGCTAGGAAGAAGAGAGTAGAAGAAATTATGA
AGAGAGCCAGGCGAGGTGCTCAGGCGGCTGGTCAGGAGGGTAGTGAAGGT
TCTACTCCACCTAATGATCCTACATCCGACCCGACGTCAGATCCAGCGTC
TGATCCAGCATCTGATCCAGAACCCAAGACAAACGGCCTTACTAGCAGTA
GCATACTTAACAACGAGAAATACCGCAATCTTCTAATAAATAGTCGGTCC
AGACTATCAGGTGAGGAAGATAATGAGGAGTATGAGGGTGAGGGTGACAC
GGCAACTACTAATGGCAAAGAGAACGATTCTATCTCCGACGAGAAAGAGA
TAGATGACGGCGACATGGCCGCTGCCGATACCGGAGATGAGGTGGAGGAT
GCATTAAATCAAGGCCAAACTGCTGATGTAGATAGTGATAATGAGCCCCA
TGATGAAACTCCTTCTTCAGAAATCTACCAATCATCTTCTAAGGTGGTGC
GCCCTCTAGATGAAGACTTGTCATCTTCGGCTACTTCGACCCCTTCTCCT
TCCTCTGCATCGTCCCCTTCTTTTACCGCTCCTCGTCTTAATGCTAACGA
GACTCTTGATGGCTTGGGGAATGTAGATGGCAATAATGGCCTTACAAATG
ACACTGGTCTAGGCAAGCTAGAAATTGGCATAAAGAACGCTAATAACGAT
GAACTCAACGCTAACCTGATGCAGACGACGGGAGCGAGCTCTGCCACCTC
GGAGGAGGGGGCAGAGAGCGCCCCCGGTGTCGGTGTTAATTTGTCCTTCA
GTTTGGATACGGGGGTTGTACAACAAGCCACAACTATGCCTGAAGAACTT
GCAGCAGATGCTGTTTGAGAGCCATTGAAATACTTGGAGAAAAAGGACAA
ATAGTGTACATATAATGACTTCTATAAATCTGTCAATCATGTATGTACAT
CACCACAGTACCAACCTCTGCCTTCTGTTGTATAGTGTAATAAAACACAT
CTTGTGGAAGAAGGTGGTTGGCATGGAAATGAAGAGAGGTGCACGGAAGC
TGAGGTGCTGGCCGATTCATGTATAGGAATCCTTGGGGTAAGCTGAGGTG
CCGGCTGATTCATATATAGGAATCCTTGAGGTAGACTTGTGATGATTCAG
ATGGGACTAAAAGACATCACTTGAAAGATGGTATGTGTTAAAGCATATCA
TCTAGGATGTGGAGCAAATCTGTATTATTTCAACAAGTCTTCTGCTGAAG
TGCATCAGTAAGACTGAGTAGGAGGTTAAACAACTACCATCCGTGGTTCC
CTGTGCAATTCATTCCAGTCTTCTACAGAGACTAAGATACTGTGATACTT
GCTTTTTATTGCCTCTTCCACATACCGGATGCTGTTACTGTAGATATAAA
GATGGAGGGTAATCTTCATTACGTATCTGATGAAGAGATGGGACAGACCA
AGAGTGGAATGGCAACACTATTAATTATCAAATAATTATTGATGAAAATG
ACATAGATTTTGCAGTGGAGTTGAGCAATCGCAATCCGTAATCAAAGACG
CATTCCCTATTGTAGTTATCTTTGTTAATTTGTTGCTATAGTAACCAGGG
AGGGGAGCATCTTGCATGCAGGCCCATGACAAGGGATTTCAGCTAGCCCA
GTGCGTAATGGTTTCTTGTAAGCTTTGTGTATTGTATGTGTTGAAGACTA
AGCCAGGGATTGAATTTGAAATAAGCAGGGAGTGCTAATAAGCTCTCCAA
TGTCTACTAGGTACTCTATATGAGGAGATTAGAAGGGGCATTGCAATATT
AATTACTGTAACGTACTACAACAATTTCACTGAGTGATTGTGCATCTGAT
AGTAGCATATTATAGCAATGCGGTCCATCAATCACAGCTCCACAGTCGGT
TGTTTGATCAAATCCGACATCACATGCTGTCACTGCTACAAAACTGTAGG
GAGCAATCATTCTCCCCTTAAAATTCATTCCCTGA
>CL129.Contig8_O_aranea_07-12A    size  4078    gap  0  0%
CTACCCGCCACAAACCCTGAATCACAATCCACGCAGCACCTAGGGGCTGA
GGTGAAAGTTAATGTTGATATATCACCTGAAATAAATGCTTCTTCAGATT
TGCCAGCTAACACAGGGAAAGATTCTGTGACCTTGAGTTCAACATCTGAG
GGAGGAGGTCGCCTAGGCAGCACCAGTAGTGGAGGTGCGTCGCAAGATGA
CCCATTTCCTACATCGGGTGGGTCCGATAACGAAACTAAGGAGAATAAAT
CACCATCTACGAAATACAGAACACAACCAGTGTTAGATGCGTCTAAAGAA
AAAGACAAGCAGCGCCCTCGGTATCAGGTCCAGACACGACAGCAGAGAAT
TGACGAGATAACGCAAAAGAATCAACAAAGACGCGCAGCGGTAGAGGAGC
GTAAGAAGAGGCAGCTACAGGAAGAACAAGAACGTAAAGAAGCCCTTGCA
AGACGCTCAAGAGATAGAACAGAAAACGCAAAAGAAAAACGGCGCTCTTG
GAGTGCTTTTGGCTCTCGTGACACTCCCTCACCAGTACCGAGTGCCTCCA
CCCCTAGAGGGCGTAGTGCAGAACGCATGGCAGATAGAACAGATAGGCCG
GCCAGGCCGGCATCAGCATCTAGTAGTCTTGGCGTCAACAAGCGGCTATC
CAGCTCGATGACGACCGTGTACAGACCTGTGCATCTAGTGAGGCTAGGAC
CGAACGCAGACGATTGGTTCGAGGTTCACATCCCTACGAAGGAGCGGACG
CAGGAGTCGGACAGAAGATCTTCCTCACCAGCTCTCTACTCGCCACGTGA
CATCAAGTCAGCCCAATCCACACCAACCCACACACCCCGCCCACTCTCGT
CGCAGAGGACAGCGTCTAACTCCAGACTCAGCCCGTCAAAAACAACTGAT
GATATCAAGAAGAATGAAAAGAAGGCAACCACGCCACGGTCAACGAGGCC
TCCGTCACCGAGACAGAGACCTGTCTCTCCAGCAGCGTCCAAGGGACACA
CACCAAGAGGGGACGCTACAGATGGTGCAAGCAAAAAAACTCCAGGACGG
TCTCCGTCACCAAGGACGTATGGGAGACAGTCGGGAGGAGACGACAGGAA
AGCCAGGACACCAGGGACTAGGTCGTCAACTCAATCTCAACCACCACCCA
TAAAGAAAGCTCTTACTCCCACAGCGGGCGTTGGCAAGACGACGGCCAAC
TCACCATCGAGAACGATATCATCACTACGCTCATCTACTGCTAAGAATGC
ATCATCTCCATCATCAGCCAAACCCACTACTCCAAGGAGGGACTCAGCCA
AGAAGGAACCAGTCACAACTAAGAAAGAGGCAGTTAAGAAAACACCGGCC
CCAGTTAAGAAAGAGGCACCAACAAAGAATGAACTGACGGAACCTAGTCC
TAAAGCAGCAGAGCCGAGCCAACCTTTAGTTGACCTGGATTATATGCACC
AGGAGAAGAAATCAGAATTCTATGAAGATGTCATCATTGAAGAGTCCAGT
GCAGGCCCATCCTCTGAAGAAGGAGGTGATGTCATGGAAACTAAGATGGA
AGCTGAAGAGAAAGAAAATGCTCCTGAAGACACATCAGCAGCAGCCCAAG
AGGCAGCTCTTCCTGCTAAAGATCTACCACATCAAGATGAGATGAAGGAA
CCAGAAGTAGTTGATGTATCCAAAACAGAACCAAGCAAAGAAAAAGAACT
ACAAGTAAACGGCAGCACCAATGCAGAGAAACCCAAAGAAATGACAGAAG
AAGAGCGGGCCAAAGCAGCACTCGCTGAAAGACGACGCCAAGCGAGGGAG
AAAGCAGAAAGGGAAGCTGAATTAGAAAGGCAAAGACAGGAACAACTCAA
GAGAGAGGAGGAGGAAAGACTGAGGCGTGAGGAGGAGGAGAGGATACGAC
AAGAGGAAGAAGACAGAAGGTTAGCAGAAGAACATAGGAAAGCTGAAGAA
GAAAGGTTACAAAGAGCTATTGAAGAAAACAAGAGAGAACAAGAACGCAA
GGAGGAGGAGGCAAGACAGAAAGAAGAGGAGGAGAAAAAGAGACAAGAAG
ATATTGCTAAGAAAGATGAAGAAATCCAGGAGAAATTGAAGAAAGAAGAT
GAAGAAAGGAATGCTAGGAAGAAGAGAGTAGAAGAAATTATGAAGAGAGC
CAGGCGAGGTGCTCAGGCGGCTGGTCAGGAGGGTAGTGAAGGTTCTACTC
CACCTAATGATCCTACATCCGACCCGACGTCAGATCCAGCGTCTGATCCA
GCATCTGATCCAGAACCCAAGACAAACGGCCTTACTAGCAGTAGCATACT
TAACAACGAGAAATACCGCAATCTTCTAATAAATAGTCGGTCCAGACTAT
CAGGTGAGGAAGATAATGAGGAGTATGAGGGTGAGGGTGACACGGCAACT
ACTAATGGCAAAGAGAACGATTCTATCTCCGACGAGAAAGAGATAGATGA
CGGCGACATGGCCGCTGCCGATACCGGAGATGAGGTGGAGGATGCATTAA
ATCAAGGCCAAACTGCTGATGTAGATAGTGATAATGAGCCCCATGATGAA
ACTCCTTCTTCAGAAATCTACCAATCATCTTCTAAGGTGGTGCGCCCTCT
AGATGAAGACTTGTCATCTTCGGCTACTTCGACCCCTTCTCCTTCCTCTG
CATCGTCCCCTTCTTTTACCGCTCCTCGTCTTAATGCTAACGAGACTCTT
GATGGCTTGGGGAATGTAGATGGCAATAATGGCCTTACAAATGACACTGG
TCTAGGCAAGCTAGAAATTGGCATAAAGAACGCTAATAACGATGAACTCA
ACGCTAACCTGATGCAGACGACGGGAGCGAGCTCTGCCACCTCGGAGGAG
GGGGCAGAGAGCGCCCCCGGTGTCGGTGTTAATTTGTCCTTCAGTTTGGA
TACGGGGGTTGTACAACAAGCCACAACTATGCCTGAAGAACTTGCAGCAG
ATGCTGTTTGAGAGCCATTGAAATACTTGGAGAAAAAGGACAAATAGTGT
ACATATAATGACTTCTATAAATCTGTCAATCATGTATGTACATCACCACA
GTACCAACCTCTGCCTTCTGTTGTATAGTGTAATAAAACACATCTTGTGG
AAGAAGGTGGTTGGCATGGAAATGAAGAGAGGTGCACGGAAGCTGAGGTG
CTGGCCGATTCATGTATAGGAATCCTTGGGGTAAGCTGAGGTGCCGGCTG
ATTCATATATAGGAATCCTTGAGGTAGACTTGTGATGATTCAGATGGGAC
TAAAAGACATCACTTGAAAGATGGTATGTGTTAAAGCATATCATCTAGGA
TGTGGAGCAAATCTGTATTATTTCAACAAGTCTTCTGCTGAAGTGCATCA
GTAAGACTGAGTAGGAGGTTAAACAACTACCATCCGTGGTTCCCTGTGCA
ATTCATTCCAGTCTTCTACAGAGACTAAGATACTGTGATACTTGCTTTTT
ATTGCCTCTTCCACATACCGGATGCTGTTACTGTAGATATAAAGATGGAG
GGTAATCTTCATTACGTATCTGATGAAGAGATGGGACAGACCAAGAGTGG
AATGGCAACACTATTAATTATCAAATAATTATTGATGAAAATGACATAGA
TTTTGCAGTGGAGTTGAGCAATCGCAATCCGTAATCAAAGACGCATTCCC
TATTGTAGTTATCTTTGTTAATTTGTTGCTATAGTAACCAGGGAGGGGAG
CATCTTGCATGCAGGCCCATGACAAGGGATTTCAGCTAGCCCAGTGCGTA
ATGGTTTCTTGTAAGCTTTGTGTATTGTATGTGTTGAAGACTAAGCCAGG
GATTGAATTTGAAATAAGCAGGGAGTGCTAATAAGCTCTCCAATGTCTAC
TAGGTACTCTATATGAGGAGATTAGAAGGGGCATTGCAATATTAATTACT
GTAACGTACTACAACAATTTCACTGAGTGATTGTGCATCTGATAGTAGCA
TATTATAGCAATGCGGTCCATCAATCACAGCTCCACAGTCGGTTGTTTGA
TCAAATCCGACATCACATGCTGTCACTGCTACAAAACTGTAGGGAGCAAT
CATTCTCCCCTTAAAATTCATTCCCTGA
>CL129.Contig9_O_aranea_07-12A    size  4050    gap  0  0%
CGAAGAAATAAATCTGCAAATAATCAAGCCGATGTGTAGAATGAGTTAGG
AAGGCGGCACACCCGGTTGTATTCTCGGATGTTAGCTGAGAAGGAAGTTT
GCTGTGTGTTAGCTTACGTAGTCATCCTGCAAGCAGCAACAACCAGACGT
AGTATTCTGTGACCTTGAGTTCAACATCTGAGGGAGGAGGTCGCCTAGGC
AGCACCAGTAGTGGAGGTGCGTCGCAAGATGACCCATTTCCTACATCGGG
TGGGTCCGATAACGAAACTAAGGAGAATAAATCACCATCTACGAAATACA
GAACACAACCAGTGTTAGATGCGTCTAAAGAAAAAGACAAGCAGCGCCCT
CGGTATCAGGTCCAGACACGACAGCAGAGAATTGACGAGATAACGCAAAA
GAATCAACAAAGACGCGCAGCGGTAGAGGAGCGTAAGAAGAGGCAGCTAC
AGGAAGAACAAGAACGTAAAGAAGCCCTTGCAAGACGCTCAAGAGATAGA
ACAGAAAACGCAAAAGAAAAACGGCGCTCTTGGAGTGCTTTTGGCTCTCG
TGACACTCCCTCACCAGTACCGAGTGCCTCCACCCCTAGAGGGCGTAGTG
CAGAACGCATGGCAGATAGAACAGATAGGCCGGCCAGGCCGGCATCAGCA
TCTAGTAGTCTTGGCGTCAACAAGCGGCTATCCAGCTCGATGACGACCGT
GTACAGACCTGTGCATCTAGTGAGGCTAGGACCGAACGCAGACGATTGGT
TCGAGGTTCACATCCCTACGAAGGAGCGGACGCAGGAGTCGGACAGAAGA
TCTTCCTCACCAGCTCTCTACTCGCCACGTGACATCAAGTCAGCCCAATC
CACACCAACCCACACACCCCGCCCACTCTCGTCGCAGAGGACAGCGTCTA
ACTCCAGACTCAGCCCGTCAAAAACAACTGATGATATCAAGAAGAATGAA
AAGAAGGCAACCACGCCACGGTCAACGAGGCCTCCGTCACCGAGACAGAG
ACCTGTCTCTCCAGCAGCGTCCAAGGGACACACACCAAGAGGGGACGCTA
CAGATGGTGCAAGCAAAAAAACTCCAGGACGGTCTCCGTCACCAAGGACG
TATGGGAGACAGTCGGGAGGAGACGACAGGAAAGCCAGGACACCAGGGAC
TAGGTCGTCAACTCAATCTCAACCACCACCCATAAAGAAAGCTCTTACTC
CCACAGCGGGCGTTGGCAAGACGACGGCCAACTCACCATCGAGAACGATA
TCATCACTACGCTCATCTACTGCTAAGAATGCATCATCTCCATCATCAGC
CAAACCCACTACTCCAAGGAGGGACTCAGCCAAGAAGGAACCAGTCACAA
CTAAGAAAGAGGCAGTTAAGAAAACACCGGCCCCAGTTAAGAAAGAGGCA
CCAACAAAGAATGAACTGACGGAACCTAGTCCTAAAGCAGCAGAGCCGAG
CCAACCTTTAGTTGACCTGGATTATATGCACCAGGAGAAGAAATCAGAAT
TCTATGAAGATGTCATCATTGAAGAGTCCAGTGCAGGCCCATCCTCTGAA
GAAGGAGGTGATGTCATGGAAACTAAGATGGAAGCTGAAGAGAAAGAAAA
TGCTCCTGAAGACACATCAGCAGCAGCCCAAGAGGCAGCTCTTCCTGCTA
AAGATCTACCACATCAAGAACTACAAGTAAACGGCAGCACCAATGCAGAG
AAACCCAAAGAAATGACAGAAGAAGAGCGGGCCAAAGCAGCACTCGCTGA
AAGACGACGCCAAGCGAGGGAGAAAGCAGAAAGGGAAGCTGAATTAGAAA
GGCAAAGACAGGAACAACTCAAGAGAGAGGAGGAGGAAAGACTGAGGCGT
GAGGAGGAGGAGAGGATACGACAAGAGGAAGAAGACAGAAGGTTAGCAGA
AGAACATAGGAAAGCTGAAGAAGAAAGGTTACAAAGAGCTATTGAAGAAA
ACAAGAGAGAACAAGAACGCAAGGAGGAGGAGGCAAGACAGAAAGAAGAG
GAGGAGAAAAAGAGACAAGAAGATATTGCTAAGAAAGATGAAGAAATCCA
GGAGAAATTGAAGAAAGAAGATGAAGAAAGGAATGCTAGGAAGAAGAGAG
TAGAAGAAATTATGAAGAGAGCCAGGCGAGGTGCTCAGGCGGCTGGTCAG
GAGGGTAGTGAAGGTTCTACTCCACCTAATGATCCTACATCCGACCCGAC
GTCAGATCCAGCGTCTGATCCAGCATCTGATCCAGAACCCAAGACAAACG
GCCTTACTAGCAGTAGCATACTTAACAACGAGAAATACCGCAATCTTCTA
ATAAATAGTCGGTCCAGACTATCAGGTGAGGAAGATAATGAGGAGTATGA
GGGTGAGGGTGACACGGCAACTACTAATGGCAAAGAGAACGATTCTATCT
CCGACGAGAAAGAGATAGATGACGGCGACATGGCCGCTGCCGATACCGGA
GATGAGGTGGAGGATGCATTAAATCAAGGCCAAACTGCTGATGTAGATAG
TGATAATGAGCCCCATGATGAAACTCCTTCTTCAGAAATCTACCAATCAT
CTTCTAAGGTGGTGCGCCCTCTAGATGAAGACTTGTCATCTTCGGCTACT
TCGACCCCTTCTCCTTCCTCTGCATCGTCCCCTTCTTTTACCGCTCCTCG
TCTTAATGCTAACGAGACTCTTGATGGCTTGGGGAATGTAGATGGCAATA
ATGGCCTTACAAATGACACTGGTCTAGGCAAGCTAGAAATTGGCATAAAG
AACGCTAATAACGATGAACTCAACGCTAACCTGATGCAGACGACGGGAGC
GAGCTCTGCCACCTCGGAGGAGGGGGCAGAGAGCGCCCCCGGTGTCGGTG
TTAATTTGTCCTTCAGTTTGGATACGGGGGTTGTACAACAAGCCACAACT
ATGCCTGAAGAACTTGCAGCAGATGCTGTTTGAGAGCCATTGAAATACTT
GGAGAAAAAGGACAAATAGTGTACATATAATGACTTCTATAAATCTGTCA
ATCATGTATGTACATCACCACAGTACCAACCTCTGCCTTCTGTTGTATAG
TGTAATAAAACACATCTTGTGGAAGAAGGTGGTTGGCATGGAAATGAAGA
GAGGTGCACGGAAGCTGAGGTGCTGGCCGATTCATGTATAGGAATCCTTG
GGGTAAGCTGAGGTGCCGGCTGATTCATATATAGGAATCCTTGAGGTAGA
CTTGTGATGATTCAGATGGGACTAAAAGACATCACTTGAAAGATGGTATG
TGTTAAAGCATATCATCTAGGATGTGGAGCAAATCTGTATTATTTCAACA
AGTCTTCTGCTGAAGTGCATCAGTAAGACTGAGTAGGAGGTTAAACAACT
ACCATCCGTGGTTCCCTGTGCAATTCATTCCAGTCTTCTACAGAGACTAA
GATACTGTGATACTTGCTTTTTATTGCCTCTTCCACATACCGGATGCTGT
TACTGTAGATATAAAGATGGAGGGTAATCTTCATTACGTATCTGATGAAG
AGATGGGACAGACCAAGAGTGGAATGGCAACACTATTAATTATCAAATAA
TTATTGATGAAAATGACATAGATTTTGCAGTGGAGTTGAGCAATCGCAAT
CCGTAATCAAAGACGCATTCCCTATTGTAGTTATCTTTGTTAATTTGTTG
CTATAGTAACCAGGGAGGGGAGCATCTTGCATGCAGGCCCATGACAAGGG
ATTTCAGCTAGCCCAGTGCGTAATGGTTTCTTGTAAGCTTTGTGTATTGT
ATGTGTTGAAGACTAAGCCAGGGATTGAATTTGAAATAAGCAGGGAGTGC
TAATAAGCTCTCCAATGTCTACTAGGTACTCTATATGAGGAGATTAGAAG
GGGCATTGCAATATTAATTACTGTAACGTACTACAACAATTTCACTGAGT
GATTGTGCATCTGATAGTAGCATATTATAGCAATGCGGTCCATCAATCAC
AGCTCCACAGTCGGTTGTTTGATCAAATCCGACATCACATGCTGTCACTG
CTACAAAACTGTAGGGAGCAATCATTCTCCCCTTAAAATTCATTCCCTGA
>CL129.Contig10_O_aranea_07-12A    size  4110    gap  0  0%
CGAAGAAATAAATCTGCAAATAATCAAGCCGATGTGTAGAATGAGTTAGG
AAGGCGGCACACCCGGTTGTATTCTCGGATGTTAGCTGAGAAGGAAGTTT
GCTGTGTGTTAGCTTACGTAGTCATCCTGCAAGCAGCAACAACCAGACGT
AGTATTCTGTGACCTTGAGTTCAACATCTGAGGGAGGAGGTCGCCTAGGC
AGCACCAGTAGTGGAGGTGCGTCGCAAGATGACCCATTTCCTACATCGGG
TGGGTCCGATAACGAAACTAAGGAGAATAAATCACCATCTACGAAATACA
GAACACAACCAGTGTTAGATGCGTCTAAAGAAAAAGACAAGCAGCGCCCT
CGGTATCAGGTCCAGACACGACAGCAGAGAATTGACGAGATAACGCAAAA
GAATCAACAAAGACGCGCAGCGGTAGAGGAGCGTAAGAAGAGGCAGCTAC
AGGAAGAACAAGAACGTAAAGAAGCCCTTGCAAGACGCTCAAGAGATAGA
ACAGAAAACGCAAAAGAAAAACGGCGCTCTTGGAGTGCTTTTGGCTCTCG
TGACACTCCCTCACCAGTACCGAGTGCCTCCACCCCTAGAGGGCGTAGTG
CAGAACGCATGGCAGATAGAACAGATAGGCCGGCCAGGCCGGCATCAGCA
TCTAGTAGTCTTGGCGTCAACAAGCGGCTATCCAGCTCGATGACGACCGT
GTACAGACCTGTGCATCTAGTGAGGCTAGGACCGAACGCAGACGATTGGT
TCGAGGTTCACATCCCTACGAAGGAGCGGACGCAGGAGTCGGACAGAAGA
TCTTCCTCACCAGCTCTCTACTCGCCACGTGACATCAAGTCAGCCCAATC
CACACCAACCCACACACCCCGCCCACTCTCGTCGCAGAGGACAGCGTCTA
ACTCCAGACTCAGCCCGTCAAAAACAACTGATGATATCAAGAAGAATGAA
AAGAAGGCAACCACGCCACGGTCAACGAGGCCTCCGTCACCGAGACAGAG
ACCTGTCTCTCCAGCAGCGTCCAAGGGACACACACCAAGAGGGGACGCTA
CAGATGGTGCAAGCAAAAAAACTCCAGGACGGTCTCCGTCACCAAGGACG
TATGGGAGACAGTCGGGAGGAGACGACAGGAAAGCCAGGACACCAGGGAC
TAGGTCGTCAACTCAATCTCAACCACCACCCATAAAGAAAGCTCTTACTC
CCACAGCGGGCGTTGGCAAGACGACGGCCAACTCACCATCGAGAACGATA
TCATCACTACGCTCATCTACTGCTAAGAATGCATCATCTCCATCATCAGC
CAAACCCACTACTCCAAGGAGGGACTCAGCCAAGAAGGAACCAGTCACAA
CTAAGAAAGAGGCAGTTAAGAAAACACCGGCCCCAGTTAAGAAAGAGGCA
CCAACAAAGAATGAACTGACGGAACCTAGTCCTAAAGCAGCAGAGCCGAG
CCAACCTTTAGTTGACCTGGATTATATGCACCAGGAGAAGAAATCAGAAT
TCTATGAAGATGTCATCATTGAAGAGTCCAGTGCAGGCCCATCCTCTGAA
GAAGGAGGTGATGTCATGGAAACTAAGATGGAAGCTGAAGAGAAAGAAAA
TGCTCCTGAAGACACATCAGCAGCAGCCCAAGAGGCAGCTCTTCCTGCTA
AAGATCTACCACATCAAGATGAGATGAAGGAACCAGAAGTAGTTGATGTA
TCCAAAACAGAACCAAGCAAAGAAAAAGAACTACAAGTAAACGGCAGCAC
CAATGCAGAGAAACCCAAAGAAATGACAGAAGAAGAGCGGGCCAAAGCAG
CACTCGCTGAAAGACGACGCCAAGCGAGGGAGAAAGCAGAAAGGGAAGCT
GAATTAGAAAGGCAAAGACAGGAACAACTCAAGAGAGAGGAGGAGGAAAG
ACTGAGGCGTGAGGAGGAGGAGAGGATACGACAAGAGGAAGAAGACAGAA
GGTTAGCAGAAGAACATAGGAAAGCTGAAGAAGAAAGGTTACAAAGAGCT
ATTGAAGAAAACAAGAGAGAACAAGAACGCAAGGAGGAGGAGGCAAGACA
GAAAGAAGAGGAGGAGAAAAAGAGACAAGAAGATATTGCTAAGAAAGATG
AAGAAATCCAGGAGAAATTGAAGAAAGAAGATGAAGAAAGGAATGCTAGG
AAGAAGAGAGTAGAAGAAATTATGAAGAGAGCCAGGCGAGGTGCTCAGGC
GGCTGGTCAGGAGGGTAGTGAAGGTTCTACTCCACCTAATGATCCTACAT
CCGACCCGACGTCAGATCCAGCGTCTGATCCAGCATCTGATCCAGAACCC
AAGACAAACGGCCTTACTAGCAGTAGCATACTTAACAACGAGAAATACCG
CAATCTTCTAATAAATAGTCGGTCCAGACTATCAGGTGAGGAAGATAATG
AGGAGTATGAGGGTGAGGGTGACACGGCAACTACTAATGGCAAAGAGAAC
GATTCTATCTCCGACGAGAAAGAGATAGATGACGGCGACATGGCCGCTGC
CGATACCGGAGATGAGGTGGAGGATGCATTAAATCAAGGCCAAACTGCTG
ATGTAGATAGTGATAATGAGCCCCATGATGAAACTCCTTCTTCAGAAATC
TACCAATCATCTTCTAAGGTGGTGCGCCCTCTAGATGAAGACTTGTCATC
TTCGGCTACTTCGACCCCTTCTCCTTCCTCTGCATCGTCCCCTTCTTTTA
CCGCTCCTCGTCTTAATGCTAACGAGACTCTTGATGGCTTGGGGAATGTA
GATGGCAATAATGGCCTTACAAATGACACTGGTCTAGGCAAGCTAGAAAT
TGGCATAAAGAACGCTAATAACGATGAACTCAACGCTAACCTGATGCAGA
CGACGGGAGCGAGCTCTGCCACCTCGGAGGAGGGGGCAGAGAGCGCCCCC
GGTGTCGGTGTTAATTTGTCCTTCAGTTTGGATACGGGGGTTGTACAACA
AGCCACAACTATGCCTGAAGAACTTGCAGCAGATGCTGTTTGAGAGCCAT
TGAAATACTTGGAGAAAAAGGACAAATAGTGTACATATAATGACTTCTAT
AAATCTGTCAATCATGTATGTACATCACCACAGTACCAACCTCTGCCTTC
TGTTGTATAGTGTAATAAAACACATCTTGTGGAAGAAGGTGGTTGGCATG
GAAATGAAGAGAGGTGCACGGAAGCTGAGGTGCTGGCCGATTCATGTATA
GGAATCCTTGGGGTAAGCTGAGGTGCCGGCTGATTCATATATAGGAATCC
TTGAGGTAGACTTGTGATGATTCAGATGGGACTAAAAGACATCACTTGAA
AGATGGTATGTGTTAAAGCATATCATCTAGGATGTGGAGCAAATCTGTAT
TATTTCAACAAGTCTTCTGCTGAAGTGCATCAGTAAGACTGAGTAGGAGG
TTAAACAACTACCATCCGTGGTTCCCTGTGCAATTCATTCCAGTCTTCTA
CAGAGACTAAGATACTGTGATACTTGCTTTTTATTGCCTCTTCCACATAC
CGGATGCTGTTACTGTAGATATAAAGATGGAGGGTAATCTTCATTACGTA
TCTGATGAAGAGATGGGACAGACCAAGAGTGGAATGGCAACACTATTAAT
TATCAAATAATTATTGATGAAAATGACATAGATTTTGCAGTGGAGTTGAG
CAATCGCAATCCGTAATCAAAGACGCATTCCCTATTGTAGTTATCTTTGT
TAATTTGTTGCTATAGTAACCAGGGAGGGGAGCATCTTGCATGCAGGCCC
ATGACAAGGGATTTCAGCTAGCCCAGTGCGTAATGGTTTCTTGTAAGCTT
TGTGTATTGTATGTGTTGAAGACTAAGCCAGGGATTGAATTTGAAATAAG
CAGGGAGTGCTAATAAGCTCTCCAATGTCTACTAGGTACTCTATATGAGG
AGATTAGAAGGGGCATTGCAATATTAATTACTGTAACGTACTACAACAAT
TTCACTGAGTGATTGTGCATCTGATAGTAGCATATTATAGCAATGCGGTC
CATCAATCACAGCTCCACAGTCGGTTGTTTGATCAAATCCGACATCACAT
GCTGTCACTGCTACAAAACTGTAGGGAGCAATCATTCTCCCCTTAAAATT
CATTCCCTGA
>CL129.Contig11_O_aranea_07-12A    size  4018    gap  0  0%
CTACCCGCCACAAACCCTGAATCACAATCCACGCAGCACCTAGGGGCTGA
GGTGAAAGTTAATGTTGATATATCACCTGAAATAAATGCTTCTTCAGATT
TGCCAGCTAACACAGGGAAAGATTCTGTGACCTTGAGTTCAACATCTGAG
GGAGGAGGTCGCCTAGGCAGCACCAGTAGTGGAGGTGCGTCGCAAGATGA
CCCATTTCCTACATCGGGTGGGTCCGATAACGAAACTAAGGAGAATAAAT
CACCATCTACGAAATACAGAACACAACCAGTGTTAGATGCGTCTAAAGAA
AAAGACAAGCAGCGCCCTCGGTATCAGGTCCAGACACGACAGCAGAGAAT
TGACGAGATAACGCAAAAGAATCAACAAAGACGCGCAGCGGTAGAGGAGC
GTAAGAAGAGGCAGCTACAGGAAGAACAAGAACGTAAAGAAGCCCTTGCA
AGACGCTCAAGAGATAGAACAGAAAACGCAAAAGAAAAACGGCGCTCTTG
GAGTGCTTTTGGCTCTCGTGACACTCCCTCACCAGTACCGAGTGCCTCCA
CCCCTAGAGGGCGTAGTGCAGAACGCATGGCAGATAGAACAGATAGGCCG
GCCAGGCCGGCATCAGCATCTAGTAGTCTTGGCGTCAACAAGCGGCTATC
CAGCTCGATGACGACCGTGTACAGACCTGTGCATCTAGTGAGGCTAGGAC
CGAACGCAGACGATTGGTTCGAGGTTCACATCCCTACGAAGGAGCGGACG
CAGGAGTCGGACAGAAGATCTTCCTCACCAGCTCTCTACTCGCCACGTGA
CATCAAGTCAGCCCAATCCACACCAACCCACACACCCCGCCCACTCTCGT
CGCAGAGGACAGCGTCTAACTCCAGACTCAGCCCGTCAAAAACAACTGAT
GATATCAAGAAGAATGAAAAGAAGGCAACCACGCCACGGTCAACGAGGCC
TCCGTCACCGAGACAGAGACCTGTCTCTCCAGCAGCGTCCAAGGGACACA
CACCAAGAGGGGACGCTACAGATGGTGCAAGCAAAAAAACTCCAGGACGG
TCTCCGTCACCAAGGACGTATGGGAGACAGTCGGGAGGAGACGACAGGAA
AGCCAGGACACCAGGGACTAGGTCGTCAACTCAATCTCAACCACCACCCA
TAAAGAAAGCTCTTACTCCCACAGCGGGCGTTGGCAAGACGACGGCCAAC
TCACCATCGAGAACGATATCATCACTACGCTCATCTACTGCTAAGAATGC
ATCATCTCCATCATCAGCCAAACCCACTACTCCAAGGAGGGACTCAGCCA
AGAAGGAACCAGTCACAACTAAGAAAGAGGCAGTTAAGAAAACACCGGCC
CCAGTTAAGAAAGAGGCACCAACAAAGAATGAACTGACGGAACCTAGTCC
TAAAGCAGCAGAGCCGAGCCAACCTTTAGTTGACCTGGATTATATGCACC
AGGAGAAGAAATCAGAATTCTATGAAGATGTCATCATTGAAGAGTCCAGT
GCAGGCCCATCCTCTGAAGAAGGAGGTGATGTCATGGAAACTAAGATGGA
AGCTGAAGAGAAAGAAAATGCTCCTGAAGACACATCAGCAGCAGCCCAAG
AGGCAGCTCTTCCTGCTAAAGATCTACCACATCAAGAACTACAAGTAAAC
GGCAGCACCAATGCAGAGAAACCCAAAGAAATGACAGAAGAAGAGCGGGC
CAAAGCAGCACTCGCTGAAAGACGACGCCAAGCGAGGGAGAAAGCAGAAA
GGGAAGCTGAATTAGAAAGGCAAAGACAGGAACAACTCAAGAGAGAGGAG
GAGGAAAGACTGAGGCGTGAGGAGGAGGAGAGGATACGACAAGAGGAAGA
AGACAGAAGGTTAGCAGAAGAACATAGGAAAGCTGAAGAAGAAAGGTTAC
AAAGAGCTATTGAAGAAAACAAGAGAGAACAAGAACGCAAGGAGGAGGAG
GCAAGACAGAAAGAAGAGGAGGAGAAAAAGAGACAAGAAGATATTGCTAA
GAAAGATGAAGAAATCCAGGAGAAATTGAAGAAAGAAGATGAAGAAAGGA
ATGCTAGGAAGAAGAGAGTAGAAGAAATTATGAAGAGAGCCAGGCGAGGT
GCTCAGGCGGCTGGTCAGGAGGGTAGTGAAGGTTCTACTCCACCTAATGA
TCCTACATCCGACCCGACGTCAGATCCAGCGTCTGATCCAGCATCTGATC
CAGAACCCAAGACAAACGGCCTTACTAGCAGTAGCATACTTAACAACGAG
AAATACCGCAATCTTCTAATAAATAGTCGGTCCAGACTATCAGGTGAGGA
AGATAATGAGGAGTATGAGGGTGAGGGTGACACGGCAACTACTAATGGCA
AAGAGAACGATTCTATCTCCGACGAGAAAGAGATAGATGACGGCGACATG
GCCGCTGCCGATACCGGAGATGAGGTGGAGGATGCATTAAATCAAGGCCA
AACTGCTGATGTAGATAGTGATAATGAGCCCCATGATGAAACTCCTTCTT
CAGAAATCTACCAATCATCTTCTAAGGTGGTGCGCCCTCTAGATGAAGAC
TTGTCATCTTCGGCTACTTCGACCCCTTCTCCTTCCTCTGCATCGTCCCC
TTCTTTTACCGCTCCTCGTCTTAATGCTAACGAGACTCTTGATGGCTTGG
GGAATGTAGATGGCAATAATGGCCTTACAAATGACACTGGTCTAGGCAAG
CTAGAAATTGGCATAAAGAACGCTAATAACGATGAACTCAACGCTAACCT
GATGCAGACGACGGGAGCGAGCTCTGCCACCTCGGAGGAGGGGGCAGAGA
GCGCCCCCGGTGTCGGTGTTAATTTGTCCTTCAGTTTGGATACGGGGGTT
GTACAACAAGCCACAACTATGCCTGAAGAACTTGCAGCAGATGCTGTTTG
AGAGCCATTGAAATACTTGGAGAAAAAGGACAAATAGTGTACATATAATG
ACTTCTATAAATCTGTCAATCATGTATGTACATCACCACAGTACCAACCT
CTGCCTTCTGTTGTATAGTGTAATAAAACACATCTTGTGGAAGAAGGTGG
TTGGCATGGAAATGAAGAGAGGTGCACGGAAGCTGAGGTGCTGGCCGATT
CATGTATAGGAATCCTTGGGGTAAGCTGAGGTGCCGGCTGATTCATATAT
AGGAATCCTTGAGGTAGACTTGTGATGATTCAGATGGGACTAAAAGACAT
CACTTGAAAGATGGTATGTGTTAAAGCATATCATCTAGGATGTGGAGCAA
ATCTGTATTATTTCAACAAGTCTTCTGCTGAAGTGCATCAGTAAGACTGA
GTAGGAGGTTAAACAACTACCATCCGTGGTTCCCTGTGCAATTCATTCCA
GTCTTCTACAGAGACTAAGATACTGTGATACTTGCTTTTTATTGCCTCTT
CCACATACCGGATGCTGTTACTGTAGATATAAAGATGGAGGGTAATCTTC
ATTACGTATCTGATGAAGAGATGGGACAGACCAAGAGTGGAATGGCAACA
CTATTAATTATCAAATAATTATTGATGAAAATGACATAGATTTTGCAGTG
GAGTTGAGCAATCGCAATCCGTAATCAAAGACGCATTCCCTATTGTAGTT
ATCTTTGTTAATTTGTTGCTATAGTAACCAGGGAGGGGAGCATCTTGCAT
GCAGGCCCATGACAAGGGATTTCAGCTAGCCCAGTGCGTAATGGTTTCTT
GTAAGCTTTGTGTATTGTATGTGTTGAAGACTAAGCCAGGGATTGAATTT
GAAATAAGCAGGGAGTGCTAATAAGCTCTCCAATGTCTACTAGGTACTCT
ATATGAGGAGATTAGAAGGGGCATTGCAATATTAATTACTGTAACGTACT
ACAACAATTTCACTGAGTGATTGTGCATCTGATAGTAGCATATTATAGCA
ATGCGGTCCATCAATCACAGCTCCACAGTCGGTTGTTTGATCAAATCCGA
CATCACATGCTGTCACTGCTACAAAACTGTAGGGAGCAATCATTCTCCCC
TTAAAATTCATTCCCTGA
>CL129.Contig12_O_aranea_07-12A    size  282    gap  0  0%
GACGGAACCTAGTCCTAAAGCAGCAGAGCCGAGCCAACCTTTAGTTGACC
TGGATTATATGCACCAGGAGAAGAAATCAGAGTCCAGTGCAGGCCCATCC
TCTGAAGAAGGAGGTGATGTCATGGAAACTAAGATGGAAGCTGAAGAGAA
AGAAAATGCTCCTGAAGACACATCAGCAGCAGCCCAAGAGGCAGCTCTTC
CTGCTAAAGATCTACCACATCAAGATGAGATGAAGGAACCAGAAGTAGTT
GATGTATCCAAAACAGAACCAAGCAAAGAAAA
>CL129.Contig13_O_aranea_07-12A    size  1805    gap  0  0%
CTACCCGCCACAAACCCTGAATCACAATCCACGCAGCACCTAGGGGCTGA
GGTGAAAGTTAATGTTGATATATCACCTGAAATAAATGCTTCTTCAGATT
TGCCAGCTAACACAGGGAAAGATTCTGTGACCTTGAGTTCAACATCTGAG
GGAGGAGGTCGCCTAGGCAGCACCAGTAGTGGAGGTGCGTCGCAAGATGA
CCCATTTCCTACATCGGGTGGGTCCGATAACGAAACTAAGGAGAATAAAT
CACCATCTACGAAATACAGAACACAACCAGTGTTAGATGCGTCTAAAGAA
AAAGACAAGCAGCGCCCTCGGTATCAGGTCCAGACACGACAGCAGAGAAT
TGACGAGATAACGCAAAAGAATCAACAAAGACGCGCAGCGGTAGAGGAGC
GTAAGAAGAGGCAGCTACAGGAAGAACAAGAACGTAAAGAAGCCCTTGCA
AGACGCTCAAGAGATAGAACAGAAAACGCAAAAGAAAAACGGCGCTCTTG
GAGTGCTTTTGGCTCTCGTGACACTCCCTCACCAGTACCGAGTGCCTCCA
CCCCTAGAGGGCGTAGTGCAGAACGCATGGCAGATAGAACAGATAGGCCG
GCCAGGCCGGCATCAGCATCTAGTAGTCTTGGCGTCAACAAGCGGCTATC
CAGCTCGATGACGACCGTGTACAGACCTGTGCATCTAGTGAGGCTAGGAC
CGAACGCAGACGATTGGTTCGAGGTTCACATCCCTACGAAGGAGCGGACG
CAGGAGTCGGACAGAAGATCTTCCTCACCAGGCACTGATCATCCCCCTCG
CCATCACCAATCCTCCCCTAACCTTGCATCCAACGCGGCTAAACGTCGGA
TGAGAGCTCTCTACTCGCCACGTGACATCAAGTCAGCCCAATCCACACCA
ACCCACACACCCCGCCCACTCTCATCGCAGAGGACAGCGTCTAATTCCAG
ACTCAGCCCGTCAAAAACAACTGATGATATCAAGAAGAATGAAAAGAAGG
CAACCACGCCACGGTCAACGAGGCCTCCGTCACCGAGACAGAGACCTGTC
TCTCCAGCAGCGTCCAAGGGACACACACCAAGAGGGGATGCTACAGACGG
TGCAAGCAAGAAAACTCCAGGACGATCTCCGTCACCAAGGACGTATGGGA
GACAGTCGGGAGGAGACGACAGGAAAGCCAGGACACCAGGGACTAGGTCG
TCAACTCAATCTCAACCACCACCCATAAAGAAAGCTCTTACTCCCACAGC
GGGCGTTGGCAAGACGACGGCCAACTCACCATCGAGAACGATATCATCAC
TACGCTCATCTACTGCTAAGAATGCATCATCTCCATCATCAGCCAAACCC
ACTACTCCAAGGAGGGACTCAGCCAAGAAGGAACCAGTCACAACTAAGAA
AGAGGCAGTTAAGAAAACACCGGCCCCAGTTAAGAAAGAGGCACCAACAA
AGAATGAACTGACGGAACCTAGTCCTAAAGCAGCAGAGCCGAGCCAACCT
TTAGTTGACCTGGATTATATGCACCAGGAGAAGAAATCAGTTAAATTTGA
CAAAAAGATTGAAGTGGTCTTCCAAGAATTCTATGAAGATGTCATCATTG
AAGAGTCCAGTGCAGGCCCATCCTCTGAAGAAGGAGGTGATGTCATGGAA
ACTAAGATGGAAGCTGAAGAGAAAGAAAATGCTCCTGAAGACACATCAGC
AGCAGCCCAAGAGGCAGCTCTTCCTGCTAAAGATCTACCACATCAAGATG
AGATGAAGGAACCAGAAGTAGTTGATGTATCCAAAACAGAACCAAGCAAA
GAAAA
[truncated: 82,397,129 more chars]
