# Supplementary material for: De Novo Adult Transcriptomes of Two European Brittle Stars: Spotlight on Opsin-Based Photoreception
Source: PLoS One. 2016 Apr 27;11(4):e0152988. doi: 10.1371/journal.pone.0152988 (PMC4847921; doi:10.1371/journal.pone.0152988)
Supplement: S3 File — (PHY) [file pone.0152988.s006.phy]

38   266
Sp_opsin1           PVSRTTYNYL TVYTGFLTIF GILNNGIVMI LFARFPSLRI NSFLFNVSLS DLIISCLASP
Sp_Opsin2           ---------- ---------- ---------- ---------- ---------- ----------
Sp_opsin3.1         PLTRTGYLLT AIYLTIVGSI ATVGNITVIC VLCRYRTFRI NLLLINMAAS DLGVSVAGYP
Sp_opsin3.2         PLSQTGYLLT ALYLTLVGIV STIGNITVLC VLCRYGTFRV NILLMNMAVS DLGVSVAGYP
Sp_opsin4           ---------- ---MNAVTTA LPHGLNKPTI EARWTKSLRP NMLIVNLAIS DFGMVITNFP
Sp_opsin5           EETHPAFPLI GGYLLVVVLL GTAGNSLVIY TFLRFKKLHI NLLIVNLSAS DLLVATTGTP
Sp_Opsin6           ---------- ---------- ---------- ---------- ---------- ----MAICIP
Sp_Opsin8           VLSYEGDIWA GVYLMFISLI AFIGNISVIV ISLRKREKLI DLLTINLAIA DFLICVVSYP
Sp_Opsin7           ---------- ---------- ---------- ---------- ---------- -------MSP
Pl_Opsin4           ---------- ---------- ---------- ---------- ---------- ----------
Hp_encephalopsin    PVSRSTYNYL TVYTGFLTIF GILNNGIVMV LFARFPSLRI NSFLFNVSLS DLIISCLASP
Sd_opsin5           EETHPEFSLI GGYLLVVVLL GTAGNSLVIY TFLRFKKLHI NLLIVNLSAS DLLVATTGTP
Ar_Opsin4           ---------- ---------- ---------- ---------- ---------- ----------
Af_Opsin1           ---------- ---------- ---------- ---------- ---------- ----------
Af_Opsin2           ---------- ---------- ---------- ---------- ---------- ----------
Af_Opsin3           ---------- --------II ATICNVIVIL VLLKKNTFKV NILLLNIACS DLAISFSGYP
Af_Opsin4.1         ---------- ---------- ---------- ---------- ---------- ----------
Af_Opsin4.2         ---------- ---------- ---------- ----TRSLRP NMLIINLACS DLLMVFFEFP
Af_Opsin4.3         ---------- ---------- ---------- ---------- ---------- ----------
Af_Opsin4.4         ---------- ---------- ---------- ---------- ---------- ------KEKS
Af_Opsin4.5         ---------- ---------- ---------- ---------- ---------- ----------
Af_Opsin4.5         ---------- ---------- ---------- ---------- ---------- ----------
Af_Opsin4.6         ---------- ---------- ---------- ---------- ---------- ----------
Af_Opsin5           KIYFPGKTAV GFYLAFVSLF GTVGNAIVIL LIYKTSTLRT YILILNLSVS DLIVSCFGAP
Af_Opsin7.1         ---------- ---------- ---------- ---------- ---------- ----------
Af_Opsin7.2         ---------- ---------- ---------- ---------- ---------- -------MCP
Af_Opsin8.1         ---------- ---------- ---------- ---------- ---------- ----------
Af_Opsin8.2         ---------- ---------- ---------- ---------- ---------- ----------
Oa_Opsin4           ---------- ---------- ---------- ---------- ---------- ----------
Oa_RGR_Opsin7       PLTPGEYFTM GLFLTAEGIL GVLCCGILLV SFLGNNKKMR SSLVISLVLA DMGIAVM-CP
Mus_peropsin        VFSRTEHSVI AAYLIVAGIT SILSNVVVLG IFIKYKELRT NAVIINLAFT DIGVSSIGYP
Sepia_Rhodopsin     QVPDAVYYSL GIFIGICGII GCTGNGIVIY LFTKTKSLQA NMFIINLAFS DFTFSLVGFP
Mus_encephalopsin   LFSPTAYERL ALLLGCLALL GVGGNLLVLL LYSKFPRLRT HLFLVNLSLG DLLVSLFGVT
Rattus_neuropsin    ---------- --MLSYGRIL STFGNGYVLY MSSRRKKKLA EIMTINLAVC DLGISVVGKP
Xenopus_Melanopsin  DVPDQVLYTI GSFILIIGSV GIIGNMLVLY AFYRNKKLRP NYFIINLAIS DFLMSATQAP
Rattus_rhodopsin    LAEPWQFSML AAYMFLLIVL GFPINFLTLY VTVQHKKLRL NYILLNLAVA DLFMVFGGFT
Mus_RGR_opsin       GLGELEVLAV GTVLLMEALS GISLNGLTIF SFCKTPDLRS NLLVLSLALA DTGISL-NAL
Sp_MelatoninR       DDDDVKQWVF LFLTIIAMVM GLVGNVLIIG AVFAERRLRS NAFIVNLAVA DLFVSTI---

                    FTFASNFAGR WLFGDLGCTL YAFLVFVAGT EQIVILAALS IQRCMLVVKM THRWALFFIS
                    ---------- ---------- ----MTFLGL NSLMSHAVIA VDRYLVITVV TYPKAFLMIS
                    LTTVSGYWGR WLFGDVGCQF YAFCVYTLSC STISTHAAIA VYRYIYIVKL TANFTSGVIV
                    LTAISGYRGR WVFADIGCQF SGFCVYALSC STISTHAVVA IYRYIYIVRL SSSTSCLAIL
                    LMFASTIYNR WLFGDAGCQF YAFCGALFGI MSIANMTAIA LDRYYVICSV THRRSMIIII
                    LSMVSSFYGR WLFGTNACAF YGFVNYYCGC ISLNSLAAIS VFRYIIVVKL SLRSSIYAIL
                    LSTTANFIQR WPFHWAGCKF YGFFFMFFGL TTVGNTVTLA VSRYLIVCQL TFSHYRYFAM
                    LPMISAFRHR WSFGKFGCVW YGFTSFLFAV GSMATLMVIA LLRYAKLCYQ SRPFVIKVIV
                    VVAVSSFSEE WVYGSSGCQT YGFVANFFGL ISIWSLVAMV LHHYQ--SDD ISSRYSMTIA
                    ---------- ---------- ---------- ---------- ---------- ----------
                    FTFASNFAGR WLFGDLGCTI YAFLVFVAGT EQIVILAALS IQRCMLVVKM THRWALFFIS
                    LSMVSSFYGR WLFGTNACAF YGFVNYYCGC ISLNSLAAIS VFRYIIIVKL SLRSSIYAIL
                    ---------- ---------- ---------- ---------- ---------- ----------
                    ---------- ---------- ---------C EQIVALAAVS MQRCFLVVKM TSSWAFLALV
                    ---------- ---------- ---------- ---------- ---------- ----------
                    LFTASNYAGR WIAGVAGCKI AGFTVYFFSS VTIVTYAYIA YYRYIYVC-- ----------
                    ---------- ---------- ---------- ---------- -------CSI SYHRAFAMVG
                    MMFLSTVHGR WLFGEVGCDA YAWGGAMFGV LSISTLTAIA FDRQYAICNI TYGRAGRMVV
                    ---------- ---------- ---------- ---------- ---HYVICRV SYYRWLIMAM
                    IVLCVCVSVL IFLVFVWSFY HVYHCINLYL YLHFVFCKLY LYRRCAICTG SYRRVFFLTV
                    ---------- ---------- ---------- ---------- ---------- ----------
                    ---------- ---------- ---------- ---------- ---------- ----------
                    ---------- ---------- ---------- ---------- ---------- ----------
                    MSCTSSFVGR WLYGNIGCNI YGFINYYCGC ISLNSYAVIA IVRYLKVVTI LKTHVVRVIY
                    ---------- ---------- ---------- ---------- --NFPTCHGH PAKSSSLLVM
                    FAASASFTES WPFGETGCQT YAFFGMTFGI ASVTNLAALT GDIYHETQ-- ----------
                    ---------- ---------- ---------- ---------- ---------- ----------
                    ---------- ---------- ---------- ---------- ---------- ----------
                    ---------- WLFGEMGCDI YAWAGAMFGV LSISTLTMIA FDRRYAICHI TYGRAGRMIF
                    FAASASFTES WPFGDTGCQT YAFFGMVFGI ASVTNVAALS VDKYRES-GQ PVKSNGLLVM
                    MSAASDLHGS WKFGHAGCQI YAGLNIFFGM VSIGLLTVVA MDRYLTISRM TTNTYLSMIL
                    LMTISCFIKK WVFGMAACKV YGFIGGIFGL MSIMTMSMIS IDRYNVIGKM SHRRAFLMII
                    FTFASCLRNG WVWDAVGCAW DGFSGSLFGF VSITTLTVLA YERYIRVVVI NFSWAWRAIT
                    FTIISCFCHR WVFGWFGCRW YGWAGFFFGC GSLITMTAVS LDRYLKICWL KRKHAYICLA
                    VCFLSSLHRE WILGDIGCNV YAFCGALFGI TSMMTLLAIS INRYIVITWS SKKRTSQIIV
                    TTLYTSLHGY FVFGPTGCNL EGFFATLGGE IGLWSLVVLA IERYVVVCRF GENHAIMGVA
                    VAAVSSLLRR WPHGSEGCQV HGFQGFATAL ASICGSAAVA WGRYHHYCQL AWDTAIPLVL
                    INAFALVVIG RIHAEQLCQC QGYC-----V CSLWCIASIA FNRYIAISIY NKGNLWIHLL

                    LTWIYSLIIC VPPLFGWNRY TYEGPGTACS VAW--NSPSP GDTSYIIFIF VLVLVIPFGI
                    IPWVFSFAWA VFPLAGWGEF TYEGTGAWCS VRW--DSDQP QIMSYVLAMM FLTFISSIVI
                    VIWVYAFFWT VTPFVGWSSY IYEPFGTSCS VNW--VGRTI SDISYMVACT IGVYLLQIFI
                    CIWTFTLFWT ITPFFGWSSY TYEPFGTSCS INW--YGKSL GDLTYIICCV VFVFILPIII
                    IVWCYAIFWS IPPFFGVGSY VLEGYGLGCT FDF--MTKDL NHYLHVSFLF ASSFVVPVTI
                    VIHLYTLIFS TPPLYGWNRF VLAGYHTSCD IDF--HTKTP LFVSYICYMF FFLFFLPLGL
                    SAWVNGLFWA LMPIFGWSRY DIDPLQTSCF VDW--QRIDL SYVSYIVSWF IINFVLPLSL
                    AIWGFAFFTT APPLFGWSSY VPEPYHLSCT IDF--ADTSP SGLSYTYFTT IVVFFMPLMI
                    LIWGGAFFWS ATPLIGVGRY VVEPFGTGCL LDF--ADRSP SYFIYLVGFS TLGLAFPIAL
                    ---------- ----FGFGSY VLEGYGLGCT FDF--MTHDT NHYLHVSLLF VSSFIVPVAI
                    LTWIYSLIIC LPPLFGWNHY TYEGPGTACS VAW--NSPLP GDTSYIIFIF VMVLVIPFGI
                    VIHLYTLIFS TPPLYGWNRF VLAGYHTSCD IDF--HTKTP LFVSYICYMF FFLFFLPLGL
                    ---------- ---FFGLGAY VLEGYGVNCT FDY--IDQSL KNRIYVGTIF IFGFFLPLTI
                    ITWIYSLTIS LPPAFGWNDY VIEGAGT--- ---------- ---------- ----------
                    ---------- ---------- ---------- ---------- ---------- ----------
                    ---------- ---------- ---------- ---------- ---------- ----------
                    LVWIYSFIWA ILPFVGIGEY VLEGYHVSCT FQY--LNQSI RNKIYVGCLY CGAFVFPVSV
                    CVWLYSVFWS IFPFFGIGDY VLEGYGVSCT FHY--LDTSR RNRIYVGFLF IGDFFLPLCA
                    VVWSYSFFWA ILPLFGIGKY VHEGYGVSCS FEY--LDVSR HNRLYVGFLF VGGFLIPVSI
                    VAWVYSFLWS ILPLSGKGAF VLEGYKLNCS FDY--VTQTL ENKLYVGFLF AGAFFIPMTV
                    ---------- ---------- ---------- ---------- ---------- ----------
                    ---------- ---------- ---------- ---------- ---------- ----------
                    ---------- ---------- ---------- ---------- ---------- -----IPMII
                    AVHVYTFIFT IPPLFGWNDF VLEGFNTQCD IAY--KIKTP LYISYVSVIF IALFFIPLFI
                    AIWVNALFWG VAPLIRWGRY TVEPFGTGCL LDF--ESRDI MYLAYLLVMV VVCFVIPVGA
                    ---------- ---------- ---------- ---------- ---------- ----------
                    ---------- ---------- ---------- ---------- ---------- ----------
                    -LWVYSFIIA ILPILGISSY TTEPYNISCT INW--TGSSL EDKMYVILSV VFGFGIPLLI
                    IVWMYSLFWS IFPFFGIGDY VLEGYGVSCT FHY--LDQSF RNRLYVGFLF VGDFCFPLAL
                    AIWGNALFWA AAPLIQWGRY TVEPFGTGCL LDF--ANRDF LYMIYLLIMV SVCFVIPVGS
                    GAWINGLFWA LMPIIGWASY APDPTGATCT INW--RNNDT SFVSYTMMVI VVNFIVPLTV
                    FVWMWSTLWS IGPIFGWGAY VLEGVLCNCS FDY--ITRDS ATRSNIVCMY IFAFCFPILI
                    YIWLYSLAWA GAPLLGWNRY ILDIHGLGCT VDW--RSKDA NDSSFVLFLF LGCLVVPVGI
                    VIWAYASFWT TMPLVGLGDY APEPFGTSCT LDWWLAQASG GGQVFILSIL FFCLLLPTAV
                    LVWMYSLMWS LAPLLGWSSY VPEGLRISCT WDY--VTSTM SNRSYTMMLC CCVFFIPLIV
                    FTWVMALACA APPLVGWSRY IPEGMQCSCG IDYYTLKPEV NNESFVIYMF VVHFTIPMIV
                    FVWMSSAFWA SLPLMGWGHY DYEPVGTCCT LDY--SRGDR NFISFLFTMA FFNFLVPLFI
                    VPWLAGVLLD IPNLTGWNSH KFIEEYMMCT YDI------R GDLSYVLFLK IMAVGVPLVV

                    IIFCYGLLVK MIFIMILFFL IAWTPYTGFS LYVTFGKNVV ITPLAGTFPP FFAKLCTIHN
                    MMYCYICIFK TLIAIAIAFL VAWSPYAITS MIVVFGGSEL LSLTATTLPS LFAKSSVMIN
                    MLYCYIRVAK MCFMMMLTFI VVWAPYAVEC LRAAHV--HR ISALSSVLPT MFAKSSCMVN
                    MLYCYIGVAK ICFMMMASFI VVWTPYAVGS IWAS--KIGK ISASASVLPT MFAKSSCMIN
                    IIVCFTRIAK VGFQVTIFYV LSWMPYSIVA VIGQYFDSDL LTPLGTVVPV IFAKCSAIWN
                    ISWSYFKIYS TLFVTIVVFL FAWFPYCIVS LWVLIGDANS ISKLSTTIPS LFAKSSVIYN
                    MVFCYVSAFW IGIVTVVVFV LSWVPYSVLL LYVISNDPTE MPTYLPMVAP LFAEITLWIH
                    IVLCYVAIAK TACMITMAYT ISWTPYAVIA MWVTYIPVNQ IPDAFRILPA FCAKTSSVYN
                    LISRGLNYEI ACWKAVLVLC FYWGCYGLVA IATALSGPGR VSVRLFAIAP LLAKTCPIVN
                    IVACFTRIAK VGFQVTIFYI CSWMPYSIVA VIGQYFDPGL LSPLGTVVPV IFAK------
                    IIFCYGLLVK MIFIMILFFL IAWTPYTGFS LYVTFKKNVV ITPLAGTFPP FFAKLCTIHN
                    ISWSYFKIYS TLLVTIVVFL FAWFPYCIVS LWVLIGDANS ISKLSTTIPS LFAKSSVIYN
                    IIGCYAHIAK IGIMLTVLFC ASWMPYASVA FVGEFIDVKL VTPMIQVIPV VLTK------
                    ---------- ---------- ---------- ---------- ---------- ----------
                    ---------R VMMSISLTYF AAWTPYGILG LWATFGDPSQ IPLFLITSGS MCGKASTALN
                    ---------- ---------- ---------- ---------- ---------- ----------
                    IAICYWKMYR VGAFLTILFV VSWTPYATVA LIGQYINPDL VTPLSQTIPV VFAKCSAAWD
                    IISCYVHIVK IGMTLTALFA LSWTPYATVA FIGEYINGDL LGPMVQTLPV VLAKSSAIWN
                    ITVCYSRIV- ---------- ---------- ---------- ---------- ----------
                    IMYSYTRVVK IGMKLITMFV LSWGPYACVA FIGQFVSPTL VFPIIQLIPV VMAKSASVWN
                    ---------- ---------- ---GPYASVA FIGQFVNPAL MFPLLQLIPV VMAKS-----
                    ---------K IGMKLISLFV LSWGPYASVA FIGQFVNPSL MFPLLQLIPV VMAKSASVWN
                    IIYSYTRVVK IGMKLIALFV LSWGPYASVT FIGQFVNPAL MFPLLQLIPV VMAKSASVWN
                    ITFCYVRIVL MVLICIIVYL VTWLPYCIVA FWALFGDPSA ISPPMSAAPA LLAKASSIFN
                    MIYCAINVK- ---------- ---------- ---------- ---------- ----------
                    ---------- ---------- ---------- ---------- ---------- ----------
                    ---------- SSFAMTICFI ILWMPYAVVT LWNAFHGDNS VPLWATAIPV VIAKSSSLFN
                    CITCYVLIFK TAFAVMLCFM LAWTPYSLVS VWSTIQGEHT LPMWASVIPV LCAKSSTVFN
                    IIGCYINIVK IGMTLTALFT LSWLPYATVA FIGEYIDADL LNPMVQTIPV VLAKSSAIWN
                    MVYCALSVKK ACMMMLLSLT FYWGTYSIVA VSSAFGSEDE VPVRLYALAP VLAKLAPIGD
                    MFYCYYHVTK MSVIMILMFL LAWSPYSIVC LWACFGNPKK IPPSMAIIAP LFAKSSTFYN
                    IFFCYFNIAK ISIVIVTQFL LSWSPYAVVA LLAQFGPIEW VTPYAAQLPV MFAKASAIHN
                    IAHCYGHIAK MCFLMAFVFL TCWMPYIVTR FLVVNGYGHL VTPTVSIVSY LFAKSSTVYN
                    IVFSYAKITK VAMLICAGFL IAWIPYAVVS VWSAFGRPNS IPIQLSVVPT LLAKSAAMYN
                    ISHCYLFMAK IAFVIIIVFV LSWSPYACVT LIAWAGHGKS LTPYSKTVPA VIAKASAIYN
                    IFFCYGQLTR MVIIMVIFFL ICWLPYASVA MYIFTHQGSN FGPIFMTLPA FFAKTASIYN
                    THTSYRFMPV NTTLPGRMLL LGWGPYALLY LYAAIADVSF ISPKLQMVPA LIAKTMPTIN
                    ISFSYIGIYR SIFILVLAYA IFWFPETLLT LVDQ---AHE VPDSVYMSVA FLAHFNSSVN

                    PIIYFLLNKQ FKDALIQLFC CGENPF
                    PIIYAVTSRV FRKSLKKMLT SFFPGC
                    PIIFLTSSSK FRQDLGKLWS RPSSQD
                    PIIFLTSSSK FRADLGKLWN RPSSLE
                    PIIYCLSHEK FNAALKEKLM GMCGIE
                    PLIYVVLNSK FRKALIQTLS FLKCLS
                    PILFLVCVKK FRSYAIMMIC CRTEVE
                    PIIYCIFNKS FRQDLSSLIC CCACQC
                    AVIFGDTMSL DEPTTTKEQK KH----
                    ---------- ---------- ------
                    PIIYFLLNKQ FKDALIQLLC CGENPF
                    PLIYAVLNSK FRKALIQTLS SIKCLY
                    ---------- ---------- ------
                    ---------- ---------- ------
                    PLIYTSTNRA FRGSIKK--- ------
                    ---------- ---------- ------
                    PFVYAIKHTS FRSALHAQFG KKTRQR
                    PIVYAISHKK FKAAIRDHFI KKCCGE
                    ---------- ---------- ------
                    PIVYAISHRR FKRELRGIFL EKCCQG
                    ---------- ---------- ------
                    PMVYAISHRR FKRQLRTIFL EMFCAG
                    PMVYAISHRR FKRQLRAIFL EMFCAG
                    PWIFAGLNSQ FRRALKV--- ------
                    ---------- ---------- ------
                    ---------- ---------- ------
                    PTIYLIYNKS FRKDTNEIIQ CCGCRC
                    PVIYMVFNKQ FREDVTTLFY CCGCRC
                    PIVYAINHKK FKSAIRDHFI KKCCGE
                    SILISWSNQQ VQTTLGMSTK EDEKKA
                    PCIYVAAHKK FRKAMLAMFK CQPHLA
                    PLIYSVSHPK FREAIAENFP WIITCC
                    PVIYIFMNRK FRRSLLQLLC FRLLRC
                    PIIYQVIDYR FACCQTGGLR ATKKKS
                    PIIYGIIHPK YRETIHKTVP CLRFLI
                    PIIYIMMNKQ FRNCMLTTLC CGKNPL
                    AINYALHREM VCRGTWQCLS PQKSKK
                    SIIYGLTNEN FRKGYRKFLF VVLKCR
