# Supplementary material for: De Novo Adult Transcriptomes of Two European Brittle Stars: Spotlight on Opsin-Based Photoreception
Source: PLoS One. 2016 Apr 27;11(4):e0152988. doi: 10.1371/journal.pone.0152988 (PMC4847921; doi:10.1371/journal.pone.0152988)
Supplement: S5 File — (TREE) [file pone.0152988.s008.tree]

#NEXUS
begin taxa;
	dimensions ntax=43;
	taxlabels
	'melatoninreceptortype1C-like_Strongylocentrotus_purpuratusXP_003725963.1'[&!name=null]
	'Sp_Opsin2_XP_003730660.1_LOC100888012'[&!name=null]
	Sp_opsin4[&!name=null]
	Pl_Opsin4_Delroisse2014[&!name=null]
	'Af_Opsin4.4_genome_663922'[&!name=null]
	'Af_Opsin4.5_genomic_312971'[&!name=null]
	'Af_Opsin4.6_genome_570466'[&!name=null]
	'Af_Opsin4.5_Arms_423008'[&!name=null]
	Ar_Opsin4_Delroisse2014[&!name=null]
	'Af_Opsin4.2_155905_GENSCAN'[&!name=null]
	Oa_Opsin4_Unigene64683[&!name=null,!color=#-2420224]
	'Af_Opsin4.1_248798_genscan'[&!name=null]
	'Af_Opsin4.3_852063_GENSCAN'[&!name=null]
	Sepia_Rhodopsin[&!name=null]
	Xenopus_Melanopsin[&!name=null]
	Af_Opsin5_genomic_342925[&!name=null]
	'Sp_opsin5-784559.2_PREDICTED_rhodopsinGQcoupledlike'[&!name=null]
	Sd_opsin5_ABB890401[&!name=null]
	Af_Opsin1_884386_GENESCAN[&!name=null]
	'Sp_opsin1_Pinopsin783302.2'[&!name=null]
	'Hp_encephalopsin_BAH28806.1'[&!name=null]
	Rattus_rhodopsin[&!name=null]
	Mus_encephalopsin[&!name=null]
	Rattus_neuropsin[&!name=null]
	'Sp_Opsin8_opsin5like_001199309.1'[&!name=null]
	'Af_Opsin8.1_77746GENSCAN'[&!name=null]
	'Af_Opsin8.2_Consensus300156_neuropsinAfi'[&!name=null]
	'Af_OPSIN8.2_arms_Contig403806'[&!name=null]
	Af_Opsin2_370791_6_illumina[&!name=null]
	Af_Opsin2_1123646GENESCAN[&!name=null]
	Af_Opsin3_569442GENESCAN[&!name=null]
	'Sp_opsin3.1_rhodopsin_G0_coupled_like_0037237001_'[&!name=null]
	'Sp_opsin3.2_Go_783329.3'[&!name=null]
	Oa_Opsin-like_Unigene21126[&!name=null,!color=#-16777216]
	'Mus_peropsin_gi6677821refNP_033128.1_visual'[&!name=null]
	'Sp_Opsin6_peropsinlike_784266.2'[&!name=null]
	'RGR_opsin_Mus_3822220_gbAAC69836.1'[&!name=null]
	Sp_Opsin7_RPE-retinal_G_protein-coupled_receptor-like[&!name=null]
	'Af_Opsin7.1_genome_635892_Nov2013'[&!name=null]
	'Af_Opsin7.1_pluteus_transcript_Unigene19995'[&!name=null]
	'Oa_RGR_Opsin7_CL2625.Contig1'[&!name=null,!color=#-2420224]
	'Af_Opsin7.2_590566_RGRlike'[&!name=null]
	'Af_Opsin7.2_pluteus_transcript_Unigene28504'[&!name=null]
;
end;
begin trees;
	tree tree_1 = [&R] ('melatoninreceptortype1C-like_Strongylocentrotus_purpuratusXP_003725963.1':1.56106,('Sp_Opsin2_XP_003730660.1_LOC100888012':0.80599,((((Sp_opsin4:0.02025,Pl_Opsin4_Delroisse2014:0.1365)[&bootstrap=100]:0.38244,((('Af_Opsin4.4_genome_663922':0.14468,('Af_Opsin4.5_genomic_312971':0.02232,('Af_Opsin4.6_genome_570466':0.01951,'Af_Opsin4.5_Arms_423008':0.0)[&bootstrap=61]:0.00877)[…
end;
begin figtree;
	set appearance.backgroundColorAttribute="Default";
	set appearance.backgroundColour=#-1;
	set appearance.branchColorAttribute="User selection";
	set appearance.branchLineWidth=1.0;
	set appearance.branchMinLineWidth=0.0;
	set appearance.branchWidthAttribute="Fixed";
	set appearance.foregroundColour=#-16777216;
	set appearance.selectionColour=#-2144520576;
	set branchLabels.colorAttribute="User selection";
	set branchLabels.displayAttribute="bootstrap";
	set branchLabels.fontName="sansserif";
	set branchLabels.fontSize=8;
	set branchLabels.fontStyle=0;
	set branchLabels.isShown=true;
	set branchLabels.significantDigits=4;
	set layout.expansion=0;
	set layout.layoutType="RECTILINEAR";
	set layout.zoom=0;
	set legend.attribute="bootstrap";
	set legend.fontSize=10.0;
	set legend.isShown=false;
	set legend.significantDigits=4;
	set nodeBars.barWidth=4.0;
	set nodeBars.displayAttribute=null;
	set nodeBars.isShown=false;
	set nodeLabels.colorAttribute="User selection";
	set nodeLabels.displayAttribute="Node ages";
	set nodeLabels.fontName="sansserif";
	set nodeLabels.fontSize=8;
	set nodeLabels.fontStyle=0;
	set nodeLabels.isShown=false;
	set nodeLabels.significantDigits=4;
	set nodeShape.colourAttribute="User selection";
	set nodeShape.isShown=false;
	set nodeShape.minSize=10.0;
	set nodeShape.scaleType=Width;
	set nodeShape.shapeType=Circle;
	set nodeShape.size=4.0;
	set nodeShape.sizeAttribute="Fixed";
	set polarLayout.alignTipLabels=false;
	set polarLayout.angularRange=0;
	set polarLayout.rootAngle=0;
	set polarLayout.rootLength=100;
	set polarLayout.showRoot=true;
	set radialLayout.spread=0.0;
	set rectilinearLayout.alignTipLabels=false;
	set rectilinearLayout.curvature=0;
	set rectilinearLayout.rootLength=100;
	set scale.offsetAge=0.0;
	set scale.rootAge=1.0;
	set scale.scaleFactor=1.0;
	set scale.scaleRoot=false;
	set scaleAxis.automaticScale=true;
	set scaleAxis.fontSize=8.0;
	set scaleAxis.isShown=false;
	set scaleAxis.lineWidth=1.0;
	set scaleAxis.majorTicks=1.0;
	set scaleAxis.origin=0.0;
	set scaleAxis.reverseAxis=false;
	set scaleAxis.showGrid=true;
	set scaleBar.automaticScale=true;
	set scaleBar.fontSize=10.0;
	set scaleBar.isShown=true;
	set scaleBar.lineWidth=1.0;
	set scaleBar.scaleRange=0.0;
	set tipLabels.colorAttribute="User selection";
	set tipLabels.displayAttribute="Names";
	set tipLabels.fontName="sansserif";
	set tipLabels.fontSize=8;
	set tipLabels.fontStyle=0;
	set tipLabels.isShown=true;
	set tipLabels.significantDigits=4;
	set trees.order=false;
	set trees.orderType="increasing";
	set trees.rooting=false;
	set trees.rootingType="User Selection";
	set trees.transform=false;
	set trees.transformType="cladogram";
end;
