# Supplementary material for: De Novo Adult Transcriptomes of Two European Brittle Stars: Spotlight on Opsin-Based Photoreception
Source: PLoS One. 2016 Apr 27;11(4):e0152988. doi: 10.1371/journal.pone.0152988 (PMC4847921; doi:10.1371/journal.pone.0152988)
Supplement: S1 Table — Echinoderm opsins are presented in bold. (XLSX) [file pone.0152988.s009.xlsx]

## Sheet: Sheet1
Opsin name	Species	Alt. names	Accession (GenBank)
A. Reference opsins for opsin searches and/or phylogenetic analyses
Af Opsin 1	A. filiformis	Ciliary opsin	KM276762
Af Opsin 2	A. filiformis	Basal-branch echinopsin 2	KM276763
Af Opsin 3	A. filiformis	Go-coupled opsin	KM276764
Af Opsin 4.1	A. filiformis	Rhabdomeric opsin	KM276765
Af Opsin 4.2	A. filiformis	Rhabdomeric opsin	KM276766
Af Opsin 4.3	A. filiformis	Rhabdomeric opsin	KM276767
Af Opsin 4.4	A. filiformis	Rhabdomeric opsin	KM276768
Af Opsin 4.5	A. filiformis	Rhabdomeric opsin	KM276769
Af Opsin 4.6	A. filiformis	Rhabdomeric opsin	KM276770
Af Opsin 5	A. filiformis	Basal-branch echinopsin	KM276771
Af Opsin 7.A	A. filiformis	Retinal G protein coupled receptor	KM276772
Af Opsin 7.B	A. filiformis	Retinal G protein coupled receptor	KM276773
Af Opsin 8.1	A. filiformis	Neuropsin (opsin 5 like)	KM276774
Af Opsin 8.2	A. filiformis	Neuropsin (opsin 5 like)	KM276775
Sp-opsin 1	S. purpuratus	Ciliary opsin (Pinopsin)	XP_783302.2
Sp-opsin 2	S. purpuratus	Basal-branch echinopsin 2	XP_003730660.1
Sp-opsin 3.1	S. purpuratus	Go-coupled opsin	XP_003723700.1
Sp-opsin 3.2	S. purpuratus	Go-coupled opsin	XP_783329.3
Sp-opsin 4	S. purpuratus	Rhabdomeric opsin	XP_003730546.1
Sp-opsin 5	S. purpuratus	Basal-branch echinopsin 5	XP_784559.2
Sp-opsin 6	S. purpuratus	Peropsin-like	XP_784266.2
Sp-opsin 7	S. purpuratus	Retinal G protein coupled receptor	XP_003727813.1
Sp-opsin 8	S. purpuratus	Neuropsin (opsin 5 like)	XP_001199309.1
Sd-opsin 5	S. droebachiensis	Basal-branch echinopsin 5	ABB89040.1
Hp-opsin 1	H. purpuratus	Ciliary opsin (encephalopsin)	BAH28806.1
Pl-opsin 4	P. lividus	Rhabdomeric opsin	KM249889
Ar-opsin 4	A. rubens	Rhabdomeric opsin	KM249890
B. Reference opsins for phylogenetical analyses only
Xenopus Opsin 4	Xenopus laevis	Rhabdomeric opsin (melanopsin)	AAC41235.1
Sepia Rhodopsin	Sepia officinalis	Ciliary opsin (rhodopsin)	AAC26329.1
Mus Opsin 3	Mus musculus	Ciliary opsin (encephalopsin)	NP_034228.1
Rn Neuropsin	Rattus norvegicus	Opsin 5	EDM18681.1
Rn rhodopsin	Rattus norvegicus	Ciliary opsin (rhodopsin)	NP_254276.1
Mus Peropsin	Mus musculus	Peropsin	NP_033128.1
Mus RGR-opsin	Mus musculus	RPE retinal G protein coupled receptor	AAC69836.1
Outgroup	S. purpuratus	Melatonin Receptor_1C	XP_003725963.1
