# Supplementary material for: De Novo Adult Transcriptomes of Two European Brittle Stars: Spotlight on Opsin-Based Photoreception
Source: PLoS One. 2016 Apr 27;11(4):e0152988. doi: 10.1371/journal.pone.0152988 (PMC4847921; doi:10.1371/journal.pone.0152988)
Supplement: S2 Table — InaD: inactivation no afterpotential, TRP: transient receptor potential, TRPL: transient receptor potential-like, PDE: phophodiesterase, RGS9: regulator of G-protein signaling 9, NCKX: Na/K/Ca exchanger 1 isoform 2, cGMP: cyclic guanosine monophospate, GC: guanylate cycle, CNG: cGMP gated channel, SU: subunit, Arr: arrestin, RK: rhodopsin kinase. *Recently, Gi-proteins were also shown to interact with r-opsins/melanopsins [93]. (XLSX) [file pone.0152988.s010.xlsx]

## Sheet: Sheet1
	Protein name	Accession	Species
Rhabdomeric phototransduct.	Gα-q subunit	NP_725191	Drosophila melanogaster
	InaD	Q24008.2	Drosophila melanogaster
	Phospholipase C β	P13217.4	Drosophila melanogaster
	TRP	Q9VJJ7.2	Drosophila melanogaster
	TRPL	P48994.2	Drosophila melanogaster
Ciliary phototransduct.	CNG α	P29973.3	Homo sapiens
	CNG β	Q14028.2	Homo sapiens
	GC	P51841.2	Homo sapiens
	GC	Q02846.2	Homo sapiens
	Gα-t SU	P11488.5	Homo sapiens
	Gα-o SU	BAA22220.1	Mizuhopecten yessoensis
	Gα-i SU*	ACB05685.1	Euprymna scolopes
	PDE α SU	P16499.4	Homo sapiens
	PDE β SU	P35913.2	Homo sapiens
	RGS9	O75916.1	Homo sapiens
	NCKX	NP_001241669.1	Homo sapiens
Both R&C	Arr 2	P19107.2	Drosophila melanogaster
	Arr β	P49407.2	Homo sapiens
	G- β SU	P26308.1	Drosophila melanogaster
	G- β SU	P62873.3	Homo sapiens
	G- γ SU	Q9NFZ3.1	Drosophila melanogaster
	G- γ SU	P63211.2	Homo sapiens
	RK	P32865	Drosophila melanogaster
	RK	NP_002920.1	Homo sapiens
