# Supplementary material for: De Novo Adult Transcriptomes of Two European Brittle Stars: Spotlight on Opsin-Based Photoreception
Source: PLoS One. 2016 Apr 27;11(4):e0152988. doi: 10.1371/journal.pone.0152988 (PMC4847921; doi:10.1371/journal.pone.0152988)
Supplement: S3 Table — (XLSX) [file pone.0152988.s011.xlsx]

## Sheet: Sheet1
		CONTROL (C):		Dark (n=6)
		vs		vs
		TREATMENTS (T):		White (n=11)	Red	Yellow (n=6)	Green (n=7)	Blue (n=7)
					(n=7)
Non-directional displacement	A	DISTANCE	Mann Whitney test:	0.0846	0.3841	0.2894	0.0181	0.0032
			P value*
			P value summary	ns	ns	ns	*	**
			Are medians signif. ≠ ? (P < 0.05)	No	No	No	Yes	Yes
			Sum of ranks in C, T	116.5 , 36,50	35.50 , 55,50	32 , 46	25 , 66	21 , 70
			Mann-Whitney U	15.5	14.5	11	4	0
	B	SPEED	Mann Whitney test:	0.0499	0.2833	0.1705	0.0034	0.0034
			P value*
			P value summary	*	ns	ns	**	**
			Are medians signif. ≠ ?	Yes	No	No	Yes	Yes
			(P < 0.05)
			Sum of ranks in C, T	119 , 34	34 , 57	30 , 48	21 , 70	21 , 70
			Mann-Whitney U	13	13	9	0	0
Directional displacement	C	DISTANCE	Mann Whitney test:	0.8003	0.4683	0.37	0.1	0.7202
			P value*
			P value summary	ns	ns	ns	ns	ns
			Are medians signif. ≠ ?	No	No	No	No	No
			(P < 0.05)
			Sum of ranks in C, T	96 , 57	36.50 , 54.50	33 , 45	30 , 61	45 , 46
			Mann-Whitney U	30	15.5	12	9	18
	D	SPEED	Mann Whitney test:	0.8015	0.5197	0.5725	0.0034	0.7206
			P value*
			P value summary	ns	ns	ns	**	ns
			Are medians signif. ≠ ?	No	No	No	Yes	No
			(P < 0.05)
			Sum of ranks in C, T	96 , 57	37 , 54	35 , 43	21 , 70	45 , 46
			Mann-Whitney U	30	16	14	0	18
		* Exact or approximate P value?		Gaussian Approximation
		* One- or two-tailed P value?		Two-tailed
