# Supplementary material for: De Novo Adult Transcriptomes of Two European Brittle Stars: Spotlight on Opsin-Based Photoreception
Source: PLoS One. 2016 Apr 27;11(4):e0152988. doi: 10.1371/journal.pone.0152988 (PMC4847921; doi:10.1371/journal.pone.0152988)
Supplement: S4 Table — DNA: DNA fragment size, Pep: peptide size prediction, TM: number of predicted transmembrane helix, MW: predicted molecular weight, Acc.: accession, Q.C.: query coverage, E val: E value, Id: identity. Reference numbers are the following: Oa-opsin 4 [Unigene64683], Oa-opsin 7 [CL2625.Contig1]. (XLSX) [file pone.0152988.s012.xlsx]

## Sheet: Sheet1
Name	DNA (pb)	Pep (aa)	TM	MW (Da)	Best blastP query results	Acc.	Q.C. (%)	E val	Id (%)
Oa Opsin 4	954	317	5	35565	Melanopsin [S. purpuratus] (opsin4)	XP_003730546.1	91	7e-80	43
Oa Opsin 7	1956	282	7	30477	RPE-retinal G protein-coupled receptor-like [S. purpuratus] (Sp opsin 7)	XP_003727813.1	75	4e-40	39
