# Supplementary material for: De Novo Adult Transcriptomes of Two European Brittle Stars: Spotlight on Opsin-Based Photoreception
Source: PLoS One. 2016 Apr 27;11(4):e0152988. doi: 10.1371/journal.pone.0152988 (PMC4847921; doi:10.1371/journal.pone.0152988)
Supplement: S5 Table — Homologues to Gq and Gt/o/i phototransduction cascade components and their reciprocal best BLAST hit. For each query protein, the corresponding A. filiformis and O. aranea unigene are listed with the E-value of the top blast result. The A. filiformis and O. aranea proteins were then used as query in a reciprocal best BLAST search of the non-redundant protein database (NBCI) and the top result is listed along with the E-value of the blast result. Reference sequence accessions are listed in the S2 Table. Reciprocal best BLAST hits to proteins with annotations that closely correspond to the query proteins are in bold and indicate good candidates of phototransduction actors. Arr: arrestin, cGMP: cyclic guanosine monophospate, GC: guanylate cycle, CNG: cGMP gated channel, ID: identification number, InaD: inactivation no afterpotential, NCKX: Na/K/Ca exchanger 1 isoform 2, PDE: phophodiesterase, RGS9: regulator of G-protein signaling 9, RK: rhodopsin kinase, SU: subunit, TRP: transient receptor potential, TRPL: transient receptor potential-like. Species ID; A. carolinensis: Anolis carolinensis, B. taurus: Bos taurus, H. sapiens: Homo sapiens, S. kowaleskii: Sacoglossus kowalevski. (XLSX) [file pone.0152988.s013.xlsx]

## Sheet: Sheet1
Prot. name	ID of top Af/Oa adult result	E-val.	Reciprocal best BLASTx query result [species]	E-val.
Rhabdomeric phototransduction
Gα-q SU	Af Unigene64559	0.0	G(q) α SU [Lytechinus variegatus]	0.0
	Oa Unigene31649	3e-128	G(q) α SU [Patiria pectinifera]	9e-139
InaD	Af CL25473.Cont4	1e-05	Protein lin-7 homolog B-like isoform 2 [S.purpuratus]	2e-93
	Oa Unigene28211	5e-12	Multiple PDZ domain protein-like [S.purpuratus]	3e-35
PLC β	Af CL4086.Cont2	3e-101	PLCβ-4-like [Papio anubis]	5e-121
	Oa Unigene46027	4e-42	PLC delta isoform [S.purpuratus]	0.0
TRP	Af Unigene56651	3e-31	Short TRP 5-like [S.purpuratus]	2e-91
	Oa Unigene63652	1e-12	TRP channel 196 [S.kowalevskii]	2e-23
TRPL	Af Unigene44603	2e-33	Short TRP 5-like [S.purpuratus]	6e-48
	Oa Unigene87355	7e-21	TRP-hypothetical-like [Stegodyphus mimosarum]	5e-31
Ciliary phototransduction
CNG	Af CL6685.Cont1	2,00E-47/9,00E-26	Tetrameric K-selective CNG [S.purpuratus]	0.0
	Oa CL8984.Cont2	3e-47	K/Na hyperpolarization-activated CNG 1-like [S.kowalevskii]	8e-56
	Oa Unigene77578	5e-42
GC	Af Unigene18676	1e-101	Speract receptor-like, GC [S.purpuratus]	1e-159
		/5,00E-102
	Oa Unigene39373	7e-157	Membrane GC [Apostichopus japonicus]	0.0
		/4,00E-143
Gα-t/o/i SU	Af Unigene68547	6e-166	G(i) SU α [Patiria pectinifera]	0.0
		/9,00E-172
		/0.0
	Oa Unigene48477	6e-166
		/8,00E-172
		/0.0
PDE α/β	Af CL4316.Cont2	4e-57	cGMP-dependent 3',5'-cyclic PDE isoform X5 [H.sapiens]	0.0
		/3,00E-65
	Oa Unigene63023	2,00E-45/1,00E-47	cGMP-specific 3',5'-cyclic PDE-like [S.kowalevskii]	3e-86
RGS9	Af CL1749.Contig3	4e-47	RGS 7-like [S.purpuratus]	2e-134
	Oa Unigene74180	3e-37		1e-70
NCKX	Af Unigene14996	5e-30	TRP cation channel subfamily A member 1 homolog [S.purpuratus]	9e-46
	Oa CL675.Cont1	5e-43	Na/K/Ca exchanger 3 [S.purpuratus]	0.0
Both Rhabdomeric and Ciliary
Arr	Af Unigene70339	5e-57	β-arrestin [S.kowalevskii]	7e-107
		/8,00E-74
	Oa Unigene56700	3e-78	β-arrestin -1-like [S.purpuratus]	7e-163
		/2,00E-111
Gβ SU	Af CL22214.Cont2	0.0/0.0	Guanine nucleotide-binding protein SU β-like isoform 2 [S.purpuratus]	0.0
	Oa Unigene3164
Gγ SU	Af CL23989.Cont1	1e-06	Guanine nucleotide-binding protein Gi/s/o SU γ-12-like [A. carolinensis]	5e-20
		/1,00E-08
	Oa CL4408.Cont1	2e-06	Guanine nucleotide-binding protein Gi/s/o SU γ-12 precursor [B.taurus]	2e-16
	Oa Unigene5847	5e-09	Mucin-21-like [S.kowalevskii]	1e-20
RK	Af Unigene59013	6e-84	GPCR kinase 5-like [S.kowalevskii]	0.0
		/1,00E-121
	Oa Unigene22045	0.0	β-adrenergic receptor kinase 2 [S.purpuratus]	0.0
		/1,00E-79
